# Supplementary material for: The Mouse Gastrointestinal Bacteria Catalogue enables translation between the mouse and human gut microbiotas via functional mapping
Source: Cell Host Microbe. 2022 Jan 12;30(1):124–138.e8. doi: 10.1016/j.chom.2021.12.003 (PMC8763404; doi:10.1016/j.chom.2021.12.003)
Supplement: Table S1. Data for mouse isolate genomes, related to STAR methods — ST1: metadata for the 288 Mouse Culture Collection (MCC) isolates; ST2: metadata for the 319 public mouse isolate genomes used in this study. Of the 288 MCC isolates cultured and sequenced, 1 failed sequencing and 11 more failed genome quality control. A total of 276 MCC isolate genomes were, therefore, used in this study. The “Run_FTP” field contains the link to access the fastq files for the sequencing run, which will need manual assembly. Genome assemblies can be accessed via the FTP link in the “Assembly_FTP” field. Additional data provided include genome accessions and identifiers, QC metrics for completeness, contamination, N50, etc., rRNA and tRNA gene data, taxonomic analyses from GTDB-Tk r95. “QC_status” indicates whether the genome passed or failed the genome quality control filter step. The “Species_representative” entry is the representative genome for that species or species cluster. “Species_designation” is important for genomes that could not be assigned to a species cluster by GTDB-Tk and denotes the species cluster that the genome was assigned to as part of this study (see STAR methods). [file mmc2.xlsx]

## Sheet: Mouse culture collection (MCC)
Genome	Original_name	Study_accession	SRA_accession	Biosample_accession	Run_accession	Run_FTP	Assembly_accession	Assembly_FTP	Completeness	Contamination	Length	N_contigs	N50	Mean_contig_length	GC_content	Quality Score	QC_status	tRNA_isotypes	N_5S_rRNA	N_16S_rRNA	N_23S_rRNA	N_predicted_genes	Lowest_assigned_taxon	Lowest_assigned_rank	Taxonomy (GTDB r95)	Species_representative	Species_designation
MGBC000001	21999_2#10	PRJEB45232	ERS6485584	SAMEA8801244	ERR2397323	ftp.sra.ebi.ac.uk/vol1/fastq/ERR239/003/ERR2397323/ERR2397323_1.fastq.gz;ftp.sra.ebi.ac.uk/vol1/fastq/ERR239/003/ERR2397323/ERR2397323_2.fastq.gz	GCA_910573785.1	ftp://ftp.ncbi.nlm.nih.gov/genomes/all/GCA/910/573/785/GCA_910573785.1_MGBC000001/GCA_910573785.1_MGBC000001_genomic.fna.gz	94.74	1.95	6020734	181	89748	33260	47.7865	84.99	PASS	20	3	1	1	5509	g__Schaedlerella	genus	d__Bacteria;p__Firmicutes_A;c__Clostridia;o__Lachnospirales;f__Lachnospiraceae;g__Schaedlerella;s__	MGBC000001	d__Bacteria;p__Firmicutes_A;c__Clostridia;o__Lachnospirales;f__Lachnospiraceae;g__Schaedlerella;s__Schaedlerella MGBC000001
MGBC000002	21999_2#11	PRJEB45232	ERS6485585	SAMEA8801245	ERR2397324	ftp.sra.ebi.ac.uk/vol1/fastq/ERR239/004/ERR2397324/ERR2397324_1.fastq.gz;ftp.sra.ebi.ac.uk/vol1/fastq/ERR239/004/ERR2397324/ERR2397324_2.fastq.gz	GCA_910573995.1	ftp://ftp.ncbi.nlm.nih.gov/genomes/all/GCA/910/573/995/GCA_910573995.1_MGBC000002/GCA_910573995.1_MGBC000002_genomic.fna.gz	97.42	0.75	3861600	122	98330	31646	46.9878	93.67	PASS	20	4	1	1	3453	s__CAG-485 sp002362485	species	d__Bacteria;p__Bacteroidota;c__Bacteroidia;o__Bacteroidales;f__Muribaculaceae;g__CAG-485;s__CAG-485 sp002362485	MGBC129157	d__Bacteria;p__Bacteroidota;c__Bacteroidia;o__Bacteroidales;f__Muribaculaceae;g__CAG-485;s__CAG-485 sp002362485
MGBC000003	21999_2#12	PRJEB45232	ERS6485586	SAMEA8801246	ERR2397325	ftp.sra.ebi.ac.uk/vol1/fastq/ERR239/005/ERR2397325/ERR2397325_1.fastq.gz;ftp.sra.ebi.ac.uk/vol1/fastq/ERR239/005/ERR2397325/ERR2397325_2.fastq.gz	GCA_910574195.1	ftp://ftp.ncbi.nlm.nih.gov/genomes/all/GCA/910/574/195/GCA_910574195.1_MGBC000003/GCA_910574195.1_MGBC000003_genomic.fna.gz	94.15	0.19	3963461	80	176214	49543	45.2612	93.2	PASS	20	2	1	1	3693	g__Schaedlerella	genus	d__Bacteria;p__Firmicutes_A;c__Clostridia;o__Lachnospirales;f__Lachnospiraceae;g__Schaedlerella;s__	MGBC000003	d__Bacteria;p__Firmicutes_A;c__Clostridia;o__Lachnospirales;f__Lachnospiraceae;g__Schaedlerella;s__Schaedlerella MGBC000003
MGBC000004	21999_2#13	PRJEB45232	ERS6485587	SAMEA8801247	ERR2397326	ftp.sra.ebi.ac.uk/vol1/fastq/ERR239/006/ERR2397326/ERR2397326_1.fastq.gz;ftp.sra.ebi.ac.uk/vol1/fastq/ERR239/006/ERR2397326/ERR2397326_2.fastq.gz	GCA_910574375.1	ftp://ftp.ncbi.nlm.nih.gov/genomes/all/GCA/910/574/375/GCA_910574375.1_MGBC000004/GCA_910574375.1_MGBC000004_genomic.fna.gz	98.88	0.37	4417064	95	107593	46495	45.9079	97.03	PASS	20	1	1	1	3888	s__Bacteroides sp002491635	species	d__Bacteria;p__Bacteroidota;c__Bacteroidia;o__Bacteroidales;f__Bacteroidaceae;g__Bacteroides;s__Bacteroides sp002491635	MGBC135575	d__Bacteria;p__Bacteroidota;c__Bacteroidia;o__Bacteroidales;f__Bacteroidaceae;g__Bacteroides;s__Bacteroides sp002491635
MGBC000005	21999_2#14	PRJEB45232	ERS6485588	SAMEA8801248	ERR2397327	ftp.sra.ebi.ac.uk/vol1/fastq/ERR239/007/ERR2397327/ERR2397327_1.fastq.gz;ftp.sra.ebi.ac.uk/vol1/fastq/ERR239/007/ERR2397327/ERR2397327_2.fastq.gz	GCA_910573775.1	ftp://ftp.ncbi.nlm.nih.gov/genomes/all/GCA/910/573/775/GCA_910573775.1_MGBC000005/GCA_910573775.1_MGBC000005_genomic.fna.gz	99.25	0.19	5091836	162	67988	31430	42.2684	98.3	PASS	20	5	1	1	4312	s__Phocaeicola vulgatus	species	d__Bacteria;p__Bacteroidota;c__Bacteroidia;o__Bacteroidales;f__Bacteroidaceae;g__Phocaeicola;s__Phocaeicola vulgatus	MGBC000328	d__Bacteria;p__Bacteroidota;c__Bacteroidia;o__Bacteroidales;f__Bacteroidaceae;g__Phocaeicola;s__Phocaeicola vulgatus
MGBC000006	21999_2#15	PRJEB45232	ERS6485589	SAMEA8801249	ERR2397328	ftp.sra.ebi.ac.uk/vol1/fastq/ERR239/008/ERR2397328/ERR2397328_1.fastq.gz;ftp.sra.ebi.ac.uk/vol1/fastq/ERR239/008/ERR2397328/ERR2397328_2.fastq.gz	GCA_910573955.1	ftp://ftp.ncbi.nlm.nih.gov/genomes/all/GCA/910/573/955/GCA_910573955.1_MGBC000006/GCA_910573955.1_MGBC000006_genomic.fna.gz	94.74	2.14	6437132	188	85069	34236	48.3933	84.04	PASS	20	2	1	1	6012	s__Schaedlerella sp000364245	species	d__Bacteria;p__Firmicutes_A;c__Clostridia;o__Lachnospirales;f__Lachnospiraceae;g__Schaedlerella;s__Schaedlerella sp000364245	MGBC000320	d__Bacteria;p__Firmicutes_A;c__Clostridia;o__Lachnospirales;f__Lachnospiraceae;g__Schaedlerella;s__Schaedlerella sp000364245
MGBC000007	21999_2#16	PRJEB45232	ERS6485590	SAMEA8801250	ERR2397329	ftp.sra.ebi.ac.uk/vol1/fastq/ERR239/009/ERR2397329/ERR2397329_1.fastq.gz;ftp.sra.ebi.ac.uk/vol1/fastq/ERR239/009/ERR2397329/ERR2397329_2.fastq.gz	GCA_910573925.1	ftp://ftp.ncbi.nlm.nih.gov/genomes/all/GCA/910/573/925/GCA_910573925.1_MGBC000007/GCA_910573925.1_MGBC000007_genomic.fna.gz	99.48	0	2225412	116	38550	19182	39.884	99.48	PASS	20	7	1	1	2145	s__Ligilactobacillus murinus	species	d__Bacteria;p__Firmicutes;c__Bacilli;o__Lactobacillales;f__Lactobacillaceae;g__Ligilactobacillus;s__Ligilactobacillus murinus	MGBC105567	d__Bacteria;p__Firmicutes;c__Bacilli;o__Lactobacillales;f__Lactobacillaceae;g__Ligilactobacillus;s__Ligilactobacillus murinus
MGBC000008	21999_2#17	PRJEB45232	ERS6485591	SAMEA8801251	ERR2397330	ftp.sra.ebi.ac.uk/vol1/fastq/ERR239/000/ERR2397330/ERR2397330_1.fastq.gz;ftp.sra.ebi.ac.uk/vol1/fastq/ERR239/000/ERR2397330/ERR2397330_2.fastq.gz	GCA_910574575.1	ftp://ftp.ncbi.nlm.nih.gov/genomes/all/GCA/910/574/575/GCA_910574575.1_MGBC000008/GCA_910574575.1_MGBC000008_genomic.fna.gz	99.62	1.03	6775007	59	217450	114828	43.3921	94.47	PASS	20	4	1	1	5389	s__Parabacteroides goldsteinii	species	d__Bacteria;p__Bacteroidota;c__Bacteroidia;o__Bacteroidales;f__Tannerellaceae;g__Parabacteroides;s__Parabacteroides goldsteinii	MGBC105165	d__Bacteria;p__Bacteroidota;c__Bacteroidia;o__Bacteroidales;f__Tannerellaceae;g__Parabacteroides;s__Parabacteroides goldsteinii
MGBC000009	21999_2#18	PRJEB45232	ERS6485592	SAMEA8801252	ERR2397331	ftp.sra.ebi.ac.uk/vol1/fastq/ERR239/001/ERR2397331/ERR2397331_1.fastq.gz;ftp.sra.ebi.ac.uk/vol1/fastq/ERR239/001/ERR2397331/ERR2397331_2.fastq.gz	GCA_910573855.1	ftp://ftp.ncbi.nlm.nih.gov/genomes/all/GCA/910/573/855/GCA_910573855.1_MGBC000009/GCA_910573855.1_MGBC000009_genomic.fna.gz	95.32	1.66	5376356	192	119653	27998	45.5081	87.02	PASS	20	3	1	1	5220	g__Dorea	genus	d__Bacteria;p__Firmicutes_A;c__Clostridia;o__Lachnospirales;f__Lachnospiraceae;g__Dorea;s__	MGBC000111	d__Bacteria;p__Firmicutes_A;c__Clostridia;o__Lachnospirales;f__Lachnospiraceae;g__Dorea;s__Dorea MGBC000111
MGBC000010	21999_2#19	PRJEB45232	ERS6485593	SAMEA8801253	ERR2397332	ftp.sra.ebi.ac.uk/vol1/fastq/ERR239/002/ERR2397332/ERR2397332_1.fastq.gz;ftp.sra.ebi.ac.uk/vol1/fastq/ERR239/002/ERR2397332/ERR2397332_2.fastq.gz	GCA_910573765.1	ftp://ftp.ncbi.nlm.nih.gov/genomes/all/GCA/910/573/765/GCA_910573765.1_MGBC000010/GCA_910573765.1_MGBC000010_genomic.fna.gz	100	0	2382914	14	325109	170202	62.4323	100	PASS	20	1	1	1	1847	s__Parvibacter caecicola	species	d__Bacteria;p__Actinobacteriota;c__Coriobacteriia;o__Coriobacteriales;f__Eggerthellaceae;g__Parvibacter;s__Parvibacter caecicola	MGBC000217	d__Bacteria;p__Actinobacteriota;c__Coriobacteriia;o__Coriobacteriales;f__Eggerthellaceae;g__Parvibacter;s__Parvibacter caecicola
MGBC000011	21999_2#1	PRJEB45232	ERS6485594	SAMEA8801254	ERR2397314	ftp.sra.ebi.ac.uk/vol1/fastq/ERR239/004/ERR2397314/ERR2397314_1.fastq.gz;ftp.sra.ebi.ac.uk/vol1/fastq/ERR239/004/ERR2397314/ERR2397314_2.fastq.gz	GCA_910574325.1	ftp://ftp.ncbi.nlm.nih.gov/genomes/all/GCA/910/574/325/GCA_910574325.1_MGBC000011/GCA_910574325.1_MGBC000011_genomic.fna.gz	98.88	0	5197414	136	112793	38213	43.2359	98.88	PASS	20	4	2	1	4405	s__Bacteroides acidifaciens	species	d__Bacteria;p__Bacteroidota;c__Bacteroidia;o__Bacteroidales;f__Bacteroidaceae;g__Bacteroides;s__Bacteroides acidifaciens	MGBC000011	d__Bacteria;p__Bacteroidota;c__Bacteroidia;o__Bacteroidales;f__Bacteroidaceae;g__Bacteroides;s__Bacteroides acidifaciens
MGBC000012	21999_2#20	PRJEB45232	ERS6485595	SAMEA8801255	ERR2397333	ftp.sra.ebi.ac.uk/vol1/fastq/ERR239/003/ERR2397333/ERR2397333_1.fastq.gz;ftp.sra.ebi.ac.uk/vol1/fastq/ERR239/003/ERR2397333/ERR2397333_2.fastq.gz	GCA_910574525.1	ftp://ftp.ncbi.nlm.nih.gov/genomes/all/GCA/910/574/525/GCA_910574525.1_MGBC000012/GCA_910574525.1_MGBC000012_genomic.fna.gz	99.43	0.75	3415859	91	117995	37530	47.7863	95.68	PASS	20	3	0	1	2962	s__Muribaculum sp002358615	species	d__Bacteria;p__Bacteroidota;c__Bacteroidia;o__Bacteroidales;f__Muribaculaceae;g__Muribaculum;s__Muribaculum sp002358615	MGBC162466	d__Bacteria;p__Bacteroidota;c__Bacteroidia;o__Bacteroidales;f__Muribaculaceae;g__Muribaculum;s__Muribaculum sp002358615
MGBC000013	21999_2#21	PRJEB45232	ERS6485596	SAMEA8801256	ERR2397334	ftp.sra.ebi.ac.uk/vol1/fastq/ERR239/004/ERR2397334/ERR2397334_1.fastq.gz;ftp.sra.ebi.ac.uk/vol1/fastq/ERR239/004/ERR2397334/ERR2397334_2.fastq.gz	GCA_910574115.1	ftp://ftp.ncbi.nlm.nih.gov/genomes/all/GCA/910/574/115/GCA_910574115.1_MGBC000013/GCA_910574115.1_MGBC000013_genomic.fna.gz	98.94	0	1979369	12	394148	164946	35.5513	98.94	PASS	20	4	1	1	1821	s__Lactobacillus intestinalis	species	d__Bacteria;p__Firmicutes;c__Bacilli;o__Lactobacillales;f__Lactobacillaceae;g__Lactobacillus;s__Lactobacillus intestinalis	MGBC000013	d__Bacteria;p__Firmicutes;c__Bacilli;o__Lactobacillales;f__Lactobacillaceae;g__Lactobacillus;s__Lactobacillus intestinalis
MGBC000014	21999_2#22	PRJEB45232	ERS6485597	SAMEA8801257	ERR2397335	ftp.sra.ebi.ac.uk/vol1/fastq/ERR239/005/ERR2397335/ERR2397335_1.fastq.gz;ftp.sra.ebi.ac.uk/vol1/fastq/ERR239/005/ERR2397335/ERR2397335_2.fastq.gz	GCA_910573885.1	ftp://ftp.ncbi.nlm.nih.gov/genomes/all/GCA/910/573/885/GCA_910573885.1_MGBC000014/GCA_910573885.1_MGBC000014_genomic.fna.gz	99.42	0.64	5271055	51	225579	103351	44.8955	96.22	PASS	20	7	1	1	4478	s__Parabacteroides distasonis	species	d__Bacteria;p__Bacteroidota;c__Bacteroidia;o__Bacteroidales;f__Tannerellaceae;g__Parabacteroides;s__Parabacteroides distasonis	MGBC115827	d__Bacteria;p__Bacteroidota;c__Bacteroidia;o__Bacteroidales;f__Tannerellaceae;g__Parabacteroides;s__Parabacteroides distasonis
MGBC000015	21999_2#23	PRJEB45232	ERS6485598	SAMEA8801258	ERR2397336	ftp.sra.ebi.ac.uk/vol1/fastq/ERR239/006/ERR2397336/ERR2397336_1.fastq.gz;ftp.sra.ebi.ac.uk/vol1/fastq/ERR239/006/ERR2397336/ERR2397336_2.fastq.gz	GCA_910573705.1	ftp://ftp.ncbi.nlm.nih.gov/genomes/all/GCA/910/573/705/GCA_910573705.1_MGBC000015/GCA_910573705.1_MGBC000015_genomic.fna.gz	99.36	1.91	5328922	49	401819	108750	45.5874	89.81	PASS	20	4	1	0	5015	s__Blautia coccoides_A	species	d__Bacteria;p__Firmicutes_A;c__Clostridia;o__Lachnospirales;f__Lachnospiraceae;g__Blautia;s__Blautia coccoides_A	MGBC103140	d__Bacteria;p__Firmicutes_A;c__Clostridia;o__Lachnospirales;f__Lachnospiraceae;g__Blautia;s__Blautia coccoides_A
MGBC000016	21999_2#24	PRJEB45232	ERS6485599	SAMEA8801259	ERR2397337	ftp.sra.ebi.ac.uk/vol1/fastq/ERR239/007/ERR2397337/ERR2397337_1.fastq.gz;ftp.sra.ebi.ac.uk/vol1/fastq/ERR239/007/ERR2397337/ERR2397337_2.fastq.gz	GCA_910573895.1	ftp://ftp.ncbi.nlm.nih.gov/genomes/all/GCA/910/573/895/GCA_910573895.1_MGBC000016/GCA_910573895.1_MGBC000016_genomic.fna.gz	99.25	0.39	3303120	26	451103	127043	40.5057	97.3	PASS	20	3	1	1	3191	s__Enterococcus_D gallinarum	species	d__Bacteria;p__Firmicutes;c__Bacilli;o__Lactobacillales;f__Enterococcaceae;g__Enterococcus_D;s__Enterococcus_D gallinarum	MGBC103503	d__Bacteria;p__Firmicutes;c__Bacilli;o__Lactobacillales;f__Enterococcaceae;g__Enterococcus_D;s__Enterococcus_D gallinarum
MGBC000017	21999_2#25	PRJEB45232	ERS6485600	SAMEA8801260	ERR2397338	ftp.sra.ebi.ac.uk/vol1/fastq/ERR239/008/ERR2397338/ERR2397338_1.fastq.gz;ftp.sra.ebi.ac.uk/vol1/fastq/ERR239/008/ERR2397338/ERR2397338_2.fastq.gz	GCA_910574085.1	ftp://ftp.ncbi.nlm.nih.gov/genomes/all/GCA/910/574/085/GCA_910574085.1_MGBC000017/GCA_910574085.1_MGBC000017_genomic.fna.gz	99.42	0.64	5197651	44	175958	118127	44.8966	96.22	PASS	20	6	1	1	4425	s__Parabacteroides distasonis	species	d__Bacteria;p__Bacteroidota;c__Bacteroidia;o__Bacteroidales;f__Tannerellaceae;g__Parabacteroides;s__Parabacteroides distasonis	MGBC115827	d__Bacteria;p__Bacteroidota;c__Bacteroidia;o__Bacteroidales;f__Tannerellaceae;g__Parabacteroides;s__Parabacteroides distasonis
MGBC000018	21999_2#26	PRJEB45232	ERS6485601	SAMEA8801261	ERR2397339	ftp.sra.ebi.ac.uk/vol1/fastq/ERR239/009/ERR2397339/ERR2397339_1.fastq.gz;ftp.sra.ebi.ac.uk/vol1/fastq/ERR239/009/ERR2397339/ERR2397339_2.fastq.gz	GCA_910574505.1	ftp://ftp.ncbi.nlm.nih.gov/genomes/all/GCA/910/574/505/GCA_910574505.1_MGBC000018/GCA_910574505.1_MGBC000018_genomic.fna.gz	100	0	3803442	31	313489	122684	38.4881	100	PASS	19	7	1	1	3341	s__Proteus mirabilis	species	d__Bacteria;p__Proteobacteria;c__Gammaproteobacteria;o__Enterobacterales;f__Enterobacteriaceae;g__Proteus;s__Proteus mirabilis	MGBC000018	d__Bacteria;p__Proteobacteria;c__Gammaproteobacteria;o__Enterobacterales;f__Enterobacteriaceae;g__Proteus;s__Proteus mirabilis
MGBC000019	21999_2#27	PRJEB45232	ERS6485602	SAMEA8801262	ERR2397340	ftp.sra.ebi.ac.uk/vol1/fastq/ERR239/000/ERR2397340/ERR2397340_1.fastq.gz;ftp.sra.ebi.ac.uk/vol1/fastq/ERR239/000/ERR2397340/ERR2397340_2.fastq.gz	GCA_910574035.1	ftp://ftp.ncbi.nlm.nih.gov/genomes/all/GCA/910/574/035/GCA_910574035.1_MGBC000019/GCA_910574035.1_MGBC000019_genomic.fna.gz	99.7	0.37	5338927	69	233007	77375	57.3915	97.85	PASS	20	7	1	1	4952	s__Klebsiella pneumoniae	species	d__Bacteria;p__Proteobacteria;c__Gammaproteobacteria;o__Enterobacterales;f__Enterobacteriaceae;g__Klebsiella;s__Klebsiella pneumoniae	MGBC000019	d__Bacteria;p__Proteobacteria;c__Gammaproteobacteria;o__Enterobacterales;f__Enterobacteriaceae;g__Klebsiella;s__Klebsiella pneumoniae
MGBC000020	21999_2#28	PRJEB45232	ERS6485603	SAMEA8801263	ERR2397341	ftp.sra.ebi.ac.uk/vol1/fastq/ERR239/001/ERR2397341/ERR2397341_1.fastq.gz;ftp.sra.ebi.ac.uk/vol1/fastq/ERR239/001/ERR2397341/ERR2397341_2.fastq.gz	GCA_910573735.1	ftp://ftp.ncbi.nlm.nih.gov/genomes/all/GCA/910/573/735/GCA_910573735.1_MGBC000020/GCA_910573735.1_MGBC000020_genomic.fna.gz	99.91	0.13	5287012	107	97364	49409	54.5268	99.26	PASS	20	8	1	0	4875	s__Citrobacter_A rodentium	species	d__Bacteria;p__Proteobacteria;c__Gammaproteobacteria;o__Enterobacterales;f__Enterobacteriaceae;g__Citrobacter_A;s__Citrobacter_A rodentium	MGBC000020	d__Bacteria;p__Proteobacteria;c__Gammaproteobacteria;o__Enterobacterales;f__Enterobacteriaceae;g__Citrobacter_A;s__Citrobacter_A rodentium
MGBC000021	21999_2#29	PRJEB45232	ERS6485604	SAMEA8801264	ERR2397342	ftp.sra.ebi.ac.uk/vol1/fastq/ERR239/002/ERR2397342/ERR2397342_1.fastq.gz;ftp.sra.ebi.ac.uk/vol1/fastq/ERR239/002/ERR2397342/ERR2397342_2.fastq.gz	GCA_910574425.1	ftp://ftp.ncbi.nlm.nih.gov/genomes/all/GCA/910/574/425/GCA_910574425.1_MGBC000021/GCA_910574425.1_MGBC000021_genomic.fna.gz	99.97	0.08	5106827	19	747549	268780	50.5687	99.57	PASS	20	7	1	1	4679	s__Escherichia coli	species	d__Bacteria;p__Proteobacteria;c__Gammaproteobacteria;o__Enterobacterales;f__Enterobacteriaceae;g__Escherichia;s__Escherichia coli	MGBC000037	d__Bacteria;p__Proteobacteria;c__Gammaproteobacteria;o__Enterobacterales;f__Enterobacteriaceae;g__Escherichia;s__Escherichia coli
MGBC000022	21999_2#2	PRJEB45232	ERS6485605	SAMEA8801265	ERR2397315	ftp.sra.ebi.ac.uk/vol1/fastq/ERR239/005/ERR2397315/ERR2397315_1.fastq.gz;ftp.sra.ebi.ac.uk/vol1/fastq/ERR239/005/ERR2397315/ERR2397315_2.fastq.gz	GCA_910574295.1	ftp://ftp.ncbi.nlm.nih.gov/genomes/all/GCA/910/574/295/GCA_910574295.1_MGBC000022/GCA_910574295.1_MGBC000022_genomic.fna.gz	98.36	0.88	4758986	72	166938	66092	46.2385	93.96	PASS	20	5	1	2	4003	s__CAG-485 sp002493045	species	d__Bacteria;p__Bacteroidota;c__Bacteroidia;o__Bacteroidales;f__Muribaculaceae;g__CAG-485;s__CAG-485 sp002493045	MGBC109852	d__Bacteria;p__Bacteroidota;c__Bacteroidia;o__Bacteroidales;f__Muribaculaceae;g__CAG-485;s__CAG-485 sp002493045
MGBC000023	21999_2#30	PRJEB45232	ERS6485606	SAMEA8801266	ERR2397343	ftp.sra.ebi.ac.uk/vol1/fastq/ERR239/003/ERR2397343/ERR2397343_1.fastq.gz;ftp.sra.ebi.ac.uk/vol1/fastq/ERR239/003/ERR2397343/ERR2397343_2.fastq.gz	GCA_910574145.1	ftp://ftp.ncbi.nlm.nih.gov/genomes/all/GCA/910/574/145/GCA_910574145.1_MGBC000023/GCA_910574145.1_MGBC000023_genomic.fna.gz	99.44	1.94	2886669	21	670245	137451	32.6326	89.74	PASS	20	7	1	1	2684	s__Staphylococcus xylosus	species	d__Bacteria;p__Firmicutes;c__Bacilli;o__Staphylococcales;f__Staphylococcaceae;g__Staphylococcus;s__Staphylococcus xylosus	MGBC000574	d__Bacteria;p__Firmicutes;c__Bacilli;o__Staphylococcales;f__Staphylococcaceae;g__Staphylococcus;s__Staphylococcus xylosus
MGBC000024	21999_2#31	PRJEB45232	ERS6485607	SAMEA8801267	ERR2397344	ftp.sra.ebi.ac.uk/vol1/fastq/ERR239/004/ERR2397344/ERR2397344_1.fastq.gz;ftp.sra.ebi.ac.uk/vol1/fastq/ERR239/004/ERR2397344/ERR2397344_2.fastq.gz	GCA_910574045.1	ftp://ftp.ncbi.nlm.nih.gov/genomes/all/GCA/910/574/045/GCA_910574045.1_MGBC000024/GCA_910574045.1_MGBC000024_genomic.fna.gz	99.48	0	2240053	129	36648	17364	39.8161	99.48	PASS	20	6	1	1	2155	s__Ligilactobacillus murinus	species	d__Bacteria;p__Firmicutes;c__Bacilli;o__Lactobacillales;f__Lactobacillaceae;g__Ligilactobacillus;s__Ligilactobacillus murinus	MGBC105567	d__Bacteria;p__Firmicutes;c__Bacilli;o__Lactobacillales;f__Lactobacillaceae;g__Ligilactobacillus;s__Ligilactobacillus murinus
MGBC000025	21999_2#32	PRJEB45232	ERS6485608	SAMEA8801268	ERR2397345	ftp.sra.ebi.ac.uk/vol1/fastq/ERR239/005/ERR2397345/ERR2397345_1.fastq.gz;ftp.sra.ebi.ac.uk/vol1/fastq/ERR239/005/ERR2397345/ERR2397345_2.fastq.gz	GCA_910574175.1	ftp://ftp.ncbi.nlm.nih.gov/genomes/all/GCA/910/574/175/GCA_910574175.1_MGBC000025/GCA_910574175.1_MGBC000025_genomic.fna.gz	98.88	0.37	4407465	99	97058	44518	45.915	97.03	PASS	20	1	1	1	3880	s__Bacteroides sp002491635	species	d__Bacteria;p__Bacteroidota;c__Bacteroidia;o__Bacteroidales;f__Bacteroidaceae;g__Bacteroides;s__Bacteroides sp002491635	MGBC135575	d__Bacteria;p__Bacteroidota;c__Bacteroidia;o__Bacteroidales;f__Bacteroidaceae;g__Bacteroides;s__Bacteroides sp002491635
MGBC000026	21999_2#33	PRJEB45232	ERS6485609	SAMEA8801269	ERR2397346	ftp.sra.ebi.ac.uk/vol1/fastq/ERR239/006/ERR2397346/ERR2397346_1.fastq.gz;ftp.sra.ebi.ac.uk/vol1/fastq/ERR239/006/ERR2397346/ERR2397346_2.fastq.gz	GCA_910573835.1	ftp://ftp.ncbi.nlm.nih.gov/genomes/all/GCA/910/573/835/GCA_910573835.1_MGBC000026/GCA_910573835.1_MGBC000026_genomic.fna.gz	97.59	1.72	4306744	117	83503	36808	42.2974	88.99	PASS	20	2	1	1	4085	g__UBA2882	genus	d__Bacteria;p__Firmicutes_A;c__Clostridia;o__Lachnospirales;f__Lachnospiraceae;g__UBA2882;s__	MGBC163421	d__Bacteria;p__Firmicutes_A;c__Clostridia;o__Lachnospirales;f__Lachnospiraceae;g__UBA2882;s__UBA2882 MGBC163421
MGBC000027	21999_2#34	PRJEB45232	ERS6485610	SAMEA8801270	ERR2397347	ftp.sra.ebi.ac.uk/vol1/fastq/ERR239/007/ERR2397347/ERR2397347_1.fastq.gz;ftp.sra.ebi.ac.uk/vol1/fastq/ERR239/007/ERR2397347/ERR2397347_2.fastq.gz	GCA_910574445.1	ftp://ftp.ncbi.nlm.nih.gov/genomes/all/GCA/910/574/445/GCA_910574445.1_MGBC000027/GCA_910574445.1_MGBC000027_genomic.fna.gz	99.46	0	2175666	73	67721	29801	38.5276	99.46	PASS	20	6	1	1	2068	s__Limosilactobacillus reuteri	species	d__Bacteria;p__Firmicutes;c__Bacilli;o__Lactobacillales;f__Lactobacillaceae;g__Limosilactobacillus;s__Limosilactobacillus reuteri	MGBC000384	d__Bacteria;p__Firmicutes;c__Bacilli;o__Lactobacillales;f__Lactobacillaceae;g__Limosilactobacillus;s__Limosilactobacillus reuteri
MGBC000028	21999_2#35	PRJEB45232	ERS6485611	SAMEA8801271	ERR2397348	ftp.sra.ebi.ac.uk/vol1/fastq/ERR239/008/ERR2397348/ERR2397348_1.fastq.gz;ftp.sra.ebi.ac.uk/vol1/fastq/ERR239/008/ERR2397348/ERR2397348_2.fastq.gz	GCA_910574285.1	ftp://ftp.ncbi.nlm.nih.gov/genomes/all/GCA/910/574/285/GCA_910574285.1_MGBC000028/GCA_910574285.1_MGBC000028_genomic.fna.gz	98.25	2.58	5188358	180	83970	28822	44.9391	85.35	PASS	20	3	1	1	5021	g__Dorea	genus	d__Bacteria;p__Firmicutes_A;c__Clostridia;o__Lachnospirales;f__Lachnospiraceae;g__Dorea;s__	MGBC115029	d__Bacteria;p__Firmicutes_A;c__Clostridia;o__Lachnospirales;f__Lachnospiraceae;g__Dorea;s__Dorea MGBC115029
MGBC000029	21999_2#36	PRJEB45232	ERS6485612	SAMEA8801272	ERR2397349	ftp.sra.ebi.ac.uk/vol1/fastq/ERR239/009/ERR2397349/ERR2397349_1.fastq.gz;ftp.sra.ebi.ac.uk/vol1/fastq/ERR239/009/ERR2397349/ERR2397349_2.fastq.gz	GCA_910574135.1	ftp://ftp.ncbi.nlm.nih.gov/genomes/all/GCA/910/574/135/GCA_910574135.1_MGBC000029/GCA_910574135.1_MGBC000029_genomic.fna.gz	99.33	3.36	3200252	63	114984	50797	43.7696	82.53	PASS	20	4	1	1	3222	s__Anaerostipes sp000508985	species	d__Bacteria;p__Firmicutes_A;c__Clostridia;o__Lachnospirales;f__Lachnospiraceae;g__Anaerostipes;s__Anaerostipes sp000508985	MGBC000029	d__Bacteria;p__Firmicutes_A;c__Clostridia;o__Lachnospirales;f__Lachnospiraceae;g__Anaerostipes;s__Anaerostipes sp000508985
MGBC000030	21999_2#37	PRJEB45232	ERS6485613	SAMEA8801273	ERR2397350	ftp.sra.ebi.ac.uk/vol1/fastq/ERR239/000/ERR2397350/ERR2397350_1.fastq.gz;ftp.sra.ebi.ac.uk/vol1/fastq/ERR239/000/ERR2397350/ERR2397350_2.fastq.gz	GCA_910574245.1	ftp://ftp.ncbi.nlm.nih.gov/genomes/all/GCA/910/574/245/GCA_910574245.1_MGBC000030/GCA_910574245.1_MGBC000030_genomic.fna.gz	99.53	0.07	2934036	12	389477	244502	37.2974	99.18	PASS	20	3	1	1	2740	s__Enterococcus faecalis	species	d__Bacteria;p__Firmicutes;c__Bacilli;o__Lactobacillales;f__Enterococcaceae;g__Enterococcus;s__Enterococcus faecalis	MGBC000359	d__Bacteria;p__Firmicutes;c__Bacilli;o__Lactobacillales;f__Enterococcaceae;g__Enterococcus;s__Enterococcus faecalis
MGBC000031	21999_2#38	PRJEB45232	ERS6485614	SAMEA8801274	ERR2397351	ftp.sra.ebi.ac.uk/vol1/fastq/ERR239/001/ERR2397351/ERR2397351_1.fastq.gz;ftp.sra.ebi.ac.uk/vol1/fastq/ERR239/001/ERR2397351/ERR2397351_2.fastq.gz	GCA_910574395.1	ftp://ftp.ncbi.nlm.nih.gov/genomes/all/GCA/910/574/395/GCA_910574395.1_MGBC000031/GCA_910574395.1_MGBC000031_genomic.fna.gz	99.22	0.78	1988917	54	77680	36829	34.3472	95.32	PASS	20	3	1	1	1841	s__Lactobacillus johnsonii	species	d__Bacteria;p__Firmicutes;c__Bacilli;o__Lactobacillales;f__Lactobacillaceae;g__Lactobacillus;s__Lactobacillus johnsonii	MGBC128351	d__Bacteria;p__Firmicutes;c__Bacilli;o__Lactobacillales;f__Lactobacillaceae;g__Lactobacillus;s__Lactobacillus johnsonii
MGBC000032	21999_2#39	PRJEB45232	ERS6485615	SAMEA8801275	ERR2397352	ftp.sra.ebi.ac.uk/vol1/fastq/ERR239/002/ERR2397352/ERR2397352_1.fastq.gz;ftp.sra.ebi.ac.uk/vol1/fastq/ERR239/002/ERR2397352/ERR2397352_2.fastq.gz	GCA_910573745.1	ftp://ftp.ncbi.nlm.nih.gov/genomes/all/GCA/910/573/745/GCA_910573745.1_MGBC000032/GCA_910573745.1_MGBC000032_genomic.fna.gz	98.3	0.75	3077021	123	57461	25014	50.9701	94.55	PASS	20	3	1	1	2749	s__CAG-485 sp002361215	species	d__Bacteria;p__Bacteroidota;c__Bacteroidia;o__Bacteroidales;f__Muribaculaceae;g__CAG-485;s__CAG-485 sp002361215	MGBC111853	d__Bacteria;p__Bacteroidota;c__Bacteroidia;o__Bacteroidales;f__Muribaculaceae;g__CAG-485;s__CAG-485 sp002361215
MGBC000033	21999_2#3	PRJEB45232	NA	NA	ERR2397316	ftp.sra.ebi.ac.uk/vol1/fastq/ERR239/006/ERR2397316/ERR2397316_1.fastq.gz;ftp.sra.ebi.ac.uk/vol1/fastq/ERR239/006/ERR2397316/ERR2397316_2.fastq.gz	NA		88.92	1.05	4888191	131	90997	37310	42.6459	83.67	FAIL	NA	NA	NA	NA	NA	NA	NA	NA	NA	NA
MGBC000034	21999_2#40	PRJEB45232	ERS6485616	SAMEA8801276	ERR2397353	ftp.sra.ebi.ac.uk/vol1/fastq/ERR239/003/ERR2397353/ERR2397353_1.fastq.gz;ftp.sra.ebi.ac.uk/vol1/fastq/ERR239/003/ERR2397353/ERR2397353_2.fastq.gz	GCA_910574315.1	ftp://ftp.ncbi.nlm.nih.gov/genomes/all/GCA/910/574/315/GCA_910574315.1_MGBC000034/GCA_910574315.1_MGBC000034_genomic.fna.gz	99.25	0.57	3683079	14	582830	263065	40.1385	96.4	PASS	20	4	1	1	3450	s__Enterococcus_D gallinarum	species	d__Bacteria;p__Firmicutes;c__Bacilli;o__Lactobacillales;f__Enterococcaceae;g__Enterococcus_D;s__Enterococcus_D gallinarum	MGBC103503	d__Bacteria;p__Firmicutes;c__Bacilli;o__Lactobacillales;f__Enterococcaceae;g__Enterococcus_D;s__Enterococcus_D gallinarum
MGBC000035	21999_2#41	PRJEB45232	ERS6485617	SAMEA8801277	ERR2397354	ftp.sra.ebi.ac.uk/vol1/fastq/ERR239/004/ERR2397354/ERR2397354_1.fastq.gz;ftp.sra.ebi.ac.uk/vol1/fastq/ERR239/004/ERR2397354/ERR2397354_2.fastq.gz	GCA_910574435.1	ftp://ftp.ncbi.nlm.nih.gov/genomes/all/GCA/910/574/435/GCA_910574435.1_MGBC000035/GCA_910574435.1_MGBC000035_genomic.fna.gz	99.62	1.03	6769136	60	197119	112817	43.4014	94.47	PASS	20	4	1	1	5380	s__Parabacteroides goldsteinii	species	d__Bacteria;p__Bacteroidota;c__Bacteroidia;o__Bacteroidales;f__Tannerellaceae;g__Parabacteroides;s__Parabacteroides goldsteinii	MGBC105165	d__Bacteria;p__Bacteroidota;c__Bacteroidia;o__Bacteroidales;f__Tannerellaceae;g__Parabacteroides;s__Parabacteroides goldsteinii
MGBC000036	21999_2#42	PRJEB45232	NA	NA	ERR2397355	ftp.sra.ebi.ac.uk/vol1/fastq/ERR239/005/ERR2397355/ERR2397355_1.fastq.gz;ftp.sra.ebi.ac.uk/vol1/fastq/ERR239/005/ERR2397355/ERR2397355_2.fastq.gz	NA		92.24	6.04	7218391	122	115952	59160	44.9587	62.04	FAIL	NA	NA	NA	NA	NA	NA	NA	NA	NA	NA
MGBC000037	21999_2#43	PRJEB45232	ERS6485618	SAMEA8801278	ERR2397356	ftp.sra.ebi.ac.uk/vol1/fastq/ERR239/006/ERR2397356/ERR2397356_1.fastq.gz;ftp.sra.ebi.ac.uk/vol1/fastq/ERR239/006/ERR2397356/ERR2397356_2.fastq.gz	GCA_910574365.1	ftp://ftp.ncbi.nlm.nih.gov/genomes/all/GCA/910/574/365/GCA_910574365.1_MGBC000037/GCA_910574365.1_MGBC000037_genomic.fna.gz	99.97	0.08	5100511	15	748230	340023	50.56	99.57	PASS	20	7	1	1	4677	s__Escherichia coli	species	d__Bacteria;p__Proteobacteria;c__Gammaproteobacteria;o__Enterobacterales;f__Enterobacteriaceae;g__Escherichia;s__Escherichia coli	MGBC000037	d__Bacteria;p__Proteobacteria;c__Gammaproteobacteria;o__Enterobacterales;f__Enterobacteriaceae;g__Escherichia;s__Escherichia coli
MGBC000038	21999_2#44	PRJEB45232	ERS6485619	SAMEA8801279	ERR2397357	ftp.sra.ebi.ac.uk/vol1/fastq/ERR239/007/ERR2397357/ERR2397357_1.fastq.gz;ftp.sra.ebi.ac.uk/vol1/fastq/ERR239/007/ERR2397357/ERR2397357_2.fastq.gz	GCA_910573915.1	ftp://ftp.ncbi.nlm.nih.gov/genomes/all/GCA/910/573/915/GCA_910573915.1_MGBC000038/GCA_910573915.1_MGBC000038_genomic.fna.gz	99.33	2.68	4196782	143	92321	29347	43.1791	85.93	PASS	20	3	1	1	3884	g__Eubacterium_F	genus	d__Bacteria;p__Firmicutes_A;c__Clostridia;o__Lachnospirales;f__Lachnospiraceae;g__Eubacterium_F;s__	MGBC164771	d__Bacteria;p__Firmicutes_A;c__Clostridia;o__Lachnospirales;f__Lachnospiraceae;g__Eubacterium_F;s__Eubacterium_F MGBC164771
MGBC000039	21999_2#45	PRJEB45232	ERS6485620	SAMEA8801280	ERR2397358	ftp.sra.ebi.ac.uk/vol1/fastq/ERR239/008/ERR2397358/ERR2397358_1.fastq.gz;ftp.sra.ebi.ac.uk/vol1/fastq/ERR239/008/ERR2397358/ERR2397358_2.fastq.gz	GCA_910574265.1	ftp://ftp.ncbi.nlm.nih.gov/genomes/all/GCA/910/574/265/GCA_910574265.1_MGBC000039/GCA_910574265.1_MGBC000039_genomic.fna.gz	100	0	3190164	20	285018	159502	58.1694	100	PASS	20	2	1	1	2572	s__Alistipes timonensis	species	d__Bacteria;p__Bacteroidota;c__Bacteroidia;o__Bacteroidales;f__Rikenellaceae;g__Alistipes;s__Alistipes timonensis	MGBC000050	d__Bacteria;p__Bacteroidota;c__Bacteroidia;o__Bacteroidales;f__Rikenellaceae;g__Alistipes;s__Alistipes timonensis
MGBC000040	21999_2#46	PRJEB45232	ERS6485621	SAMEA8801281	ERR2397359	ftp.sra.ebi.ac.uk/vol1/fastq/ERR239/009/ERR2397359/ERR2397359_1.fastq.gz;ftp.sra.ebi.ac.uk/vol1/fastq/ERR239/009/ERR2397359/ERR2397359_2.fastq.gz	GCA_910573755.1	ftp://ftp.ncbi.nlm.nih.gov/genomes/all/GCA/910/573/755/GCA_910573755.1_MGBC000040/GCA_910573755.1_MGBC000040_genomic.fna.gz	98.85	2.57	4887870	91	154629	53705	46.7216	86	PASS	20	3	1	1	4564	g__1XD8-76	genus	d__Bacteria;p__Firmicutes_A;c__Clostridia;o__Lachnospirales;f__Lachnospiraceae;g__1XD8-76;s__	MGBC135302	d__Bacteria;p__Firmicutes_A;c__Clostridia;o__Lachnospirales;f__Lachnospiraceae;g__1XD8-76;s__1XD8-76 MGBC135302
MGBC000041	21999_2#47	PRJEB45232	ERS6485622	SAMEA8801282	ERR2397360	ftp.sra.ebi.ac.uk/vol1/fastq/ERR239/000/ERR2397360/ERR2397360_1.fastq.gz;ftp.sra.ebi.ac.uk/vol1/fastq/ERR239/000/ERR2397360/ERR2397360_2.fastq.gz	GCA_910574095.1	ftp://ftp.ncbi.nlm.nih.gov/genomes/all/GCA/910/574/095/GCA_910574095.1_MGBC000041/GCA_910574095.1_MGBC000041_genomic.fna.gz	97.66	0.1	4332195	140	108049	30937	43.0637	97.16	PASS	20	2	1	1	4362	g__Dorea	genus	d__Bacteria;p__Firmicutes_A;c__Clostridia;o__Lachnospirales;f__Lachnospiraceae;g__Dorea;s__	MGBC000041	d__Bacteria;p__Firmicutes_A;c__Clostridia;o__Lachnospirales;f__Lachnospiraceae;g__Dorea;s__Dorea MGBC000041
MGBC000042	21999_2#48	PRJEB45232	ERS6485623	SAMEA8801283	ERR2397361	ftp.sra.ebi.ac.uk/vol1/fastq/ERR239/001/ERR2397361/ERR2397361_1.fastq.gz;ftp.sra.ebi.ac.uk/vol1/fastq/ERR239/001/ERR2397361/ERR2397361_2.fastq.gz	GCA_910573825.1	ftp://ftp.ncbi.nlm.nih.gov/genomes/all/GCA/910/573/825/GCA_910573825.1_MGBC000042/GCA_910573825.1_MGBC000042_genomic.fna.gz	98.94	0.14	3152576	78	122294	40417	43.8808	98.24	PASS	20	3	1	1	2974	g__Emergencia	genus	d__Bacteria;p__Firmicutes_A;c__Clostridia;o__Peptostreptococcales;f__Anaerovoracaceae;g__Emergencia;s__	MGBC000042	d__Bacteria;p__Firmicutes_A;c__Clostridia;o__Peptostreptococcales;f__Anaerovoracaceae;g__Emergencia;s__Emergencia MGBC000042
MGBC000043	21999_2#49	PRJEB45232	ERS6485624	SAMEA8801284	ERR2397362	ftp.sra.ebi.ac.uk/vol1/fastq/ERR239/002/ERR2397362/ERR2397362_1.fastq.gz;ftp.sra.ebi.ac.uk/vol1/fastq/ERR239/002/ERR2397362/ERR2397362_2.fastq.gz	GCA_910574015.1	ftp://ftp.ncbi.nlm.nih.gov/genomes/all/GCA/910/574/015/GCA_910574015.1_MGBC000043/GCA_910574015.1_MGBC000043_genomic.fna.gz	98.66	0.67	3632774	89	96833	40810	46.7151	95.31	PASS	20	3	1	1	3330	g__Eubacterium_F	genus	d__Bacteria;p__Firmicutes_A;c__Clostridia;o__Lachnospirales;f__Lachnospiraceae;g__Eubacterium_F;s__	MGBC000112	d__Bacteria;p__Firmicutes_A;c__Clostridia;o__Lachnospirales;f__Lachnospiraceae;g__Eubacterium_F;s__Eubacterium_F MGBC000112
MGBC000044	21999_2#4	PRJEB45232	ERS6485625	SAMEA8801285	ERR2397317	ftp.sra.ebi.ac.uk/vol1/fastq/ERR239/007/ERR2397317/ERR2397317_1.fastq.gz;ftp.sra.ebi.ac.uk/vol1/fastq/ERR239/007/ERR2397317/ERR2397317_2.fastq.gz	GCA_910573805.1	ftp://ftp.ncbi.nlm.nih.gov/genomes/all/GCA/910/573/805/GCA_910573805.1_MGBC000044/GCA_910573805.1_MGBC000044_genomic.fna.gz	99.06	0.38	2892204	80	86156	36151	45.7411	97.16	PASS	20	4	3	1	2556	s__Muribaculum sp002473395	species	d__Bacteria;p__Bacteroidota;c__Bacteroidia;o__Bacteroidales;f__Muribaculaceae;g__Muribaculum;s__Muribaculum sp002473395	MGBC104650	d__Bacteria;p__Bacteroidota;c__Bacteroidia;o__Bacteroidales;f__Muribaculaceae;g__Muribaculum;s__Muribaculum sp002473395
MGBC000045	21999_2#50	PRJEB45232	ERS6485626	SAMEA8801286	ERR2397363	ftp.sra.ebi.ac.uk/vol1/fastq/ERR239/003/ERR2397363/ERR2397363_1.fastq.gz;ftp.sra.ebi.ac.uk/vol1/fastq/ERR239/003/ERR2397363/ERR2397363_2.fastq.gz	GCA_910574335.1	ftp://ftp.ncbi.nlm.nih.gov/genomes/all/GCA/910/574/335/GCA_910574335.1_MGBC000045/GCA_910574335.1_MGBC000045_genomic.fna.gz	98.94	0	1981143	14	313765	141510	35.5597	98.94	PASS	20	4	1	1	1820	s__Lactobacillus intestinalis	species	d__Bacteria;p__Firmicutes;c__Bacilli;o__Lactobacillales;f__Lactobacillaceae;g__Lactobacillus;s__Lactobacillus intestinalis	MGBC000013	d__Bacteria;p__Firmicutes;c__Bacilli;o__Lactobacillales;f__Lactobacillaceae;g__Lactobacillus;s__Lactobacillus intestinalis
MGBC000046	21999_2#51	PRJEB45232	ERS6485627	SAMEA8801287	ERR2397364	ftp.sra.ebi.ac.uk/vol1/fastq/ERR239/004/ERR2397364/ERR2397364_1.fastq.gz;ftp.sra.ebi.ac.uk/vol1/fastq/ERR239/004/ERR2397364/ERR2397364_2.fastq.gz	GCA_910574385.1	ftp://ftp.ncbi.nlm.nih.gov/genomes/all/GCA/910/574/385/GCA_910574385.1_MGBC000046/GCA_910574385.1_MGBC000046_genomic.fna.gz	99.22	0.78	1981965	55	78252	36034	34.3512	95.32	PASS	20	3	1	1	1836	s__Lactobacillus johnsonii	species	d__Bacteria;p__Firmicutes;c__Bacilli;o__Lactobacillales;f__Lactobacillaceae;g__Lactobacillus;s__Lactobacillus johnsonii	MGBC128351	d__Bacteria;p__Firmicutes;c__Bacilli;o__Lactobacillales;f__Lactobacillaceae;g__Lactobacillus;s__Lactobacillus johnsonii
MGBC000047	21999_2#52	PRJEB45232	ERS6485628	SAMEA8801288	ERR2397365	ftp.sra.ebi.ac.uk/vol1/fastq/ERR239/005/ERR2397365/ERR2397365_1.fastq.gz;ftp.sra.ebi.ac.uk/vol1/fastq/ERR239/005/ERR2397365/ERR2397365_2.fastq.gz	GCA_910574405.1	ftp://ftp.ncbi.nlm.nih.gov/genomes/all/GCA/910/574/405/GCA_910574405.1_MGBC000047/GCA_910574405.1_MGBC000047_genomic.fna.gz	99.48	0	2202589	117	38550	18822	39.9108	99.48	PASS	20	6	1	1	2118	s__Ligilactobacillus murinus	species	d__Bacteria;p__Firmicutes;c__Bacilli;o__Lactobacillales;f__Lactobacillaceae;g__Ligilactobacillus;s__Ligilactobacillus murinus	MGBC105567	d__Bacteria;p__Firmicutes;c__Bacilli;o__Lactobacillales;f__Lactobacillaceae;g__Ligilactobacillus;s__Ligilactobacillus murinus
MGBC000048	21999_2#53	PRJEB45232	ERS6485629	SAMEA8801289	ERR2397366	ftp.sra.ebi.ac.uk/vol1/fastq/ERR239/006/ERR2397366/ERR2397366_1.fastq.gz;ftp.sra.ebi.ac.uk/vol1/fastq/ERR239/006/ERR2397366/ERR2397366_2.fastq.gz	GCA_910573845.1	ftp://ftp.ncbi.nlm.nih.gov/genomes/all/GCA/910/573/845/GCA_910573845.1_MGBC000048/GCA_910573845.1_MGBC000048_genomic.fna.gz	98.1	0.58	3806890	112	134599	33973	46.1105	95.2	PASS	20	5	1	1	3538	s__CAG-56 sp004793585	species	d__Bacteria;p__Firmicutes_A;c__Clostridia;o__Lachnospirales;f__Lachnospiraceae;g__CAG-56;s__CAG-56 sp004793585	MGBC000395	d__Bacteria;p__Firmicutes_A;c__Clostridia;o__Lachnospirales;f__Lachnospiraceae;g__CAG-56;s__CAG-56 sp004793585
MGBC000049	21999_2#54	PRJEB45232	ERS6485630	SAMEA8801290	ERR2397367	ftp.sra.ebi.ac.uk/vol1/fastq/ERR239/007/ERR2397367/ERR2397367_1.fastq.gz;ftp.sra.ebi.ac.uk/vol1/fastq/ERR239/007/ERR2397367/ERR2397367_2.fastq.gz	GCA_910573935.1	ftp://ftp.ncbi.nlm.nih.gov/genomes/all/GCA/910/573/935/GCA_910573935.1_MGBC000049/GCA_910573935.1_MGBC000049_genomic.fna.gz	98.75	2.17	2720318	374	88649	7269	48.8223	87.9	PASS	20	6	2	2	2366	g__Parasutterella	genus	d__Bacteria;p__Proteobacteria;c__Gammaproteobacteria;o__Burkholderiales;f__Burkholderiaceae;g__Parasutterella;s__	MGBC134540	d__Bacteria;p__Proteobacteria;c__Gammaproteobacteria;o__Burkholderiales;f__Burkholderiaceae;g__Parasutterella;s__Parasutterella MGBC134540
MGBC000050	21999_2#55	PRJEB45232	ERS6485631	SAMEA8801291	ERR2397368	ftp.sra.ebi.ac.uk/vol1/fastq/ERR239/008/ERR2397368/ERR2397368_1.fastq.gz;ftp.sra.ebi.ac.uk/vol1/fastq/ERR239/008/ERR2397368/ERR2397368_2.fastq.gz	GCA_910573725.1	ftp://ftp.ncbi.nlm.nih.gov/genomes/all/GCA/910/573/725/GCA_910573725.1_MGBC000050/GCA_910573725.1_MGBC000050_genomic.fna.gz	100	0	3189569	15	377465	212634	58.1695	100	PASS	20	2	1	1	2576	s__Alistipes timonensis	species	d__Bacteria;p__Bacteroidota;c__Bacteroidia;o__Bacteroidales;f__Rikenellaceae;g__Alistipes;s__Alistipes timonensis	MGBC000050	d__Bacteria;p__Bacteroidota;c__Bacteroidia;o__Bacteroidales;f__Rikenellaceae;g__Alistipes;s__Alistipes timonensis
MGBC000051	21999_2#56	PRJEB45232	ERS6485632	SAMEA8801292	ERR2397369	ftp.sra.ebi.ac.uk/vol1/fastq/ERR239/009/ERR2397369/ERR2397369_1.fastq.gz;ftp.sra.ebi.ac.uk/vol1/fastq/ERR239/009/ERR2397369/ERR2397369_2.fastq.gz	GCA_910573965.1	ftp://ftp.ncbi.nlm.nih.gov/genomes/all/GCA/910/573/965/GCA_910573965.1_MGBC000051/GCA_910573965.1_MGBC000051_genomic.fna.gz	99.43	1.51	3549272	122	63991	29091	50.3571	91.88	PASS	20	3	1	1	3133	s__Duncaniella muris	species	d__Bacteria;p__Bacteroidota;c__Bacteroidia;o__Bacteroidales;f__Muribaculaceae;g__Duncaniella;s__Duncaniella muris	MGBC112607	d__Bacteria;p__Bacteroidota;c__Bacteroidia;o__Bacteroidales;f__Muribaculaceae;g__Duncaniella;s__Duncaniella muris
MGBC000052	21999_2#57	PRJEB45232	ERS6485633	SAMEA8801293	ERR2397370	ftp.sra.ebi.ac.uk/vol1/fastq/ERR239/000/ERR2397370/ERR2397370_1.fastq.gz;ftp.sra.ebi.ac.uk/vol1/fastq/ERR239/000/ERR2397370/ERR2397370_2.fastq.gz	GCA_910574235.1	ftp://ftp.ncbi.nlm.nih.gov/genomes/all/GCA/910/574/235/GCA_910574235.1_MGBC000052/GCA_910574235.1_MGBC000052_genomic.fna.gz	98.88	0.37	4401592	96	118185	45849	45.9179	97.03	PASS	20	1	1	1	3882	s__Bacteroides sp002491635	species	d__Bacteria;p__Bacteroidota;c__Bacteroidia;o__Bacteroidales;f__Bacteroidaceae;g__Bacteroides;s__Bacteroides sp002491635	MGBC135575	d__Bacteria;p__Bacteroidota;c__Bacteroidia;o__Bacteroidales;f__Bacteroidaceae;g__Bacteroides;s__Bacteroides sp002491635
MGBC000053	21999_2#58	PRJEB45232	ERS6485634	SAMEA8801294	ERR2397371	ftp.sra.ebi.ac.uk/vol1/fastq/ERR239/001/ERR2397371/ERR2397371_1.fastq.gz;ftp.sra.ebi.ac.uk/vol1/fastq/ERR239/001/ERR2397371/ERR2397371_2.fastq.gz	GCA_910573865.1	ftp://ftp.ncbi.nlm.nih.gov/genomes/all/GCA/910/573/865/GCA_910573865.1_MGBC000053/GCA_910573865.1_MGBC000053_genomic.fna.gz	98.88	0.37	4393959	104	86171	42248	45.9248	97.03	PASS	20	1	1	1	3867	s__Bacteroides sp002491635	species	d__Bacteria;p__Bacteroidota;c__Bacteroidia;o__Bacteroidales;f__Bacteroidaceae;g__Bacteroides;s__Bacteroides sp002491635	MGBC135575	d__Bacteria;p__Bacteroidota;c__Bacteroidia;o__Bacteroidales;f__Bacteroidaceae;g__Bacteroides;s__Bacteroides sp002491635
MGBC000054	21999_2#59	PRJEB45232	ERS6485635	SAMEA8801295	ERR2397372	ftp.sra.ebi.ac.uk/vol1/fastq/ERR239/002/ERR2397372/ERR2397372_1.fastq.gz;ftp.sra.ebi.ac.uk/vol1/fastq/ERR239/002/ERR2397372/ERR2397372_2.fastq.gz	GCA_910574005.1	ftp://ftp.ncbi.nlm.nih.gov/genomes/all/GCA/910/574/005/GCA_910574005.1_MGBC000054/GCA_910574005.1_MGBC000054_genomic.fna.gz	97.23	0.75	3532973	110	89227	32113	46.7068	93.48	PASS	20	4	2	2	3051	s__CAG-485 sp002362485	species	d__Bacteria;p__Bacteroidota;c__Bacteroidia;o__Bacteroidales;f__Muribaculaceae;g__CAG-485;s__CAG-485 sp002362485	MGBC129157	d__Bacteria;p__Bacteroidota;c__Bacteroidia;o__Bacteroidales;f__Muribaculaceae;g__CAG-485;s__CAG-485 sp002362485
MGBC000055	21999_2#5	PRJEB45232	ERS6485636	SAMEA8801296	ERR2397318	ftp.sra.ebi.ac.uk/vol1/fastq/ERR239/008/ERR2397318/ERR2397318_1.fastq.gz;ftp.sra.ebi.ac.uk/vol1/fastq/ERR239/008/ERR2397318/ERR2397318_2.fastq.gz	GCA_910573905.1	ftp://ftp.ncbi.nlm.nih.gov/genomes/all/GCA/910/573/905/GCA_910573905.1_MGBC000055/GCA_910573905.1_MGBC000055_genomic.fna.gz	98.11	2.29	2443201	123	43078	19863	54.0279	86.66	PASS	20	11	1	1	2307	s__Faecalibaculum rodentium	species	d__Bacteria;p__Firmicutes;c__Bacilli;o__Erysipelotrichales;f__Erysipelotrichaceae;g__Faecalibaculum;s__Faecalibaculum rodentium	MGBC000348	d__Bacteria;p__Firmicutes;c__Bacilli;o__Erysipelotrichales;f__Erysipelotrichaceae;g__Faecalibaculum;s__Faecalibaculum rodentium
MGBC000056	21999_2#60	PRJEB45232	ERS6485637	SAMEA8801297	ERR2397373	ftp.sra.ebi.ac.uk/vol1/fastq/ERR239/003/ERR2397373/ERR2397373_1.fastq.gz;ftp.sra.ebi.ac.uk/vol1/fastq/ERR239/003/ERR2397373/ERR2397373_2.fastq.gz	GCA_910573945.1	ftp://ftp.ncbi.nlm.nih.gov/genomes/all/GCA/910/573/945/GCA_910573945.1_MGBC000056/GCA_910573945.1_MGBC000056_genomic.fna.gz	99.06	0.38	3281079	102	66655	32167	49.8979	97.16	PASS	20	5	2	2	2799	s__Muribaculum intestinale	species	d__Bacteria;p__Bacteroidota;c__Bacteroidia;o__Bacteroidales;f__Muribaculaceae;g__Muribaculum;s__Muribaculum intestinale	MGBC000377	d__Bacteria;p__Bacteroidota;c__Bacteroidia;o__Bacteroidales;f__Muribaculaceae;g__Muribaculum;s__Muribaculum intestinale
MGBC000057	21999_2#61	PRJEB45232	ERS6485638	SAMEA8801298	ERR2397374	ftp.sra.ebi.ac.uk/vol1/fastq/ERR239/004/ERR2397374/ERR2397374_1.fastq.gz;ftp.sra.ebi.ac.uk/vol1/fastq/ERR239/004/ERR2397374/ERR2397374_2.fastq.gz	GCA_910574545.1	ftp://ftp.ncbi.nlm.nih.gov/genomes/all/GCA/910/574/545/GCA_910574545.1_MGBC000057/GCA_910574545.1_MGBC000057_genomic.fna.gz	98.66	0.67	3565771	94	103202	37933	46.7429	95.31	PASS	20	3	1	1	3274	g__Eubacterium_F	genus	d__Bacteria;p__Firmicutes_A;c__Clostridia;o__Lachnospirales;f__Lachnospiraceae;g__Eubacterium_F;s__	MGBC000112	d__Bacteria;p__Firmicutes_A;c__Clostridia;o__Lachnospirales;f__Lachnospiraceae;g__Eubacterium_F;s__Eubacterium_F MGBC000112
MGBC000058	21999_2#62	PRJEB45232	ERS6485639	SAMEA8801299	ERR2397375	ftp.sra.ebi.ac.uk/vol1/fastq/ERR239/005/ERR2397375/ERR2397375_1.fastq.gz;ftp.sra.ebi.ac.uk/vol1/fastq/ERR239/005/ERR2397375/ERR2397375_2.fastq.gz	GCA_910574255.1	ftp://ftp.ncbi.nlm.nih.gov/genomes/all/GCA/910/574/255/GCA_910574255.1_MGBC000058/GCA_910574255.1_MGBC000058_genomic.fna.gz	99.37	2.22	5044508	82	296972	61504	44.3186	88.27	PASS	20	3	1	2	4816	f__Lachnospiraceae	family	d__Bacteria;p__Firmicutes_A;c__Clostridia;o__Lachnospirales;f__Lachnospiraceae;g__;s__	MGBC131161	d__Bacteria;p__Firmicutes_A;c__Clostridia;o__Lachnospirales;f__Lachnospiraceae;g__Lachnospiraceae_NOV;s__Lachnospiraceae_NOV MGBC131161
MGBC000059	21999_2#63	PRJEB45232	ERS6485640	SAMEA8801300	ERR2397376	ftp.sra.ebi.ac.uk/vol1/fastq/ERR239/006/ERR2397376/ERR2397376_1.fastq.gz;ftp.sra.ebi.ac.uk/vol1/fastq/ERR239/006/ERR2397376/ERR2397376_2.fastq.gz	GCA_910574065.1	ftp://ftp.ncbi.nlm.nih.gov/genomes/all/GCA/910/574/065/GCA_910574065.1_MGBC000059/GCA_910574065.1_MGBC000059_genomic.fna.gz	100	0.2	2893153	50	117063	57861	67.9103	99	PASS	20	1	1	1	2282	f__Eggerthellaceae	family	d__Bacteria;p__Actinobacteriota;c__Coriobacteriia;o__Coriobacteriales;f__Eggerthellaceae;g__;s__	MGBC000220	d__Bacteria;p__Actinobacteriota;c__Coriobacteriia;o__Coriobacteriales;f__Eggerthellaceae;g__Parvibacter;s__Parvibacter MGBC000220
MGBC000060	21999_2#64	PRJEB45232	NA	NA	ERR2397377	ftp.sra.ebi.ac.uk/vol1/fastq/ERR239/007/ERR2397377/ERR2397377_1.fastq.gz;ftp.sra.ebi.ac.uk/vol1/fastq/ERR239/007/ERR2397377/ERR2397377_2.fastq.gz	NA		100	101.6	5641257	591	179080	9533	44.8458	-408	FAIL	NA	NA	NA	NA	NA	NA	NA	NA	NA	NA
MGBC000061	21999_2#65	PRJEB45232	ERS6485641	SAMEA8801301	ERR2397378	ftp.sra.ebi.ac.uk/vol1/fastq/ERR239/008/ERR2397378/ERR2397378_1.fastq.gz;ftp.sra.ebi.ac.uk/vol1/fastq/ERR239/008/ERR2397378/ERR2397378_2.fastq.gz	GCA_910574585.1	ftp://ftp.ncbi.nlm.nih.gov/genomes/all/GCA/910/574/585/GCA_910574585.1_MGBC000061/GCA_910574585.1_MGBC000061_genomic.fna.gz	98.1	0.58	3799933	99	190900	38376	46.1118	95.2	PASS	20	4	1	1	3537	s__CAG-56 sp004793585	species	d__Bacteria;p__Firmicutes_A;c__Clostridia;o__Lachnospirales;f__Lachnospiraceae;g__CAG-56;s__CAG-56 sp004793585	MGBC000395	d__Bacteria;p__Firmicutes_A;c__Clostridia;o__Lachnospirales;f__Lachnospiraceae;g__CAG-56;s__CAG-56 sp004793585
MGBC000062	21999_2#66	PRJEB45232	ERS6485642	SAMEA8801302	ERR2397379	ftp.sra.ebi.ac.uk/vol1/fastq/ERR239/009/ERR2397379/ERR2397379_1.fastq.gz;ftp.sra.ebi.ac.uk/vol1/fastq/ERR239/009/ERR2397379/ERR2397379_2.fastq.gz	GCA_910574975.1	ftp://ftp.ncbi.nlm.nih.gov/genomes/all/GCA/910/574/975/GCA_910574975.1_MGBC000062/GCA_910574975.1_MGBC000062_genomic.fna.gz	99.48	0	2238522	130	35360	17217	39.8052	99.48	PASS	20	6	1	1	2158	s__Ligilactobacillus murinus	species	d__Bacteria;p__Firmicutes;c__Bacilli;o__Lactobacillales;f__Lactobacillaceae;g__Ligilactobacillus;s__Ligilactobacillus murinus	MGBC105567	d__Bacteria;p__Firmicutes;c__Bacilli;o__Lactobacillales;f__Lactobacillaceae;g__Ligilactobacillus;s__Ligilactobacillus murinus
MGBC000063	21999_2#67	PRJEB45232	ERS6485643	SAMEA8801303	ERR2397380	ftp.sra.ebi.ac.uk/vol1/fastq/ERR239/000/ERR2397380/ERR2397380_1.fastq.gz;ftp.sra.ebi.ac.uk/vol1/fastq/ERR239/000/ERR2397380/ERR2397380_2.fastq.gz	GCA_910574025.1	ftp://ftp.ncbi.nlm.nih.gov/genomes/all/GCA/910/574/025/GCA_910574025.1_MGBC000063/GCA_910574025.1_MGBC000063_genomic.fna.gz	98.94	0	1982899	17	341986	116641	35.5637	98.94	PASS	20	4	1	1	1820	s__Lactobacillus intestinalis	species	d__Bacteria;p__Firmicutes;c__Bacilli;o__Lactobacillales;f__Lactobacillaceae;g__Lactobacillus;s__Lactobacillus intestinalis	MGBC000013	d__Bacteria;p__Firmicutes;c__Bacilli;o__Lactobacillales;f__Lactobacillaceae;g__Lactobacillus;s__Lactobacillus intestinalis
MGBC000064	21999_2#68	PRJEB45232	ERS6485644	SAMEA8801304	ERR2397381	ftp.sra.ebi.ac.uk/vol1/fastq/ERR239/001/ERR2397381/ERR2397381_1.fastq.gz;ftp.sra.ebi.ac.uk/vol1/fastq/ERR239/001/ERR2397381/ERR2397381_2.fastq.gz	GCA_910574655.1	ftp://ftp.ncbi.nlm.nih.gov/genomes/all/GCA/910/574/655/GCA_910574655.1_MGBC000064/GCA_910574655.1_MGBC000064_genomic.fna.gz	99.22	0.78	1983534	59	89174	33617	34.3608	95.32	PASS	20	3	1	1	1835	s__Lactobacillus johnsonii	species	d__Bacteria;p__Firmicutes;c__Bacilli;o__Lactobacillales;f__Lactobacillaceae;g__Lactobacillus;s__Lactobacillus johnsonii	MGBC128351	d__Bacteria;p__Firmicutes;c__Bacilli;o__Lactobacillales;f__Lactobacillaceae;g__Lactobacillus;s__Lactobacillus johnsonii
MGBC000065	21999_2#69	PRJEB45232	ERS6485645	SAMEA8801305	ERR2397382	ftp.sra.ebi.ac.uk/vol1/fastq/ERR239/002/ERR2397382/ERR2397382_1.fastq.gz;ftp.sra.ebi.ac.uk/vol1/fastq/ERR239/002/ERR2397382/ERR2397382_2.fastq.gz	GCA_910574705.1	ftp://ftp.ncbi.nlm.nih.gov/genomes/all/GCA/910/574/705/GCA_910574705.1_MGBC000065/GCA_910574705.1_MGBC000065_genomic.fna.gz	99.48	0	2235888	124	36447	18028	39.8132	99.48	PASS	20	6	1	0	2157	s__Ligilactobacillus murinus	species	d__Bacteria;p__Firmicutes;c__Bacilli;o__Lactobacillales;f__Lactobacillaceae;g__Ligilactobacillus;s__Ligilactobacillus murinus	MGBC105567	d__Bacteria;p__Firmicutes;c__Bacilli;o__Lactobacillales;f__Lactobacillaceae;g__Ligilactobacillus;s__Ligilactobacillus murinus
MGBC000066	21999_2#6	PRJEB45232	ERS6485646	SAMEA8801306	ERR2397319	ftp.sra.ebi.ac.uk/vol1/fastq/ERR239/009/ERR2397319/ERR2397319_1.fastq.gz;ftp.sra.ebi.ac.uk/vol1/fastq/ERR239/009/ERR2397319/ERR2397319_2.fastq.gz	GCA_910574675.1	ftp://ftp.ncbi.nlm.nih.gov/genomes/all/GCA/910/574/675/GCA_910574675.1_MGBC000066/GCA_910574675.1_MGBC000066_genomic.fna.gz	100	0	2931386	33	201181	88825	64.2139	100	PASS	20	3	2	1	2389	s__Adlercreutzia caecimuris	species	d__Bacteria;p__Actinobacteriota;c__Coriobacteriia;o__Coriobacteriales;f__Eggerthellaceae;g__Adlercreutzia;s__Adlercreutzia caecimuris	MGBC000334	d__Bacteria;p__Actinobacteriota;c__Coriobacteriia;o__Coriobacteriales;f__Eggerthellaceae;g__Adlercreutzia;s__Adlercreutzia caecimuris
MGBC000067	21999_2#70	PRJEB45232	ERS6485647	SAMEA8801307	ERR2397383	ftp.sra.ebi.ac.uk/vol1/fastq/ERR239/003/ERR2397383/ERR2397383_1.fastq.gz;ftp.sra.ebi.ac.uk/vol1/fastq/ERR239/003/ERR2397383/ERR2397383_2.fastq.gz	GCA_910574215.1	ftp://ftp.ncbi.nlm.nih.gov/genomes/all/GCA/910/574/215/GCA_910574215.1_MGBC000067/GCA_910574215.1_MGBC000067_genomic.fna.gz	99.46	0	2170642	70	62643	31002	38.5246	99.46	PASS	20	6	1	1	2057	s__Limosilactobacillus reuteri	species	d__Bacteria;p__Firmicutes;c__Bacilli;o__Lactobacillales;f__Lactobacillaceae;g__Limosilactobacillus;s__Limosilactobacillus reuteri	MGBC000384	d__Bacteria;p__Firmicutes;c__Bacilli;o__Lactobacillales;f__Lactobacillaceae;g__Limosilactobacillus;s__Limosilactobacillus reuteri
MGBC000068	21999_2#71	PRJEB45232	ERS6485648	SAMEA8801308	ERR2397384	ftp.sra.ebi.ac.uk/vol1/fastq/ERR239/004/ERR2397384/ERR2397384_1.fastq.gz;ftp.sra.ebi.ac.uk/vol1/fastq/ERR239/004/ERR2397384/ERR2397384_2.fastq.gz	GCA_910574755.1	ftp://ftp.ncbi.nlm.nih.gov/genomes/all/GCA/910/574/755/GCA_910574755.1_MGBC000068/GCA_910574755.1_MGBC000068_genomic.fna.gz	99.42	0.64	5277041	55	214356	95943	44.889	96.22	PASS	20	6	1	1	4484	s__Parabacteroides distasonis	species	d__Bacteria;p__Bacteroidota;c__Bacteroidia;o__Bacteroidales;f__Tannerellaceae;g__Parabacteroides;s__Parabacteroides distasonis	MGBC115827	d__Bacteria;p__Bacteroidota;c__Bacteroidia;o__Bacteroidales;f__Tannerellaceae;g__Parabacteroides;s__Parabacteroides distasonis
MGBC000069	21999_2#72	PRJEB45232	ERS6485649	SAMEA8801309	ERR2397385	ftp.sra.ebi.ac.uk/vol1/fastq/ERR239/005/ERR2397385/ERR2397385_1.fastq.gz;ftp.sra.ebi.ac.uk/vol1/fastq/ERR239/005/ERR2397385/ERR2397385_2.fastq.gz	GCA_910574635.1	ftp://ftp.ncbi.nlm.nih.gov/genomes/all/GCA/910/574/635/GCA_910574635.1_MGBC000069/GCA_910574635.1_MGBC000069_genomic.fna.gz	97.65	1.57	4480127	100	189110	44801	58.4266	89.8	PASS	20	2	1	1	4523	g__Oscillibacter	genus	d__Bacteria;p__Firmicutes_A;c__Clostridia;o__Oscillospirales;f__Oscillospiraceae;g__Oscillibacter;s__	MGBC104191	d__Bacteria;p__Firmicutes_A;c__Clostridia;o__Oscillospirales;f__Oscillospiraceae;g__Oscillibacter;s__Oscillibacter MGBC104191
MGBC000070	21999_2#73	PRJEB45232	ERS6485650	SAMEA8801310	ERR2397386	ftp.sra.ebi.ac.uk/vol1/fastq/ERR239/006/ERR2397386/ERR2397386_1.fastq.gz;ftp.sra.ebi.ac.uk/vol1/fastq/ERR239/006/ERR2397386/ERR2397386_2.fastq.gz	GCA_910574645.1	ftp://ftp.ncbi.nlm.nih.gov/genomes/all/GCA/910/574/645/GCA_910574645.1_MGBC000070/GCA_910574645.1_MGBC000070_genomic.fna.gz	98.94	0.14	3149659	69	105659	45647	43.8857	98.24	PASS	20	3	1	1	2975	g__Emergencia	genus	d__Bacteria;p__Firmicutes_A;c__Clostridia;o__Peptostreptococcales;f__Anaerovoracaceae;g__Emergencia;s__	MGBC000042	d__Bacteria;p__Firmicutes_A;c__Clostridia;o__Peptostreptococcales;f__Anaerovoracaceae;g__Emergencia;s__Emergencia MGBC000042
MGBC000071	21999_2#74	PRJEB45232	ERS6485651	SAMEA8801311	ERR2397387	ftp.sra.ebi.ac.uk/vol1/fastq/ERR239/007/ERR2397387/ERR2397387_1.fastq.gz;ftp.sra.ebi.ac.uk/vol1/fastq/ERR239/007/ERR2397387/ERR2397387_2.fastq.gz	GCA_910574765.1	ftp://ftp.ncbi.nlm.nih.gov/genomes/all/GCA/910/574/765/GCA_910574765.1_MGBC000071/GCA_910574765.1_MGBC000071_genomic.fna.gz	98.75	0	2686387	100	57863	26863	44.2367	98.75	PASS	20	4	1	1	2388	s__Turicimonas muris	species	d__Bacteria;p__Proteobacteria;c__Gammaproteobacteria;o__Burkholderiales;f__Burkholderiaceae;g__Turicimonas;s__Turicimonas muris	MGBC000357	d__Bacteria;p__Proteobacteria;c__Gammaproteobacteria;o__Burkholderiales;f__Burkholderiaceae;g__Turicimonas;s__Turicimonas muris
MGBC000072	21999_2#75	PRJEB45232	ERS6485652	SAMEA8801312	ERR2397388	ftp.sra.ebi.ac.uk/vol1/fastq/ERR239/008/ERR2397388/ERR2397388_1.fastq.gz;ftp.sra.ebi.ac.uk/vol1/fastq/ERR239/008/ERR2397388/ERR2397388_2.fastq.gz	GCA_910574735.1	ftp://ftp.ncbi.nlm.nih.gov/genomes/all/GCA/910/574/735/GCA_910574735.1_MGBC000072/GCA_910574735.1_MGBC000072_genomic.fna.gz	99.43	0.94	4055027	190	42332	21340	50.9313	94.73	PASS	20	3	1	1	3461	s__Duncaniella sp001689575	species	d__Bacteria;p__Bacteroidota;c__Bacteroidia;o__Bacteroidales;f__Muribaculaceae;g__Duncaniella;s__Duncaniella sp001689575	MGBC120535	d__Bacteria;p__Bacteroidota;c__Bacteroidia;o__Bacteroidales;f__Muribaculaceae;g__Duncaniella;s__Duncaniella sp001689575
MGBC000073	21999_2#76	PRJEB45232	ERS6485653	SAMEA8801313	ERR2397389	ftp.sra.ebi.ac.uk/vol1/fastq/ERR239/009/ERR2397389/ERR2397389_1.fastq.gz;ftp.sra.ebi.ac.uk/vol1/fastq/ERR239/009/ERR2397389/ERR2397389_2.fastq.gz	GCA_910574205.1	ftp://ftp.ncbi.nlm.nih.gov/genomes/all/GCA/910/574/205/GCA_910574205.1_MGBC000073/GCA_910574205.1_MGBC000073_genomic.fna.gz	98.56	0.64	2329525	8	462929	291190	56.4522	95.36	PASS	20	2	1	1	2022	s__Alistipes sp002362235	species	d__Bacteria;p__Bacteroidota;c__Bacteroidia;o__Bacteroidales;f__Rikenellaceae;g__Alistipes;s__Alistipes sp002362235	MGBC116472	d__Bacteria;p__Bacteroidota;c__Bacteroidia;o__Bacteroidales;f__Rikenellaceae;g__Alistipes;s__Alistipes sp002362235
MGBC000074	21999_2#77	PRJEB45232	ERS6485654	SAMEA8801314	ERR2397390	ftp.sra.ebi.ac.uk/vol1/fastq/ERR239/000/ERR2397390/ERR2397390_1.fastq.gz;ftp.sra.ebi.ac.uk/vol1/fastq/ERR239/000/ERR2397390/ERR2397390_2.fastq.gz	GCA_910574785.1	ftp://ftp.ncbi.nlm.nih.gov/genomes/all/GCA/910/574/785/GCA_910574785.1_MGBC000074/GCA_910574785.1_MGBC000074_genomic.fna.gz	98.73	0.58	3793488	100	188240	37924	46.101	95.83	PASS	20	4	1	1	3532	s__CAG-56 sp004793585	species	d__Bacteria;p__Firmicutes_A;c__Clostridia;o__Lachnospirales;f__Lachnospiraceae;g__CAG-56;s__CAG-56 sp004793585	MGBC000395	d__Bacteria;p__Firmicutes_A;c__Clostridia;o__Lachnospirales;f__Lachnospiraceae;g__CAG-56;s__CAG-56 sp004793585
MGBC000075	21999_2#78	PRJEB45232	ERS6485655	SAMEA8801315	ERR2397391	ftp.sra.ebi.ac.uk/vol1/fastq/ERR239/001/ERR2397391/ERR2397391_1.fastq.gz;ftp.sra.ebi.ac.uk/vol1/fastq/ERR239/001/ERR2397391/ERR2397391_2.fastq.gz	GCA_910574685.1	ftp://ftp.ncbi.nlm.nih.gov/genomes/all/GCA/910/574/685/GCA_910574685.1_MGBC000075/GCA_910574685.1_MGBC000075_genomic.fna.gz	98.66	0.67	3561226	103	87191	34573	46.7474	95.31	PASS	20	3	1	1	3274	g__Eubacterium_F	genus	d__Bacteria;p__Firmicutes_A;c__Clostridia;o__Lachnospirales;f__Lachnospiraceae;g__Eubacterium_F;s__	MGBC000112	d__Bacteria;p__Firmicutes_A;c__Clostridia;o__Lachnospirales;f__Lachnospiraceae;g__Eubacterium_F;s__Eubacterium_F MGBC000112
MGBC000076	21999_2#79	PRJEB45232	ERS6485656	SAMEA8801316	ERR2397392	ftp.sra.ebi.ac.uk/vol1/fastq/ERR239/002/ERR2397392/ERR2397392_1.fastq.gz;ftp.sra.ebi.ac.uk/vol1/fastq/ERR239/002/ERR2397392/ERR2397392_2.fastq.gz	GCA_910574745.1	ftp://ftp.ncbi.nlm.nih.gov/genomes/all/GCA/910/574/745/GCA_910574745.1_MGBC000076/GCA_910574745.1_MGBC000076_genomic.fna.gz	97.59	1.72	4356650	110	91461	39603	42.3581	88.99	PASS	20	2	1	1	4132	g__UBA2882	genus	d__Bacteria;p__Firmicutes_A;c__Clostridia;o__Lachnospirales;f__Lachnospiraceae;g__UBA2882;s__	MGBC163421	d__Bacteria;p__Firmicutes_A;c__Clostridia;o__Lachnospirales;f__Lachnospiraceae;g__UBA2882;s__UBA2882 MGBC163421
MGBC000077	21999_2#7	PRJEB45232	ERS6485657	SAMEA8801317	ERR2397320	ftp.sra.ebi.ac.uk/vol1/fastq/ERR239/000/ERR2397320/ERR2397320_1.fastq.gz;ftp.sra.ebi.ac.uk/vol1/fastq/ERR239/000/ERR2397320/ERR2397320_2.fastq.gz	GCA_910574695.1	ftp://ftp.ncbi.nlm.nih.gov/genomes/all/GCA/910/574/695/GCA_910574695.1_MGBC000077/GCA_910574695.1_MGBC000077_genomic.fna.gz	92.42	1.05	5210948	83	151622	62769	42.2675	87.17	PASS	20	4	1	1	4298	s__Bacteroides caecimuris	species	d__Bacteria;p__Bacteroidota;c__Bacteroidia;o__Bacteroidales;f__Bacteroidaceae;g__Bacteroides;s__Bacteroides caecimuris	MGBC144733	d__Bacteria;p__Bacteroidota;c__Bacteroidia;o__Bacteroidales;f__Bacteroidaceae;g__Bacteroides;s__Bacteroides caecimuris
MGBC000078	21999_2#80	PRJEB45232	ERS6485658	SAMEA8801318	ERR2397393	ftp.sra.ebi.ac.uk/vol1/fastq/ERR239/003/ERR2397393/ERR2397393_1.fastq.gz;ftp.sra.ebi.ac.uk/vol1/fastq/ERR239/003/ERR2397393/ERR2397393_2.fastq.gz	GCA_910574475.1	ftp://ftp.ncbi.nlm.nih.gov/genomes/all/GCA/910/574/475/GCA_910574475.1_MGBC000078/GCA_910574475.1_MGBC000078_genomic.fna.gz	99.37	1.27	4459075	58	396676	76877	43.3619	93.02	PASS	20	3	1	1	4284	f__Lachnospiraceae	family	d__Bacteria;p__Firmicutes_A;c__Clostridia;o__Lachnospirales;f__Lachnospiraceae;g__;s__	MGBC000078	d__Bacteria;p__Firmicutes_A;c__Clostridia;o__Lachnospirales;f__Lachnospiraceae;g__Lachnospiraceae_NOV;s__Lachnospiraceae_NOV MGBC000078
MGBC000079	21999_2#81	PRJEB45232	ERS6485659	SAMEA8801319	ERR2397394	ftp.sra.ebi.ac.uk/vol1/fastq/ERR239/004/ERR2397394/ERR2397394_1.fastq.gz;ftp.sra.ebi.ac.uk/vol1/fastq/ERR239/004/ERR2397394/ERR2397394_2.fastq.gz	GCA_910573795.1	ftp://ftp.ncbi.nlm.nih.gov/genomes/all/GCA/910/573/795/GCA_910573795.1_MGBC000079/GCA_910573795.1_MGBC000079_genomic.fna.gz	98.94	0.14	3156384	78	103514	40464	43.9246	98.24	PASS	20	3	1	1	3004	g__Emergencia	genus	d__Bacteria;p__Firmicutes_A;c__Clostridia;o__Peptostreptococcales;f__Anaerovoracaceae;g__Emergencia;s__	MGBC000042	d__Bacteria;p__Firmicutes_A;c__Clostridia;o__Peptostreptococcales;f__Anaerovoracaceae;g__Emergencia;s__Emergencia MGBC000042
MGBC000080	21999_2#82	PRJEB45232	ERS6485660	SAMEA8801320	ERR2397395	ftp.sra.ebi.ac.uk/vol1/fastq/ERR239/005/ERR2397395/ERR2397395_1.fastq.gz;ftp.sra.ebi.ac.uk/vol1/fastq/ERR239/005/ERR2397395/ERR2397395_2.fastq.gz	GCA_910574345.1	ftp://ftp.ncbi.nlm.nih.gov/genomes/all/GCA/910/574/345/GCA_910574345.1_MGBC000080/GCA_910574345.1_MGBC000080_genomic.fna.gz	99.37	1.9	5597184	108	188918	51823	46.7935	89.87	PASS	20	2	1	1	5384	g__Hungatella_A	genus	d__Bacteria;p__Firmicutes_A;c__Clostridia;o__Lachnospirales;f__Lachnospiraceae;g__Hungatella_A;s__	MGBC000080	d__Bacteria;p__Firmicutes_A;c__Clostridia;o__Lachnospirales;f__Lachnospiraceae;g__Hungatella_A;s__Hungatella_A MGBC000080
MGBC000081	21999_2#83	PRJEB45232	ERS6485661	SAMEA8801321	ERR2397396	ftp.sra.ebi.ac.uk/vol1/fastq/ERR239/006/ERR2397396/ERR2397396_1.fastq.gz;ftp.sra.ebi.ac.uk/vol1/fastq/ERR239/006/ERR2397396/ERR2397396_2.fastq.gz	GCA_910574155.1	ftp://ftp.ncbi.nlm.nih.gov/genomes/all/GCA/910/574/155/GCA_910574155.1_MGBC000081/GCA_910574155.1_MGBC000081_genomic.fna.gz	99.45	1.1	2893372	40	414592	72330	33.2175	93.95	PASS	20	6	1	1	2724	s__Staphylococcus nepalensis	species	d__Bacteria;p__Firmicutes;c__Bacilli;o__Staphylococcales;f__Staphylococcaceae;g__Staphylococcus;s__Staphylococcus nepalensis	MGBC000081	d__Bacteria;p__Firmicutes;c__Bacilli;o__Staphylococcales;f__Staphylococcaceae;g__Staphylococcus;s__Staphylococcus nepalensis
MGBC000082	21999_2#84	PRJEB45232	ERS6485662	SAMEA8801322	ERR2397397	ftp.sra.ebi.ac.uk/vol1/fastq/ERR239/007/ERR2397397/ERR2397397_1.fastq.gz;ftp.sra.ebi.ac.uk/vol1/fastq/ERR239/007/ERR2397397/ERR2397397_2.fastq.gz	GCA_910573985.1	ftp://ftp.ncbi.nlm.nih.gov/genomes/all/GCA/910/573/985/GCA_910573985.1_MGBC000082/GCA_910573985.1_MGBC000082_genomic.fna.gz	94.44	0.37	1724297	153	25423	11269	44.7285	92.59	PASS	20	4	1	1	1617	g__Streptococcus	genus	d__Bacteria;p__Firmicutes;c__Bacilli;o__Lactobacillales;f__Streptococcaceae;g__Streptococcus;s__	MGBC000431	d__Bacteria;p__Firmicutes;c__Bacilli;o__Lactobacillales;f__Streptococcaceae;g__Streptococcus;s__Streptococcus MGBC000431
MGBC000083	21999_2#85	PRJEB45232	ERS6485663	SAMEA8801323	ERR2397398	ftp.sra.ebi.ac.uk/vol1/fastq/ERR239/008/ERR2397398/ERR2397398_1.fastq.gz;ftp.sra.ebi.ac.uk/vol1/fastq/ERR239/008/ERR2397398/ERR2397398_2.fastq.gz	GCA_910574185.1	ftp://ftp.ncbi.nlm.nih.gov/genomes/all/GCA/910/574/185/GCA_910574185.1_MGBC000083/GCA_910574185.1_MGBC000083_genomic.fna.gz	93.96	2.05	4172397	99	109254	42144	42.8651	83.71	PASS	20	3	1	1	3983	g__Dorea	genus	d__Bacteria;p__Firmicutes_A;c__Clostridia;o__Lachnospirales;f__Lachnospiraceae;g__Dorea;s__	MGBC000083	d__Bacteria;p__Firmicutes_A;c__Clostridia;o__Lachnospirales;f__Lachnospiraceae;g__Dorea;s__Dorea MGBC000083
MGBC000084	21999_2#86	PRJEB45232	ERS6485664	SAMEA8801324	ERR2397399	ftp.sra.ebi.ac.uk/vol1/fastq/ERR239/009/ERR2397399/ERR2397399_1.fastq.gz;ftp.sra.ebi.ac.uk/vol1/fastq/ERR239/009/ERR2397399/ERR2397399_2.fastq.gz	GCA_910574715.1	ftp://ftp.ncbi.nlm.nih.gov/genomes/all/GCA/910/574/715/GCA_910574715.1_MGBC000084/GCA_910574715.1_MGBC000084_genomic.fna.gz	98.25	2.34	5815861	246	76518	23640	45.8114	86.55	PASS	20	3	1	1	5709	g__Dorea	genus	d__Bacteria;p__Firmicutes_A;c__Clostridia;o__Lachnospirales;f__Lachnospiraceae;g__Dorea;s__	MGBC117094	d__Bacteria;p__Firmicutes_A;c__Clostridia;o__Lachnospirales;f__Lachnospiraceae;g__Dorea;s__Dorea MGBC117094
MGBC000085	21999_2#87	PRJEB45232	NA	NA	ERR2397400	ftp.sra.ebi.ac.uk/vol1/fastq/ERR239/000/ERR2397400/ERR2397400_1.fastq.gz;ftp.sra.ebi.ac.uk/vol1/fastq/ERR239/000/ERR2397400/ERR2397400_2.fastq.gz	NA		100	94.83	4853283	120	119870	40427	54.9466	-374.15	FAIL	NA	NA	NA	NA	NA	NA	NA	NA	NA	NA
MGBC000086	21999_2#88	PRJEB45232	NA	NA	ERR2397401	ftp.sra.ebi.ac.uk/vol1/fastq/ERR239/001/ERR2397401/ERR2397401_1.fastq.gz;ftp.sra.ebi.ac.uk/vol1/fastq/ERR239/001/ERR2397401/ERR2397401_2.fastq.gz	NA		100	101.43	5662880	120	122093	47186	52.7087	-407.15	FAIL	NA	NA	NA	NA	NA	NA	NA	NA	NA	NA
MGBC000087	21999_2#89	PRJEB45232	ERS6485665	SAMEA8801325	ERR2397402	ftp.sra.ebi.ac.uk/vol1/fastq/ERR239/002/ERR2397402/ERR2397402_1.fastq.gz;ftp.sra.ebi.ac.uk/vol1/fastq/ERR239/002/ERR2397402/ERR2397402_2.fastq.gz	GCA_910574665.1	ftp://ftp.ncbi.nlm.nih.gov/genomes/all/GCA/910/574/665/GCA_910574665.1_MGBC000087/GCA_910574665.1_MGBC000087_genomic.fna.gz	100	0.1	2124723	13	292945	163440	60.2593	99.5	PASS	20	2	1	1	1776	s__Bifidobacterium animalis	species	d__Bacteria;p__Actinobacteriota;c__Actinomycetia;o__Actinomycetales;f__Bifidobacteriaceae;g__Bifidobacterium;s__Bifidobacterium animalis	MGBC116812	d__Bacteria;p__Actinobacteriota;c__Actinomycetia;o__Actinomycetales;f__Bifidobacteriaceae;g__Bifidobacterium;s__Bifidobacterium animalis
MGBC000088	21999_2#8	PRJEB45232	ERS6485666	SAMEA8801326	ERR2397321	ftp.sra.ebi.ac.uk/vol1/fastq/ERR239/001/ERR2397321/ERR2397321_1.fastq.gz;ftp.sra.ebi.ac.uk/vol1/fastq/ERR239/001/ERR2397321/ERR2397321_2.fastq.gz	GCA_910574725.1	ftp://ftp.ncbi.nlm.nih.gov/genomes/all/GCA/910/574/725/GCA_910574725.1_MGBC000088/GCA_910574725.1_MGBC000088_genomic.fna.gz	99.46	0	2170349	74	57182	29324	38.5284	99.46	PASS	20	6	3	1	2057	s__Limosilactobacillus reuteri	species	d__Bacteria;p__Firmicutes;c__Bacilli;o__Lactobacillales;f__Lactobacillaceae;g__Limosilactobacillus;s__Limosilactobacillus reuteri	MGBC000384	d__Bacteria;p__Firmicutes;c__Bacilli;o__Lactobacillales;f__Lactobacillaceae;g__Limosilactobacillus;s__Limosilactobacillus reuteri
MGBC000089	21999_2#90	PRJEB45232	ERS6485667	SAMEA8801327	ERR2397403	ftp.sra.ebi.ac.uk/vol1/fastq/ERR239/003/ERR2397403/ERR2397403_1.fastq.gz;ftp.sra.ebi.ac.uk/vol1/fastq/ERR239/003/ERR2397403/ERR2397403_2.fastq.gz	GCA_910575835.1	ftp://ftp.ncbi.nlm.nih.gov/genomes/all/GCA/910/575/835/GCA_910575835.1_MGBC000089/GCA_910575835.1_MGBC000089_genomic.fna.gz	94.74	2.05	5266706	177	100615	29747	46.3051	84.49	PASS	20	4	1	1	5082	g__Dorea	genus	d__Bacteria;p__Firmicutes_A;c__Clostridia;o__Lachnospirales;f__Lachnospiraceae;g__Dorea;s__	MGBC000089	d__Bacteria;p__Firmicutes_A;c__Clostridia;o__Lachnospirales;f__Lachnospiraceae;g__Dorea;s__Dorea MGBC000089
MGBC000090	21999_2#91	PRJEB45232	ERS6485668	SAMEA8801328	ERR2397404	ftp.sra.ebi.ac.uk/vol1/fastq/ERR239/004/ERR2397404/ERR2397404_1.fastq.gz;ftp.sra.ebi.ac.uk/vol1/fastq/ERR239/004/ERR2397404/ERR2397404_2.fastq.gz	GCA_910574945.1	ftp://ftp.ncbi.nlm.nih.gov/genomes/all/GCA/910/574/945/GCA_910574945.1_MGBC000090/GCA_910574945.1_MGBC000090_genomic.fna.gz	99.33	3.36	3224031	78	94053	41322	43.7967	82.53	PASS	20	4	1	1	3237	s__Anaerostipes sp000508985	species	d__Bacteria;p__Firmicutes_A;c__Clostridia;o__Lachnospirales;f__Lachnospiraceae;g__Anaerostipes;s__Anaerostipes sp000508985	MGBC000029	d__Bacteria;p__Firmicutes_A;c__Clostridia;o__Lachnospirales;f__Lachnospiraceae;g__Anaerostipes;s__Anaerostipes sp000508985
MGBC000091	21999_2#92	PRJEB45232	ERS6485669	SAMEA8801329	ERR2397405	ftp.sra.ebi.ac.uk/vol1/fastq/ERR239/005/ERR2397405/ERR2397405_1.fastq.gz;ftp.sra.ebi.ac.uk/vol1/fastq/ERR239/005/ERR2397405/ERR2397405_2.fastq.gz	GCA_910575045.1	ftp://ftp.ncbi.nlm.nih.gov/genomes/all/GCA/910/575/045/GCA_910575045.1_MGBC000091/GCA_910575045.1_MGBC000091_genomic.fna.gz	99.06	0.38	2892528	90	68579	32139	45.7453	97.16	PASS	20	4	2	0	2558	s__Muribaculum sp002473395	species	d__Bacteria;p__Bacteroidota;c__Bacteroidia;o__Bacteroidales;f__Muribaculaceae;g__Muribaculum;s__Muribaculum sp002473395	MGBC104650	d__Bacteria;p__Bacteroidota;c__Bacteroidia;o__Bacteroidales;f__Muribaculaceae;g__Muribaculum;s__Muribaculum sp002473395
MGBC000092	21999_2#93	PRJEB45232	ERS6485670	SAMEA8801330	ERR2397406	ftp.sra.ebi.ac.uk/vol1/fastq/ERR239/006/ERR2397406/ERR2397406_1.fastq.gz;ftp.sra.ebi.ac.uk/vol1/fastq/ERR239/006/ERR2397406/ERR2397406_2.fastq.gz	GCA_910574865.1	ftp://ftp.ncbi.nlm.nih.gov/genomes/all/GCA/910/574/865/GCA_910574865.1_MGBC000092/GCA_910574865.1_MGBC000092_genomic.fna.gz	93.71	2.34	5334347	93	316285	57331	50.4131	82.01	PASS	20	2	1	1	4829	g__Schaedlerella	genus	d__Bacteria;p__Firmicutes_A;c__Clostridia;o__Lachnospirales;f__Lachnospiraceae;g__Schaedlerella;s__	MGBC163752	d__Bacteria;p__Firmicutes_A;c__Clostridia;o__Lachnospirales;f__Lachnospiraceae;g__Schaedlerella;s__Schaedlerella MGBC163752
MGBC000093	21999_2#94	PRJEB45232	NA	NA	ERR2397407	ftp.sra.ebi.ac.uk/vol1/fastq/ERR239/007/ERR2397407/ERR2397407_1.fastq.gz;ftp.sra.ebi.ac.uk/vol1/fastq/ERR239/007/ERR2397407/ERR2397407_2.fastq.gz	NA		NA	NA	NA	NA	NA	NA	NA	NA	FAIL	NA	NA	NA	NA	NA	NA	NA	NA	NA	NA
MGBC000094	21999_2#9	PRJEB45232	ERS6485671	SAMEA8801331	ERR2397322	ftp.sra.ebi.ac.uk/vol1/fastq/ERR239/002/ERR2397322/ERR2397322_1.fastq.gz;ftp.sra.ebi.ac.uk/vol1/fastq/ERR239/002/ERR2397322/ERR2397322_2.fastq.gz	GCA_910575095.1	ftp://ftp.ncbi.nlm.nih.gov/genomes/all/GCA/910/575/095/GCA_910575095.1_MGBC000094/GCA_910575095.1_MGBC000094_genomic.fna.gz	98.66	1.68	3384654	90	118777	37606	53.9439	90.26	PASS	20	2	1	1	3367	g__Acutalibacter	genus	d__Bacteria;p__Firmicutes_A;c__Clostridia;o__Oscillospirales;f__Acutalibacteraceae;g__Acutalibacter;s__	MGBC101916	d__Bacteria;p__Firmicutes_A;c__Clostridia;o__Oscillospirales;f__Acutalibacteraceae;g__Acutalibacter;s__Acutalibacter MGBC101916
MGBC000095	22178_2#95	PRJEB45232	NA	NA	ERR2525415	ftp.sra.ebi.ac.uk/vol1/fastq/ERR252/005/ERR2525415/ERR2525415_1.fastq.gz;ftp.sra.ebi.ac.uk/vol1/fastq/ERR252/005/ERR2525415/ERR2525415_2.fastq.gz	NA		100	100	5584189	136	77328	40991	32.4457	-400	FAIL	NA	NA	NA	NA	NA	NA	NA	NA	NA	NA
MGBC000096	24141_1#10	PRJEB45232	ERS6485672	SAMEA8801332	ERR2868744	ftp.sra.ebi.ac.uk/vol1/fastq/ERR286/004/ERR2868744/ERR2868744_1.fastq.gz;ftp.sra.ebi.ac.uk/vol1/fastq/ERR286/004/ERR2868744/ERR2868744_2.fastq.gz	GCA_910575065.1	ftp://ftp.ncbi.nlm.nih.gov/genomes/all/GCA/910/575/065/GCA_910575065.1_MGBC000096/GCA_910575065.1_MGBC000096_genomic.fna.gz	99.33	3.36	3212182	66	112497	48669	43.8039	82.53	PASS	20	4	1	0	3224	s__Anaerostipes sp000508985	species	d__Bacteria;p__Firmicutes_A;c__Clostridia;o__Lachnospirales;f__Lachnospiraceae;g__Anaerostipes;s__Anaerostipes sp000508985	MGBC000029	d__Bacteria;p__Firmicutes_A;c__Clostridia;o__Lachnospirales;f__Lachnospiraceae;g__Anaerostipes;s__Anaerostipes sp000508985
MGBC000097	24141_1#11	PRJEB45232	ERS6485673	SAMEA8801333	ERR2868745	ftp.sra.ebi.ac.uk/vol1/fastq/ERR286/005/ERR2868745/ERR2868745_1.fastq.gz;ftp.sra.ebi.ac.uk/vol1/fastq/ERR286/005/ERR2868745/ERR2868745_2.fastq.gz	GCA_910574775.1	ftp://ftp.ncbi.nlm.nih.gov/genomes/all/GCA/910/574/775/GCA_910574775.1_MGBC000097/GCA_910574775.1_MGBC000097_genomic.fna.gz	99.33	3.36	3219652	72	103528	44717	43.7938	82.53	PASS	20	4	1	0	3232	s__Anaerostipes sp000508985	species	d__Bacteria;p__Firmicutes_A;c__Clostridia;o__Lachnospirales;f__Lachnospiraceae;g__Anaerostipes;s__Anaerostipes sp000508985	MGBC000029	d__Bacteria;p__Firmicutes_A;c__Clostridia;o__Lachnospirales;f__Lachnospiraceae;g__Anaerostipes;s__Anaerostipes sp000508985
MGBC000098	24141_1#12	PRJEB45232	ERS6485674	SAMEA8801334	ERR2868746	ftp.sra.ebi.ac.uk/vol1/fastq/ERR286/006/ERR2868746/ERR2868746_1.fastq.gz;ftp.sra.ebi.ac.uk/vol1/fastq/ERR286/006/ERR2868746/ERR2868746_2.fastq.gz	GCA_910575135.1	ftp://ftp.ncbi.nlm.nih.gov/genomes/all/GCA/910/575/135/GCA_910575135.1_MGBC000098/GCA_910575135.1_MGBC000098_genomic.fna.gz	99.33	3.36	3212940	65	112464	49429	43.8047	82.53	PASS	20	4	1	0	3223	s__Anaerostipes sp000508985	species	d__Bacteria;p__Firmicutes_A;c__Clostridia;o__Lachnospirales;f__Lachnospiraceae;g__Anaerostipes;s__Anaerostipes sp000508985	MGBC000029	d__Bacteria;p__Firmicutes_A;c__Clostridia;o__Lachnospirales;f__Lachnospiraceae;g__Anaerostipes;s__Anaerostipes sp000508985
MGBC000099	24141_1#13	PRJEB45232	NA	NA	ERR2868747	ftp.sra.ebi.ac.uk/vol1/fastq/ERR286/007/ERR2868747/ERR2868747_1.fastq.gz;ftp.sra.ebi.ac.uk/vol1/fastq/ERR286/007/ERR2868747/ERR2868747_2.fastq.gz	NA		100	100	10099930	352	97731	28688	47.4189	-400	FAIL	NA	NA	NA	NA	NA	NA	NA	NA	NA	NA
MGBC000100	24141_1#14	PRJEB45232	ERS6485675	SAMEA8801335	ERR2868748	ftp.sra.ebi.ac.uk/vol1/fastq/ERR286/008/ERR2868748/ERR2868748_1.fastq.gz;ftp.sra.ebi.ac.uk/vol1/fastq/ERR286/008/ERR2868748/ERR2868748_2.fastq.gz	GCA_910574955.1	ftp://ftp.ncbi.nlm.nih.gov/genomes/all/GCA/910/574/955/GCA_910574955.1_MGBC000100/GCA_910574955.1_MGBC000100_genomic.fna.gz	97.99	0	3279907	95	328696	34524	54.0626	97.99	PASS	20	4	3	1	3183	g__Anaerotruncus	genus	d__Bacteria;p__Firmicutes_A;c__Clostridia;o__Oscillospirales;f__Ruminococcaceae;g__Anaerotruncus;s__	MGBC000100	d__Bacteria;p__Firmicutes_A;c__Clostridia;o__Oscillospirales;f__Ruminococcaceae;g__Anaerotruncus;s__Anaerotruncus MGBC000100
MGBC000101	24141_1#15	PRJEB45232	ERS6485676	SAMEA8801336	ERR2868749	ftp.sra.ebi.ac.uk/vol1/fastq/ERR286/009/ERR2868749/ERR2868749_1.fastq.gz;ftp.sra.ebi.ac.uk/vol1/fastq/ERR286/009/ERR2868749/ERR2868749_2.fastq.gz	GCA_910575195.1	ftp://ftp.ncbi.nlm.nih.gov/genomes/all/GCA/910/575/195/GCA_910575195.1_MGBC000101/GCA_910575195.1_MGBC000101_genomic.fna.gz	99.45	0.18	1890628	29	210880	65193	37.7844	98.55	PASS	20	5	1	0	1802	s__Granulicatella adiacens	species	d__Bacteria;p__Firmicutes;c__Bacilli;o__Lactobacillales;f__Aerococcaceae;g__Granulicatella;s__Granulicatella adiacens	MGBC000234	d__Bacteria;p__Firmicutes;c__Bacilli;o__Lactobacillales;f__Aerococcaceae;g__Granulicatella;s__Granulicatella adiacens
MGBC000102	24141_1#16	PRJEB45232	ERS6485677	SAMEA8801337	ERR2868750	ftp.sra.ebi.ac.uk/vol1/fastq/ERR286/000/ERR2868750/ERR2868750_1.fastq.gz;ftp.sra.ebi.ac.uk/vol1/fastq/ERR286/000/ERR2868750/ERR2868750_2.fastq.gz	GCA_910574845.1	ftp://ftp.ncbi.nlm.nih.gov/genomes/all/GCA/910/574/845/GCA_910574845.1_MGBC000102/GCA_910574845.1_MGBC000102_genomic.fna.gz	99.32	2.4	7037583	466	63294	15097	48.124	87.32	PASS	20	5	2	0	6817	s__Enterocloster clostridioformis	species	d__Bacteria;p__Firmicutes_A;c__Clostridia;o__Lachnospirales;f__Lachnospiraceae;g__Enterocloster;s__Enterocloster clostridioformis	MGBC136599	d__Bacteria;p__Firmicutes_A;c__Clostridia;o__Lachnospirales;f__Lachnospiraceae;g__Enterocloster;s__Enterocloster clostridioformis
MGBC000103	24141_1#17	PRJEB45232	ERS6485678	SAMEA8801338	ERR2868751	ftp.sra.ebi.ac.uk/vol1/fastq/ERR286/001/ERR2868751/ERR2868751_1.fastq.gz;ftp.sra.ebi.ac.uk/vol1/fastq/ERR286/001/ERR2868751/ERR2868751_2.fastq.gz	GCA_910575055.1	ftp://ftp.ncbi.nlm.nih.gov/genomes/all/GCA/910/575/055/GCA_910575055.1_MGBC000103/GCA_910575055.1_MGBC000103_genomic.fna.gz	96.64	0.24	3551771	159	114448	22337	31.9798	95.44	PASS	20	5	1	1	3583	g__ASF356	genus	d__Bacteria;p__Firmicutes_A;c__Clostridia;o__Lachnospirales;f__Anaerotignaceae;g__ASF356;s__	MGBC163564	d__Bacteria;p__Firmicutes_A;c__Clostridia;o__Lachnospirales;f__Anaerotignaceae;g__ASF356;s__ASF356 MGBC163564
MGBC000104	24141_1#18	PRJEB45232	ERS6485679	SAMEA8801339	ERR4808382	ftp.sra.ebi.ac.uk/vol1/fastq/ERR480/002/ERR4808382/ERR4808382_1.fastq.gz;ftp.sra.ebi.ac.uk/vol1/fastq/ERR480/002/ERR4808382/ERR4808382_2.fastq.gz	GCA_910574995.1	ftp://ftp.ncbi.nlm.nih.gov/genomes/all/GCA/910/574/995/GCA_910574995.1_MGBC000104/GCA_910574995.1_MGBC000104_genomic.fna.gz	97.99	1.68	3448594	55	336048	62701	56.1941	89.59	PASS	20	5	1	1	3402	g__Acutalibacter	genus	d__Bacteria;p__Firmicutes_A;c__Clostridia;o__Oscillospirales;f__Acutalibacteraceae;g__Acutalibacter;s__	MGBC000243	d__Bacteria;p__Firmicutes_A;c__Clostridia;o__Oscillospirales;f__Acutalibacteraceae;g__Acutalibacter;s__Acutalibacter MGBC000243
MGBC000105	24141_1#19	PRJEB45232	ERS6485680	SAMEA8801340	ERR4808383	ftp.sra.ebi.ac.uk/vol1/fastq/ERR480/003/ERR4808383/ERR4808383_1.fastq.gz;ftp.sra.ebi.ac.uk/vol1/fastq/ERR480/003/ERR4808383/ERR4808383_2.fastq.gz	GCA_910574915.1	ftp://ftp.ncbi.nlm.nih.gov/genomes/all/GCA/910/574/915/GCA_910574915.1_MGBC000105/GCA_910574915.1_MGBC000105_genomic.fna.gz	98.16	2.16	5687258	302	65907	18827	45.2029	87.36	PASS	20	2	1	1	5475	g__Eubacterium_J	genus	d__Bacteria;p__Firmicutes_A;c__Clostridia;o__Lachnospirales;f__Lachnospiraceae;g__Eubacterium_J;s__	MGBC130483	d__Bacteria;p__Firmicutes_A;c__Clostridia;o__Lachnospirales;f__Lachnospiraceae;g__Eubacterium_J;s__Eubacterium_J MGBC130483
MGBC000106	24141_1#1	PRJEB45232	NA	NA	ERR2868735	ftp.sra.ebi.ac.uk/vol1/fastq/ERR286/005/ERR2868735/ERR2868735_1.fastq.gz;ftp.sra.ebi.ac.uk/vol1/fastq/ERR286/005/ERR2868735/ERR2868735_2.fastq.gz	NA		99.34	13.39	4150405	3611	155797	1048	52.921	32.39	FAIL	NA	NA	NA	NA	NA	NA	NA	NA	NA	NA
MGBC000107	24141_1#20	PRJEB45232	ERS6485681	SAMEA8801341	ERR2868752	ftp.sra.ebi.ac.uk/vol1/fastq/ERR286/002/ERR2868752/ERR2868752_1.fastq.gz;ftp.sra.ebi.ac.uk/vol1/fastq/ERR286/002/ERR2868752/ERR2868752_2.fastq.gz	GCA_910574985.1	ftp://ftp.ncbi.nlm.nih.gov/genomes/all/GCA/910/574/985/GCA_910574985.1_MGBC000107/GCA_910574985.1_MGBC000107_genomic.fna.gz	97.99	1.34	3655411	45	365026	81231	54.5137	91.29	PASS	20	2	1	1	3683	s__Acutalibacter muris	species	d__Bacteria;p__Firmicutes_A;c__Clostridia;o__Oscillospirales;f__Acutalibacteraceae;g__Acutalibacter;s__Acutalibacter muris	MGBC000375	d__Bacteria;p__Firmicutes_A;c__Clostridia;o__Oscillospirales;f__Acutalibacteraceae;g__Acutalibacter;s__Acutalibacter muris
MGBC000108	24141_1#21	PRJEB45232	ERS6485682	SAMEA8801342	ERR4808384	ftp.sra.ebi.ac.uk/vol1/fastq/ERR480/004/ERR4808384/ERR4808384_1.fastq.gz;ftp.sra.ebi.ac.uk/vol1/fastq/ERR480/004/ERR4808384/ERR4808384_2.fastq.gz	GCA_910575145.1	ftp://ftp.ncbi.nlm.nih.gov/genomes/all/GCA/910/575/145/GCA_910575145.1_MGBC000108/GCA_910575145.1_MGBC000108_genomic.fna.gz	98.66	0.78	4189990	127	123800	32991	53.4021	94.76	PASS	20	4	1	1	4088	g__Acutalibacter	genus	d__Bacteria;p__Firmicutes_A;c__Clostridia;o__Oscillospirales;f__Acutalibacteraceae;g__Acutalibacter;s__	MGBC000120	d__Bacteria;p__Firmicutes_A;c__Clostridia;o__Oscillospirales;f__Acutalibacteraceae;g__Acutalibacter;s__Acutalibacter MGBC000120
MGBC000109	24141_1#22	PRJEB45232	ERS6485683	SAMEA8801343	ERR4808385	ftp.sra.ebi.ac.uk/vol1/fastq/ERR480/005/ERR4808385/ERR4808385_1.fastq.gz;ftp.sra.ebi.ac.uk/vol1/fastq/ERR480/005/ERR4808385/ERR4808385_2.fastq.gz	GCA_910574825.1	ftp://ftp.ncbi.nlm.nih.gov/genomes/all/GCA/910/574/825/GCA_910574825.1_MGBC000109/GCA_910574825.1_MGBC000109_genomic.fna.gz	98.66	0.78	4162437	122	158113	34114	53.384	94.76	PASS	20	2	1	1	4066	g__Acutalibacter	genus	d__Bacteria;p__Firmicutes_A;c__Clostridia;o__Oscillospirales;f__Acutalibacteraceae;g__Acutalibacter;s__	MGBC000120	d__Bacteria;p__Firmicutes_A;c__Clostridia;o__Oscillospirales;f__Acutalibacteraceae;g__Acutalibacter;s__Acutalibacter MGBC000120
MGBC000110	24141_1#23	PRJEB45232	ERS6485684	SAMEA8801344	ERR2868753	ftp.sra.ebi.ac.uk/vol1/fastq/ERR286/003/ERR2868753/ERR2868753_1.fastq.gz;ftp.sra.ebi.ac.uk/vol1/fastq/ERR286/003/ERR2868753/ERR2868753_2.fastq.gz	GCA_910575025.1	ftp://ftp.ncbi.nlm.nih.gov/genomes/all/GCA/910/575/025/GCA_910575025.1_MGBC000110/GCA_910575025.1_MGBC000110_genomic.fna.gz	98.66	0	3832827	229	99422	16730	44.9935	98.66	PASS	20	5	1	1	3804	s__Anaerotruncus sp003612625	species	d__Bacteria;p__Firmicutes_A;c__Clostridia;o__Oscillospirales;f__Ruminococcaceae;g__Anaerotruncus;s__Anaerotruncus sp003612625	MGBC000110	d__Bacteria;p__Firmicutes_A;c__Clostridia;o__Oscillospirales;f__Ruminococcaceae;g__Anaerotruncus;s__Anaerotruncus sp003612625
MGBC000111	24141_1#24	PRJEB45232	ERS6485685	SAMEA8801345	ERR2868754	ftp.sra.ebi.ac.uk/vol1/fastq/ERR286/004/ERR2868754/ERR2868754_1.fastq.gz;ftp.sra.ebi.ac.uk/vol1/fastq/ERR286/004/ERR2868754/ERR2868754_2.fastq.gz	GCA_910574885.1	ftp://ftp.ncbi.nlm.nih.gov/genomes/all/GCA/910/574/885/GCA_910574885.1_MGBC000111/GCA_910574885.1_MGBC000111_genomic.fna.gz	95.32	1.27	5345875	131	127029	40799	45.4975	88.97	PASS	20	3	1	1	5211	g__Dorea	genus	d__Bacteria;p__Firmicutes_A;c__Clostridia;o__Lachnospirales;f__Lachnospiraceae;g__Dorea;s__	MGBC000111	d__Bacteria;p__Firmicutes_A;c__Clostridia;o__Lachnospirales;f__Lachnospiraceae;g__Dorea;s__Dorea MGBC000111
MGBC000112	24141_1#25	PRJEB45232	ERS6485686	SAMEA8801346	ERR2868755	ftp.sra.ebi.ac.uk/vol1/fastq/ERR286/005/ERR2868755/ERR2868755_1.fastq.gz;ftp.sra.ebi.ac.uk/vol1/fastq/ERR286/005/ERR2868755/ERR2868755_2.fastq.gz	GCA_910575115.1	ftp://ftp.ncbi.nlm.nih.gov/genomes/all/GCA/910/575/115/GCA_910575115.1_MGBC000112/GCA_910575115.1_MGBC000112_genomic.fna.gz	98.66	0.67	3887909	125	114649	31097	46.6125	95.31	PASS	20	3	1	0	3649	g__Eubacterium_F	genus	d__Bacteria;p__Firmicutes_A;c__Clostridia;o__Lachnospirales;f__Lachnospiraceae;g__Eubacterium_F;s__	MGBC000112	d__Bacteria;p__Firmicutes_A;c__Clostridia;o__Lachnospirales;f__Lachnospiraceae;g__Eubacterium_F;s__Eubacterium_F MGBC000112
MGBC000113	24141_1#26	PRJEB45232	ERS6485687	SAMEA8801347	ERR2868756	ftp.sra.ebi.ac.uk/vol1/fastq/ERR286/006/ERR2868756/ERR2868756_1.fastq.gz;ftp.sra.ebi.ac.uk/vol1/fastq/ERR286/006/ERR2868756/ERR2868756_2.fastq.gz	GCA_910574835.1	ftp://ftp.ncbi.nlm.nih.gov/genomes/all/GCA/910/574/835/GCA_910574835.1_MGBC000113/GCA_910574835.1_MGBC000113_genomic.fna.gz	99.37	0	5012147	134	115468	37403	46.5019	99.37	PASS	20	4	1	2	4731	f__Lachnospiraceae	family	d__Bacteria;p__Firmicutes_A;c__Clostridia;o__Lachnospirales;f__Lachnospiraceae;g__;s__	MGBC000113	d__Bacteria;p__Firmicutes_A;c__Clostridia;o__Lachnospirales;f__Lachnospiraceae;g__Lachnospiraceae_NOV;s__Lachnospiraceae_NOV MGBC000113
MGBC000114	24141_1#27	PRJEB45232	ERS6485688	SAMEA8801348	ERR4808386	ftp.sra.ebi.ac.uk/vol1/fastq/ERR480/006/ERR4808386/ERR4808386_1.fastq.gz;ftp.sra.ebi.ac.uk/vol1/fastq/ERR480/006/ERR4808386/ERR4808386_2.fastq.gz	GCA_910575445.1	ftp://ftp.ncbi.nlm.nih.gov/genomes/all/GCA/910/575/445/GCA_910575445.1_MGBC000114/GCA_910575445.1_MGBC000114_genomic.fna.gz	98.73	0.63	4224288	44	364961	96002	41.9105	95.58	PASS	20	4	2	1	4046	g__UBA7182	genus	d__Bacteria;p__Firmicutes_A;c__Clostridia;o__Lachnospirales;f__Lachnospiraceae;g__UBA7182;s__	MGBC105132	d__Bacteria;p__Firmicutes_A;c__Clostridia;o__Lachnospirales;f__Lachnospiraceae;g__UBA7182;s__UBA7182 MGBC105132
MGBC000115	24141_1#28	PRJEB45232	ERS6485689	SAMEA8801349	ERR4808387	ftp.sra.ebi.ac.uk/vol1/fastq/ERR480/007/ERR4808387/ERR4808387_1.fastq.gz;ftp.sra.ebi.ac.uk/vol1/fastq/ERR480/007/ERR4808387/ERR4808387_2.fastq.gz	GCA_910574805.1	ftp://ftp.ncbi.nlm.nih.gov/genomes/all/GCA/910/574/805/GCA_910574805.1_MGBC000115/GCA_910574805.1_MGBC000115_genomic.fna.gz	99.37	1.58	4740832	87	212178	54490	50.4392	91.47	PASS	20	4	2	4	4519	g__UBA7182	genus	d__Bacteria;p__Firmicutes_A;c__Clostridia;o__Lachnospirales;f__Lachnospiraceae;g__UBA7182;s__	MGBC106896	d__Bacteria;p__Firmicutes_A;c__Clostridia;o__Lachnospirales;f__Lachnospiraceae;g__UBA7182;s__UBA7182 MGBC106896
MGBC000116	24141_1#29	PRJEB45232	ERS6485690	SAMEA8801350	ERR4808388	ftp.sra.ebi.ac.uk/vol1/fastq/ERR480/008/ERR4808388/ERR4808388_1.fastq.gz;ftp.sra.ebi.ac.uk/vol1/fastq/ERR480/008/ERR4808388/ERR4808388_2.fastq.gz	GCA_910574965.1	ftp://ftp.ncbi.nlm.nih.gov/genomes/all/GCA/910/574/965/GCA_910574965.1_MGBC000116/GCA_910574965.1_MGBC000116_genomic.fna.gz	98.1	2.53	4441145	117	177376	37956	47.1183	85.45	PASS	20	5	1	1	4263	g__UBA7182	genus	d__Bacteria;p__Firmicutes_A;c__Clostridia;o__Lachnospirales;f__Lachnospiraceae;g__UBA7182;s__	MGBC000116	d__Bacteria;p__Firmicutes_A;c__Clostridia;o__Lachnospirales;f__Lachnospiraceae;g__UBA7182;s__UBA7182 MGBC000116
MGBC000117	24141_1#2	PRJEB45232	ERS6485691	SAMEA8801351	ERR2868736	ftp.sra.ebi.ac.uk/vol1/fastq/ERR286/006/ERR2868736/ERR2868736_1.fastq.gz;ftp.sra.ebi.ac.uk/vol1/fastq/ERR286/006/ERR2868736/ERR2868736_2.fastq.gz	GCA_910574795.1	ftp://ftp.ncbi.nlm.nih.gov/genomes/all/GCA/910/574/795/GCA_910574795.1_MGBC000117/GCA_910574795.1_MGBC000117_genomic.fna.gz	99.46	0	2177009	88	52905	24738	38.5364	99.46	PASS	20	6	1	0	2054	s__Limosilactobacillus reuteri	species	d__Bacteria;p__Firmicutes;c__Bacilli;o__Lactobacillales;f__Lactobacillaceae;g__Limosilactobacillus;s__Limosilactobacillus reuteri	MGBC000384	d__Bacteria;p__Firmicutes;c__Bacilli;o__Lactobacillales;f__Lactobacillaceae;g__Limosilactobacillus;s__Limosilactobacillus reuteri
MGBC000118	24141_1#30	PRJEB45232	ERS6485692	SAMEA8801352	ERR2868757	ftp.sra.ebi.ac.uk/vol1/fastq/ERR286/007/ERR2868757/ERR2868757_1.fastq.gz;ftp.sra.ebi.ac.uk/vol1/fastq/ERR286/007/ERR2868757/ERR2868757_2.fastq.gz	GCA_910575155.1	ftp://ftp.ncbi.nlm.nih.gov/genomes/all/GCA/910/575/155/GCA_910575155.1_MGBC000118/GCA_910575155.1_MGBC000118_genomic.fna.gz	100	1.15	4191222	153	93655	27387	44.0566	94.25	PASS	20	3	1	1	3948	g__14-2	genus	d__Bacteria;p__Firmicutes_A;c__Clostridia;o__Lachnospirales;f__Lachnospiraceae;g__14-2;s__	MGBC000118	d__Bacteria;p__Firmicutes_A;c__Clostridia;o__Lachnospirales;f__Lachnospiraceae;g__14-2;s__14-2 MGBC000118
MGBC000119	24141_1#31	PRJEB45232	ERS6485693	SAMEA8801353	ERR2868758	ftp.sra.ebi.ac.uk/vol1/fastq/ERR286/008/ERR2868758/ERR2868758_1.fastq.gz;ftp.sra.ebi.ac.uk/vol1/fastq/ERR286/008/ERR2868758/ERR2868758_2.fastq.gz	GCA_910575005.1	ftp://ftp.ncbi.nlm.nih.gov/genomes/all/GCA/910/575/005/GCA_910575005.1_MGBC000119/GCA_910575005.1_MGBC000119_genomic.fna.gz	98.85	2.12	4292235	95	169439	45177	40.8325	88.25	PASS	20	5	1	1	3819	g__14-2	genus	d__Bacteria;p__Firmicutes_A;c__Clostridia;o__Lachnospirales;f__Lachnospiraceae;g__14-2;s__	MGBC164203	d__Bacteria;p__Firmicutes_A;c__Clostridia;o__Lachnospirales;f__Lachnospiraceae;g__14-2;s__14-2 MGBC164203
MGBC000120	24141_1#32	PRJEB45232	ERS6485694	SAMEA8801354	ERR4808389	ftp.sra.ebi.ac.uk/vol1/fastq/ERR480/009/ERR4808389/ERR4808389_1.fastq.gz;ftp.sra.ebi.ac.uk/vol1/fastq/ERR480/009/ERR4808389/ERR4808389_2.fastq.gz	GCA_910574935.1	ftp://ftp.ncbi.nlm.nih.gov/genomes/all/GCA/910/574/935/GCA_910574935.1_MGBC000120/GCA_910574935.1_MGBC000120_genomic.fna.gz	98.66	0.78	4167155	113	158224	36872	53.3824	94.76	PASS	20	2	1	1	4063	g__Acutalibacter	genus	d__Bacteria;p__Firmicutes_A;c__Clostridia;o__Oscillospirales;f__Acutalibacteraceae;g__Acutalibacter;s__	MGBC000120	d__Bacteria;p__Firmicutes_A;c__Clostridia;o__Oscillospirales;f__Acutalibacteraceae;g__Acutalibacter;s__Acutalibacter MGBC000120
MGBC000121	24141_1#33	PRJEB45232	ERS6485695	SAMEA8801355	ERR2868759	ftp.sra.ebi.ac.uk/vol1/fastq/ERR286/009/ERR2868759/ERR2868759_1.fastq.gz;ftp.sra.ebi.ac.uk/vol1/fastq/ERR286/009/ERR2868759/ERR2868759_2.fastq.gz	GCA_910575625.1	ftp://ftp.ncbi.nlm.nih.gov/genomes/all/GCA/910/575/625/GCA_910575625.1_MGBC000121/GCA_910575625.1_MGBC000121_genomic.fna.gz	98.73	1.9	4370395	147	186120	29719	50.1954	89.23	PASS	20	3	1	0	4315	f__Lachnospiraceae	family	d__Bacteria;p__Firmicutes_A;c__Clostridia;o__Lachnospirales;f__Lachnospiraceae;g__;s__	MGBC102897	d__Bacteria;p__Firmicutes_A;c__Clostridia;o__Lachnospirales;f__Lachnospiraceae;g__Lachnospiraceae_NOV;s__Lachnospiraceae_NOV MGBC102897
MGBC000122	24141_1#34	PRJEB45232	ERS6485696	SAMEA8801356	ERR4808390	ftp.sra.ebi.ac.uk/vol1/fastq/ERR480/000/ERR4808390/ERR4808390_1.fastq.gz;ftp.sra.ebi.ac.uk/vol1/fastq/ERR480/000/ERR4808390/ERR4808390_2.fastq.gz	GCA_910575125.1	ftp://ftp.ncbi.nlm.nih.gov/genomes/all/GCA/910/575/125/GCA_910575125.1_MGBC000122/GCA_910575125.1_MGBC000122_genomic.fna.gz	98.28	1.44	6000402	116	196280	51725	51.0887	91.08	PASS	20	2	1	1	5772	g__Acetatifactor	genus	d__Bacteria;p__Firmicutes_A;c__Clostridia;o__Lachnospirales;f__Lachnospiraceae;g__Acetatifactor;s__	MGBC000219	d__Bacteria;p__Firmicutes_A;c__Clostridia;o__Lachnospirales;f__Lachnospiraceae;g__Acetatifactor;s__Acetatifactor MGBC000219
MGBC000123	24141_1#35	PRJEB45232	ERS6485697	SAMEA8801357	ERR2868760	ftp.sra.ebi.ac.uk/vol1/fastq/ERR286/000/ERR2868760/ERR2868760_1.fastq.gz;ftp.sra.ebi.ac.uk/vol1/fastq/ERR286/000/ERR2868760/ERR2868760_2.fastq.gz	GCA_910575175.1	ftp://ftp.ncbi.nlm.nih.gov/genomes/all/GCA/910/575/175/GCA_910575175.1_MGBC000123/GCA_910575175.1_MGBC000123_genomic.fna.gz	95.32	1.27	5348963	143	126241	37400	45.5009	88.97	PASS	20	3	1	1	5211	g__Dorea	genus	d__Bacteria;p__Firmicutes_A;c__Clostridia;o__Lachnospirales;f__Lachnospiraceae;g__Dorea;s__	MGBC000111	d__Bacteria;p__Firmicutes_A;c__Clostridia;o__Lachnospirales;f__Lachnospiraceae;g__Dorea;s__Dorea MGBC000111
MGBC000124	24141_1#36	PRJEB45232	ERS6485698	SAMEA8801358	ERR2868761	ftp.sra.ebi.ac.uk/vol1/fastq/ERR286/001/ERR2868761/ERR2868761_1.fastq.gz;ftp.sra.ebi.ac.uk/vol1/fastq/ERR286/001/ERR2868761/ERR2868761_2.fastq.gz	GCA_910575255.1	ftp://ftp.ncbi.nlm.nih.gov/genomes/all/GCA/910/575/255/GCA_910575255.1_MGBC000124/GCA_910575255.1_MGBC000124_genomic.fna.gz	99.37	0.63	5137875	107	124609	48017	48.4049	96.22	PASS	20	3	1	1	4772	g__UBA9502	genus	d__Bacteria;p__Firmicutes_A;c__Clostridia;o__Lachnospirales;f__Lachnospiraceae;g__UBA9502;s__	MGBC105519	d__Bacteria;p__Firmicutes_A;c__Clostridia;o__Lachnospirales;f__Lachnospiraceae;g__UBA9502;s__UBA9502 MGBC105519
MGBC000125	24141_1#37	PRJEB45232	ERS6485699	SAMEA8801359	ERR2868762	ftp.sra.ebi.ac.uk/vol1/fastq/ERR286/002/ERR2868762/ERR2868762_1.fastq.gz;ftp.sra.ebi.ac.uk/vol1/fastq/ERR286/002/ERR2868762/ERR2868762_2.fastq.gz	GCA_910574855.1	ftp://ftp.ncbi.nlm.nih.gov/genomes/all/GCA/910/574/855/GCA_910574855.1_MGBC000125/GCA_910574855.1_MGBC000125_genomic.fna.gz	100	0.44	1960089	35	165658	56002	63.4921	97.8	PASS	20	3	1	1	1595	s__Bifidobacterium globosum	species	d__Bacteria;p__Actinobacteriota;c__Actinomycetia;o__Actinomycetales;f__Bifidobacteriaceae;g__Bifidobacterium;s__Bifidobacterium globosum	MGBC162430	d__Bacteria;p__Actinobacteriota;c__Actinomycetia;o__Actinomycetales;f__Bifidobacteriaceae;g__Bifidobacterium;s__Bifidobacterium globosum
MGBC000126	24141_1#38	PRJEB45232	ERS6485700	SAMEA8801360	ERR2868763	ftp.sra.ebi.ac.uk/vol1/fastq/ERR286/003/ERR2868763/ERR2868763_1.fastq.gz;ftp.sra.ebi.ac.uk/vol1/fastq/ERR286/003/ERR2868763/ERR2868763_2.fastq.gz	GCA_910575085.1	ftp://ftp.ncbi.nlm.nih.gov/genomes/all/GCA/910/575/085/GCA_910575085.1_MGBC000126/GCA_910575085.1_MGBC000126_genomic.fna.gz	100	0.44	1958849	40	165679	48969	63.5057	97.8	PASS	20	3	1	1	1596	s__Bifidobacterium globosum	species	d__Bacteria;p__Actinobacteriota;c__Actinomycetia;o__Actinomycetales;f__Bifidobacteriaceae;g__Bifidobacterium;s__Bifidobacterium globosum	MGBC162430	d__Bacteria;p__Actinobacteriota;c__Actinomycetia;o__Actinomycetales;f__Bifidobacteriaceae;g__Bifidobacterium;s__Bifidobacterium globosum
MGBC000127	24141_1#39	PRJEB45232	ERS6485701	SAMEA8801361	ERR2868764	ftp.sra.ebi.ac.uk/vol1/fastq/ERR286/004/ERR2868764/ERR2868764_1.fastq.gz;ftp.sra.ebi.ac.uk/vol1/fastq/ERR286/004/ERR2868764/ERR2868764_2.fastq.gz	GCA_910575425.1	ftp://ftp.ncbi.nlm.nih.gov/genomes/all/GCA/910/575/425/GCA_910575425.1_MGBC000127/GCA_910575425.1_MGBC000127_genomic.fna.gz	98.88	1.02	5258315	174	109360	30211	43.0291	93.78	PASS	20	3	2	1	4483	s__Bacteroides acidifaciens	species	d__Bacteria;p__Bacteroidota;c__Bacteroidia;o__Bacteroidales;f__Bacteroidaceae;g__Bacteroides;s__Bacteroides acidifaciens	MGBC000011	d__Bacteria;p__Bacteroidota;c__Bacteroidia;o__Bacteroidales;f__Bacteroidaceae;g__Bacteroides;s__Bacteroides acidifaciens
MGBC000128	24141_1#3	PRJEB45232	ERS6485702	SAMEA8801362	ERR2868737	ftp.sra.ebi.ac.uk/vol1/fastq/ERR286/007/ERR2868737/ERR2868737_1.fastq.gz;ftp.sra.ebi.ac.uk/vol1/fastq/ERR286/007/ERR2868737/ERR2868737_2.fastq.gz	GCA_910575205.1	ftp://ftp.ncbi.nlm.nih.gov/genomes/all/GCA/910/575/205/GCA_910575205.1_MGBC000128/GCA_910575205.1_MGBC000128_genomic.fna.gz	100	0	2895241	49	161448	59085	64.0858	100	PASS	20	4	1	0	2322	s__Adlercreutzia caecimuris	species	d__Bacteria;p__Actinobacteriota;c__Coriobacteriia;o__Coriobacteriales;f__Eggerthellaceae;g__Adlercreutzia;s__Adlercreutzia caecimuris	MGBC000334	d__Bacteria;p__Actinobacteriota;c__Coriobacteriia;o__Coriobacteriales;f__Eggerthellaceae;g__Adlercreutzia;s__Adlercreutzia caecimuris
MGBC000129	24141_1#40	PRJEB45232	ERS6485703	SAMEA8801363	ERR2868765	ftp.sra.ebi.ac.uk/vol1/fastq/ERR286/005/ERR2868765/ERR2868765_1.fastq.gz;ftp.sra.ebi.ac.uk/vol1/fastq/ERR286/005/ERR2868765/ERR2868765_2.fastq.gz	GCA_910575185.1	ftp://ftp.ncbi.nlm.nih.gov/genomes/all/GCA/910/575/185/GCA_910575185.1_MGBC000129/GCA_910575185.1_MGBC000129_genomic.fna.gz	97.13	0.63	4077157	106	97649	38458	44.9174	93.98	PASS	20	4	1	1	3860	s__Kineothrix sp000403275	species	d__Bacteria;p__Firmicutes_A;c__Clostridia;o__Lachnospirales;f__Lachnospiraceae;g__Kineothrix;s__Kineothrix sp000403275	MGBC101821	d__Bacteria;p__Firmicutes_A;c__Clostridia;o__Lachnospirales;f__Lachnospiraceae;g__Kineothrix;s__Kineothrix sp000403275
MGBC000130	24141_1#41	PRJEB45232	ERS6485704	SAMEA8801364	ERR4808391	ftp.sra.ebi.ac.uk/vol1/fastq/ERR480/001/ERR4808391/ERR4808391_1.fastq.gz;ftp.sra.ebi.ac.uk/vol1/fastq/ERR480/001/ERR4808391/ERR4808391_2.fastq.gz	GCA_910575375.1	ftp://ftp.ncbi.nlm.nih.gov/genomes/all/GCA/910/575/375/GCA_910575375.1_MGBC000130/GCA_910575375.1_MGBC000130_genomic.fna.gz	98.85	2.57	4907758	112	124941	43816	46.8147	86	PASS	20	0	1	1	4571	g__1XD8-76	genus	d__Bacteria;p__Firmicutes_A;c__Clostridia;o__Lachnospirales;f__Lachnospiraceae;g__1XD8-76;s__	MGBC135302	d__Bacteria;p__Firmicutes_A;c__Clostridia;o__Lachnospirales;f__Lachnospiraceae;g__1XD8-76;s__1XD8-76 MGBC135302
MGBC000131	24141_1#42	PRJEB45232	ERS6485705	SAMEA8801365	ERR2868766	ftp.sra.ebi.ac.uk/vol1/fastq/ERR286/006/ERR2868766/ERR2868766_1.fastq.gz;ftp.sra.ebi.ac.uk/vol1/fastq/ERR286/006/ERR2868766/ERR2868766_2.fastq.gz	GCA_910575775.1	ftp://ftp.ncbi.nlm.nih.gov/genomes/all/GCA/910/575/775/GCA_910575775.1_MGBC000131/GCA_910575775.1_MGBC000131_genomic.fna.gz	98.28	1.15	4878577	180	92326	27098	48.1443	92.53	PASS	20	3	1	1	4471	g__UBA3282	genus	d__Bacteria;p__Firmicutes_A;c__Clostridia;o__Lachnospirales;f__Lachnospiraceae;g__UBA3282;s__	MGBC103686	d__Bacteria;p__Firmicutes_A;c__Clostridia;o__Lachnospirales;f__Lachnospiraceae;g__UBA3282;s__UBA3282 MGBC103686
MGBC000132	24141_1#43	PRJEB45232	ERS6485706	SAMEA8801366	ERR2868767	ftp.sra.ebi.ac.uk/vol1/fastq/ERR286/007/ERR2868767/ERR2868767_1.fastq.gz;ftp.sra.ebi.ac.uk/vol1/fastq/ERR286/007/ERR2868767/ERR2868767_2.fastq.gz	GCA_910575715.1	ftp://ftp.ncbi.nlm.nih.gov/genomes/all/GCA/910/575/715/GCA_910575715.1_MGBC000132/GCA_910575715.1_MGBC000132_genomic.fna.gz	99.43	0.75	3454399	131	66421	26369	50.5517	95.68	PASS	20	4	1	1	3027	s__Duncaniella muris	species	d__Bacteria;p__Bacteroidota;c__Bacteroidia;o__Bacteroidales;f__Muribaculaceae;g__Duncaniella;s__Duncaniella muris	MGBC112607	d__Bacteria;p__Bacteroidota;c__Bacteroidia;o__Bacteroidales;f__Muribaculaceae;g__Duncaniella;s__Duncaniella muris
MGBC000133	24141_1#44	PRJEB45232	ERS6485707	SAMEA8801367	ERR2868768	ftp.sra.ebi.ac.uk/vol1/fastq/ERR286/008/ERR2868768/ERR2868768_1.fastq.gz;ftp.sra.ebi.ac.uk/vol1/fastq/ERR286/008/ERR2868768/ERR2868768_2.fastq.gz	GCA_910575345.1	ftp://ftp.ncbi.nlm.nih.gov/genomes/all/GCA/910/575/345/GCA_910575345.1_MGBC000133/GCA_910575345.1_MGBC000133_genomic.fna.gz	98.85	0.68	4661972	85	212465	54846	48.1206	95.45	PASS	20	4	1	1	4402	s__UBA3282 sp003611805	species	d__Bacteria;p__Firmicutes_A;c__Clostridia;o__Lachnospirales;f__Lachnospiraceae;g__UBA3282;s__UBA3282 sp003611805	MGBC105541	d__Bacteria;p__Firmicutes_A;c__Clostridia;o__Lachnospirales;f__Lachnospiraceae;g__UBA3282;s__UBA3282 sp003611805
MGBC000134	24141_1#45	PRJEB45232	ERS6485708	SAMEA8801368	ERR2868769	ftp.sra.ebi.ac.uk/vol1/fastq/ERR286/009/ERR2868769/ERR2868769_1.fastq.gz;ftp.sra.ebi.ac.uk/vol1/fastq/ERR286/009/ERR2868769/ERR2868769_2.fastq.gz	GCA_910575165.1	ftp://ftp.ncbi.nlm.nih.gov/genomes/all/GCA/910/575/165/GCA_910575165.1_MGBC000134/GCA_910575165.1_MGBC000134_genomic.fna.gz	100	0	2718829	41	135152	66312	64.5562	100	PASS	20	1	1	1	2145	g__D16-34	genus	d__Bacteria;p__Actinobacteriota;c__Coriobacteriia;o__Coriobacteriales;f__Eggerthellaceae;g__D16-34;s__	MGBC000134	d__Bacteria;p__Actinobacteriota;c__Coriobacteriia;o__Coriobacteriales;f__Eggerthellaceae;g__D16-34;s__D16-34 MGBC000134
MGBC000135	24141_1#46	PRJEB45232	ERS6485709	SAMEA8801369	ERR2868770	ftp.sra.ebi.ac.uk/vol1/fastq/ERR286/000/ERR2868770/ERR2868770_1.fastq.gz;ftp.sra.ebi.ac.uk/vol1/fastq/ERR286/000/ERR2868770/ERR2868770_2.fastq.gz	GCA_910575265.1	ftp://ftp.ncbi.nlm.nih.gov/genomes/all/GCA/910/575/265/GCA_910575265.1_MGBC000135/GCA_910575265.1_MGBC000135_genomic.fna.gz	98.66	0.67	3613510	111	166475	32554	57.3882	95.31	PASS	20	2	2	1	3483	g__Lawsonibacter	genus	d__Bacteria;p__Firmicutes_A;c__Clostridia;o__Oscillospirales;f__Oscillospiraceae;g__Lawsonibacter;s__	MGBC000135	d__Bacteria;p__Firmicutes_A;c__Clostridia;o__Oscillospirales;f__Oscillospiraceae;g__Lawsonibacter;s__Lawsonibacter MGBC000135
MGBC000136	24141_1#47	PRJEB45232	ERS6485710	SAMEA8801370	ERR4808392	ftp.sra.ebi.ac.uk/vol1/fastq/ERR480/002/ERR4808392/ERR4808392_1.fastq.gz;ftp.sra.ebi.ac.uk/vol1/fastq/ERR480/002/ERR4808392/ERR4808392_2.fastq.gz	GCA_910575075.1	ftp://ftp.ncbi.nlm.nih.gov/genomes/all/GCA/910/575/075/GCA_910575075.1_MGBC000136/GCA_910575075.1_MGBC000136_genomic.fna.gz	99.43	0.86	4097034	71	172372	57682	42.6229	95.13	PASS	20	3	1	0	3571	g__14-2	genus	d__Bacteria;p__Firmicutes_A;c__Clostridia;o__Lachnospirales;f__Lachnospiraceae;g__14-2;s__	MGBC000275	d__Bacteria;p__Firmicutes_A;c__Clostridia;o__Lachnospirales;f__Lachnospiraceae;g__14-2;s__14-2 MGBC000275
MGBC000137	24141_1#48	PRJEB45232	ERS6485711	SAMEA8801371	ERR2868771	ftp.sra.ebi.ac.uk/vol1/fastq/ERR286/001/ERR2868771/ERR2868771_1.fastq.gz;ftp.sra.ebi.ac.uk/vol1/fastq/ERR286/001/ERR2868771/ERR2868771_2.fastq.gz	GCA_910575105.1	ftp://ftp.ncbi.nlm.nih.gov/genomes/all/GCA/910/575/105/GCA_910575105.1_MGBC000137/GCA_910575105.1_MGBC000137_genomic.fna.gz	98.83	0	4238987	89	199860	47621	47.6906	98.83	PASS	20	1	1	1	4090	g__Dorea	genus	d__Bacteria;p__Firmicutes_A;c__Clostridia;o__Lachnospirales;f__Lachnospiraceae;g__Dorea;s__	MGBC000137	d__Bacteria;p__Firmicutes_A;c__Clostridia;o__Lachnospirales;f__Lachnospiraceae;g__Dorea;s__Dorea MGBC000137
MGBC000138	24141_1#49	PRJEB45232	ERS6485712	SAMEA8801372	ERR2868772	ftp.sra.ebi.ac.uk/vol1/fastq/ERR286/002/ERR2868772/ERR2868772_1.fastq.gz;ftp.sra.ebi.ac.uk/vol1/fastq/ERR286/002/ERR2868772/ERR2868772_2.fastq.gz	GCA_910575015.1	ftp://ftp.ncbi.nlm.nih.gov/genomes/all/GCA/910/575/015/GCA_910575015.1_MGBC000138/GCA_910575015.1_MGBC000138_genomic.fna.gz	98.73	2.05	6209590	265	67972	23426	49.0068	88.48	PASS	20	5	1	1	5950	g__Hungatella_A	genus	d__Bacteria;p__Firmicutes_A;c__Clostridia;o__Lachnospirales;f__Lachnospiraceae;g__Hungatella_A;s__	MGBC142035	d__Bacteria;p__Firmicutes_A;c__Clostridia;o__Lachnospirales;f__Lachnospiraceae;g__Hungatella_A;s__Hungatella_A MGBC142035
MGBC000139	24141_1#4	PRJEB45232	ERS6485713	SAMEA8801373	ERR2868738	ftp.sra.ebi.ac.uk/vol1/fastq/ERR286/008/ERR2868738/ERR2868738_1.fastq.gz;ftp.sra.ebi.ac.uk/vol1/fastq/ERR286/008/ERR2868738/ERR2868738_2.fastq.gz	GCA_910574905.1	ftp://ftp.ncbi.nlm.nih.gov/genomes/all/GCA/910/574/905/GCA_910574905.1_MGBC000139/GCA_910574905.1_MGBC000139_genomic.fna.gz	99.73	0	2502595	24	507988	104274	32.4872	99.73	PASS	20	7	1	1	2366	s__Staphylococcus warneri	species	d__Bacteria;p__Firmicutes;c__Bacilli;o__Staphylococcales;f__Staphylococcaceae;g__Staphylococcus;s__Staphylococcus warneri	MGBC000139	d__Bacteria;p__Firmicutes;c__Bacilli;o__Staphylococcales;f__Staphylococcaceae;g__Staphylococcus;s__Staphylococcus warneri
MGBC000140	24141_1#50	PRJEB45232	ERS6485714	SAMEA8801374	ERR2868773	ftp.sra.ebi.ac.uk/vol1/fastq/ERR286/003/ERR2868773/ERR2868773_1.fastq.gz;ftp.sra.ebi.ac.uk/vol1/fastq/ERR286/003/ERR2868773/ERR2868773_2.fastq.gz	GCA_910574925.1	ftp://ftp.ncbi.nlm.nih.gov/genomes/all/GCA/910/574/925/GCA_910574925.1_MGBC000140/GCA_910574925.1_MGBC000140_genomic.fna.gz	99.06	0.38	3287612	130	59364	25289	49.8367	97.16	PASS	20	4	1	2	2808	s__Muribaculum intestinale	species	d__Bacteria;p__Bacteroidota;c__Bacteroidia;o__Bacteroidales;f__Muribaculaceae;g__Muribaculum;s__Muribaculum intestinale	MGBC000377	d__Bacteria;p__Bacteroidota;c__Bacteroidia;o__Bacteroidales;f__Muribaculaceae;g__Muribaculum;s__Muribaculum intestinale
MGBC000141	24141_1#51	PRJEB45232	ERS6485715	SAMEA8801375	ERR2868774	ftp.sra.ebi.ac.uk/vol1/fastq/ERR286/004/ERR2868774/ERR2868774_1.fastq.gz;ftp.sra.ebi.ac.uk/vol1/fastq/ERR286/004/ERR2868774/ERR2868774_2.fastq.gz	GCA_910574895.1	ftp://ftp.ncbi.nlm.nih.gov/genomes/all/GCA/910/574/895/GCA_910574895.1_MGBC000141/GCA_910574895.1_MGBC000141_genomic.fna.gz	100	0	2482686	28	298133	88658	35.6636	100	PASS	20	3	1	1	2142	g__Eubacterium_G	genus	d__Bacteria;p__Firmicutes_A;c__Clostridia;o__Lachnospirales;f__Lachnospiraceae;g__Eubacterium_G;s__	MGBC000141	d__Bacteria;p__Firmicutes_A;c__Clostridia;o__Lachnospirales;f__Lachnospiraceae;g__Eubacterium_G;s__Eubacterium_G MGBC000141
MGBC000142	24141_1#52	PRJEB45232	ERS6485716	SAMEA8801376	ERR4808393	ftp.sra.ebi.ac.uk/vol1/fastq/ERR480/003/ERR4808393/ERR4808393_1.fastq.gz;ftp.sra.ebi.ac.uk/vol1/fastq/ERR480/003/ERR4808393/ERR4808393_2.fastq.gz	GCA_910574815.1	ftp://ftp.ncbi.nlm.nih.gov/genomes/all/GCA/910/574/815/GCA_910574815.1_MGBC000142/GCA_910574815.1_MGBC000142_genomic.fna.gz	99.37	0.84	4488745	94	126196	47747	47.4325	95.17	PASS	20	4	2	1	4229	f__Lachnospiraceae	family	d__Bacteria;p__Firmicutes_A;c__Clostridia;o__Lachnospirales;f__Lachnospiraceae;g__;s__	MGBC000171	d__Bacteria;p__Firmicutes_A;c__Clostridia;o__Lachnospirales;f__Lachnospiraceae;g__Lachnospiraceae_NOV;s__Lachnospiraceae_NOV MGBC000171
MGBC000143	24141_1#53	PRJEB45232	ERS6485717	SAMEA8801377	ERR2868775	ftp.sra.ebi.ac.uk/vol1/fastq/ERR286/005/ERR2868775/ERR2868775_1.fastq.gz;ftp.sra.ebi.ac.uk/vol1/fastq/ERR286/005/ERR2868775/ERR2868775_2.fastq.gz	GCA_910575245.1	ftp://ftp.ncbi.nlm.nih.gov/genomes/all/GCA/910/575/245/GCA_910575245.1_MGBC000143/GCA_910575245.1_MGBC000143_genomic.fna.gz	98.28	2.3	6117374	139	141837	44001	46.3755	86.78	PASS	20	5	1	0	5717	f__Lachnospiraceae	family	d__Bacteria;p__Firmicutes_A;c__Clostridia;o__Lachnospirales;f__Lachnospiraceae;g__;s__	MGBC163085	d__Bacteria;p__Firmicutes_A;c__Clostridia;o__Lachnospirales;f__Lachnospiraceae;g__Lachnospiraceae_NOV;s__Lachnospiraceae_NOV MGBC163085
MGBC000144	24141_1#54	PRJEB45232	ERS6485718	SAMEA8801378	ERR2868776	ftp.sra.ebi.ac.uk/vol1/fastq/ERR286/006/ERR2868776/ERR2868776_1.fastq.gz;ftp.sra.ebi.ac.uk/vol1/fastq/ERR286/006/ERR2868776/ERR2868776_2.fastq.gz	GCA_910574875.1	ftp://ftp.ncbi.nlm.nih.gov/genomes/all/GCA/910/574/875/GCA_910574875.1_MGBC000144/GCA_910574875.1_MGBC000144_genomic.fna.gz	94.15	0.19	3921301	98	146500	40013	45.2287	93.2	PASS	20	3	1	1	3643	g__Schaedlerella	genus	d__Bacteria;p__Firmicutes_A;c__Clostridia;o__Lachnospirales;f__Lachnospiraceae;g__Schaedlerella;s__	MGBC000003	d__Bacteria;p__Firmicutes_A;c__Clostridia;o__Lachnospirales;f__Lachnospiraceae;g__Schaedlerella;s__Schaedlerella MGBC000003
MGBC000145	24141_1#55	PRJEB45232	ERS6485719	SAMEA8801379	ERR2868777	ftp.sra.ebi.ac.uk/vol1/fastq/ERR286/007/ERR2868777/ERR2868777_1.fastq.gz;ftp.sra.ebi.ac.uk/vol1/fastq/ERR286/007/ERR2868777/ERR2868777_2.fastq.gz	GCA_910575035.1	ftp://ftp.ncbi.nlm.nih.gov/genomes/all/GCA/910/575/035/GCA_910575035.1_MGBC000145/GCA_910575035.1_MGBC000145_genomic.fna.gz	98.85	1.15	5703041	150	131703	38013	45.5902	93.1	PASS	20	4	2	1	5315	g__14-2	genus	d__Bacteria;p__Firmicutes_A;c__Clostridia;o__Lachnospirales;f__Lachnospiraceae;g__14-2;s__	MGBC166864	d__Bacteria;p__Firmicutes_A;c__Clostridia;o__Lachnospirales;f__Lachnospiraceae;g__14-2;s__14-2 MGBC166864
MGBC000146	24141_1#56	PRJEB45232	ERS6485720	SAMEA8801380	ERR2868778	ftp.sra.ebi.ac.uk/vol1/fastq/ERR286/008/ERR2868778/ERR2868778_1.fastq.gz;ftp.sra.ebi.ac.uk/vol1/fastq/ERR286/008/ERR2868778/ERR2868778_2.fastq.gz	GCA_910575695.1	ftp://ftp.ncbi.nlm.nih.gov/genomes/all/GCA/910/575/695/GCA_910575695.1_MGBC000146/GCA_910575695.1_MGBC000146_genomic.fna.gz	98.66	3.02	5059966	299	87208	16920	58.0367	83.56	PASS	20	3	1	1	4955	g__UBA9475	genus	d__Bacteria;p__Firmicutes_A;c__Clostridia;o__Oscillospirales;f__Oscillospiraceae;g__UBA9475;s__	MGBC000146	d__Bacteria;p__Firmicutes_A;c__Clostridia;o__Oscillospirales;f__Oscillospiraceae;g__UBA9475;s__UBA9475 MGBC000146
MGBC000147	24141_1#57	PRJEB45232	ERS6485721	SAMEA8801381	ERR2868779	ftp.sra.ebi.ac.uk/vol1/fastq/ERR286/009/ERR2868779/ERR2868779_1.fastq.gz;ftp.sra.ebi.ac.uk/vol1/fastq/ERR286/009/ERR2868779/ERR2868779_2.fastq.gz	GCA_910575705.1	ftp://ftp.ncbi.nlm.nih.gov/genomes/all/GCA/910/575/705/GCA_910575705.1_MGBC000147/GCA_910575705.1_MGBC000147_genomic.fna.gz	99.06	0	1845098	11	442302	167736	41.67	99.06	PASS	20	1	1	1	1790	f__Erysipelotrichaceae	family	d__Bacteria;p__Firmicutes;c__Bacilli;o__Erysipelotrichales;f__Erysipelotrichaceae;g__;s__	MGBC000147	d__Bacteria;p__Firmicutes;c__Bacilli;o__Erysipelotrichales;f__Erysipelotrichaceae;g__Erysipelotrichaceae_NOV;s__Erysipelotrichaceae_NOV MGBC000147
MGBC000148	24141_1#58	PRJEB45232	ERS6485722	SAMEA8801382	ERR2868780	ftp.sra.ebi.ac.uk/vol1/fastq/ERR286/000/ERR2868780/ERR2868780_1.fastq.gz;ftp.sra.ebi.ac.uk/vol1/fastq/ERR286/000/ERR2868780/ERR2868780_2.fastq.gz	GCA_910575735.1	ftp://ftp.ncbi.nlm.nih.gov/genomes/all/GCA/910/575/735/GCA_910575735.1_MGBC000148/GCA_910575735.1_MGBC000148_genomic.fna.gz	98.16	2.38	4879801	138	150060	35352	44.1256	86.26	PASS	20	2	1	1	4623	s__COE1 sp000403335	species	d__Bacteria;p__Firmicutes_A;c__Clostridia;o__Lachnospirales;f__Lachnospiraceae;g__COE1;s__COE1 sp000403335	MGBC106688	d__Bacteria;p__Firmicutes_A;c__Clostridia;o__Lachnospirales;f__Lachnospiraceae;g__COE1;s__COE1 sp000403335
MGBC000149	24141_1#59	PRJEB45232	ERS6485723	SAMEA8801383	ERR2868781	ftp.sra.ebi.ac.uk/vol1/fastq/ERR286/001/ERR2868781/ERR2868781_1.fastq.gz;ftp.sra.ebi.ac.uk/vol1/fastq/ERR286/001/ERR2868781/ERR2868781_2.fastq.gz	GCA_910575395.1	ftp://ftp.ncbi.nlm.nih.gov/genomes/all/GCA/910/575/395/GCA_910575395.1_MGBC000149/GCA_910575395.1_MGBC000149_genomic.fna.gz	98.73	0.58	3845648	169	82935	22754	46.2545	95.83	PASS	19	0	1	1	3601	s__CAG-56 sp004793585	species	d__Bacteria;p__Firmicutes_A;c__Clostridia;o__Lachnospirales;f__Lachnospiraceae;g__CAG-56;s__CAG-56 sp004793585	MGBC000395	d__Bacteria;p__Firmicutes_A;c__Clostridia;o__Lachnospirales;f__Lachnospiraceae;g__CAG-56;s__CAG-56 sp004793585
MGBC000150	24141_1#5	PRJEB45232	ERS6485724	SAMEA8801384	ERR2868739	ftp.sra.ebi.ac.uk/vol1/fastq/ERR286/009/ERR2868739/ERR2868739_1.fastq.gz;ftp.sra.ebi.ac.uk/vol1/fastq/ERR286/009/ERR2868739/ERR2868739_2.fastq.gz	GCA_910575535.1	ftp://ftp.ncbi.nlm.nih.gov/genomes/all/GCA/910/575/535/GCA_910575535.1_MGBC000150/GCA_910575535.1_MGBC000150_genomic.fna.gz	98.94	0	1980075	21	245671	94287	35.5514	98.94	PASS	20	4	1	1	1819	s__Lactobacillus intestinalis	species	d__Bacteria;p__Firmicutes;c__Bacilli;o__Lactobacillales;f__Lactobacillaceae;g__Lactobacillus;s__Lactobacillus intestinalis	MGBC000013	d__Bacteria;p__Firmicutes;c__Bacilli;o__Lactobacillales;f__Lactobacillaceae;g__Lactobacillus;s__Lactobacillus intestinalis
MGBC000151	24141_1#60	PRJEB45232	ERS6485725	SAMEA8801385	ERR2868782	ftp.sra.ebi.ac.uk/vol1/fastq/ERR286/002/ERR2868782/ERR2868782_1.fastq.gz;ftp.sra.ebi.ac.uk/vol1/fastq/ERR286/002/ERR2868782/ERR2868782_2.fastq.gz	GCA_910575505.1	ftp://ftp.ncbi.nlm.nih.gov/genomes/all/GCA/910/575/505/GCA_910575505.1_MGBC000151/GCA_910575505.1_MGBC000151_genomic.fna.gz	97.99	1.01	4259071	116	122269	36715	58.4261	92.94	PASS	20	3	1	1	4066	g__Oscillibacter	genus	d__Bacteria;p__Firmicutes_A;c__Clostridia;o__Oscillospirales;f__Oscillospiraceae;g__Oscillibacter;s__	MGBC000151	d__Bacteria;p__Firmicutes_A;c__Clostridia;o__Oscillospirales;f__Oscillospiraceae;g__Oscillibacter;s__Oscillibacter MGBC000151
MGBC000152	24141_1#61	PRJEB45232	ERS6485726	SAMEA8801386	ERR2868783	ftp.sra.ebi.ac.uk/vol1/fastq/ERR286/003/ERR2868783/ERR2868783_1.fastq.gz;ftp.sra.ebi.ac.uk/vol1/fastq/ERR286/003/ERR2868783/ERR2868783_2.fastq.gz	GCA_910575685.1	ftp://ftp.ncbi.nlm.nih.gov/genomes/all/GCA/910/575/685/GCA_910575685.1_MGBC000152/GCA_910575685.1_MGBC000152_genomic.fna.gz	99.33	2.01	4078665	198	64133	20599	43.3449	89.28	PASS	20	3	1	1	3834	g__Eubacterium_F	genus	d__Bacteria;p__Firmicutes_A;c__Clostridia;o__Lachnospirales;f__Lachnospiraceae;g__Eubacterium_F;s__	MGBC164771	d__Bacteria;p__Firmicutes_A;c__Clostridia;o__Lachnospirales;f__Lachnospiraceae;g__Eubacterium_F;s__Eubacterium_F MGBC164771
MGBC000153	24141_1#62	PRJEB45232	ERS6485727	SAMEA8801387	ERR2868784	ftp.sra.ebi.ac.uk/vol1/fastq/ERR286/004/ERR2868784/ERR2868784_1.fastq.gz;ftp.sra.ebi.ac.uk/vol1/fastq/ERR286/004/ERR2868784/ERR2868784_2.fastq.gz	GCA_910575815.1	ftp://ftp.ncbi.nlm.nih.gov/genomes/all/GCA/910/575/815/GCA_910575815.1_MGBC000153/GCA_910575815.1_MGBC000153_genomic.fna.gz	97.99	2.91	4562571	86	223364	53047	57.5796	83.44	PASS	20	3	1	1	4570	g__Oscillibacter	genus	d__Bacteria;p__Firmicutes_A;c__Clostridia;o__Oscillospirales;f__Oscillospiraceae;g__Oscillibacter;s__	MGBC000153	d__Bacteria;p__Firmicutes_A;c__Clostridia;o__Oscillospirales;f__Oscillospiraceae;g__Oscillibacter;s__Oscillibacter MGBC000153
MGBC000154	24141_1#63	PRJEB45232	ERS6485728	SAMEA8801388	ERR2868785	ftp.sra.ebi.ac.uk/vol1/fastq/ERR286/005/ERR2868785/ERR2868785_1.fastq.gz;ftp.sra.ebi.ac.uk/vol1/fastq/ERR286/005/ERR2868785/ERR2868785_2.fastq.gz	GCA_910575785.1	ftp://ftp.ncbi.nlm.nih.gov/genomes/all/GCA/910/575/785/GCA_910575785.1_MGBC000154/GCA_910575785.1_MGBC000154_genomic.fna.gz	98.27	0.72	4276981	482	50842	8793	44.9061	94.67	PASS	20	1	1	1	3936	g__1XD42-69	genus	d__Bacteria;p__Firmicutes_A;c__Clostridia;o__Lachnospirales;f__Lachnospiraceae;g__1XD42-69;s__	MGBC129998	d__Bacteria;p__Firmicutes_A;c__Clostridia;o__Lachnospirales;f__Lachnospiraceae;g__1XD42-69;s__1XD42-69 MGBC129998
MGBC000155	24141_1#64	PRJEB45232	ERS6485729	SAMEA8801389	ERR2868786	ftp.sra.ebi.ac.uk/vol1/fastq/ERR286/006/ERR2868786/ERR2868786_1.fastq.gz;ftp.sra.ebi.ac.uk/vol1/fastq/ERR286/006/ERR2868786/ERR2868786_2.fastq.gz	GCA_910575465.1	ftp://ftp.ncbi.nlm.nih.gov/genomes/all/GCA/910/575/465/GCA_910575465.1_MGBC000155/GCA_910575465.1_MGBC000155_genomic.fna.gz	98.56	0.87	5623806	177	130915	31764	45.0976	94.21	PASS	20	3	1	1	5389	g__14-2	genus	d__Bacteria;p__Firmicutes_A;c__Clostridia;o__Lachnospirales;f__Lachnospiraceae;g__14-2;s__	MGBC000170	d__Bacteria;p__Firmicutes_A;c__Clostridia;o__Lachnospirales;f__Lachnospiraceae;g__14-2;s__14-2 MGBC000170
MGBC000156	24141_1#65	PRJEB45232	ERS6485730	SAMEA8801390	ERR2868787	ftp.sra.ebi.ac.uk/vol1/fastq/ERR286/007/ERR2868787/ERR2868787_1.fastq.gz;ftp.sra.ebi.ac.uk/vol1/fastq/ERR286/007/ERR2868787/ERR2868787_2.fastq.gz	GCA_910575665.1	ftp://ftp.ncbi.nlm.nih.gov/genomes/all/GCA/910/575/665/GCA_910575665.1_MGBC000156/GCA_910575665.1_MGBC000156_genomic.fna.gz	99.33	2.01	4192924	168	86887	24955	43.1869	89.28	PASS	20	2	1	1	3886	g__Eubacterium_F	genus	d__Bacteria;p__Firmicutes_A;c__Clostridia;o__Lachnospirales;f__Lachnospiraceae;g__Eubacterium_F;s__	MGBC164771	d__Bacteria;p__Firmicutes_A;c__Clostridia;o__Lachnospirales;f__Lachnospiraceae;g__Eubacterium_F;s__Eubacterium_F MGBC164771
MGBC000157	24141_1#66	PRJEB45232	ERS6485731	SAMEA8801391	ERR2868788	ftp.sra.ebi.ac.uk/vol1/fastq/ERR286/008/ERR2868788/ERR2868788_1.fastq.gz;ftp.sra.ebi.ac.uk/vol1/fastq/ERR286/008/ERR2868788/ERR2868788_2.fastq.gz	GCA_910575655.1	ftp://ftp.ncbi.nlm.nih.gov/genomes/all/GCA/910/575/655/GCA_910575655.1_MGBC000157/GCA_910575655.1_MGBC000157_genomic.fna.gz	95.32	1.66	5325809	209	106224	25475	45.5757	87.02	PASS	20	3	1	1	5178	g__Dorea	genus	d__Bacteria;p__Firmicutes_A;c__Clostridia;o__Lachnospirales;f__Lachnospiraceae;g__Dorea;s__	MGBC000111	d__Bacteria;p__Firmicutes_A;c__Clostridia;o__Lachnospirales;f__Lachnospiraceae;g__Dorea;s__Dorea MGBC000111
MGBC000158	24141_1#67	PRJEB45232	ERS6485732	SAMEA8801392	ERR2868789	ftp.sra.ebi.ac.uk/vol1/fastq/ERR286/009/ERR2868789/ERR2868789_1.fastq.gz;ftp.sra.ebi.ac.uk/vol1/fastq/ERR286/009/ERR2868789/ERR2868789_2.fastq.gz	GCA_910575765.1	ftp://ftp.ncbi.nlm.nih.gov/genomes/all/GCA/910/575/765/GCA_910575765.1_MGBC000158/GCA_910575765.1_MGBC000158_genomic.fna.gz	95.32	2.34	4992987	226	73136	22091	44.0963	83.62	PASS	20	2	1	1	4756	g__Dorea	genus	d__Bacteria;p__Firmicutes_A;c__Clostridia;o__Lachnospirales;f__Lachnospiraceae;g__Dorea;s__	MGBC000158	d__Bacteria;p__Firmicutes_A;c__Clostridia;o__Lachnospirales;f__Lachnospiraceae;g__Dorea;s__Dorea MGBC000158
MGBC000159	24141_1#68	PRJEB45232	ERS6485733	SAMEA8801393	ERR2868790	ftp.sra.ebi.ac.uk/vol1/fastq/ERR286/000/ERR2868790/ERR2868790_1.fastq.gz;ftp.sra.ebi.ac.uk/vol1/fastq/ERR286/000/ERR2868790/ERR2868790_2.fastq.gz	GCA_910575615.1	ftp://ftp.ncbi.nlm.nih.gov/genomes/all/GCA/910/575/615/GCA_910575615.1_MGBC000159/GCA_910575615.1_MGBC000159_genomic.fna.gz	98.81	0.5	3132148	90	116282	34799	53.9051	96.31	PASS	20	3	2	1	2627	s__UBA7173 sp001689685	species	d__Bacteria;p__Bacteroidota;c__Bacteroidia;o__Bacteroidales;f__Muribaculaceae;g__UBA7173;s__UBA7173 sp001689685	MGBC143931	d__Bacteria;p__Bacteroidota;c__Bacteroidia;o__Bacteroidales;f__Muribaculaceae;g__UBA7173;s__UBA7173 sp001689685
MGBC000160	24141_1#69	PRJEB45232	ERS6485734	SAMEA8801394	ERR2868791	ftp.sra.ebi.ac.uk/vol1/fastq/ERR286/001/ERR2868791/ERR2868791_1.fastq.gz;ftp.sra.ebi.ac.uk/vol1/fastq/ERR286/001/ERR2868791/ERR2868791_2.fastq.gz	GCA_910575545.1	ftp://ftp.ncbi.nlm.nih.gov/genomes/all/GCA/910/575/545/GCA_910575545.1_MGBC000160/GCA_910575545.1_MGBC000160_genomic.fna.gz	99.06	0.38	3274935	76	89152	43088	49.7585	97.16	PASS	20	4	1	2	2729	g__UBA7173	genus	d__Bacteria;p__Bacteroidota;c__Bacteroidia;o__Bacteroidales;f__Muribaculaceae;g__UBA7173;s__	MGBC164577	d__Bacteria;p__Bacteroidota;c__Bacteroidia;o__Bacteroidales;f__Muribaculaceae;g__UBA7173;s__UBA7173 MGBC164577
MGBC000161	24141_1#6	PRJEB45232	ERS6485735	SAMEA8801395	ERR2868740	ftp.sra.ebi.ac.uk/vol1/fastq/ERR286/000/ERR2868740/ERR2868740_1.fastq.gz;ftp.sra.ebi.ac.uk/vol1/fastq/ERR286/000/ERR2868740/ERR2868740_2.fastq.gz	GCA_910575755.1	ftp://ftp.ncbi.nlm.nih.gov/genomes/all/GCA/910/575/755/GCA_910575755.1_MGBC000161/GCA_910575755.1_MGBC000161_genomic.fna.gz	98.82	0	2828656	62	406006	45623	60.0912	98.82	PASS	20	3	1	1	2536	g__Desulfovibrio	genus	d__Bacteria;p__Desulfobacterota;c__Desulfovibrionia;o__Desulfovibrionales;f__Desulfovibrionaceae;g__Desulfovibrio;s__	MGBC000161	d__Bacteria;p__Desulfobacterota;c__Desulfovibrionia;o__Desulfovibrionales;f__Desulfovibrionaceae;g__Desulfovibrio;s__Desulfovibrio MGBC000161
MGBC000162	24141_1#70	PRJEB45232	ERS6485736	SAMEA8801396	ERR2868792	ftp.sra.ebi.ac.uk/vol1/fastq/ERR286/002/ERR2868792/ERR2868792_1.fastq.gz;ftp.sra.ebi.ac.uk/vol1/fastq/ERR286/002/ERR2868792/ERR2868792_2.fastq.gz	GCA_910575525.1	ftp://ftp.ncbi.nlm.nih.gov/genomes/all/GCA/910/575/525/GCA_910575525.1_MGBC000162/GCA_910575525.1_MGBC000162_genomic.fna.gz	99.52	0.48	2221598	23	294153	96584	59.4474	97.12	PASS	20	1	1	1	1811	g__Alistipes	genus	d__Bacteria;p__Bacteroidota;c__Bacteroidia;o__Bacteroidales;f__Rikenellaceae;g__Alistipes;s__	MGBC104726	d__Bacteria;p__Bacteroidota;c__Bacteroidia;o__Bacteroidales;f__Rikenellaceae;g__Alistipes;s__Alistipes MGBC104726
MGBC000163	24141_1#71	PRJEB45232	ERS6485737	SAMEA8801397	ERR2868793	ftp.sra.ebi.ac.uk/vol1/fastq/ERR286/003/ERR2868793/ERR2868793_1.fastq.gz;ftp.sra.ebi.ac.uk/vol1/fastq/ERR286/003/ERR2868793/ERR2868793_2.fastq.gz	GCA_910575285.1	ftp://ftp.ncbi.nlm.nih.gov/genomes/all/GCA/910/575/285/GCA_910575285.1_MGBC000163/GCA_910575285.1_MGBC000163_genomic.fna.gz	98.73	0.32	5838683	221	97336	26405	46.4021	97.13	PASS	20	4	1	1	5624	s__UBA9502 sp003611875	species	d__Bacteria;p__Firmicutes_A;c__Clostridia;o__Lachnospirales;f__Lachnospiraceae;g__UBA9502;s__UBA9502 sp003611875	MGBC000441	d__Bacteria;p__Firmicutes_A;c__Clostridia;o__Lachnospirales;f__Lachnospiraceae;g__UBA9502;s__UBA9502 sp003611875
MGBC000164	24141_1#72	PRJEB45232	ERS6485738	SAMEA8801398	ERR4808394	ftp.sra.ebi.ac.uk/vol1/fastq/ERR480/004/ERR4808394/ERR4808394_1.fastq.gz;ftp.sra.ebi.ac.uk/vol1/fastq/ERR480/004/ERR4808394/ERR4808394_2.fastq.gz	GCA_910575645.1	ftp://ftp.ncbi.nlm.nih.gov/genomes/all/GCA/910/575/645/GCA_910575645.1_MGBC000164/GCA_910575645.1_MGBC000164_genomic.fna.gz	98.56	0.87	5629829	159	137288	35403	45.0981	94.21	PASS	20	3	1	1	5408	g__14-2	genus	d__Bacteria;p__Firmicutes_A;c__Clostridia;o__Lachnospirales;f__Lachnospiraceae;g__14-2;s__	MGBC000170	d__Bacteria;p__Firmicutes_A;c__Clostridia;o__Lachnospirales;f__Lachnospiraceae;g__14-2;s__14-2 MGBC000170
MGBC000165	24141_1#73	PRJEB45232	ERS6485739	SAMEA8801399	ERR2868794	ftp.sra.ebi.ac.uk/vol1/fastq/ERR286/004/ERR2868794/ERR2868794_1.fastq.gz;ftp.sra.ebi.ac.uk/vol1/fastq/ERR286/004/ERR2868794/ERR2868794_2.fastq.gz	GCA_910575595.1	ftp://ftp.ncbi.nlm.nih.gov/genomes/all/GCA/910/575/595/GCA_910575595.1_MGBC000165/GCA_910575595.1_MGBC000165_genomic.fna.gz	98.16	2.16	5699206	312	72630	18256	45.2016	87.36	PASS	20	2	1	1	5483	g__Eubacterium_J	genus	d__Bacteria;p__Firmicutes_A;c__Clostridia;o__Lachnospirales;f__Lachnospiraceae;g__Eubacterium_J;s__	MGBC130483	d__Bacteria;p__Firmicutes_A;c__Clostridia;o__Lachnospirales;f__Lachnospiraceae;g__Eubacterium_J;s__Eubacterium_J MGBC130483
MGBC000166	24141_1#74	PRJEB45232	ERS6485740	SAMEA8801400	ERR2868795	ftp.sra.ebi.ac.uk/vol1/fastq/ERR286/005/ERR2868795/ERR2868795_1.fastq.gz;ftp.sra.ebi.ac.uk/vol1/fastq/ERR286/005/ERR2868795/ERR2868795_2.fastq.gz	GCA_910575315.1	ftp://ftp.ncbi.nlm.nih.gov/genomes/all/GCA/910/575/315/GCA_910575315.1_MGBC000166/GCA_910575315.1_MGBC000166_genomic.fna.gz	95.32	2.34	4990987	234	73133	21324	44.0958	83.62	PASS	20	2	1	1	4748	g__Dorea	genus	d__Bacteria;p__Firmicutes_A;c__Clostridia;o__Lachnospirales;f__Lachnospiraceae;g__Dorea;s__	MGBC000158	d__Bacteria;p__Firmicutes_A;c__Clostridia;o__Lachnospirales;f__Lachnospiraceae;g__Dorea;s__Dorea MGBC000158
MGBC000167	24141_1#75	PRJEB45232	ERS6485741	SAMEA8801401	ERR2868796	ftp.sra.ebi.ac.uk/vol1/fastq/ERR286/006/ERR2868796/ERR2868796_1.fastq.gz;ftp.sra.ebi.ac.uk/vol1/fastq/ERR286/006/ERR2868796/ERR2868796_2.fastq.gz	GCA_910575795.1	ftp://ftp.ncbi.nlm.nih.gov/genomes/all/GCA/910/575/795/GCA_910575795.1_MGBC000167/GCA_910575795.1_MGBC000167_genomic.fna.gz	98.52	1.62	6227613	295	101305	21101	50.4474	90.42	PASS	20	4	1	1	6006	g__Clostridium_Q	genus	d__Bacteria;p__Firmicutes_A;c__Clostridia;o__Lachnospirales;f__Lachnospiraceae;g__Clostridium_Q;s__	MGBC161412	d__Bacteria;p__Firmicutes_A;c__Clostridia;o__Lachnospirales;f__Lachnospiraceae;g__Clostridium_Q;s__Clostridium_Q MGBC161412
MGBC000168	24141_1#76	PRJEB45232	ERS6485742	SAMEA8801402	ERR2868797	ftp.sra.ebi.ac.uk/vol1/fastq/ERR286/007/ERR2868797/ERR2868797_1.fastq.gz;ftp.sra.ebi.ac.uk/vol1/fastq/ERR286/007/ERR2868797/ERR2868797_2.fastq.gz	GCA_910575565.1	ftp://ftp.ncbi.nlm.nih.gov/genomes/all/GCA/910/575/565/GCA_910575565.1_MGBC000168/GCA_910575565.1_MGBC000168_genomic.fna.gz	99.37	1.74	5256073	125	201221	42034	47.8765	90.67	PASS	20	2	1	1	4756	g__UMGS1370	genus	d__Bacteria;p__Firmicutes_A;c__Clostridia;o__Lachnospirales;f__Lachnospiraceae;g__UMGS1370;s__	MGBC156614	d__Bacteria;p__Firmicutes_A;c__Clostridia;o__Lachnospirales;f__Lachnospiraceae;g__UMGS1370;s__UMGS1370 MGBC156614
MGBC000169	24141_1#77	PRJEB45232	ERS6485743	SAMEA8801403	ERR2868798	ftp.sra.ebi.ac.uk/vol1/fastq/ERR286/008/ERR2868798/ERR2868798_1.fastq.gz;ftp.sra.ebi.ac.uk/vol1/fastq/ERR286/008/ERR2868798/ERR2868798_2.fastq.gz	GCA_910575415.1	ftp://ftp.ncbi.nlm.nih.gov/genomes/all/GCA/910/575/415/GCA_910575415.1_MGBC000169/GCA_910575415.1_MGBC000169_genomic.fna.gz	98.66	0	3834655	226	83267	16964	44.9886	98.66	PASS	20	4	1	1	3816	s__Anaerotruncus sp003612625	species	d__Bacteria;p__Firmicutes_A;c__Clostridia;o__Oscillospirales;f__Ruminococcaceae;g__Anaerotruncus;s__Anaerotruncus sp003612625	MGBC000110	d__Bacteria;p__Firmicutes_A;c__Clostridia;o__Oscillospirales;f__Ruminococcaceae;g__Anaerotruncus;s__Anaerotruncus sp003612625
MGBC000170	24141_1#78	PRJEB45232	ERS6485744	SAMEA8801404	ERR4808395	ftp.sra.ebi.ac.uk/vol1/fastq/ERR480/005/ERR4808395/ERR4808395_1.fastq.gz;ftp.sra.ebi.ac.uk/vol1/fastq/ERR480/005/ERR4808395/ERR4808395_2.fastq.gz	GCA_910575555.1	ftp://ftp.ncbi.nlm.nih.gov/genomes/all/GCA/910/575/555/GCA_910575555.1_MGBC000170/GCA_910575555.1_MGBC000170_genomic.fna.gz	98.56	0.87	5630202	148	149365	38034	45.0982	94.21	PASS	20	3	1	1	5408	g__14-2	genus	d__Bacteria;p__Firmicutes_A;c__Clostridia;o__Lachnospirales;f__Lachnospiraceae;g__14-2;s__	MGBC000170	d__Bacteria;p__Firmicutes_A;c__Clostridia;o__Lachnospirales;f__Lachnospiraceae;g__14-2;s__14-2 MGBC000170
MGBC000171	24141_1#79	PRJEB45232	ERS6485745	SAMEA8801405	ERR4808396	ftp.sra.ebi.ac.uk/vol1/fastq/ERR480/006/ERR4808396/ERR4808396_1.fastq.gz;ftp.sra.ebi.ac.uk/vol1/fastq/ERR480/006/ERR4808396/ERR4808396_2.fastq.gz	GCA_910575355.1	ftp://ftp.ncbi.nlm.nih.gov/genomes/all/GCA/910/575/355/GCA_910575355.1_MGBC000171/GCA_910575355.1_MGBC000171_genomic.fna.gz	99.37	0.84	4491786	92	165318	48817	47.4324	95.17	PASS	20	4	2	2	4227	f__Lachnospiraceae	family	d__Bacteria;p__Firmicutes_A;c__Clostridia;o__Lachnospirales;f__Lachnospiraceae;g__;s__	MGBC000171	d__Bacteria;p__Firmicutes_A;c__Clostridia;o__Lachnospirales;f__Lachnospiraceae;g__Lachnospiraceae_NOV;s__Lachnospiraceae_NOV MGBC000171
MGBC000172	24141_1#7	PRJEB45232	ERS6485746	SAMEA8801406	ERR2868741	ftp.sra.ebi.ac.uk/vol1/fastq/ERR286/001/ERR2868741/ERR2868741_1.fastq.gz;ftp.sra.ebi.ac.uk/vol1/fastq/ERR286/001/ERR2868741/ERR2868741_2.fastq.gz	GCA_910575295.1	ftp://ftp.ncbi.nlm.nih.gov/genomes/all/GCA/910/575/295/GCA_910575295.1_MGBC000172/GCA_910575295.1_MGBC000172_genomic.fna.gz	99.82	0.6	2054678	10	1646281	205467	41.0345	96.82	PASS	20	2	2	2	1911	s__Streptococcus oralis	species	d__Bacteria;p__Firmicutes;c__Bacilli;o__Lactobacillales;f__Streptococcaceae;g__Streptococcus;s__Streptococcus oralis	MGBC000172	d__Bacteria;p__Firmicutes;c__Bacilli;o__Lactobacillales;f__Streptococcaceae;g__Streptococcus;s__Streptococcus oralis
MGBC000173	24141_1#80	PRJEB45232	ERS6485747	SAMEA8801407	ERR2868799	ftp.sra.ebi.ac.uk/vol1/fastq/ERR286/009/ERR2868799/ERR2868799_1.fastq.gz;ftp.sra.ebi.ac.uk/vol1/fastq/ERR286/009/ERR2868799/ERR2868799_2.fastq.gz	GCA_910575485.1	ftp://ftp.ncbi.nlm.nih.gov/genomes/all/GCA/910/575/485/GCA_910575485.1_MGBC000173/GCA_910575485.1_MGBC000173_genomic.fna.gz	98.73	0.32	5843554	219	105933	26670	46.4026	97.13	PASS	20	3	1	1	5619	s__UBA9502 sp003611875	species	d__Bacteria;p__Firmicutes_A;c__Clostridia;o__Lachnospirales;f__Lachnospiraceae;g__UBA9502;s__UBA9502 sp003611875	MGBC000441	d__Bacteria;p__Firmicutes_A;c__Clostridia;o__Lachnospirales;f__Lachnospiraceae;g__UBA9502;s__UBA9502 sp003611875
MGBC000174	24141_1#81	PRJEB45232	ERS6485748	SAMEA8801408	ERR2868800	ftp.sra.ebi.ac.uk/vol1/fastq/ERR286/000/ERR2868800/ERR2868800_1.fastq.gz;ftp.sra.ebi.ac.uk/vol1/fastq/ERR286/000/ERR2868800/ERR2868800_2.fastq.gz	GCA_910575385.1	ftp://ftp.ncbi.nlm.nih.gov/genomes/all/GCA/910/575/385/GCA_910575385.1_MGBC000174/GCA_910575385.1_MGBC000174_genomic.fna.gz	98.73	0.95	3966418	61	455335	65022	48.4701	93.98	PASS	20	4	1	1	3717	g__CAG-81	genus	d__Bacteria;p__Firmicutes_A;c__Clostridia;o__Lachnospirales;f__Lachnospiraceae;g__CAG-81;s__	MGBC118027	d__Bacteria;p__Firmicutes_A;c__Clostridia;o__Lachnospirales;f__Lachnospiraceae;g__CAG-81;s__CAG-81 MGBC118027
MGBC000175	24141_1#82	PRJEB45232	ERS6485749	SAMEA8801409	ERR4808397	ftp.sra.ebi.ac.uk/vol1/fastq/ERR480/007/ERR4808397/ERR4808397_1.fastq.gz;ftp.sra.ebi.ac.uk/vol1/fastq/ERR480/007/ERR4808397/ERR4808397_2.fastq.gz	GCA_910575725.1	ftp://ftp.ncbi.nlm.nih.gov/genomes/all/GCA/910/575/725/GCA_910575725.1_MGBC000175/GCA_910575725.1_MGBC000175_genomic.fna.gz	99.37	0.63	5047870	151	99607	33425	47.2583	96.22	PASS	20	3	0	1	4805	f__Lachnospiraceae	family	d__Bacteria;p__Firmicutes_A;c__Clostridia;o__Lachnospirales;f__Lachnospiraceae;g__;s__	MGBC000200	d__Bacteria;p__Firmicutes_A;c__Clostridia;o__Lachnospirales;f__Lachnospiraceae;g__Lachnospiraceae_NOV;s__Lachnospiraceae_NOV MGBC000200
MGBC000176	24141_1#83	PRJEB45232	ERS6485750	SAMEA8801410	ERR2868801	ftp.sra.ebi.ac.uk/vol1/fastq/ERR286/001/ERR2868801/ERR2868801_1.fastq.gz;ftp.sra.ebi.ac.uk/vol1/fastq/ERR286/001/ERR2868801/ERR2868801_2.fastq.gz	GCA_910575275.1	ftp://ftp.ncbi.nlm.nih.gov/genomes/all/GCA/910/575/275/GCA_910575275.1_MGBC000176/GCA_910575275.1_MGBC000176_genomic.fna.gz	99.37	0.16	4031438	33	328744	122161	51.431	98.57	PASS	20	1	1	1	3809	g__CAG-81	genus	d__Bacteria;p__Firmicutes_A;c__Clostridia;o__Lachnospirales;f__Lachnospiraceae;g__CAG-81;s__	MGBC000176	d__Bacteria;p__Firmicutes_A;c__Clostridia;o__Lachnospirales;f__Lachnospiraceae;g__CAG-81;s__CAG-81 MGBC000176
MGBC000177	24141_1#84	PRJEB45232	ERS6485751	SAMEA8801411	ERR2868802	ftp.sra.ebi.ac.uk/vol1/fastq/ERR286/002/ERR2868802/ERR2868802_1.fastq.gz;ftp.sra.ebi.ac.uk/vol1/fastq/ERR286/002/ERR2868802/ERR2868802_2.fastq.gz	GCA_910575235.1	ftp://ftp.ncbi.nlm.nih.gov/genomes/all/GCA/910/575/235/GCA_910575235.1_MGBC000177/GCA_910575235.1_MGBC000177_genomic.fna.gz	94.74	2.24	6736098	251	75466	26835	47.9172	83.54	PASS	20	2	1	1	6156	s__Schaedlerella sp000364245	species	d__Bacteria;p__Firmicutes_A;c__Clostridia;o__Lachnospirales;f__Lachnospiraceae;g__Schaedlerella;s__Schaedlerella sp000364245	MGBC000320	d__Bacteria;p__Firmicutes_A;c__Clostridia;o__Lachnospirales;f__Lachnospiraceae;g__Schaedlerella;s__Schaedlerella sp000364245
MGBC000178	24141_1#85	PRJEB45232	ERS6485752	SAMEA8801412	ERR2868803	ftp.sra.ebi.ac.uk/vol1/fastq/ERR286/003/ERR2868803/ERR2868803_1.fastq.gz;ftp.sra.ebi.ac.uk/vol1/fastq/ERR286/003/ERR2868803/ERR2868803_2.fastq.gz	GCA_910575405.1	ftp://ftp.ncbi.nlm.nih.gov/genomes/all/GCA/910/575/405/GCA_910575405.1_MGBC000178/GCA_910575405.1_MGBC000178_genomic.fna.gz	97.87	0.71	4184383	129	89806	32429	46.7257	94.32	PASS	20	2	1	1	4014	f__Anaerovoracaceae	family	d__Bacteria;p__Firmicutes_A;c__Clostridia;o__Peptostreptococcales;f__Anaerovoracaceae;g__;s__	MGBC000178	d__Bacteria;p__Firmicutes_A;c__Clostridia;o__Peptostreptococcales;f__Anaerovoracaceae;g__Anaerovoracaceae_NOV;s__Anaerovoracaceae_NOV MGBC000178
MGBC000179	24141_1#86	PRJEB45232	ERS6485753	SAMEA8801413	ERR2868804	ftp.sra.ebi.ac.uk/vol1/fastq/ERR286/004/ERR2868804/ERR2868804_1.fastq.gz;ftp.sra.ebi.ac.uk/vol1/fastq/ERR286/004/ERR2868804/ERR2868804_2.fastq.gz	GCA_910575605.1	ftp://ftp.ncbi.nlm.nih.gov/genomes/all/GCA/910/575/605/GCA_910575605.1_MGBC000179/GCA_910575605.1_MGBC000179_genomic.fna.gz	99.42	1.85	3809341	97	126825	39264	42.2657	90.17	PASS	20	4	1	1	3560	g__Dorea	genus	d__Bacteria;p__Firmicutes_A;c__Clostridia;o__Lachnospirales;f__Lachnospiraceae;g__Dorea;s__	MGBC116392	d__Bacteria;p__Firmicutes_A;c__Clostridia;o__Lachnospirales;f__Lachnospiraceae;g__Dorea;s__Dorea MGBC116392
MGBC000180	24141_1#87	PRJEB45232	NA	NA	ERR2868805	ftp.sra.ebi.ac.uk/vol1/fastq/ERR286/005/ERR2868805/ERR2868805_1.fastq.gz;ftp.sra.ebi.ac.uk/vol1/fastq/ERR286/005/ERR2868805/ERR2868805_2.fastq.gz	NA		100	100	11735873	572	82156	20505	44.8925	-400	FAIL	NA	NA	NA	NA	NA	NA	NA	NA	NA	NA
MGBC000181	24141_1#88	PRJEB45232	ERS6485754	SAMEA8801414	ERR2868806	ftp.sra.ebi.ac.uk/vol1/fastq/ERR286/006/ERR2868806/ERR2868806_1.fastq.gz;ftp.sra.ebi.ac.uk/vol1/fastq/ERR286/006/ERR2868806/ERR2868806_2.fastq.gz	GCA_910575585.1	ftp://ftp.ncbi.nlm.nih.gov/genomes/all/GCA/910/575/585/GCA_910575585.1_MGBC000181/GCA_910575585.1_MGBC000181_genomic.fna.gz	98.73	1.41	6126811	259	67936	23650	49.0175	91.68	PASS	20	4	1	1	5803	g__Hungatella_A	genus	d__Bacteria;p__Firmicutes_A;c__Clostridia;o__Lachnospirales;f__Lachnospiraceae;g__Hungatella_A;s__	MGBC142035	d__Bacteria;p__Firmicutes_A;c__Clostridia;o__Lachnospirales;f__Lachnospiraceae;g__Hungatella_A;s__Hungatella_A MGBC142035
MGBC000182	24141_1#89	PRJEB45232	ERS6485755	SAMEA8801415	ERR2868807	ftp.sra.ebi.ac.uk/vol1/fastq/ERR286/007/ERR2868807/ERR2868807_1.fastq.gz;ftp.sra.ebi.ac.uk/vol1/fastq/ERR286/007/ERR2868807/ERR2868807_2.fastq.gz	GCA_910575745.1	ftp://ftp.ncbi.nlm.nih.gov/genomes/all/GCA/910/575/745/GCA_910575745.1_MGBC000182/GCA_910575745.1_MGBC000182_genomic.fna.gz	98.88	0	5195473	176	95523	29507	43.2447	98.88	PASS	20	4	2	1	4382	s__Bacteroides acidifaciens	species	d__Bacteria;p__Bacteroidota;c__Bacteroidia;o__Bacteroidales;f__Bacteroidaceae;g__Bacteroides;s__Bacteroides acidifaciens	MGBC000011	d__Bacteria;p__Bacteroidota;c__Bacteroidia;o__Bacteroidales;f__Bacteroidaceae;g__Bacteroides;s__Bacteroides acidifaciens
MGBC000183	24141_1#8	PRJEB45232	ERS6485756	SAMEA8801416	ERR2868742	ftp.sra.ebi.ac.uk/vol1/fastq/ERR286/002/ERR2868742/ERR2868742_1.fastq.gz;ftp.sra.ebi.ac.uk/vol1/fastq/ERR286/002/ERR2868742/ERR2868742_2.fastq.gz	GCA_910575515.1	ftp://ftp.ncbi.nlm.nih.gov/genomes/all/GCA/910/575/515/GCA_910575515.1_MGBC000183/GCA_910575515.1_MGBC000183_genomic.fna.gz	100	0	2898137	34	713555	85239	65.0081	100	PASS	20	3	1	1	2278	s__Adlercreutzia sp004793465	species	d__Bacteria;p__Actinobacteriota;c__Coriobacteriia;o__Coriobacteriales;f__Eggerthellaceae;g__Adlercreutzia;s__Adlercreutzia sp004793465	MGBC000183	d__Bacteria;p__Actinobacteriota;c__Coriobacteriia;o__Coriobacteriales;f__Eggerthellaceae;g__Adlercreutzia;s__Adlercreutzia sp004793465
MGBC000184	24141_1#90	PRJEB45232	ERS6485757	SAMEA8801417	ERR2868808	ftp.sra.ebi.ac.uk/vol1/fastq/ERR286/008/ERR2868808/ERR2868808_1.fastq.gz;ftp.sra.ebi.ac.uk/vol1/fastq/ERR286/008/ERR2868808/ERR2868808_2.fastq.gz	GCA_910575225.1	ftp://ftp.ncbi.nlm.nih.gov/genomes/all/GCA/910/575/225/GCA_910575225.1_MGBC000184/GCA_910575225.1_MGBC000184_genomic.fna.gz	94.74	2.14	6425937	251	78344	25598	48.3957	84.04	PASS	20	2	1	1	5997	s__Schaedlerella sp000364245	species	d__Bacteria;p__Firmicutes_A;c__Clostridia;o__Lachnospirales;f__Lachnospiraceae;g__Schaedlerella;s__Schaedlerella sp000364245	MGBC000320	d__Bacteria;p__Firmicutes_A;c__Clostridia;o__Lachnospirales;f__Lachnospiraceae;g__Schaedlerella;s__Schaedlerella sp000364245
MGBC000185	24141_1#91	PRJEB45232	ERS6485758	SAMEA8801418	ERR2868809	ftp.sra.ebi.ac.uk/vol1/fastq/ERR286/009/ERR2868809/ERR2868809_1.fastq.gz;ftp.sra.ebi.ac.uk/vol1/fastq/ERR286/009/ERR2868809/ERR2868809_2.fastq.gz	GCA_910575635.1	ftp://ftp.ncbi.nlm.nih.gov/genomes/all/GCA/910/575/635/GCA_910575635.1_MGBC000185/GCA_910575635.1_MGBC000185_genomic.fna.gz	99.48	0	2219424	144	47174	15411	39.8454	99.48	PASS	20	8	1	1	2130	s__Ligilactobacillus murinus	species	d__Bacteria;p__Firmicutes;c__Bacilli;o__Lactobacillales;f__Lactobacillaceae;g__Ligilactobacillus;s__Ligilactobacillus murinus	MGBC105567	d__Bacteria;p__Firmicutes;c__Bacilli;o__Lactobacillales;f__Lactobacillaceae;g__Ligilactobacillus;s__Ligilactobacillus murinus
MGBC000186	24141_1#92	PRJEB45232	ERS6485759	SAMEA8801419	ERR2868810	ftp.sra.ebi.ac.uk/vol1/fastq/ERR286/000/ERR2868810/ERR2868810_1.fastq.gz;ftp.sra.ebi.ac.uk/vol1/fastq/ERR286/000/ERR2868810/ERR2868810_2.fastq.gz	GCA_910575335.1	ftp://ftp.ncbi.nlm.nih.gov/genomes/all/GCA/910/575/335/GCA_910575335.1_MGBC000186/GCA_910575335.1_MGBC000186_genomic.fna.gz	100	0	2905907	25	505208	116236	65.0032	100	PASS	20	3	1	1	2289	s__Adlercreutzia sp004793465	species	d__Bacteria;p__Actinobacteriota;c__Coriobacteriia;o__Coriobacteriales;f__Eggerthellaceae;g__Adlercreutzia;s__Adlercreutzia sp004793465	MGBC000183	d__Bacteria;p__Actinobacteriota;c__Coriobacteriia;o__Coriobacteriales;f__Eggerthellaceae;g__Adlercreutzia;s__Adlercreutzia sp004793465
MGBC000187	24141_1#93	PRJEB45232	ERS6485760	SAMEA8801420	ERR2868811	ftp.sra.ebi.ac.uk/vol1/fastq/ERR286/001/ERR2868811/ERR2868811_1.fastq.gz;ftp.sra.ebi.ac.uk/vol1/fastq/ERR286/001/ERR2868811/ERR2868811_2.fastq.gz	GCA_910575475.1	ftp://ftp.ncbi.nlm.nih.gov/genomes/all/GCA/910/575/475/GCA_910575475.1_MGBC000187/GCA_910575475.1_MGBC000187_genomic.fna.gz	94.74	1.85	6061141	160	120539	37879	48.2213	85.49	PASS	20	2	1	1	5805	g__Schaedlerella	genus	d__Bacteria;p__Firmicutes_A;c__Clostridia;o__Lachnospirales;f__Lachnospiraceae;g__Schaedlerella;s__	MGBC156629	d__Bacteria;p__Firmicutes_A;c__Clostridia;o__Lachnospirales;f__Lachnospiraceae;g__Schaedlerella;s__Schaedlerella MGBC156629
MGBC000188	24141_1#94	PRJEB45232	ERS6485761	SAMEA8801421	ERR2868812	ftp.sra.ebi.ac.uk/vol1/fastq/ERR286/002/ERR2868812/ERR2868812_1.fastq.gz;ftp.sra.ebi.ac.uk/vol1/fastq/ERR286/002/ERR2868812/ERR2868812_2.fastq.gz	GCA_910575455.1	ftp://ftp.ncbi.nlm.nih.gov/genomes/all/GCA/910/575/455/GCA_910575455.1_MGBC000188/GCA_910575455.1_MGBC000188_genomic.fna.gz	100	0	2382782	19	236788	125409	62.4315	100	PASS	20	1	1	1	1847	s__Parvibacter caecicola	species	d__Bacteria;p__Actinobacteriota;c__Coriobacteriia;o__Coriobacteriales;f__Eggerthellaceae;g__Parvibacter;s__Parvibacter caecicola	MGBC000217	d__Bacteria;p__Actinobacteriota;c__Coriobacteriia;o__Coriobacteriales;f__Eggerthellaceae;g__Parvibacter;s__Parvibacter caecicola
MGBC000189	24141_1#95	PRJEB45232	ERS6485762	SAMEA8801422	ERR2868813	ftp.sra.ebi.ac.uk/vol1/fastq/ERR286/003/ERR2868813/ERR2868813_1.fastq.gz;ftp.sra.ebi.ac.uk/vol1/fastq/ERR286/003/ERR2868813/ERR2868813_2.fastq.gz	GCA_910575845.1	ftp://ftp.ncbi.nlm.nih.gov/genomes/all/GCA/910/575/845/GCA_910575845.1_MGBC000189/GCA_910575845.1_MGBC000189_genomic.fna.gz	100	0	2094965	21	259079	99758	69.0805	100	PASS	20	1	1	1	1809	s__NM07-P-09 sp004793665	species	d__Bacteria;p__Actinobacteriota;c__Coriobacteriia;o__Coriobacteriales;f__Atopobiaceae;g__NM07-P-09;s__NM07-P-09 sp004793665	MGBC000190	d__Bacteria;p__Actinobacteriota;c__Coriobacteriia;o__Coriobacteriales;f__Atopobiaceae;g__NM07-P-09;s__NM07-P-09 sp004793665
MGBC000190	24141_1#9	PRJEB45232	ERS6485763	SAMEA8801423	ERR2868743	ftp.sra.ebi.ac.uk/vol1/fastq/ERR286/003/ERR2868743/ERR2868743_1.fastq.gz;ftp.sra.ebi.ac.uk/vol1/fastq/ERR286/003/ERR2868743/ERR2868743_2.fastq.gz	GCA_910575215.1	ftp://ftp.ncbi.nlm.nih.gov/genomes/all/GCA/910/575/215/GCA_910575215.1_MGBC000190/GCA_910575215.1_MGBC000190_genomic.fna.gz	100	0	2095763	18	293115	116431	69.083	100	PASS	20	1	1	1	1807	s__NM07-P-09 sp004793665	species	d__Bacteria;p__Actinobacteriota;c__Coriobacteriia;o__Coriobacteriales;f__Atopobiaceae;g__NM07-P-09;s__NM07-P-09 sp004793665	MGBC000190	d__Bacteria;p__Actinobacteriota;c__Coriobacteriia;o__Coriobacteriales;f__Atopobiaceae;g__NM07-P-09;s__NM07-P-09 sp004793665
MGBC000191	31664_4#100	PRJEB45232	ERS6485764	SAMEA8801424	ERR4808470	ftp.sra.ebi.ac.uk/vol1/fastq/ERR480/000/ERR4808470/ERR4808470_1.fastq.gz;ftp.sra.ebi.ac.uk/vol1/fastq/ERR480/000/ERR4808470/ERR4808470_2.fastq.gz	GCA_910575855.1	ftp://ftp.ncbi.nlm.nih.gov/genomes/all/GCA/910/575/855/GCA_910575855.1_MGBC000191/GCA_910575855.1_MGBC000191_genomic.fna.gz	99.33	2.01	4085350	226	70069	18076	43.3429	89.28	PASS	20	3	1	0	3831	g__Eubacterium_F	genus	d__Bacteria;p__Firmicutes_A;c__Clostridia;o__Lachnospirales;f__Lachnospiraceae;g__Eubacterium_F;s__	MGBC164771	d__Bacteria;p__Firmicutes_A;c__Clostridia;o__Lachnospirales;f__Lachnospiraceae;g__Eubacterium_F;s__Eubacterium_F MGBC164771
MGBC000192	31664_4#101	PRJEB45232	ERS6485765	SAMEA8801425	ERR4808471	ftp.sra.ebi.ac.uk/vol1/fastq/ERR480/001/ERR4808471/ERR4808471_1.fastq.gz;ftp.sra.ebi.ac.uk/vol1/fastq/ERR480/001/ERR4808471/ERR4808471_2.fastq.gz	GCA_910575495.1	ftp://ftp.ncbi.nlm.nih.gov/genomes/all/GCA/910/575/495/GCA_910575495.1_MGBC000192/GCA_910575495.1_MGBC000192_genomic.fna.gz	99.52	0.48	2221239	22	294335	100965	59.4493	97.12	PASS	20	1	1	1	1807	g__Alistipes	genus	d__Bacteria;p__Bacteroidota;c__Bacteroidia;o__Bacteroidales;f__Rikenellaceae;g__Alistipes;s__	MGBC104726	d__Bacteria;p__Bacteroidota;c__Bacteroidia;o__Bacteroidales;f__Rikenellaceae;g__Alistipes;s__Alistipes MGBC104726
MGBC000193	31664_4#102	PRJEB45232	ERS6485766	SAMEA8801426	ERR4808472	ftp.sra.ebi.ac.uk/vol1/fastq/ERR480/002/ERR4808472/ERR4808472_1.fastq.gz;ftp.sra.ebi.ac.uk/vol1/fastq/ERR480/002/ERR4808472/ERR4808472_2.fastq.gz	GCA_910575935.1	ftp://ftp.ncbi.nlm.nih.gov/genomes/all/GCA/910/575/935/GCA_910575935.1_MGBC000193/GCA_910575935.1_MGBC000193_genomic.fna.gz	98.88	1.02	5266608	185	100726	28464	43.0235	93.78	PASS	20	7	1	0	4493	s__Bacteroides acidifaciens	species	d__Bacteria;p__Bacteroidota;c__Bacteroidia;o__Bacteroidales;f__Bacteroidaceae;g__Bacteroides;s__Bacteroides acidifaciens	MGBC000011	d__Bacteria;p__Bacteroidota;c__Bacteroidia;o__Bacteroidales;f__Bacteroidaceae;g__Bacteroides;s__Bacteroides acidifaciens
MGBC000194	31664_4#103	PRJEB45232	ERS6485767	SAMEA8801427	ERR4808473	ftp.sra.ebi.ac.uk/vol1/fastq/ERR480/003/ERR4808473/ERR4808473_1.fastq.gz;ftp.sra.ebi.ac.uk/vol1/fastq/ERR480/003/ERR4808473/ERR4808473_2.fastq.gz	GCA_910575885.1	ftp://ftp.ncbi.nlm.nih.gov/genomes/all/GCA/910/575/885/GCA_910575885.1_MGBC000194/GCA_910575885.1_MGBC000194_genomic.fna.gz	98.88	0.37	4410747	122	97165	36150	45.9009	97.03	PASS	20	3	1	1	3880	s__Bacteroides sp002491635	species	d__Bacteria;p__Bacteroidota;c__Bacteroidia;o__Bacteroidales;f__Bacteroidaceae;g__Bacteroides;s__Bacteroides sp002491635	MGBC135575	d__Bacteria;p__Bacteroidota;c__Bacteroidia;o__Bacteroidales;f__Bacteroidaceae;g__Bacteroides;s__Bacteroides sp002491635
MGBC000195	31664_4#104	PRJEB45232	ERS6485768	SAMEA8801428	ERR4808474	ftp.sra.ebi.ac.uk/vol1/fastq/ERR480/004/ERR4808474/ERR4808474_1.fastq.gz;ftp.sra.ebi.ac.uk/vol1/fastq/ERR480/004/ERR4808474/ERR4808474_2.fastq.gz	GCA_910575915.1	ftp://ftp.ncbi.nlm.nih.gov/genomes/all/GCA/910/575/915/GCA_910575915.1_MGBC000195/GCA_910575915.1_MGBC000195_genomic.fna.gz	98.88	0.37	4405780	140	89363	31469	45.9137	97.03	PASS	20	3	1	1	3865	s__Bacteroides sp002491635	species	d__Bacteria;p__Bacteroidota;c__Bacteroidia;o__Bacteroidales;f__Bacteroidaceae;g__Bacteroides;s__Bacteroides sp002491635	MGBC135575	d__Bacteria;p__Bacteroidota;c__Bacteroidia;o__Bacteroidales;f__Bacteroidaceae;g__Bacteroides;s__Bacteroides sp002491635
MGBC000196	31664_4#105	PRJEB45232	ERS6485769	SAMEA8801429	ERR4808475	ftp.sra.ebi.ac.uk/vol1/fastq/ERR480/005/ERR4808475/ERR4808475_1.fastq.gz;ftp.sra.ebi.ac.uk/vol1/fastq/ERR480/005/ERR4808475/ERR4808475_2.fastq.gz	GCA_910575365.1	ftp://ftp.ncbi.nlm.nih.gov/genomes/all/GCA/910/575/365/GCA_910575365.1_MGBC000196/GCA_910575365.1_MGBC000196_genomic.fna.gz	98.52	2.23	6298619	315	103088	19984	50.4082	87.37	PASS	20	4	1	0	6048	g__Clostridium_Q	genus	d__Bacteria;p__Firmicutes_A;c__Clostridia;o__Lachnospirales;f__Lachnospiraceae;g__Clostridium_Q;s__	MGBC161412	d__Bacteria;p__Firmicutes_A;c__Clostridia;o__Lachnospirales;f__Lachnospiraceae;g__Clostridium_Q;s__Clostridium_Q MGBC161412
MGBC000197	31664_4#106	PRJEB45232	ERS6485770	SAMEA8801430	ERR4808476	ftp.sra.ebi.ac.uk/vol1/fastq/ERR480/006/ERR4808476/ERR4808476_1.fastq.gz;ftp.sra.ebi.ac.uk/vol1/fastq/ERR480/006/ERR4808476/ERR4808476_2.fastq.gz	GCA_910575895.1	ftp://ftp.ncbi.nlm.nih.gov/genomes/all/GCA/910/575/895/GCA_910575895.1_MGBC000197/GCA_910575895.1_MGBC000197_genomic.fna.gz	98.56	0.87	5636930	195	130248	28906	45.0948	94.21	PASS	20	3	1	1	5389	g__14-2	genus	d__Bacteria;p__Firmicutes_A;c__Clostridia;o__Lachnospirales;f__Lachnospiraceae;g__14-2;s__	MGBC000170	d__Bacteria;p__Firmicutes_A;c__Clostridia;o__Lachnospirales;f__Lachnospiraceae;g__14-2;s__14-2 MGBC000170
MGBC000198	31664_4#107	PRJEB45232	ERS6485771	SAMEA8801431	ERR4808477	ftp.sra.ebi.ac.uk/vol1/fastq/ERR480/007/ERR4808477/ERR4808477_1.fastq.gz;ftp.sra.ebi.ac.uk/vol1/fastq/ERR480/007/ERR4808477/ERR4808477_2.fastq.gz	GCA_910575905.1	ftp://ftp.ncbi.nlm.nih.gov/genomes/all/GCA/910/575/905/GCA_910575905.1_MGBC000198/GCA_910575905.1_MGBC000198_genomic.fna.gz	99.42	2.05	6110664	195	107491	31331	44.6545	89.17	PASS	20	2	1	1	5985	g__Dorea	genus	d__Bacteria;p__Firmicutes_A;c__Clostridia;o__Lachnospirales;f__Lachnospiraceae;g__Dorea;s__	MGBC129764	d__Bacteria;p__Firmicutes_A;c__Clostridia;o__Lachnospirales;f__Lachnospiraceae;g__Dorea;s__Dorea MGBC129764
MGBC000199	31664_4#108	PRJEB45232	ERS6485772	SAMEA8801432	ERR4808478	ftp.sra.ebi.ac.uk/vol1/fastq/ERR480/008/ERR4808478/ERR4808478_1.fastq.gz;ftp.sra.ebi.ac.uk/vol1/fastq/ERR480/008/ERR4808478/ERR4808478_2.fastq.gz	GCA_910575925.1	ftp://ftp.ncbi.nlm.nih.gov/genomes/all/GCA/910/575/925/GCA_910575925.1_MGBC000199/GCA_910575925.1_MGBC000199_genomic.fna.gz	92.24	1.91	5041167	194	70196	25984	35.2623	82.69	PASS	20	10	0	1	4833	s__Bacillus_AC sp001076885	species	d__Bacteria;p__Firmicutes;c__Bacilli;o__Bacillales;f__Bacillaceae_A;g__Bacillus_AC;s__Bacillus_AC sp001076885	MGBC000199	d__Bacteria;p__Firmicutes;c__Bacilli;o__Bacillales;f__Bacillaceae_A;g__Bacillus_AC;s__Bacillus_AC sp001076885
MGBC000200	31664_4#109	PRJEB45232	ERS6485773	SAMEA8801433	ERR4808479	ftp.sra.ebi.ac.uk/vol1/fastq/ERR480/009/ERR4808479/ERR4808479_1.fastq.gz;ftp.sra.ebi.ac.uk/vol1/fastq/ERR480/009/ERR4808479/ERR4808479_2.fastq.gz	GCA_910575825.1	ftp://ftp.ncbi.nlm.nih.gov/genomes/all/GCA/910/575/825/GCA_910575825.1_MGBC000200/GCA_910575825.1_MGBC000200_genomic.fna.gz	99.37	0.63	5065138	168	105699	30149	47.2508	96.22	PASS	20	3	1	1	4819	f__Lachnospiraceae	family	d__Bacteria;p__Firmicutes_A;c__Clostridia;o__Lachnospirales;f__Lachnospiraceae;g__;s__	MGBC000200	d__Bacteria;p__Firmicutes_A;c__Clostridia;o__Lachnospirales;f__Lachnospiraceae;g__Lachnospiraceae_NOV;s__Lachnospiraceae_NOV MGBC000200
MGBC000201	31664_4#110	PRJEB45232	ERS6485774	SAMEA8801434	ERR4808480	ftp.sra.ebi.ac.uk/vol1/fastq/ERR480/000/ERR4808480/ERR4808480_1.fastq.gz;ftp.sra.ebi.ac.uk/vol1/fastq/ERR480/000/ERR4808480/ERR4808480_2.fastq.gz	GCA_910575945.1	ftp://ftp.ncbi.nlm.nih.gov/genomes/all/GCA/910/575/945/GCA_910575945.1_MGBC000201/GCA_910575945.1_MGBC000201_genomic.fna.gz	98.73	0.95	5378456	282	81105	19068	43.8268	93.98	PASS	20	4	1	1	5107	g__UBA9502	genus	d__Bacteria;p__Firmicutes_A;c__Clostridia;o__Lachnospirales;f__Lachnospiraceae;g__UBA9502;s__	MGBC000489	d__Bacteria;p__Firmicutes_A;c__Clostridia;o__Lachnospirales;f__Lachnospiraceae;g__UBA9502;s__UBA9502 MGBC000489
MGBC000202	31664_4#111	PRJEB45232	ERS6485775	SAMEA8801435	ERR4808481	ftp.sra.ebi.ac.uk/vol1/fastq/ERR480/001/ERR4808481/ERR4808481_1.fastq.gz;ftp.sra.ebi.ac.uk/vol1/fastq/ERR480/001/ERR4808481/ERR4808481_2.fastq.gz	GCA_910575955.1	ftp://ftp.ncbi.nlm.nih.gov/genomes/all/GCA/910/575/955/GCA_910575955.1_MGBC000202/GCA_910575955.1_MGBC000202_genomic.fna.gz	98.16	2.16	5717817	342	72791	16716	45.1892	87.36	PASS	20	2	1	1	5489	g__Eubacterium_J	genus	d__Bacteria;p__Firmicutes_A;c__Clostridia;o__Lachnospirales;f__Lachnospiraceae;g__Eubacterium_J;s__	MGBC130483	d__Bacteria;p__Firmicutes_A;c__Clostridia;o__Lachnospirales;f__Lachnospiraceae;g__Eubacterium_J;s__Eubacterium_J MGBC130483
MGBC000203	31664_4#112	PRJEB45232	ERS6485776	SAMEA8801436	ERR4808482	ftp.sra.ebi.ac.uk/vol1/fastq/ERR480/002/ERR4808482/ERR4808482_1.fastq.gz;ftp.sra.ebi.ac.uk/vol1/fastq/ERR480/002/ERR4808482/ERR4808482_2.fastq.gz	GCA_910575305.1	ftp://ftp.ncbi.nlm.nih.gov/genomes/all/GCA/910/575/305/GCA_910575305.1_MGBC000203/GCA_910575305.1_MGBC000203_genomic.fna.gz	98.82	0	4226020	22	670290	192091	46.1929	98.82	PASS	20	8	1	1	4329	s__Bacillus licheniformis	species	d__Bacteria;p__Firmicutes;c__Bacilli;o__Bacillales;f__Bacillaceae;g__Bacillus;s__Bacillus licheniformis	MGBC000203	d__Bacteria;p__Firmicutes;c__Bacilli;o__Bacillales;f__Bacillaceae;g__Bacillus;s__Bacillus licheniformis
MGBC000204	31664_4#113	PRJEB45232	ERS6485777	SAMEA8801437	ERR4808483	ftp.sra.ebi.ac.uk/vol1/fastq/ERR480/003/ERR4808483/ERR4808483_1.fastq.gz;ftp.sra.ebi.ac.uk/vol1/fastq/ERR480/003/ERR4808483/ERR4808483_2.fastq.gz	GCA_910575965.1	ftp://ftp.ncbi.nlm.nih.gov/genomes/all/GCA/910/575/965/GCA_910575965.1_MGBC000204/GCA_910575965.1_MGBC000204_genomic.fna.gz	99.33	1.68	4892129	124	129973	39452	57.7592	90.93	PASS	20	3	1	1	4808	s__Oscillibacter sp000403435	species	d__Bacteria;p__Firmicutes_A;c__Clostridia;o__Oscillospirales;f__Oscillospiraceae;g__Oscillibacter;s__Oscillibacter sp000403435	MGBC000338	d__Bacteria;p__Firmicutes_A;c__Clostridia;o__Oscillospirales;f__Oscillospiraceae;g__Oscillibacter;s__Oscillibacter sp000403435
MGBC000205	31664_4#114	PRJEB45232	ERS6485778	SAMEA8801438	ERR4808484	ftp.sra.ebi.ac.uk/vol1/fastq/ERR480/004/ERR4808484/ERR4808484_1.fastq.gz;ftp.sra.ebi.ac.uk/vol1/fastq/ERR480/004/ERR4808484/ERR4808484_2.fastq.gz	GCA_910575985.1	ftp://ftp.ncbi.nlm.nih.gov/genomes/all/GCA/910/575/985/GCA_910575985.1_MGBC000205/GCA_910575985.1_MGBC000205_genomic.fna.gz	98.56	0.87	5640851	194	120576	29075	45.0992	94.21	PASS	20	3	1	1	5394	g__14-2	genus	d__Bacteria;p__Firmicutes_A;c__Clostridia;o__Lachnospirales;f__Lachnospiraceae;g__14-2;s__	MGBC000170	d__Bacteria;p__Firmicutes_A;c__Clostridia;o__Lachnospirales;f__Lachnospiraceae;g__14-2;s__14-2 MGBC000170
MGBC000206	31664_4#115	PRJEB45232	ERS6485779	SAMEA8801439	ERR4808485	ftp.sra.ebi.ac.uk/vol1/fastq/ERR480/005/ERR4808485/ERR4808485_1.fastq.gz;ftp.sra.ebi.ac.uk/vol1/fastq/ERR480/005/ERR4808485/ERR4808485_2.fastq.gz	GCA_910575805.1	ftp://ftp.ncbi.nlm.nih.gov/genomes/all/GCA/910/575/805/GCA_910575805.1_MGBC000206/GCA_910575805.1_MGBC000206_genomic.fna.gz	98.85	2.12	4315044	105	169482	41092	40.838	88.25	PASS	20	5	1	1	3840	g__14-2	genus	d__Bacteria;p__Firmicutes_A;c__Clostridia;o__Lachnospirales;f__Lachnospiraceae;g__14-2;s__	MGBC164203	d__Bacteria;p__Firmicutes_A;c__Clostridia;o__Lachnospirales;f__Lachnospiraceae;g__14-2;s__14-2 MGBC164203
MGBC000207	31664_4#116	PRJEB45232	ERS6485780	SAMEA8801440	ERR4808486	ftp.sra.ebi.ac.uk/vol1/fastq/ERR480/006/ERR4808486/ERR4808486_1.fastq.gz;ftp.sra.ebi.ac.uk/vol1/fastq/ERR480/006/ERR4808486/ERR4808486_2.fastq.gz	GCA_910575875.1	ftp://ftp.ncbi.nlm.nih.gov/genomes/all/GCA/910/575/875/GCA_910575875.1_MGBC000207/GCA_910575875.1_MGBC000207_genomic.fna.gz	98.52	2.25	6254482	308	95296	20297	50.4053	87.27	PASS	20	3	1	0	5980	g__Clostridium_Q	genus	d__Bacteria;p__Firmicutes_A;c__Clostridia;o__Lachnospirales;f__Lachnospiraceae;g__Clostridium_Q;s__	MGBC161412	d__Bacteria;p__Firmicutes_A;c__Clostridia;o__Lachnospirales;f__Lachnospiraceae;g__Clostridium_Q;s__Clostridium_Q MGBC161412
MGBC000208	31664_4#117	PRJEB45232	ERS6485781	SAMEA8801441	ERR4808487	ftp.sra.ebi.ac.uk/vol1/fastq/ERR480/007/ERR4808487/ERR4808487_1.fastq.gz;ftp.sra.ebi.ac.uk/vol1/fastq/ERR480/007/ERR4808487/ERR4808487_2.fastq.gz	GCA_910575975.1	ftp://ftp.ncbi.nlm.nih.gov/genomes/all/GCA/910/575/975/GCA_910575975.1_MGBC000208/GCA_910575975.1_MGBC000208_genomic.fna.gz	98.56	0.87	5641175	181	131015	31165	45.1002	94.21	PASS	20	3	1	1	5395	g__14-2	genus	d__Bacteria;p__Firmicutes_A;c__Clostridia;o__Lachnospirales;f__Lachnospiraceae;g__14-2;s__	MGBC000170	d__Bacteria;p__Firmicutes_A;c__Clostridia;o__Lachnospirales;f__Lachnospiraceae;g__14-2;s__14-2 MGBC000170
MGBC000209	31664_4#118	PRJEB45232	ERS6485782	SAMEA8801442	ERR4808488	ftp.sra.ebi.ac.uk/vol1/fastq/ERR480/008/ERR4808488/ERR4808488_1.fastq.gz;ftp.sra.ebi.ac.uk/vol1/fastq/ERR480/008/ERR4808488/ERR4808488_2.fastq.gz	GCA_910575575.1	ftp://ftp.ncbi.nlm.nih.gov/genomes/all/GCA/910/575/575/GCA_910575575.1_MGBC000209/GCA_910575575.1_MGBC000209_genomic.fna.gz	97.65	3.58	4744560	233	52277	20362	57.4558	79.75	PASS	20	2	1	1	4749	g__Oscillibacter	genus	d__Bacteria;p__Firmicutes_A;c__Clostridia;o__Oscillospirales;f__Oscillospiraceae;g__Oscillibacter;s__	MGBC104191	d__Bacteria;p__Firmicutes_A;c__Clostridia;o__Oscillospirales;f__Oscillospiraceae;g__Oscillibacter;s__Oscillibacter MGBC104191
MGBC000210	31664_4#119	PRJEB45232	ERS6485783	SAMEA8801443	ERR4808489	ftp.sra.ebi.ac.uk/vol1/fastq/ERR480/009/ERR4808489/ERR4808489_1.fastq.gz;ftp.sra.ebi.ac.uk/vol1/fastq/ERR480/009/ERR4808489/ERR4808489_2.fastq.gz	GCA_910575435.1	ftp://ftp.ncbi.nlm.nih.gov/genomes/all/GCA/910/575/435/GCA_910575435.1_MGBC000210/GCA_910575435.1_MGBC000210_genomic.fna.gz	99.32	1.35	3974392	81	267187	49066	46.93	92.57	PASS	20	4	1	1	3460	g__TF01-11	genus	d__Bacteria;p__Firmicutes_A;c__Clostridia;o__Lachnospirales;f__Lachnospiraceae;g__TF01-11;s__	MGBC000210	d__Bacteria;p__Firmicutes_A;c__Clostridia;o__Lachnospirales;f__Lachnospiraceae;g__TF01-11;s__TF01-11 MGBC000210
MGBC000211	31664_4#120	PRJEB45232	ERS6485784	SAMEA8801444	ERR4808490	ftp.sra.ebi.ac.uk/vol1/fastq/ERR480/000/ERR4808490/ERR4808490_1.fastq.gz;ftp.sra.ebi.ac.uk/vol1/fastq/ERR480/000/ERR4808490/ERR4808490_2.fastq.gz	GCA_910575675.1	ftp://ftp.ncbi.nlm.nih.gov/genomes/all/GCA/910/575/675/GCA_910575675.1_MGBC000211/GCA_910575675.1_MGBC000211_genomic.fna.gz	99.37	0.84	4496580	106	116586	42416	47.4297	95.17	PASS	20	6	2	2	4217	f__Lachnospiraceae	family	d__Bacteria;p__Firmicutes_A;c__Clostridia;o__Lachnospirales;f__Lachnospiraceae;g__;s__	MGBC000171	d__Bacteria;p__Firmicutes_A;c__Clostridia;o__Lachnospirales;f__Lachnospiraceae;g__Lachnospiraceae_NOV;s__Lachnospiraceae_NOV MGBC000171
MGBC000212	31664_4#121	PRJEB45232	ERS6485785	SAMEA8801445	ERR4808491	ftp.sra.ebi.ac.uk/vol1/fastq/ERR480/001/ERR4808491/ERR4808491_1.fastq.gz;ftp.sra.ebi.ac.uk/vol1/fastq/ERR480/001/ERR4808491/ERR4808491_2.fastq.gz	GCA_910575325.1	ftp://ftp.ncbi.nlm.nih.gov/genomes/all/GCA/910/575/325/GCA_910575325.1_MGBC000212/GCA_910575325.1_MGBC000212_genomic.fna.gz	99.37	0.84	4495646	117	113864	38423	47.428	95.17	PASS	20	5	1	1	4221	f__Lachnospiraceae	family	d__Bacteria;p__Firmicutes_A;c__Clostridia;o__Lachnospirales;f__Lachnospiraceae;g__;s__	MGBC000171	d__Bacteria;p__Firmicutes_A;c__Clostridia;o__Lachnospirales;f__Lachnospiraceae;g__Lachnospiraceae_NOV;s__Lachnospiraceae_NOV MGBC000171
MGBC000213	31664_4#122	PRJEB45232	NA	NA	ERR4808495	ftp.sra.ebi.ac.uk/vol1/fastq/ERR480/005/ERR4808495/ERR4808495_1.fastq.gz;ftp.sra.ebi.ac.uk/vol1/fastq/ERR480/005/ERR4808495/ERR4808495_2.fastq.gz	NA		98.25	52.6	5427462	917	74493	5917	39.3568	-164.75	FAIL	NA	NA	NA	NA	NA	NA	NA	NA	NA	NA
MGBC000214	31664_4#123	PRJEB45232	ERS6485786	SAMEA8801446	ERR4808492	ftp.sra.ebi.ac.uk/vol1/fastq/ERR480/002/ERR4808492/ERR4808492_1.fastq.gz;ftp.sra.ebi.ac.uk/vol1/fastq/ERR480/002/ERR4808492/ERR4808492_2.fastq.gz	GCA_910575865.1	ftp://ftp.ncbi.nlm.nih.gov/genomes/all/GCA/910/575/865/GCA_910575865.1_MGBC000214/GCA_910575865.1_MGBC000214_genomic.fna.gz	99.33	2.01	4086286	226	69122	18078	43.3429	89.28	PASS	20	3	1	0	3831	g__Eubacterium_F	genus	d__Bacteria;p__Firmicutes_A;c__Clostridia;o__Lachnospirales;f__Lachnospiraceae;g__Eubacterium_F;s__	MGBC164771	d__Bacteria;p__Firmicutes_A;c__Clostridia;o__Lachnospirales;f__Lachnospiraceae;g__Eubacterium_F;s__Eubacterium_F MGBC164771
MGBC000215	31664_4#12	PRJEB45232	ERS6485787	SAMEA8801447	ERR4808404	ftp.sra.ebi.ac.uk/vol1/fastq/ERR480/004/ERR4808404/ERR4808404_1.fastq.gz;ftp.sra.ebi.ac.uk/vol1/fastq/ERR480/004/ERR4808404/ERR4808404_2.fastq.gz	GCA_910576855.1	ftp://ftp.ncbi.nlm.nih.gov/genomes/all/GCA/910/576/855/GCA_910576855.1_MGBC000215/GCA_910576855.1_MGBC000215_genomic.fna.gz	99.06	2.2	2800346	113	86711	24781	39.832	88.06	PASS	20	4	1	0	2318	f__Erysipelotrichaceae	family	d__Bacteria;p__Firmicutes;c__Bacilli;o__Erysipelotrichales;f__Erysipelotrichaceae;g__;s__	MGBC163961	d__Bacteria;p__Firmicutes;c__Bacilli;o__Erysipelotrichales;f__Erysipelotrichaceae;g__Erysipelotrichaceae_NOV;s__Erysipelotrichaceae_NOV MGBC163961
MGBC000216	31664_4#13	PRJEB45232	ERS6485788	SAMEA8801448	ERR4808405	ftp.sra.ebi.ac.uk/vol1/fastq/ERR480/005/ERR4808405/ERR4808405_1.fastq.gz;ftp.sra.ebi.ac.uk/vol1/fastq/ERR480/005/ERR4808405/ERR4808405_2.fastq.gz	GCA_910576135.1	ftp://ftp.ncbi.nlm.nih.gov/genomes/all/GCA/910/576/135/GCA_910576135.1_MGBC000216/GCA_910576135.1_MGBC000216_genomic.fna.gz	100	0	2382801	12	635156	198566	62.4316	100	PASS	20	3	1	1	1847	s__Parvibacter caecicola	species	d__Bacteria;p__Actinobacteriota;c__Coriobacteriia;o__Coriobacteriales;f__Eggerthellaceae;g__Parvibacter;s__Parvibacter caecicola	MGBC000217	d__Bacteria;p__Actinobacteriota;c__Coriobacteriia;o__Coriobacteriales;f__Eggerthellaceae;g__Parvibacter;s__Parvibacter caecicola
MGBC000217	31664_4#16	PRJEB45232	ERS6485789	SAMEA8801449	ERR4808406	ftp.sra.ebi.ac.uk/vol1/fastq/ERR480/006/ERR4808406/ERR4808406_1.fastq.gz;ftp.sra.ebi.ac.uk/vol1/fastq/ERR480/006/ERR4808406/ERR4808406_2.fastq.gz	GCA_910576165.1	ftp://ftp.ncbi.nlm.nih.gov/genomes/all/GCA/910/576/165/GCA_910576165.1_MGBC000217/GCA_910576165.1_MGBC000217_genomic.fna.gz	100	0	2382501	12	635164	198535	62.4326	100	PASS	20	3	1	1	1848	s__Parvibacter caecicola	species	d__Bacteria;p__Actinobacteriota;c__Coriobacteriia;o__Coriobacteriales;f__Eggerthellaceae;g__Parvibacter;s__Parvibacter caecicola	MGBC000217	d__Bacteria;p__Actinobacteriota;c__Coriobacteriia;o__Coriobacteriales;f__Eggerthellaceae;g__Parvibacter;s__Parvibacter caecicola
MGBC000218	31664_4#18	PRJEB45232	ERS6485790	SAMEA8801450	ERR4808407	ftp.sra.ebi.ac.uk/vol1/fastq/ERR480/007/ERR4808407/ERR4808407_1.fastq.gz;ftp.sra.ebi.ac.uk/vol1/fastq/ERR480/007/ERR4808407/ERR4808407_2.fastq.gz	GCA_910576415.1	ftp://ftp.ncbi.nlm.nih.gov/genomes/all/GCA/910/576/415/GCA_910576415.1_MGBC000218/GCA_910576415.1_MGBC000218_genomic.fna.gz	99.17	0.22	2517260	31	236691	81201	31.4689	98.07	PASS	20	6	1	1	2420	s__Staphylococcus pasteuri_A	species	d__Bacteria;p__Firmicutes;c__Bacilli;o__Staphylococcales;f__Staphylococcaceae;g__Staphylococcus;s__Staphylococcus pasteuri_A	MGBC000218	d__Bacteria;p__Firmicutes;c__Bacilli;o__Staphylococcales;f__Staphylococcaceae;g__Staphylococcus;s__Staphylococcus pasteuri_A
MGBC000219	31664_4#19	PRJEB45232	ERS6485791	SAMEA8801451	ERR4808408	ftp.sra.ebi.ac.uk/vol1/fastq/ERR480/008/ERR4808408/ERR4808408_1.fastq.gz;ftp.sra.ebi.ac.uk/vol1/fastq/ERR480/008/ERR4808408/ERR4808408_2.fastq.gz	GCA_910576125.1	ftp://ftp.ncbi.nlm.nih.gov/genomes/all/GCA/910/576/125/GCA_910576125.1_MGBC000219/GCA_910576125.1_MGBC000219_genomic.fna.gz	98.28	1.44	6007049	114	196740	52687	51.0822	91.08	PASS	20	2	1	1	5773	g__Acetatifactor	genus	d__Bacteria;p__Firmicutes_A;c__Clostridia;o__Lachnospirales;f__Lachnospiraceae;g__Acetatifactor;s__	MGBC000219	d__Bacteria;p__Firmicutes_A;c__Clostridia;o__Lachnospirales;f__Lachnospiraceae;g__Acetatifactor;s__Acetatifactor MGBC000219
MGBC000220	31664_4#22	PRJEB45232	ERS6485792	SAMEA8801452	ERR4808409	ftp.sra.ebi.ac.uk/vol1/fastq/ERR480/009/ERR4808409/ERR4808409_1.fastq.gz;ftp.sra.ebi.ac.uk/vol1/fastq/ERR480/009/ERR4808409/ERR4808409_2.fastq.gz	GCA_910576045.1	ftp://ftp.ncbi.nlm.nih.gov/genomes/all/GCA/910/576/045/GCA_910576045.1_MGBC000220/GCA_910576045.1_MGBC000220_genomic.fna.gz	100	0	2913734	65	133262	44822	67.8707	100	PASS	20	2	1	1	2261	g__Parvibacter	genus	d__Bacteria;p__Actinobacteriota;c__Coriobacteriia;o__Coriobacteriales;f__Eggerthellaceae;g__Parvibacter;s__	MGBC000220	d__Bacteria;p__Actinobacteriota;c__Coriobacteriia;o__Coriobacteriales;f__Eggerthellaceae;g__Parvibacter;s__Parvibacter MGBC000220
MGBC000221	31664_4#23	PRJEB45232	ERS6485793	SAMEA8801453	ERR4808410	ftp.sra.ebi.ac.uk/vol1/fastq/ERR480/000/ERR4808410/ERR4808410_1.fastq.gz;ftp.sra.ebi.ac.uk/vol1/fastq/ERR480/000/ERR4808410/ERR4808410_2.fastq.gz	GCA_910576295.1	ftp://ftp.ncbi.nlm.nih.gov/genomes/all/GCA/910/576/295/GCA_910576295.1_MGBC000221/GCA_910576295.1_MGBC000221_genomic.fna.gz	100	0	2904852	40	234798	72620	65.0105	100	PASS	20	3	1	1	2270	s__Adlercreutzia sp004793465	species	d__Bacteria;p__Actinobacteriota;c__Coriobacteriia;o__Coriobacteriales;f__Eggerthellaceae;g__Adlercreutzia;s__Adlercreutzia sp004793465	MGBC000183	d__Bacteria;p__Actinobacteriota;c__Coriobacteriia;o__Coriobacteriales;f__Eggerthellaceae;g__Adlercreutzia;s__Adlercreutzia sp004793465
MGBC000222	31664_4#26	PRJEB45232	ERS6485794	SAMEA8801454	ERR4808411	ftp.sra.ebi.ac.uk/vol1/fastq/ERR480/001/ERR4808411/ERR4808411_1.fastq.gz;ftp.sra.ebi.ac.uk/vol1/fastq/ERR480/001/ERR4808411/ERR4808411_2.fastq.gz	GCA_910575995.1	ftp://ftp.ncbi.nlm.nih.gov/genomes/all/GCA/910/575/995/GCA_910575995.1_MGBC000222/GCA_910575995.1_MGBC000222_genomic.fna.gz	100	0	2905180	40	251422	72628	65.0304	100	PASS	20	3	1	1	2281	s__Adlercreutzia sp004793465	species	d__Bacteria;p__Actinobacteriota;c__Coriobacteriia;o__Coriobacteriales;f__Eggerthellaceae;g__Adlercreutzia;s__Adlercreutzia sp004793465	MGBC000183	d__Bacteria;p__Actinobacteriota;c__Coriobacteriia;o__Coriobacteriales;f__Eggerthellaceae;g__Adlercreutzia;s__Adlercreutzia sp004793465
MGBC000223	31664_4#27	PRJEB45232	ERS6485795	SAMEA8801455	ERR4808412	ftp.sra.ebi.ac.uk/vol1/fastq/ERR480/002/ERR4808412/ERR4808412_1.fastq.gz;ftp.sra.ebi.ac.uk/vol1/fastq/ERR480/002/ERR4808412/ERR4808412_2.fastq.gz	GCA_910576225.1	ftp://ftp.ncbi.nlm.nih.gov/genomes/all/GCA/910/576/225/GCA_910576225.1_MGBC000223/GCA_910576225.1_MGBC000223_genomic.fna.gz	99.22	0.78	1986457	65	76806	30560	34.3684	95.32	PASS	20	5	1	1	1831	s__Lactobacillus johnsonii	species	d__Bacteria;p__Firmicutes;c__Bacilli;o__Lactobacillales;f__Lactobacillaceae;g__Lactobacillus;s__Lactobacillus johnsonii	MGBC128351	d__Bacteria;p__Firmicutes;c__Bacilli;o__Lactobacillales;f__Lactobacillaceae;g__Lactobacillus;s__Lactobacillus johnsonii
MGBC000224	31664_4#2	PRJEB45232	ERS6485796	SAMEA8801456	ERR4808398	ftp.sra.ebi.ac.uk/vol1/fastq/ERR480/008/ERR4808398/ERR4808398_1.fastq.gz;ftp.sra.ebi.ac.uk/vol1/fastq/ERR480/008/ERR4808398/ERR4808398_2.fastq.gz	GCA_910576215.1	ftp://ftp.ncbi.nlm.nih.gov/genomes/all/GCA/910/576/215/GCA_910576215.1_MGBC000224/GCA_910576215.1_MGBC000224_genomic.fna.gz	99.81	0.28	2411799	42	184970	57423	32.0825	98.41	PASS	20	7	0	1	2201	s__Staphylococcus epidermidis	species	d__Bacteria;p__Firmicutes;c__Bacilli;o__Staphylococcales;f__Staphylococcaceae;g__Staphylococcus;s__Staphylococcus epidermidis	MGBC000224	d__Bacteria;p__Firmicutes;c__Bacilli;o__Staphylococcales;f__Staphylococcaceae;g__Staphylococcus;s__Staphylococcus epidermidis
MGBC000225	31664_4#30	PRJEB45232	ERS6485797	SAMEA8801457	ERR4808413	ftp.sra.ebi.ac.uk/vol1/fastq/ERR480/003/ERR4808413/ERR4808413_1.fastq.gz;ftp.sra.ebi.ac.uk/vol1/fastq/ERR480/003/ERR4808413/ERR4808413_2.fastq.gz	GCA_910576155.1	ftp://ftp.ncbi.nlm.nih.gov/genomes/all/GCA/910/576/155/GCA_910576155.1_MGBC000225/GCA_910576155.1_MGBC000225_genomic.fna.gz	99.46	0	2179531	106	44264	20557	38.5322	99.46	PASS	20	6	2	1	2055	s__Limosilactobacillus reuteri	species	d__Bacteria;p__Firmicutes;c__Bacilli;o__Lactobacillales;f__Lactobacillaceae;g__Limosilactobacillus;s__Limosilactobacillus reuteri	MGBC000384	d__Bacteria;p__Firmicutes;c__Bacilli;o__Lactobacillales;f__Lactobacillaceae;g__Limosilactobacillus;s__Limosilactobacillus reuteri
MGBC000226	31664_4#32	PRJEB45232	ERS6485798	SAMEA8801458	ERR4808414	ftp.sra.ebi.ac.uk/vol1/fastq/ERR480/004/ERR4808414/ERR4808414_1.fastq.gz;ftp.sra.ebi.ac.uk/vol1/fastq/ERR480/004/ERR4808414/ERR4808414_2.fastq.gz	GCA_910576345.1	ftp://ftp.ncbi.nlm.nih.gov/genomes/all/GCA/910/576/345/GCA_910576345.1_MGBC000226/GCA_910576345.1_MGBC000226_genomic.fna.gz	100	2.02	2829254	200	76564	14140	37.5218	89.9	PASS	20	3	1	1	2482	f__Erysipelotrichaceae	family	d__Bacteria;p__Firmicutes;c__Bacilli;o__Erysipelotrichales;f__Erysipelotrichaceae;g__;s__	MGBC165187	d__Bacteria;p__Firmicutes;c__Bacilli;o__Erysipelotrichales;f__Erysipelotrichaceae;g__Erysipelotrichaceae_NOV;s__Erysipelotrichaceae_NOV MGBC165187
MGBC000227	31664_4#33	PRJEB45232	ERS6485799	SAMEA8801459	ERR4808415	ftp.sra.ebi.ac.uk/vol1/fastq/ERR480/005/ERR4808415/ERR4808415_1.fastq.gz;ftp.sra.ebi.ac.uk/vol1/fastq/ERR480/005/ERR4808415/ERR4808415_2.fastq.gz	GCA_910576025.1	ftp://ftp.ncbi.nlm.nih.gov/genomes/all/GCA/910/576/025/GCA_910576025.1_MGBC000227/GCA_910576025.1_MGBC000227_genomic.fna.gz	97.16	0	3820017	56	302536	68213	46.7786	97.16	PASS	20	4	1	1	3712	f__Anaerovoracaceae	family	d__Bacteria;p__Firmicutes_A;c__Clostridia;o__Peptostreptococcales;f__Anaerovoracaceae;g__;s__	MGBC000227	d__Bacteria;p__Firmicutes_A;c__Clostridia;o__Peptostreptococcales;f__Anaerovoracaceae;g__Anaerovoracaceae_NOV;s__Anaerovoracaceae_NOV MGBC000227
MGBC000228	31664_4#36	PRJEB45232	ERS6485800	SAMEA8801460	ERR4808416	ftp.sra.ebi.ac.uk/vol1/fastq/ERR480/006/ERR4808416/ERR4808416_1.fastq.gz;ftp.sra.ebi.ac.uk/vol1/fastq/ERR480/006/ERR4808416/ERR4808416_2.fastq.gz	GCA_910576335.1	ftp://ftp.ncbi.nlm.nih.gov/genomes/all/GCA/910/576/335/GCA_910576335.1_MGBC000228/GCA_910576335.1_MGBC000228_genomic.fna.gz	99.42	2.05	6109226	180	131882	33935	44.6553	89.17	PASS	20	2	1	1	5987	g__Dorea	genus	d__Bacteria;p__Firmicutes_A;c__Clostridia;o__Lachnospirales;f__Lachnospiraceae;g__Dorea;s__	MGBC129764	d__Bacteria;p__Firmicutes_A;c__Clostridia;o__Lachnospirales;f__Lachnospiraceae;g__Dorea;s__Dorea MGBC129764
MGBC000229	31664_4#39	PRJEB45232	ERS6485801	SAMEA8801461	ERR4808417	ftp.sra.ebi.ac.uk/vol1/fastq/ERR480/007/ERR4808417/ERR4808417_1.fastq.gz;ftp.sra.ebi.ac.uk/vol1/fastq/ERR480/007/ERR4808417/ERR4808417_2.fastq.gz	GCA_910576265.1	ftp://ftp.ncbi.nlm.nih.gov/genomes/all/GCA/910/576/265/GCA_910576265.1_MGBC000229/GCA_910576265.1_MGBC000229_genomic.fna.gz	92.24	2.32	5015774	180	71418	27865	35.3235	80.64	PASS	20	12	1	1	4785	s__Bacillus_AC sp001076885	species	d__Bacteria;p__Firmicutes;c__Bacilli;o__Bacillales;f__Bacillaceae_A;g__Bacillus_AC;s__Bacillus_AC sp001076885	MGBC000199	d__Bacteria;p__Firmicutes;c__Bacilli;o__Bacillales;f__Bacillaceae_A;g__Bacillus_AC;s__Bacillus_AC sp001076885
MGBC000230	31664_4#3	PRJEB45232	ERS6485802	SAMEA8801462	ERR4808399	ftp.sra.ebi.ac.uk/vol1/fastq/ERR480/009/ERR4808399/ERR4808399_1.fastq.gz;ftp.sra.ebi.ac.uk/vol1/fastq/ERR480/009/ERR4808399/ERR4808399_2.fastq.gz	GCA_910576315.1	ftp://ftp.ncbi.nlm.nih.gov/genomes/all/GCA/910/576/315/GCA_910576315.1_MGBC000230/GCA_910576315.1_MGBC000230_genomic.fna.gz	99.37	0.63	4939832	129	95689	38288	48.5757	96.22	PASS	20	3	1	0	4541	g__UBA9502	genus	d__Bacteria;p__Firmicutes_A;c__Clostridia;o__Lachnospirales;f__Lachnospiraceae;g__UBA9502;s__	MGBC105519	d__Bacteria;p__Firmicutes_A;c__Clostridia;o__Lachnospirales;f__Lachnospiraceae;g__UBA9502;s__UBA9502 MGBC105519
MGBC000231	31664_4#41	PRJEB45232	ERS6485803	SAMEA8801463	ERR4808418	ftp.sra.ebi.ac.uk/vol1/fastq/ERR480/008/ERR4808418/ERR4808418_1.fastq.gz;ftp.sra.ebi.ac.uk/vol1/fastq/ERR480/008/ERR4808418/ERR4808418_2.fastq.gz	GCA_910576055.1	ftp://ftp.ncbi.nlm.nih.gov/genomes/all/GCA/910/576/055/GCA_910576055.1_MGBC000231/GCA_910576055.1_MGBC000231_genomic.fna.gz	99.45	1.1	2875420	61	305345	47137	33.0679	93.95	PASS	20	7	1	1	2724	s__Staphylococcus nepalensis	species	d__Bacteria;p__Firmicutes;c__Bacilli;o__Staphylococcales;f__Staphylococcaceae;g__Staphylococcus;s__Staphylococcus nepalensis	MGBC000081	d__Bacteria;p__Firmicutes;c__Bacilli;o__Staphylococcales;f__Staphylococcaceae;g__Staphylococcus;s__Staphylococcus nepalensis
MGBC000232	31664_4#43	PRJEB45232	ERS6485804	SAMEA8801464	ERR4808419	ftp.sra.ebi.ac.uk/vol1/fastq/ERR480/009/ERR4808419/ERR4808419_1.fastq.gz;ftp.sra.ebi.ac.uk/vol1/fastq/ERR480/009/ERR4808419/ERR4808419_2.fastq.gz	GCA_910576285.1	ftp://ftp.ncbi.nlm.nih.gov/genomes/all/GCA/910/576/285/GCA_910576285.1_MGBC000232/GCA_910576285.1_MGBC000232_genomic.fna.gz	97.99	0	3761962	273	56274	13779	53.8029	97.99	PASS	20	4	1	1	3669	s__Anaerotruncus sp000403395	species	d__Bacteria;p__Firmicutes_A;c__Clostridia;o__Oscillospirales;f__Ruminococcaceae;g__Anaerotruncus;s__Anaerotruncus sp000403395	MGBC113583	d__Bacteria;p__Firmicutes_A;c__Clostridia;o__Oscillospirales;f__Ruminococcaceae;g__Anaerotruncus;s__Anaerotruncus sp000403395
MGBC000233	31664_4#45	PRJEB45232	ERS6485805	SAMEA8801465	ERR4808420	ftp.sra.ebi.ac.uk/vol1/fastq/ERR480/000/ERR4808420/ERR4808420_1.fastq.gz;ftp.sra.ebi.ac.uk/vol1/fastq/ERR480/000/ERR4808420/ERR4808420_2.fastq.gz	GCA_910576465.1	ftp://ftp.ncbi.nlm.nih.gov/genomes/all/GCA/910/576/465/GCA_910576465.1_MGBC000233/GCA_910576465.1_MGBC000233_genomic.fna.gz	99.37	0.63	4886875	116	113415	42124	48.578	96.22	PASS	20	3	3	0	4460	g__UBA9502	genus	d__Bacteria;p__Firmicutes_A;c__Clostridia;o__Lachnospirales;f__Lachnospiraceae;g__UBA9502;s__	MGBC105519	d__Bacteria;p__Firmicutes_A;c__Clostridia;o__Lachnospirales;f__Lachnospiraceae;g__UBA9502;s__UBA9502 MGBC105519
MGBC000234	31664_4#47	PRJEB45232	ERS6485806	SAMEA8801466	ERR4808421	ftp.sra.ebi.ac.uk/vol1/fastq/ERR480/001/ERR4808421/ERR4808421_1.fastq.gz;ftp.sra.ebi.ac.uk/vol1/fastq/ERR480/001/ERR4808421/ERR4808421_2.fastq.gz	GCA_910576065.1	ftp://ftp.ncbi.nlm.nih.gov/genomes/all/GCA/910/576/065/GCA_910576065.1_MGBC000234/GCA_910576065.1_MGBC000234_genomic.fna.gz	99.45	0.18	1891969	31	210920	61031	37.7945	98.55	PASS	20	5	1	0	1801	s__Granulicatella adiacens	species	d__Bacteria;p__Firmicutes;c__Bacilli;o__Lactobacillales;f__Aerococcaceae;g__Granulicatella;s__Granulicatella adiacens	MGBC000234	d__Bacteria;p__Firmicutes;c__Bacilli;o__Lactobacillales;f__Aerococcaceae;g__Granulicatella;s__Granulicatella adiacens
MGBC000235	31664_4#49	PRJEB45232	ERS6485807	SAMEA8801467	ERR4808422	ftp.sra.ebi.ac.uk/vol1/fastq/ERR480/002/ERR4808422/ERR4808422_1.fastq.gz;ftp.sra.ebi.ac.uk/vol1/fastq/ERR480/002/ERR4808422/ERR4808422_2.fastq.gz	GCA_910576275.1	ftp://ftp.ncbi.nlm.nih.gov/genomes/all/GCA/910/576/275/GCA_910576275.1_MGBC000235/GCA_910576275.1_MGBC000235_genomic.fna.gz	99.32	2.4	7129890	459	71087	15529	48.1005	87.32	PASS	20	5	4	2	6912	s__Enterocloster clostridioformis	species	d__Bacteria;p__Firmicutes_A;c__Clostridia;o__Lachnospirales;f__Lachnospiraceae;g__Enterocloster;s__Enterocloster clostridioformis	MGBC136599	d__Bacteria;p__Firmicutes_A;c__Clostridia;o__Lachnospirales;f__Lachnospiraceae;g__Enterocloster;s__Enterocloster clostridioformis
MGBC000236	31664_4#51	PRJEB45232	ERS6485808	SAMEA8801468	ERR4808423	ftp.sra.ebi.ac.uk/vol1/fastq/ERR480/003/ERR4808423/ERR4808423_1.fastq.gz;ftp.sra.ebi.ac.uk/vol1/fastq/ERR480/003/ERR4808423/ERR4808423_2.fastq.gz	GCA_910576245.1	ftp://ftp.ncbi.nlm.nih.gov/genomes/all/GCA/910/576/245/GCA_910576245.1_MGBC000236/GCA_910576245.1_MGBC000236_genomic.fna.gz	99.32	2.4	7129118	464	74674	15358	48.0997	87.32	PASS	20	5	3	2	6909	s__Enterocloster clostridioformis	species	d__Bacteria;p__Firmicutes_A;c__Clostridia;o__Lachnospirales;f__Lachnospiraceae;g__Enterocloster;s__Enterocloster clostridioformis	MGBC136599	d__Bacteria;p__Firmicutes_A;c__Clostridia;o__Lachnospirales;f__Lachnospiraceae;g__Enterocloster;s__Enterocloster clostridioformis
MGBC000237	31664_4#53	PRJEB45232	ERS6485809	SAMEA8801469	ERR4808424	ftp.sra.ebi.ac.uk/vol1/fastq/ERR480/004/ERR4808424/ERR4808424_1.fastq.gz;ftp.sra.ebi.ac.uk/vol1/fastq/ERR480/004/ERR4808424/ERR4808424_2.fastq.gz	GCA_910576425.1	ftp://ftp.ncbi.nlm.nih.gov/genomes/all/GCA/910/576/425/GCA_910576425.1_MGBC000237/GCA_910576425.1_MGBC000237_genomic.fna.gz	98.73	0.63	4124703	103	169067	40045	42.0381	95.58	PASS	20	4	1	1	3886	g__UBA7182	genus	d__Bacteria;p__Firmicutes_A;c__Clostridia;o__Lachnospirales;f__Lachnospiraceae;g__UBA7182;s__	MGBC105132	d__Bacteria;p__Firmicutes_A;c__Clostridia;o__Lachnospirales;f__Lachnospiraceae;g__UBA7182;s__UBA7182 MGBC105132
MGBC000238	31664_4#54	PRJEB45232	ERS6485810	SAMEA8801470	ERR4808425	ftp.sra.ebi.ac.uk/vol1/fastq/ERR480/005/ERR4808425/ERR4808425_1.fastq.gz;ftp.sra.ebi.ac.uk/vol1/fastq/ERR480/005/ERR4808425/ERR4808425_2.fastq.gz	GCA_910576475.1	ftp://ftp.ncbi.nlm.nih.gov/genomes/all/GCA/910/576/475/GCA_910576475.1_MGBC000238/GCA_910576475.1_MGBC000238_genomic.fna.gz	100	0	2103099	25	259941	84120	69.0535	100	PASS	20	3	1	1	1816	s__NM07-P-09 sp004793665	species	d__Bacteria;p__Actinobacteriota;c__Coriobacteriia;o__Coriobacteriales;f__Atopobiaceae;g__NM07-P-09;s__NM07-P-09 sp004793665	MGBC000190	d__Bacteria;p__Actinobacteriota;c__Coriobacteriia;o__Coriobacteriales;f__Atopobiaceae;g__NM07-P-09;s__NM07-P-09 sp004793665
MGBC000239	31664_4#55	PRJEB45232	ERS6485811	SAMEA8801471	ERR4808426	ftp.sra.ebi.ac.uk/vol1/fastq/ERR480/006/ERR4808426/ERR4808426_1.fastq.gz;ftp.sra.ebi.ac.uk/vol1/fastq/ERR480/006/ERR4808426/ERR4808426_2.fastq.gz	GCA_910576305.1	ftp://ftp.ncbi.nlm.nih.gov/genomes/all/GCA/910/576/305/GCA_910576305.1_MGBC000239/GCA_910576305.1_MGBC000239_genomic.fna.gz	97.99	0	3768145	215	64238	17520	53.8107	97.99	PASS	20	4	1	1	3677	s__Anaerotruncus sp000403395	species	d__Bacteria;p__Firmicutes_A;c__Clostridia;o__Oscillospirales;f__Ruminococcaceae;g__Anaerotruncus;s__Anaerotruncus sp000403395	MGBC113583	d__Bacteria;p__Firmicutes_A;c__Clostridia;o__Oscillospirales;f__Ruminococcaceae;g__Anaerotruncus;s__Anaerotruncus sp000403395
MGBC000240	31664_4#56	PRJEB45232	ERS6485812	SAMEA8801472	ERR4808427	ftp.sra.ebi.ac.uk/vol1/fastq/ERR480/007/ERR4808427/ERR4808427_1.fastq.gz;ftp.sra.ebi.ac.uk/vol1/fastq/ERR480/007/ERR4808427/ERR4808427_2.fastq.gz	GCA_910576145.1	ftp://ftp.ncbi.nlm.nih.gov/genomes/all/GCA/910/576/145/GCA_910576145.1_MGBC000240/GCA_910576145.1_MGBC000240_genomic.fna.gz	97.99	0	3760364	241	66070	15600	53.7868	97.99	PASS	20	4	1	1	3669	s__Anaerotruncus sp000403395	species	d__Bacteria;p__Firmicutes_A;c__Clostridia;o__Oscillospirales;f__Ruminococcaceae;g__Anaerotruncus;s__Anaerotruncus sp000403395	MGBC113583	d__Bacteria;p__Firmicutes_A;c__Clostridia;o__Oscillospirales;f__Ruminococcaceae;g__Anaerotruncus;s__Anaerotruncus sp000403395
MGBC000241	31664_4#57	PRJEB45232	NA	NA	ERR4808494	ftp.sra.ebi.ac.uk/vol1/fastq/ERR480/004/ERR4808494/ERR4808494_1.fastq.gz;ftp.sra.ebi.ac.uk/vol1/fastq/ERR480/004/ERR4808494/ERR4808494_2.fastq.gz	NA		100	100	7850172	1153	49565	6806	47.643	-400	FAIL	NA	NA	NA	NA	NA	NA	NA	NA	NA	NA
MGBC000242	31664_4#58	PRJEB45232	ERS6485813	SAMEA8801473	ERR4808428	ftp.sra.ebi.ac.uk/vol1/fastq/ERR480/008/ERR4808428/ERR4808428_1.fastq.gz;ftp.sra.ebi.ac.uk/vol1/fastq/ERR480/008/ERR4808428/ERR4808428_2.fastq.gz	GCA_910576255.1	ftp://ftp.ncbi.nlm.nih.gov/genomes/all/GCA/910/576/255/GCA_910576255.1_MGBC000242/GCA_910576255.1_MGBC000242_genomic.fna.gz	99.36	1.91	5316075	73	394659	72820	45.6092	89.81	PASS	20	5	1	0	4986	s__Blautia coccoides_A	species	d__Bacteria;p__Firmicutes_A;c__Clostridia;o__Lachnospirales;f__Lachnospiraceae;g__Blautia;s__Blautia coccoides_A	MGBC103140	d__Bacteria;p__Firmicutes_A;c__Clostridia;o__Lachnospirales;f__Lachnospiraceae;g__Blautia;s__Blautia coccoides_A
MGBC000243	31664_4#59	PRJEB45232	ERS6485814	SAMEA8801474	ERR4808429	ftp.sra.ebi.ac.uk/vol1/fastq/ERR480/009/ERR4808429/ERR4808429_1.fastq.gz;ftp.sra.ebi.ac.uk/vol1/fastq/ERR480/009/ERR4808429/ERR4808429_2.fastq.gz	GCA_910576355.1	ftp://ftp.ncbi.nlm.nih.gov/genomes/all/GCA/910/576/355/GCA_910576355.1_MGBC000243/GCA_910576355.1_MGBC000243_genomic.fna.gz	97.99	1.68	3457840	50	326910	69145	56.1881	89.59	PASS	20	3	2	1	3417	g__Acutalibacter	genus	d__Bacteria;p__Firmicutes_A;c__Clostridia;o__Oscillospirales;f__Acutalibacteraceae;g__Acutalibacter;s__	MGBC000243	d__Bacteria;p__Firmicutes_A;c__Clostridia;o__Oscillospirales;f__Acutalibacteraceae;g__Acutalibacter;s__Acutalibacter MGBC000243
MGBC000244	31664_4#60	PRJEB45232	ERS6485815	SAMEA8801475	ERR4808430	ftp.sra.ebi.ac.uk/vol1/fastq/ERR480/000/ERR4808430/ERR4808430_1.fastq.gz;ftp.sra.ebi.ac.uk/vol1/fastq/ERR480/000/ERR4808430/ERR4808430_2.fastq.gz	GCA_910576365.1	ftp://ftp.ncbi.nlm.nih.gov/genomes/all/GCA/910/576/365/GCA_910576365.1_MGBC000244/GCA_910576365.1_MGBC000244_genomic.fna.gz	97.99	1.34	3661183	52	365119	70407	54.5057	91.29	PASS	20	2	1	1	3682	s__Acutalibacter muris	species	d__Bacteria;p__Firmicutes_A;c__Clostridia;o__Oscillospirales;f__Acutalibacteraceae;g__Acutalibacter;s__Acutalibacter muris	MGBC000375	d__Bacteria;p__Firmicutes_A;c__Clostridia;o__Oscillospirales;f__Acutalibacteraceae;g__Acutalibacter;s__Acutalibacter muris
MGBC000245	31664_4#61	PRJEB45232	ERS6485816	SAMEA8801476	ERR4808431	ftp.sra.ebi.ac.uk/vol1/fastq/ERR480/001/ERR4808431/ERR4808431_1.fastq.gz;ftp.sra.ebi.ac.uk/vol1/fastq/ERR480/001/ERR4808431/ERR4808431_2.fastq.gz	GCA_910576115.1	ftp://ftp.ncbi.nlm.nih.gov/genomes/all/GCA/910/576/115/GCA_910576115.1_MGBC000245/GCA_910576115.1_MGBC000245_genomic.fna.gz	98.66	0.78	4196850	127	122472	33046	53.4036	94.76	PASS	20	2	1	1	4096	g__Acutalibacter	genus	d__Bacteria;p__Firmicutes_A;c__Clostridia;o__Oscillospirales;f__Acutalibacteraceae;g__Acutalibacter;s__	MGBC000120	d__Bacteria;p__Firmicutes_A;c__Clostridia;o__Oscillospirales;f__Acutalibacteraceae;g__Acutalibacter;s__Acutalibacter MGBC000120
MGBC000246	31664_4#62	PRJEB45232	ERS6485817	SAMEA8801477	ERR4808432	ftp.sra.ebi.ac.uk/vol1/fastq/ERR480/002/ERR4808432/ERR4808432_1.fastq.gz;ftp.sra.ebi.ac.uk/vol1/fastq/ERR480/002/ERR4808432/ERR4808432_2.fastq.gz	GCA_910576015.1	ftp://ftp.ncbi.nlm.nih.gov/genomes/all/GCA/910/576/015/GCA_910576015.1_MGBC000246/GCA_910576015.1_MGBC000246_genomic.fna.gz	98.66	0.78	4172984	120	158248	34773	53.3848	94.76	PASS	20	2	1	1	4063	g__Acutalibacter	genus	d__Bacteria;p__Firmicutes_A;c__Clostridia;o__Oscillospirales;f__Acutalibacteraceae;g__Acutalibacter;s__	MGBC000120	d__Bacteria;p__Firmicutes_A;c__Clostridia;o__Oscillospirales;f__Acutalibacteraceae;g__Acutalibacter;s__Acutalibacter MGBC000120
MGBC000247	31664_4#63	PRJEB45232	ERS6485818	SAMEA8801478	ERR4808433	ftp.sra.ebi.ac.uk/vol1/fastq/ERR480/003/ERR4808433/ERR4808433_1.fastq.gz;ftp.sra.ebi.ac.uk/vol1/fastq/ERR480/003/ERR4808433/ERR4808433_2.fastq.gz	GCA_910576085.1	ftp://ftp.ncbi.nlm.nih.gov/genomes/all/GCA/910/576/085/GCA_910576085.1_MGBC000247/GCA_910576085.1_MGBC000247_genomic.fna.gz	98.66	0.78	4197854	128	122466	32791	53.4076	94.76	PASS	20	2	1	1	4093	g__Acutalibacter	genus	d__Bacteria;p__Firmicutes_A;c__Clostridia;o__Oscillospirales;f__Acutalibacteraceae;g__Acutalibacter;s__	MGBC000120	d__Bacteria;p__Firmicutes_A;c__Clostridia;o__Oscillospirales;f__Acutalibacteraceae;g__Acutalibacter;s__Acutalibacter MGBC000120
MGBC000248	31664_4#64	PRJEB45232	ERS6485819	SAMEA8801479	ERR4808434	ftp.sra.ebi.ac.uk/vol1/fastq/ERR480/004/ERR4808434/ERR4808434_1.fastq.gz;ftp.sra.ebi.ac.uk/vol1/fastq/ERR480/004/ERR4808434/ERR4808434_2.fastq.gz	GCA_910576035.1	ftp://ftp.ncbi.nlm.nih.gov/genomes/all/GCA/910/576/035/GCA_910576035.1_MGBC000248/GCA_910576035.1_MGBC000248_genomic.fna.gz	99.43	0.03	2501006	11	689841	227364	60.0581	99.28	PASS	20	2	2	2	2312	s__Cutibacterium acnes	species	d__Bacteria;p__Actinobacteriota;c__Actinomycetia;o__Propionibacteriales;f__Propionibacteriaceae;g__Cutibacterium;s__Cutibacterium acnes	MGBC000287	d__Bacteria;p__Actinobacteriota;c__Actinomycetia;o__Propionibacteriales;f__Propionibacteriaceae;g__Cutibacterium;s__Cutibacterium acnes
MGBC000249	31664_4#65	PRJEB45232	ERS6485820	SAMEA8801480	ERR4808435	ftp.sra.ebi.ac.uk/vol1/fastq/ERR480/005/ERR4808435/ERR4808435_1.fastq.gz;ftp.sra.ebi.ac.uk/vol1/fastq/ERR480/005/ERR4808435/ERR4808435_2.fastq.gz	GCA_910576485.1	ftp://ftp.ncbi.nlm.nih.gov/genomes/all/GCA/910/576/485/GCA_910576485.1_MGBC000249/GCA_910576485.1_MGBC000249_genomic.fna.gz	94.74	2.53	6343691	346	74673	18334	47.4131	82.09	PASS	20	2	1	1	5803	g__Schaedlerella	genus	d__Bacteria;p__Firmicutes_A;c__Clostridia;o__Lachnospirales;f__Lachnospiraceae;g__Schaedlerella;s__	MGBC000001	d__Bacteria;p__Firmicutes_A;c__Clostridia;o__Lachnospirales;f__Lachnospiraceae;g__Schaedlerella;s__Schaedlerella MGBC000001
MGBC000250	31664_4#66	PRJEB45232	ERS6485821	SAMEA8801481	ERR4808436	ftp.sra.ebi.ac.uk/vol1/fastq/ERR480/006/ERR4808436/ERR4808436_1.fastq.gz;ftp.sra.ebi.ac.uk/vol1/fastq/ERR480/006/ERR4808436/ERR4808436_2.fastq.gz	GCA_910576095.1	ftp://ftp.ncbi.nlm.nih.gov/genomes/all/GCA/910/576/095/GCA_910576095.1_MGBC000250/GCA_910576095.1_MGBC000250_genomic.fna.gz	99.42	0.64	5243992	64	186187	81937	45.0166	96.22	PASS	20	7	1	1	4434	s__Parabacteroides distasonis	species	d__Bacteria;p__Bacteroidota;c__Bacteroidia;o__Bacteroidales;f__Tannerellaceae;g__Parabacteroides;s__Parabacteroides distasonis	MGBC115827	d__Bacteria;p__Bacteroidota;c__Bacteroidia;o__Bacteroidales;f__Tannerellaceae;g__Parabacteroides;s__Parabacteroides distasonis
MGBC000251	31664_4#67	PRJEB45232	ERS6485822	SAMEA8801482	ERR4808437	ftp.sra.ebi.ac.uk/vol1/fastq/ERR480/007/ERR4808437/ERR4808437_1.fastq.gz;ftp.sra.ebi.ac.uk/vol1/fastq/ERR480/007/ERR4808437/ERR4808437_2.fastq.gz	GCA_910576175.1	ftp://ftp.ncbi.nlm.nih.gov/genomes/all/GCA/910/576/175/GCA_910576175.1_MGBC000251/GCA_910576175.1_MGBC000251_genomic.fna.gz	99.37	0.95	6495305	299	48350	21723	49.3773	94.62	PASS	20	5	3	0	6034	s__Enterocloster aldenensis	species	d__Bacteria;p__Firmicutes_A;c__Clostridia;o__Lachnospirales;f__Lachnospiraceae;g__Enterocloster;s__Enterocloster aldenensis	MGBC000251	d__Bacteria;p__Firmicutes_A;c__Clostridia;o__Lachnospirales;f__Lachnospiraceae;g__Enterocloster;s__Enterocloster aldenensis
MGBC000252	31664_4#68	PRJEB45232	ERS6485823	SAMEA8801483	ERR4808438	ftp.sra.ebi.ac.uk/vol1/fastq/ERR480/008/ERR4808438/ERR4808438_1.fastq.gz;ftp.sra.ebi.ac.uk/vol1/fastq/ERR480/008/ERR4808438/ERR4808438_2.fastq.gz	GCA_910576105.1	ftp://ftp.ncbi.nlm.nih.gov/genomes/all/GCA/910/576/105/GCA_910576105.1_MGBC000252/GCA_910576105.1_MGBC000252_genomic.fna.gz	98.73	0.63	4222972	87	154859	48535	41.9098	95.58	PASS	20	6	1	1	4038	g__UBA7182	genus	d__Bacteria;p__Firmicutes_A;c__Clostridia;o__Lachnospirales;f__Lachnospiraceae;g__UBA7182;s__	MGBC105132	d__Bacteria;p__Firmicutes_A;c__Clostridia;o__Lachnospirales;f__Lachnospiraceae;g__UBA7182;s__UBA7182 MGBC105132
MGBC000253	31664_4#69	PRJEB45232	ERS6485824	SAMEA8801484	ERR4808439	ftp.sra.ebi.ac.uk/vol1/fastq/ERR480/009/ERR4808439/ERR4808439_1.fastq.gz;ftp.sra.ebi.ac.uk/vol1/fastq/ERR480/009/ERR4808439/ERR4808439_2.fastq.gz	GCA_910576945.1	ftp://ftp.ncbi.nlm.nih.gov/genomes/all/GCA/910/576/945/GCA_910576945.1_MGBC000253/GCA_910576945.1_MGBC000253_genomic.fna.gz	98.85	2.12	4299754	118	156291	36437	40.837	88.25	PASS	20	5	1	1	3829	g__14-2	genus	d__Bacteria;p__Firmicutes_A;c__Clostridia;o__Lachnospirales;f__Lachnospiraceae;g__14-2;s__	MGBC164203	d__Bacteria;p__Firmicutes_A;c__Clostridia;o__Lachnospirales;f__Lachnospiraceae;g__14-2;s__14-2 MGBC164203
MGBC000254	31664_4#6	PRJEB45232	ERS6485825	SAMEA8801485	ERR4808400	ftp.sra.ebi.ac.uk/vol1/fastq/ERR480/000/ERR4808400/ERR4808400_1.fastq.gz;ftp.sra.ebi.ac.uk/vol1/fastq/ERR480/000/ERR4808400/ERR4808400_2.fastq.gz	GCA_910576385.1	ftp://ftp.ncbi.nlm.nih.gov/genomes/all/GCA/910/576/385/GCA_910576385.1_MGBC000254/GCA_910576385.1_MGBC000254_genomic.fna.gz	98.85	1.74	4931868	244	76403	20212	41.5355	90.15	PASS	20	3	0	0	4610	g__14-2	genus	d__Bacteria;p__Firmicutes_A;c__Clostridia;o__Lachnospirales;f__Lachnospiraceae;g__14-2;s__	MGBC132356	d__Bacteria;p__Firmicutes_A;c__Clostridia;o__Lachnospirales;f__Lachnospiraceae;g__14-2;s__14-2 MGBC132356
MGBC000255	31664_4#70	PRJEB45232	ERS6485826	SAMEA8801486	ERR4808440	ftp.sra.ebi.ac.uk/vol1/fastq/ERR480/000/ERR4808440/ERR4808440_1.fastq.gz;ftp.sra.ebi.ac.uk/vol1/fastq/ERR480/000/ERR4808440/ERR4808440_2.fastq.gz	GCA_910576445.1	ftp://ftp.ncbi.nlm.nih.gov/genomes/all/GCA/910/576/445/GCA_910576445.1_MGBC000255/GCA_910576445.1_MGBC000255_genomic.fna.gz	98.1	2.53	4449756	128	177195	34762	47.116	85.45	PASS	20	4	1	0	4267	g__UBA7182	genus	d__Bacteria;p__Firmicutes_A;c__Clostridia;o__Lachnospirales;f__Lachnospiraceae;g__UBA7182;s__	MGBC000116	d__Bacteria;p__Firmicutes_A;c__Clostridia;o__Lachnospirales;f__Lachnospiraceae;g__UBA7182;s__UBA7182 MGBC000116
MGBC000256	31664_4#71	PRJEB45232	ERS6485827	SAMEA8801487	ERR4808441	ftp.sra.ebi.ac.uk/vol1/fastq/ERR480/001/ERR4808441/ERR4808441_1.fastq.gz;ftp.sra.ebi.ac.uk/vol1/fastq/ERR480/001/ERR4808441/ERR4808441_2.fastq.gz	GCA_910576195.1	ftp://ftp.ncbi.nlm.nih.gov/genomes/all/GCA/910/576/195/GCA_910576195.1_MGBC000256/GCA_910576195.1_MGBC000256_genomic.fna.gz	98.66	0.78	4173340	125	135859	33384	53.3857	94.76	PASS	20	2	1	1	4065	g__Acutalibacter	genus	d__Bacteria;p__Firmicutes_A;c__Clostridia;o__Oscillospirales;f__Acutalibacteraceae;g__Acutalibacter;s__	MGBC000120	d__Bacteria;p__Firmicutes_A;c__Clostridia;o__Oscillospirales;f__Acutalibacteraceae;g__Acutalibacter;s__Acutalibacter MGBC000120
MGBC000257	31664_4#72	PRJEB45232	ERS6485828	SAMEA8801488	ERR4808442	ftp.sra.ebi.ac.uk/vol1/fastq/ERR480/002/ERR4808442/ERR4808442_1.fastq.gz;ftp.sra.ebi.ac.uk/vol1/fastq/ERR480/002/ERR4808442/ERR4808442_2.fastq.gz	GCA_910576405.1	ftp://ftp.ncbi.nlm.nih.gov/genomes/all/GCA/910/576/405/GCA_910576405.1_MGBC000257/GCA_910576405.1_MGBC000257_genomic.fna.gz	99.32	1.35	3972764	75	171666	52970	46.9361	92.57	PASS	20	4	2	1	3455	g__TF01-11	genus	d__Bacteria;p__Firmicutes_A;c__Clostridia;o__Lachnospirales;f__Lachnospiraceae;g__TF01-11;s__	MGBC000210	d__Bacteria;p__Firmicutes_A;c__Clostridia;o__Lachnospirales;f__Lachnospiraceae;g__TF01-11;s__TF01-11 MGBC000210
MGBC000258	31664_4#73	PRJEB45232	ERS6485829	SAMEA8801489	ERR4808443	ftp.sra.ebi.ac.uk/vol1/fastq/ERR480/003/ERR4808443/ERR4808443_1.fastq.gz;ftp.sra.ebi.ac.uk/vol1/fastq/ERR480/003/ERR4808443/ERR4808443_2.fastq.gz	GCA_910576455.1	ftp://ftp.ncbi.nlm.nih.gov/genomes/all/GCA/910/576/455/GCA_910576455.1_MGBC000258/GCA_910576455.1_MGBC000258_genomic.fna.gz	98.1	0.58	3830857	134	188405	28584	46.1284	95.2	PASS	20	7	1	1	3507	s__CAG-56 sp004793585	species	d__Bacteria;p__Firmicutes_A;c__Clostridia;o__Lachnospirales;f__Lachnospiraceae;g__CAG-56;s__CAG-56 sp004793585	MGBC000395	d__Bacteria;p__Firmicutes_A;c__Clostridia;o__Lachnospirales;f__Lachnospiraceae;g__CAG-56;s__CAG-56 sp004793585
MGBC000259	31664_4#74	PRJEB45232	ERS6485830	SAMEA8801490	ERR4808444	ftp.sra.ebi.ac.uk/vol1/fastq/ERR480/004/ERR4808444/ERR4808444_1.fastq.gz;ftp.sra.ebi.ac.uk/vol1/fastq/ERR480/004/ERR4808444/ERR4808444_2.fastq.gz	GCA_910576765.1	ftp://ftp.ncbi.nlm.nih.gov/genomes/all/GCA/910/576/765/GCA_910576765.1_MGBC000259/GCA_910576765.1_MGBC000259_genomic.fna.gz	95.32	1.27	5355990	154	122914	34775	45.4928	88.97	PASS	20	4	0	1	5217	g__Dorea	genus	d__Bacteria;p__Firmicutes_A;c__Clostridia;o__Lachnospirales;f__Lachnospiraceae;g__Dorea;s__	MGBC000111	d__Bacteria;p__Firmicutes_A;c__Clostridia;o__Lachnospirales;f__Lachnospiraceae;g__Dorea;s__Dorea MGBC000111
MGBC000260	31664_4#75	PRJEB45232	ERS6485831	SAMEA8801491	ERR4808445	ftp.sra.ebi.ac.uk/vol1/fastq/ERR480/005/ERR4808445/ERR4808445_1.fastq.gz;ftp.sra.ebi.ac.uk/vol1/fastq/ERR480/005/ERR4808445/ERR4808445_2.fastq.gz	GCA_910576545.1	ftp://ftp.ncbi.nlm.nih.gov/genomes/all/GCA/910/576/545/GCA_910576545.1_MGBC000260/GCA_910576545.1_MGBC000260_genomic.fna.gz	95.97	0.84	3463496	167	102527	20735	48.3436	91.77	PASS	20	3	1	1	3503	g__Anaerotignum	genus	d__Bacteria;p__Firmicutes_A;c__Clostridia;o__Lachnospirales;f__Anaerotignaceae;g__Anaerotignum;s__	MGBC136833	d__Bacteria;p__Firmicutes_A;c__Clostridia;o__Lachnospirales;f__Anaerotignaceae;g__Anaerotignum;s__Anaerotignum MGBC136833
MGBC000261	31664_4#76	PRJEB45232	ERS6485832	SAMEA8801492	ERR4808446	ftp.sra.ebi.ac.uk/vol1/fastq/ERR480/006/ERR4808446/ERR4808446_1.fastq.gz;ftp.sra.ebi.ac.uk/vol1/fastq/ERR480/006/ERR4808446/ERR4808446_2.fastq.gz	GCA_910576495.1	ftp://ftp.ncbi.nlm.nih.gov/genomes/all/GCA/910/576/495/GCA_910576495.1_MGBC000261/GCA_910576495.1_MGBC000261_genomic.fna.gz	98.85	2.57	4939687	153	104235	32277	46.8144	86	PASS	20	4	1	0	4589	g__1XD8-76	genus	d__Bacteria;p__Firmicutes_A;c__Clostridia;o__Lachnospirales;f__Lachnospiraceae;g__1XD8-76;s__	MGBC135302	d__Bacteria;p__Firmicutes_A;c__Clostridia;o__Lachnospirales;f__Lachnospiraceae;g__1XD8-76;s__1XD8-76 MGBC135302
MGBC000262	31664_4#77	PRJEB45232	ERS6485833	SAMEA8801493	ERR4808447	ftp.sra.ebi.ac.uk/vol1/fastq/ERR480/007/ERR4808447/ERR4808447_1.fastq.gz;ftp.sra.ebi.ac.uk/vol1/fastq/ERR480/007/ERR4808447/ERR4808447_2.fastq.gz	GCA_910576705.1	ftp://ftp.ncbi.nlm.nih.gov/genomes/all/GCA/910/576/705/GCA_910576705.1_MGBC000262/GCA_910576705.1_MGBC000262_genomic.fna.gz	98.85	2.57	4863903	159	95837	30585	46.7964	86	PASS	20	2	1	0	4491	g__1XD8-76	genus	d__Bacteria;p__Firmicutes_A;c__Clostridia;o__Lachnospirales;f__Lachnospiraceae;g__1XD8-76;s__	MGBC135302	d__Bacteria;p__Firmicutes_A;c__Clostridia;o__Lachnospirales;f__Lachnospiraceae;g__1XD8-76;s__1XD8-76 MGBC135302
MGBC000263	31664_4#78	PRJEB45232	ERS6485834	SAMEA8801494	ERR4808448	ftp.sra.ebi.ac.uk/vol1/fastq/ERR480/008/ERR4808448/ERR4808448_1.fastq.gz;ftp.sra.ebi.ac.uk/vol1/fastq/ERR480/008/ERR4808448/ERR4808448_2.fastq.gz	GCA_910576605.1	ftp://ftp.ncbi.nlm.nih.gov/genomes/all/GCA/910/576/605/GCA_910576605.1_MGBC000263/GCA_910576605.1_MGBC000263_genomic.fna.gz	99.06	0.38	3277072	139	59402	23576	49.8433	97.16	PASS	20	4	1	1	2887	s__Muribaculum intestinale	species	d__Bacteria;p__Bacteroidota;c__Bacteroidia;o__Bacteroidales;f__Muribaculaceae;g__Muribaculum;s__Muribaculum intestinale	MGBC000377	d__Bacteria;p__Bacteroidota;c__Bacteroidia;o__Bacteroidales;f__Muribaculaceae;g__Muribaculum;s__Muribaculum intestinale
MGBC000264	31664_4#79	PRJEB45232	ERS6485835	SAMEA8801495	ERR4808449	ftp.sra.ebi.ac.uk/vol1/fastq/ERR480/009/ERR4808449/ERR4808449_1.fastq.gz;ftp.sra.ebi.ac.uk/vol1/fastq/ERR480/009/ERR4808449/ERR4808449_2.fastq.gz	GCA_910576435.1	ftp://ftp.ncbi.nlm.nih.gov/genomes/all/GCA/910/576/435/GCA_910576435.1_MGBC000264/GCA_910576435.1_MGBC000264_genomic.fna.gz	99.37	0.84	4496353	94	137351	47832	47.4266	95.17	PASS	20	4	2	1	4223	f__Lachnospiraceae	family	d__Bacteria;p__Firmicutes_A;c__Clostridia;o__Lachnospirales;f__Lachnospiraceae;g__;s__	MGBC000171	d__Bacteria;p__Firmicutes_A;c__Clostridia;o__Lachnospirales;f__Lachnospiraceae;g__Lachnospiraceae_NOV;s__Lachnospiraceae_NOV MGBC000171
MGBC000265	31664_4#7	PRJEB45232	ERS6485836	SAMEA8801496	ERR4808401	ftp.sra.ebi.ac.uk/vol1/fastq/ERR480/001/ERR4808401/ERR4808401_1.fastq.gz;ftp.sra.ebi.ac.uk/vol1/fastq/ERR480/001/ERR4808401/ERR4808401_2.fastq.gz	GCA_910576075.1	ftp://ftp.ncbi.nlm.nih.gov/genomes/all/GCA/910/576/075/GCA_910576075.1_MGBC000265/GCA_910576075.1_MGBC000265_genomic.fna.gz	99.89	0.08	5039083	36	729153	139971	50.57	99.49	PASS	20	7	1	1	4585	s__Escherichia coli	species	d__Bacteria;p__Proteobacteria;c__Gammaproteobacteria;o__Enterobacterales;f__Enterobacteriaceae;g__Escherichia;s__Escherichia coli	MGBC000037	d__Bacteria;p__Proteobacteria;c__Gammaproteobacteria;o__Enterobacterales;f__Enterobacteriaceae;g__Escherichia;s__Escherichia coli
MGBC000266	31664_4#80	PRJEB45232	ERS6485837	SAMEA8801497	ERR4808450	ftp.sra.ebi.ac.uk/vol1/fastq/ERR480/000/ERR4808450/ERR4808450_1.fastq.gz;ftp.sra.ebi.ac.uk/vol1/fastq/ERR480/000/ERR4808450/ERR4808450_2.fastq.gz	GCA_910576325.1	ftp://ftp.ncbi.nlm.nih.gov/genomes/all/GCA/910/576/325/GCA_910576325.1_MGBC000266/GCA_910576325.1_MGBC000266_genomic.fna.gz	99.37	0.84	4495740	92	137379	48866	47.428	95.17	PASS	20	4	2	2	4222	f__Lachnospiraceae	family	d__Bacteria;p__Firmicutes_A;c__Clostridia;o__Lachnospirales;f__Lachnospiraceae;g__;s__	MGBC000171	d__Bacteria;p__Firmicutes_A;c__Clostridia;o__Lachnospirales;f__Lachnospiraceae;g__Lachnospiraceae_NOV;s__Lachnospiraceae_NOV MGBC000171
MGBC000267	31664_4#81	PRJEB45232	ERS6485838	SAMEA8801498	ERR4808451	ftp.sra.ebi.ac.uk/vol1/fastq/ERR480/001/ERR4808451/ERR4808451_1.fastq.gz;ftp.sra.ebi.ac.uk/vol1/fastq/ERR480/001/ERR4808451/ERR4808451_2.fastq.gz	GCA_910576005.1	ftp://ftp.ncbi.nlm.nih.gov/genomes/all/GCA/910/576/005/GCA_910576005.1_MGBC000267/GCA_910576005.1_MGBC000267_genomic.fna.gz	98.1	0.58	3746907	147	142239	25486	46.1305	95.2	PASS	20	7	1	1	3439	s__CAG-56 sp004793585	species	d__Bacteria;p__Firmicutes_A;c__Clostridia;o__Lachnospirales;f__Lachnospiraceae;g__CAG-56;s__CAG-56 sp004793585	MGBC000395	d__Bacteria;p__Firmicutes_A;c__Clostridia;o__Lachnospirales;f__Lachnospiraceae;g__CAG-56;s__CAG-56 sp004793585
MGBC000268	31664_4#82	PRJEB45232	ERS6485839	SAMEA8801499	ERR4808452	ftp.sra.ebi.ac.uk/vol1/fastq/ERR480/002/ERR4808452/ERR4808452_1.fastq.gz;ftp.sra.ebi.ac.uk/vol1/fastq/ERR480/002/ERR4808452/ERR4808452_2.fastq.gz	GCA_910576395.1	ftp://ftp.ncbi.nlm.nih.gov/genomes/all/GCA/910/576/395/GCA_910576395.1_MGBC000268/GCA_910576395.1_MGBC000268_genomic.fna.gz	98.1	0.58	3745842	142	140918	26369	46.1275	95.2	PASS	20	7	1	1	3439	s__CAG-56 sp004793585	species	d__Bacteria;p__Firmicutes_A;c__Clostridia;o__Lachnospirales;f__Lachnospiraceae;g__CAG-56;s__CAG-56 sp004793585	MGBC000395	d__Bacteria;p__Firmicutes_A;c__Clostridia;o__Lachnospirales;f__Lachnospiraceae;g__CAG-56;s__CAG-56 sp004793585
MGBC000269	31664_4#83	PRJEB45232	ERS6485840	SAMEA8801500	ERR4808453	ftp.sra.ebi.ac.uk/vol1/fastq/ERR480/003/ERR4808453/ERR4808453_1.fastq.gz;ftp.sra.ebi.ac.uk/vol1/fastq/ERR480/003/ERR4808453/ERR4808453_2.fastq.gz	GCA_910576205.1	ftp://ftp.ncbi.nlm.nih.gov/genomes/all/GCA/910/576/205/GCA_910576205.1_MGBC000269/GCA_910576205.1_MGBC000269_genomic.fna.gz	99.33	0.47	4151815	100	179405	41513	50.5197	96.98	PASS	20	4	1	1	3843	f__Lachnospiraceae	family	d__Bacteria;p__Firmicutes_A;c__Clostridia;o__Lachnospirales;f__Lachnospiraceae;g__;s__	MGBC000269	d__Bacteria;p__Firmicutes_A;c__Clostridia;o__Lachnospirales;f__Lachnospiraceae;g__Lachnospiraceae_NOV;s__Lachnospiraceae_NOV MGBC000269
MGBC000270	31664_4#84	PRJEB45232	ERS6485841	SAMEA8801501	ERR4808454	ftp.sra.ebi.ac.uk/vol1/fastq/ERR480/004/ERR4808454/ERR4808454_1.fastq.gz;ftp.sra.ebi.ac.uk/vol1/fastq/ERR480/004/ERR4808454/ERR4808454_2.fastq.gz	GCA_910576185.1	ftp://ftp.ncbi.nlm.nih.gov/genomes/all/GCA/910/576/185/GCA_910576185.1_MGBC000270/GCA_910576185.1_MGBC000270_genomic.fna.gz	99.97	0.08	5109965	39	480735	131024	50.5667	99.57	PASS	20	8	1	1	4686	s__Escherichia coli	species	d__Bacteria;p__Proteobacteria;c__Gammaproteobacteria;o__Enterobacterales;f__Enterobacteriaceae;g__Escherichia;s__Escherichia coli	MGBC000037	d__Bacteria;p__Proteobacteria;c__Gammaproteobacteria;o__Enterobacterales;f__Enterobacteriaceae;g__Escherichia;s__Escherichia coli
MGBC000271	31664_4#85	PRJEB45232	ERS6485842	SAMEA8801502	ERR4808455	ftp.sra.ebi.ac.uk/vol1/fastq/ERR480/005/ERR4808455/ERR4808455_1.fastq.gz;ftp.sra.ebi.ac.uk/vol1/fastq/ERR480/005/ERR4808455/ERR4808455_2.fastq.gz	GCA_910576235.1	ftp://ftp.ncbi.nlm.nih.gov/genomes/all/GCA/910/576/235/GCA_910576235.1_MGBC000271/GCA_910576235.1_MGBC000271_genomic.fna.gz	98.83	0	4318381	99	194685	43616	47.775	98.83	PASS	20	3	1	1	4178	g__Dorea	genus	d__Bacteria;p__Firmicutes_A;c__Clostridia;o__Lachnospirales;f__Lachnospiraceae;g__Dorea;s__	MGBC000137	d__Bacteria;p__Firmicutes_A;c__Clostridia;o__Lachnospirales;f__Lachnospiraceae;g__Dorea;s__Dorea MGBC000137
MGBC000272	31664_4#86	PRJEB45232	ERS6485843	SAMEA8801503	ERR4808456	ftp.sra.ebi.ac.uk/vol1/fastq/ERR480/006/ERR4808456/ERR4808456_1.fastq.gz;ftp.sra.ebi.ac.uk/vol1/fastq/ERR480/006/ERR4808456/ERR4808456_2.fastq.gz	GCA_910576565.1	ftp://ftp.ncbi.nlm.nih.gov/genomes/all/GCA/910/576/565/GCA_910576565.1_MGBC000272/GCA_910576565.1_MGBC000272_genomic.fna.gz	94.74	2.24	6758126	235	90362	28754	47.896	83.54	PASS	20	2	1	1	6161	s__Schaedlerella sp000364245	species	d__Bacteria;p__Firmicutes_A;c__Clostridia;o__Lachnospirales;f__Lachnospiraceae;g__Schaedlerella;s__Schaedlerella sp000364245	MGBC000320	d__Bacteria;p__Firmicutes_A;c__Clostridia;o__Lachnospirales;f__Lachnospiraceae;g__Schaedlerella;s__Schaedlerella sp000364245
MGBC000273	31664_4#87	PRJEB45232	ERS6485844	SAMEA8801504	ERR4808457	ftp.sra.ebi.ac.uk/vol1/fastq/ERR480/007/ERR4808457/ERR4808457_1.fastq.gz;ftp.sra.ebi.ac.uk/vol1/fastq/ERR480/007/ERR4808457/ERR4808457_2.fastq.gz	GCA_910576375.1	ftp://ftp.ncbi.nlm.nih.gov/genomes/all/GCA/910/576/375/GCA_910576375.1_MGBC000273/GCA_910576375.1_MGBC000273_genomic.fna.gz	94.74	2.24	6759055	240	90343	28156	47.8931	83.54	PASS	20	2	1	1	6169	s__Schaedlerella sp000364245	species	d__Bacteria;p__Firmicutes_A;c__Clostridia;o__Lachnospirales;f__Lachnospiraceae;g__Schaedlerella;s__Schaedlerella sp000364245	MGBC000320	d__Bacteria;p__Firmicutes_A;c__Clostridia;o__Lachnospirales;f__Lachnospiraceae;g__Schaedlerella;s__Schaedlerella sp000364245
MGBC000274	31664_4#88	PRJEB45232	ERS6485845	SAMEA8801505	ERR4808458	ftp.sra.ebi.ac.uk/vol1/fastq/ERR480/008/ERR4808458/ERR4808458_1.fastq.gz;ftp.sra.ebi.ac.uk/vol1/fastq/ERR480/008/ERR4808458/ERR4808458_2.fastq.gz	GCA_910576905.1	ftp://ftp.ncbi.nlm.nih.gov/genomes/all/GCA/910/576/905/GCA_910576905.1_MGBC000274/GCA_910576905.1_MGBC000274_genomic.fna.gz	98.85	1.15	5712722	170	131822	33599	45.5866	93.1	PASS	20	4	1	1	5312	g__14-2	genus	d__Bacteria;p__Firmicutes_A;c__Clostridia;o__Lachnospirales;f__Lachnospiraceae;g__14-2;s__	MGBC166864	d__Bacteria;p__Firmicutes_A;c__Clostridia;o__Lachnospirales;f__Lachnospiraceae;g__14-2;s__14-2 MGBC166864
MGBC000275	31664_4#89	PRJEB45232	ERS6485846	SAMEA8801506	ERR4808459	ftp.sra.ebi.ac.uk/vol1/fastq/ERR480/009/ERR4808459/ERR4808459_1.fastq.gz;ftp.sra.ebi.ac.uk/vol1/fastq/ERR480/009/ERR4808459/ERR4808459_2.fastq.gz	GCA_910576805.1	ftp://ftp.ncbi.nlm.nih.gov/genomes/all/GCA/910/576/805/GCA_910576805.1_MGBC000275/GCA_910576805.1_MGBC000275_genomic.fna.gz	99.43	0.86	4101511	75	172421	54670	42.6243	95.13	PASS	20	3	1	1	3576	g__14-2	genus	d__Bacteria;p__Firmicutes_A;c__Clostridia;o__Lachnospirales;f__Lachnospiraceae;g__14-2;s__	MGBC000275	d__Bacteria;p__Firmicutes_A;c__Clostridia;o__Lachnospirales;f__Lachnospiraceae;g__14-2;s__14-2 MGBC000275
MGBC000276	31664_4#8	PRJEB45232	ERS6485847	SAMEA8801507	ERR4808402	ftp.sra.ebi.ac.uk/vol1/fastq/ERR480/002/ERR4808402/ERR4808402_1.fastq.gz;ftp.sra.ebi.ac.uk/vol1/fastq/ERR480/002/ERR4808402/ERR4808402_2.fastq.gz	GCA_910576825.1	ftp://ftp.ncbi.nlm.nih.gov/genomes/all/GCA/910/576/825/GCA_910576825.1_MGBC000276/GCA_910576825.1_MGBC000276_genomic.fna.gz	98.94	0	1981957	29	208593	68343	35.5573	98.94	PASS	20	6	1	1	1814	s__Lactobacillus intestinalis	species	d__Bacteria;p__Firmicutes;c__Bacilli;o__Lactobacillales;f__Lactobacillaceae;g__Lactobacillus;s__Lactobacillus intestinalis	MGBC000013	d__Bacteria;p__Firmicutes;c__Bacilli;o__Lactobacillales;f__Lactobacillaceae;g__Lactobacillus;s__Lactobacillus intestinalis
MGBC000277	31664_4#90	PRJEB45232	ERS6485848	SAMEA8801508	ERR4808460	ftp.sra.ebi.ac.uk/vol1/fastq/ERR480/000/ERR4808460/ERR4808460_1.fastq.gz;ftp.sra.ebi.ac.uk/vol1/fastq/ERR480/000/ERR4808460/ERR4808460_2.fastq.gz	GCA_910576505.1	ftp://ftp.ncbi.nlm.nih.gov/genomes/all/GCA/910/576/505/GCA_910576505.1_MGBC000277/GCA_910576505.1_MGBC000277_genomic.fna.gz	99.43	0.86	4100929	74	172415	55406	42.6255	95.13	PASS	20	3	1	1	3573	g__14-2	genus	d__Bacteria;p__Firmicutes_A;c__Clostridia;o__Lachnospirales;f__Lachnospiraceae;g__14-2;s__	MGBC000275	d__Bacteria;p__Firmicutes_A;c__Clostridia;o__Lachnospirales;f__Lachnospiraceae;g__14-2;s__14-2 MGBC000275
MGBC000278	31664_4#91	PRJEB45232	ERS6485849	SAMEA8801509	ERR4808461	ftp.sra.ebi.ac.uk/vol1/fastq/ERR480/001/ERR4808461/ERR4808461_1.fastq.gz;ftp.sra.ebi.ac.uk/vol1/fastq/ERR480/001/ERR4808461/ERR4808461_2.fastq.gz	GCA_910576715.1	ftp://ftp.ncbi.nlm.nih.gov/genomes/all/GCA/910/576/715/GCA_910576715.1_MGBC000278/GCA_910576715.1_MGBC000278_genomic.fna.gz	99.43	0.86	4094721	76	172415	53877	42.6088	95.13	PASS	20	3	1	1	3563	g__14-2	genus	d__Bacteria;p__Firmicutes_A;c__Clostridia;o__Lachnospirales;f__Lachnospiraceae;g__14-2;s__	MGBC000275	d__Bacteria;p__Firmicutes_A;c__Clostridia;o__Lachnospirales;f__Lachnospiraceae;g__14-2;s__14-2 MGBC000275
MGBC000279	31664_4#92	PRJEB45232	ERS6485850	SAMEA8801510	ERR4808462	ftp.sra.ebi.ac.uk/vol1/fastq/ERR480/002/ERR4808462/ERR4808462_1.fastq.gz;ftp.sra.ebi.ac.uk/vol1/fastq/ERR480/002/ERR4808462/ERR4808462_2.fastq.gz	GCA_910576575.1	ftp://ftp.ncbi.nlm.nih.gov/genomes/all/GCA/910/576/575/GCA_910576575.1_MGBC000279/GCA_910576575.1_MGBC000279_genomic.fna.gz	98.88	1.02	5391571	211	108704	25546	43.1376	93.78	PASS	20	7	1	1	4615	s__Bacteroides acidifaciens	species	d__Bacteria;p__Bacteroidota;c__Bacteroidia;o__Bacteroidales;f__Bacteroidaceae;g__Bacteroides;s__Bacteroides acidifaciens	MGBC000011	d__Bacteria;p__Bacteroidota;c__Bacteroidia;o__Bacteroidales;f__Bacteroidaceae;g__Bacteroides;s__Bacteroides acidifaciens
MGBC000280	31664_4#93	PRJEB45232	ERS6485851	SAMEA8801511	ERR4808463	ftp.sra.ebi.ac.uk/vol1/fastq/ERR480/003/ERR4808463/ERR4808463_1.fastq.gz;ftp.sra.ebi.ac.uk/vol1/fastq/ERR480/003/ERR4808463/ERR4808463_2.fastq.gz	GCA_910576885.1	ftp://ftp.ncbi.nlm.nih.gov/genomes/all/GCA/910/576/885/GCA_910576885.1_MGBC000280/GCA_910576885.1_MGBC000280_genomic.fna.gz	98.73	0.63	4188304	107	169024	39142	42.0821	95.58	PASS	20	4	1	1	3946	g__UBA7182	genus	d__Bacteria;p__Firmicutes_A;c__Clostridia;o__Lachnospirales;f__Lachnospiraceae;g__UBA7182;s__	MGBC105132	d__Bacteria;p__Firmicutes_A;c__Clostridia;o__Lachnospirales;f__Lachnospiraceae;g__UBA7182;s__UBA7182 MGBC105132
MGBC000281	31664_4#94	PRJEB45232	ERS6485852	SAMEA8801512	ERR4808464	ftp.sra.ebi.ac.uk/vol1/fastq/ERR480/004/ERR4808464/ERR4808464_1.fastq.gz;ftp.sra.ebi.ac.uk/vol1/fastq/ERR480/004/ERR4808464/ERR4808464_2.fastq.gz	GCA_910576635.1	ftp://ftp.ncbi.nlm.nih.gov/genomes/all/GCA/910/576/635/GCA_910576635.1_MGBC000281/GCA_910576635.1_MGBC000281_genomic.fna.gz	98.1	0.58	3791972	139	139673	27279	46.1106	95.2	PASS	20	7	1	1	3513	s__CAG-56 sp004793585	species	d__Bacteria;p__Firmicutes_A;c__Clostridia;o__Lachnospirales;f__Lachnospiraceae;g__CAG-56;s__CAG-56 sp004793585	MGBC000395	d__Bacteria;p__Firmicutes_A;c__Clostridia;o__Lachnospirales;f__Lachnospiraceae;g__CAG-56;s__CAG-56 sp004793585
MGBC000282	31664_4#95	PRJEB45232	ERS6485853	SAMEA8801513	ERR4808465	ftp.sra.ebi.ac.uk/vol1/fastq/ERR480/005/ERR4808465/ERR4808465_1.fastq.gz;ftp.sra.ebi.ac.uk/vol1/fastq/ERR480/005/ERR4808465/ERR4808465_2.fastq.gz	GCA_910576515.1	ftp://ftp.ncbi.nlm.nih.gov/genomes/all/GCA/910/576/515/GCA_910576515.1_MGBC000282/GCA_910576515.1_MGBC000282_genomic.fna.gz	98.88	1.02	5394647	203	107634	26568	43.1412	93.78	PASS	20	6	0	0	4616	s__Bacteroides acidifaciens	species	d__Bacteria;p__Bacteroidota;c__Bacteroidia;o__Bacteroidales;f__Bacteroidaceae;g__Bacteroides;s__Bacteroides acidifaciens	MGBC000011	d__Bacteria;p__Bacteroidota;c__Bacteroidia;o__Bacteroidales;f__Bacteroidaceae;g__Bacteroides;s__Bacteroides acidifaciens
MGBC000283	31664_4#96	PRJEB45232	ERS6485854	SAMEA8801514	ERR4808466	ftp.sra.ebi.ac.uk/vol1/fastq/ERR480/006/ERR4808466/ERR4808466_1.fastq.gz;ftp.sra.ebi.ac.uk/vol1/fastq/ERR480/006/ERR4808466/ERR4808466_2.fastq.gz	GCA_910576725.1	ftp://ftp.ncbi.nlm.nih.gov/genomes/all/GCA/910/576/725/GCA_910576725.1_MGBC000283/GCA_910576725.1_MGBC000283_genomic.fna.gz	98.73	0.58	3858325	166	114849	23237	46.0975	95.83	PASS	20	7	1	1	3601	s__CAG-56 sp004793585	species	d__Bacteria;p__Firmicutes_A;c__Clostridia;o__Lachnospirales;f__Lachnospiraceae;g__CAG-56;s__CAG-56 sp004793585	MGBC000395	d__Bacteria;p__Firmicutes_A;c__Clostridia;o__Lachnospirales;f__Lachnospiraceae;g__CAG-56;s__CAG-56 sp004793585
MGBC000284	31664_4#97	PRJEB45232	ERS6485855	SAMEA8801515	ERR4808467	ftp.sra.ebi.ac.uk/vol1/fastq/ERR480/007/ERR4808467/ERR4808467_1.fastq.gz;ftp.sra.ebi.ac.uk/vol1/fastq/ERR480/007/ERR4808467/ERR4808467_2.fastq.gz	GCA_910576595.1	ftp://ftp.ncbi.nlm.nih.gov/genomes/all/GCA/910/576/595/GCA_910576595.1_MGBC000284/GCA_910576595.1_MGBC000284_genomic.fna.gz	99.33	2.01	4225115	204	72230	20711	43.1943	89.28	PASS	20	3	1	0	3897	g__Eubacterium_F	genus	d__Bacteria;p__Firmicutes_A;c__Clostridia;o__Lachnospirales;f__Lachnospiraceae;g__Eubacterium_F;s__	MGBC164771	d__Bacteria;p__Firmicutes_A;c__Clostridia;o__Lachnospirales;f__Lachnospiraceae;g__Eubacterium_F;s__Eubacterium_F MGBC164771
MGBC000285	31664_4#98	PRJEB45232	ERS6485856	SAMEA8801516	ERR4808468	ftp.sra.ebi.ac.uk/vol1/fastq/ERR480/008/ERR4808468/ERR4808468_1.fastq.gz;ftp.sra.ebi.ac.uk/vol1/fastq/ERR480/008/ERR4808468/ERR4808468_2.fastq.gz	GCA_910576685.1	ftp://ftp.ncbi.nlm.nih.gov/genomes/all/GCA/910/576/685/GCA_910576685.1_MGBC000285/GCA_910576685.1_MGBC000285_genomic.fna.gz	94.74	2.24	6756329	295	80578	22901	47.8963	83.54	PASS	20	2	1	1	6163	s__Schaedlerella sp000364245	species	d__Bacteria;p__Firmicutes_A;c__Clostridia;o__Lachnospirales;f__Lachnospiraceae;g__Schaedlerella;s__Schaedlerella sp000364245	MGBC000320	d__Bacteria;p__Firmicutes_A;c__Clostridia;o__Lachnospirales;f__Lachnospiraceae;g__Schaedlerella;s__Schaedlerella sp000364245
MGBC000286	31664_4#99	PRJEB45232	ERS6485857	SAMEA8801517	ERR4808469	ftp.sra.ebi.ac.uk/vol1/fastq/ERR480/009/ERR4808469/ERR4808469_1.fastq.gz;ftp.sra.ebi.ac.uk/vol1/fastq/ERR480/009/ERR4808469/ERR4808469_2.fastq.gz	GCA_910576695.1	ftp://ftp.ncbi.nlm.nih.gov/genomes/all/GCA/910/576/695/GCA_910576695.1_MGBC000286/GCA_910576695.1_MGBC000286_genomic.fna.gz	94.74	2.24	6762615	244	80597	27709	47.8931	83.54	PASS	20	2	1	1	6176	s__Schaedlerella sp000364245	species	d__Bacteria;p__Firmicutes_A;c__Clostridia;o__Lachnospirales;f__Lachnospiraceae;g__Schaedlerella;s__Schaedlerella sp000364245	MGBC000320	d__Bacteria;p__Firmicutes_A;c__Clostridia;o__Lachnospirales;f__Lachnospiraceae;g__Schaedlerella;s__Schaedlerella sp000364245
MGBC000287	31664_4#9	PRJEB45232	ERS6485858	SAMEA8801518	ERR4808403	ftp.sra.ebi.ac.uk/vol1/fastq/ERR480/003/ERR4808403/ERR4808403_1.fastq.gz;ftp.sra.ebi.ac.uk/vol1/fastq/ERR480/003/ERR4808403/ERR4808403_2.fastq.gz	GCA_910576755.1	ftp://ftp.ncbi.nlm.nih.gov/genomes/all/GCA/910/576/755/GCA_910576755.1_MGBC000287/GCA_910576755.1_MGBC000287_genomic.fna.gz	100	0	2478793	9	708767	275421	60.0564	100	PASS	20	1	1	1	2292	s__Cutibacterium acnes	species	d__Bacteria;p__Actinobacteriota;c__Actinomycetia;o__Propionibacteriales;f__Propionibacteriaceae;g__Cutibacterium;s__Cutibacterium acnes	MGBC000287	d__Bacteria;p__Actinobacteriota;c__Actinomycetia;o__Propionibacteriales;f__Propionibacteriaceae;g__Cutibacterium;s__Cutibacterium acnes
MGBC000288	32139_8#1	PRJEB45232	ERS6485859	SAMEA8801519	ERR4808493	ftp.sra.ebi.ac.uk/vol1/fastq/ERR480/003/ERR4808493/ERR4808493_1.fastq.gz;ftp.sra.ebi.ac.uk/vol1/fastq/ERR480/003/ERR4808493/ERR4808493_2.fastq.gz	GCA_910576625.1	ftp://ftp.ncbi.nlm.nih.gov/genomes/all/GCA/910/576/625/GCA_910576625.1_MGBC000288/GCA_910576625.1_MGBC000288_genomic.fna.gz	99.25	0.19	5053143	198	67905	25520	42.2404	98.3	PASS	20	5	1	1	4260	s__Phocaeicola vulgatus	species	d__Bacteria;p__Bacteroidota;c__Bacteroidia;o__Bacteroidales;f__Bacteroidaceae;g__Phocaeicola;s__Phocaeicola vulgatus	MGBC000328	d__Bacteria;p__Bacteroidota;c__Bacteroidia;o__Bacteroidales;f__Bacteroidaceae;g__Phocaeicola;s__Phocaeicola vulgatus

## Sheet: Public isolate genomes
Genome	Original_name	Study	Completeness	Contamination	Length	N_contigs	N50	Mean_contig_length	GC_content	QC_status	Lowest_assigned_taxon	Lowest_assigned_rank	Taxonomy (GTDB r95)	Species_representative	Species_designation
MGBC000289	GCA_000006685.1	PRJNA229	99.19	0	1080451	2	1072948	540224	99.19	PASS	s__Chlamydia muridarum	species	d__Bacteria;p__Verrucomicrobiota_A;c__Chlamydiia;o__Chlamydiales;f__Chlamydiaceae;g__Chlamydia;s__Chlamydia muridarum	MGBC000289	d__Bacteria;p__Verrucomicrobiota_A;c__Chlamydiia;o__Chlamydiales;f__Chlamydiaceae;g__Chlamydia;s__Chlamydia muridarum
MGBC000290	GCA_003024805.1	PRJNA434628	99.43	0.38	3268790	80	93062	40859	97.53	PASS	s__Duncaniella muris	species	d__Bacteria;p__Bacteroidota;c__Bacteroidia;o__Bacteroidales;f__Muribaculaceae;g__Duncaniella;s__Duncaniella muris	MGBC112607	d__Bacteria;p__Bacteroidota;c__Bacteroidia;o__Bacteroidales;f__Muribaculaceae;g__Duncaniella;s__Duncaniella muris
MGBC000291	GCA_003024815.1	PRJNA434632	99.43	1.51	2929043	100	97210	29290	91.88	PASS	s__Paramuribaculum intestinale	species	d__Bacteria;p__Bacteroidota;c__Bacteroidia;o__Bacteroidales;f__Muribaculaceae;g__Paramuribaculum;s__Paramuribaculum intestinale	MGBC110790	d__Bacteria;p__Bacteroidota;c__Bacteroidia;o__Bacteroidales;f__Muribaculaceae;g__Paramuribaculum;s__Paramuribaculum intestinale
MGBC000292	GCA_003024845.1	PRJNA434638	99.06	0	3103114	103	70568	30127	99.06	PASS	s__Muribaculum intestinale	species	d__Bacteria;p__Bacteroidota;c__Bacteroidia;o__Bacteroidales;f__Muribaculaceae;g__Muribaculum;s__Muribaculum intestinale	MGBC000377	d__Bacteria;p__Bacteroidota;c__Bacteroidia;o__Bacteroidales;f__Muribaculaceae;g__Muribaculum;s__Muribaculum intestinale
MGBC000293	GCA_003024855.1	PRJNA434640	99.06	0.38	3245430	116	69141	27977	97.16	PASS	s__Muribaculum intestinale	species	d__Bacteria;p__Bacteroidota;c__Bacteroidia;o__Bacteroidales;f__Muribaculaceae;g__Muribaculum;s__Muribaculum intestinale	MGBC000377	d__Bacteria;p__Bacteroidota;c__Bacteroidia;o__Bacteroidales;f__Muribaculaceae;g__Muribaculum;s__Muribaculum intestinale
MGBC000294	GCA_003024925.1	PRJNA434629	98.11	2.7	2872202	378	13720	7598	84.61	PASS	s__Paramuribaculum intestinale	species	d__Bacteria;p__Bacteroidota;c__Bacteroidia;o__Bacteroidales;f__Muribaculaceae;g__Paramuribaculum;s__Paramuribaculum intestinale	MGBC110790	d__Bacteria;p__Bacteroidota;c__Bacteroidia;o__Bacteroidales;f__Muribaculaceae;g__Paramuribaculum;s__Paramuribaculum intestinale
MGBC000295	GCA_003762605.1	PRJNA503547	98.68	0.57	3315138	56	114137	59183	95.83	PASS	s__Muribaculum intestinale	species	d__Bacteria;p__Bacteroidota;c__Bacteroidia;o__Bacteroidales;f__Muribaculaceae;g__Muribaculum;s__Muribaculum intestinale	MGBC000377	d__Bacteria;p__Bacteroidota;c__Bacteroidia;o__Bacteroidales;f__Muribaculaceae;g__Muribaculum;s__Muribaculum intestinale
MGBC000296	GCA_003762615.1	PRJNA503544	98.36	1.07	4904791	102	133360	48086	93.01	PASS	s__CAG-485 sp002493045	species	d__Bacteria;p__Bacteroidota;c__Bacteroidia;o__Bacteroidales;f__Muribaculaceae;g__CAG-485;s__CAG-485 sp002493045	MGBC109852	d__Bacteria;p__Bacteroidota;c__Bacteroidia;o__Bacteroidales;f__Muribaculaceae;g__CAG-485;s__CAG-485 sp002493045
MGBC000297	GCA_003762635.1	PRJNA503548	99.43	1.32	3139193	78	150202	40246	92.83	PASS	s__Paramuribaculum intestinale	species	d__Bacteria;p__Bacteroidota;c__Bacteroidia;o__Bacteroidales;f__Muribaculaceae;g__Paramuribaculum;s__Paramuribaculum intestinale	MGBC110790	d__Bacteria;p__Bacteroidota;c__Bacteroidia;o__Bacteroidales;f__Muribaculaceae;g__Paramuribaculum;s__Paramuribaculum intestinale
MGBC000298	GCA_003762665.1	PRJNA503594	99.43	0	3099180	17	448523	182304	99.43	PASS	s__Muribaculum sp002492595	species	d__Bacteria;p__Bacteroidota;c__Bacteroidia;o__Bacteroidales;f__Muribaculaceae;g__Muribaculum;s__Muribaculum sp002492595	MGBC109742	d__Bacteria;p__Bacteroidota;c__Bacteroidia;o__Bacteroidales;f__Muribaculaceae;g__Muribaculum;s__Muribaculum sp002492595
MGBC000299	GCA_003762685.1	PRJNA503556	99.43	0.38	3393110	103	165541	32942	97.53	PASS	s__Duncaniella muris	species	d__Bacteria;p__Bacteroidota;c__Bacteroidia;o__Bacteroidales;f__Muribaculaceae;g__Duncaniella;s__Duncaniella muris	MGBC112607	d__Bacteria;p__Bacteroidota;c__Bacteroidia;o__Bacteroidales;f__Muribaculaceae;g__Duncaniella;s__Duncaniella muris
MGBC000300	GCA_003762695.1	PRJNA503563	99.06	0.38	3331381	104	106705	32032	97.16	PASS	s__Muribaculum intestinale	species	d__Bacteria;p__Bacteroidota;c__Bacteroidia;o__Bacteroidales;f__Muribaculaceae;g__Muribaculum;s__Muribaculum intestinale	MGBC000377	d__Bacteria;p__Bacteroidota;c__Bacteroidia;o__Bacteroidales;f__Muribaculaceae;g__Muribaculum;s__Muribaculum intestinale
MGBC000301	GCA_003762715.1	PRJNA503595	99.06	0.38	2837117	80	74227	35463	97.16	PASS	s__Paramuribaculum sp001689565	species	d__Bacteria;p__Bacteroidota;c__Bacteroidia;o__Bacteroidales;f__Muribaculaceae;g__Paramuribaculum;s__Paramuribaculum sp001689565	MGBC102794	d__Bacteria;p__Bacteroidota;c__Bacteroidia;o__Bacteroidales;f__Muribaculaceae;g__Paramuribaculum;s__Paramuribaculum sp001689565
MGBC000302	GCA_003762745.1	PRJNA503596	99.43	0.75	3104779	54	151297	57495	95.68	PASS	s__Paramuribaculum intestinale	species	d__Bacteria;p__Bacteroidota;c__Bacteroidia;o__Bacteroidales;f__Muribaculaceae;g__Paramuribaculum;s__Paramuribaculum intestinale	MGBC110790	d__Bacteria;p__Bacteroidota;c__Bacteroidia;o__Bacteroidales;f__Muribaculaceae;g__Paramuribaculum;s__Paramuribaculum intestinale
MGBC000303	GCA_003762755.1	PRJNA503557	99.43	0.38	3325207	117	78187	28420	97.53	PASS	s__Duncaniella muris	species	d__Bacteria;p__Bacteroidota;c__Bacteroidia;o__Bacteroidales;f__Muribaculaceae;g__Duncaniella;s__Duncaniella muris	MGBC112607	d__Bacteria;p__Bacteroidota;c__Bacteroidia;o__Bacteroidales;f__Muribaculaceae;g__Duncaniella;s__Duncaniella muris
MGBC000304	GCA_003762785.1	PRJNA503555	99.06	0.94	3926657	71	265807	55305	94.36	PASS	s__Duncaniella sp001689425	species	d__Bacteria;p__Bacteroidota;c__Bacteroidia;o__Bacteroidales;f__Muribaculaceae;g__Duncaniella;s__Duncaniella sp001689425	MGBC143306	d__Bacteria;p__Bacteroidota;c__Bacteroidia;o__Bacteroidales;f__Muribaculaceae;g__Duncaniella;s__Duncaniella sp001689425
MGBC000305	GCA_003762805.1	PRJNA503553	99.43	0.38	3361033	142	72793	23669	97.53	PASS	s__Duncaniella muris	species	d__Bacteria;p__Bacteroidota;c__Bacteroidia;o__Bacteroidales;f__Muribaculaceae;g__Duncaniella;s__Duncaniella muris	MGBC112607	d__Bacteria;p__Bacteroidota;c__Bacteroidia;o__Bacteroidales;f__Muribaculaceae;g__Duncaniella;s__Duncaniella muris
MGBC000306	GCA_003762865.1	PRJNA503598	97.23	0.38	3310336	81	127035	40868	95.33	PASS	s__CAG-485 sp002362485	species	d__Bacteria;p__Bacteroidota;c__Bacteroidia;o__Bacteroidales;f__Muribaculaceae;g__CAG-485;s__CAG-485 sp002362485	MGBC129157	d__Bacteria;p__Bacteroidota;c__Bacteroidia;o__Bacteroidales;f__Muribaculaceae;g__CAG-485;s__CAG-485 sp002362485
MGBC000307	GCA_003762875.1	PRJNA503597	99.43	0.47	3420718	100	114765	34207	97.08	PASS	s__Duncaniella sp001689575	species	d__Bacteria;p__Bacteroidota;c__Bacteroidia;o__Bacteroidales;f__Muribaculaceae;g__Duncaniella;s__Duncaniella sp001689575	MGBC120535	d__Bacteria;p__Bacteroidota;c__Bacteroidia;o__Bacteroidales;f__Muribaculaceae;g__Duncaniella;s__Duncaniella sp001689575
MGBC000308	GCA_003833075.1	PRJNA503543	97.23	0.94	3479799	68	146921	51173	92.53	PASS	s__CAG-485 sp002362485	species	d__Bacteria;p__Bacteroidota;c__Bacteroidia;o__Bacteroidales;f__Muribaculaceae;g__CAG-485;s__CAG-485 sp002362485	MGBC129157	d__Bacteria;p__Bacteroidota;c__Bacteroidia;o__Bacteroidales;f__Muribaculaceae;g__CAG-485;s__CAG-485 sp002362485
MGBC000309	GCA_003833095.1	PRJNA503600	97.23	0.38	3384457	77	127630	43953	95.33	PASS	s__CAG-485 sp002362485	species	d__Bacteria;p__Bacteroidota;c__Bacteroidia;o__Bacteroidales;f__Muribaculaceae;g__CAG-485;s__CAG-485 sp002362485	MGBC129157	d__Bacteria;p__Bacteroidota;c__Bacteroidia;o__Bacteroidales;f__Muribaculaceae;g__CAG-485;s__CAG-485 sp002362485
MGBC000310	GCA_003833175.1	PRJNA503545	99.43	0.88	3500852	188	74119	18621	95.03	PASS	s__Duncaniella muris	species	d__Bacteria;p__Bacteroidota;c__Bacteroidia;o__Bacteroidales;f__Muribaculaceae;g__Duncaniella;s__Duncaniella muris	MGBC112607	d__Bacteria;p__Bacteroidota;c__Bacteroidia;o__Bacteroidales;f__Muribaculaceae;g__Duncaniella;s__Duncaniella muris
MGBC000311	GCA_004102765.1	PRJNA503105	99.43	1.26	2885673	77	82853	37476	93.13	PASS	s__Paramuribaculum intestinale	species	d__Bacteria;p__Bacteroidota;c__Bacteroidia;o__Bacteroidales;f__Muribaculaceae;g__Paramuribaculum;s__Paramuribaculum intestinale	MGBC110790	d__Bacteria;p__Bacteroidota;c__Bacteroidia;o__Bacteroidales;f__Muribaculaceae;g__Paramuribaculum;s__Paramuribaculum intestinale
MGBC000312	GCA_004102775.1	PRJNA503101	97.23	2.79	3831263	363	88945	10553	83.28	PASS	s__CAG-485 sp002362485	species	d__Bacteria;p__Bacteroidota;c__Bacteroidia;o__Bacteroidales;f__Muribaculaceae;g__CAG-485;s__CAG-485 sp002362485	MGBC129157	d__Bacteria;p__Bacteroidota;c__Bacteroidia;o__Bacteroidales;f__Muribaculaceae;g__CAG-485;s__CAG-485 sp002362485
MGBC000313	GCA_004102785.1	PRJNA503113	98.68	2.47	3306517	387	45607	8541	86.33	PASS	s__UBA7173 sp002491305	species	d__Bacteria;p__Bacteroidota;c__Bacteroidia;o__Bacteroidales;f__Muribaculaceae;g__UBA7173;s__UBA7173 sp002491305	MGBC135721	d__Bacteria;p__Bacteroidota;c__Bacteroidia;o__Bacteroidales;f__Muribaculaceae;g__UBA7173;s__UBA7173 sp002491305
MGBC000314	GCA_004102805.1	PRJNA503102	99.18	5.57	3287813	548	50720	5998	71.33	FAIL	NA	NA	NA	NA	NA
MGBC000315	GCA_004102905.1	PRJNA503106	99.06	0.38	3521189	107	102158	32908	97.16	PASS	s__Muribaculum intestinale	species	d__Bacteria;p__Bacteroidota;c__Bacteroidia;o__Bacteroidales;f__Muribaculaceae;g__Muribaculum;s__Muribaculum intestinale	MGBC000377	d__Bacteria;p__Bacteroidota;c__Bacteroidia;o__Bacteroidales;f__Muribaculaceae;g__Muribaculum;s__Muribaculum intestinale
MGBC000316	GCA_000364165.1	PRJNA175999	97.32	0	2912727	31	208535	93570	97.32	PASS	s__ASF356 sp000364165	species	d__Bacteria;p__Firmicutes_A;c__Clostridia;o__Lachnospirales;f__Anaerotignaceae;g__ASF356;s__ASF356 sp000364165	MGBC000316	d__Bacteria;p__Firmicutes_A;c__Clostridia;o__Lachnospirales;f__Anaerotignaceae;g__ASF356;s__ASF356 sp000364165
MGBC000317	GCA_000364185.1	PRJNA176000	94.33	0	2012717	244	18995	7656	94.33	PASS	s__Lactobacillus intestinalis	species	d__Bacteria;p__Firmicutes;c__Bacilli;o__Lactobacillales;f__Lactobacillaceae;g__Lactobacillus;s__Lactobacillus intestinalis	MGBC000013	d__Bacteria;p__Firmicutes;c__Bacilli;o__Lactobacillales;f__Lactobacillaceae;g__Lactobacillus;s__Lactobacillus intestinalis
MGBC000318	GCA_000364205.1	PRJNA176001	99.48	0.52	2171577	78	59677	27039	96.88	PASS	s__Ligilactobacillus murinus	species	d__Bacteria;p__Firmicutes;c__Bacilli;o__Lactobacillales;f__Lactobacillaceae;g__Ligilactobacillus;s__Ligilactobacillus murinus	MGBC105567	d__Bacteria;p__Firmicutes;c__Bacilli;o__Lactobacillales;f__Lactobacillaceae;g__Ligilactobacillus;s__Ligilactobacillus murinus
MGBC000319	GCA_000364225.1	PRJNA176002	98.16	1.91	6508819	248	74384	24615	88.61	PASS	s__Eubacterium_J plexicaudatum	species	d__Bacteria;p__Firmicutes_A;c__Clostridia;o__Lachnospirales;f__Lachnospiraceae;g__Eubacterium_J;s__Eubacterium_J plexicaudatum	MGBC139895	d__Bacteria;p__Firmicutes_A;c__Clostridia;o__Lachnospirales;f__Lachnospiraceae;g__Eubacterium_J;s__Eubacterium_J plexicaudatum
MGBC000320	GCA_000364245.1	PRJNA176003	94.74	1.75	6481120	134	136514	47498	85.99	PASS	s__Schaedlerella sp000364245	species	d__Bacteria;p__Firmicutes_A;c__Clostridia;o__Lachnospirales;f__Lachnospiraceae;g__Schaedlerella;s__Schaedlerella sp000364245	MGBC000320	d__Bacteria;p__Firmicutes_A;c__Clostridia;o__Lachnospirales;f__Lachnospiraceae;g__Schaedlerella;s__Schaedlerella sp000364245
MGBC000321	GCA_000364265.1	PRJNA176004	99.62	1.03	6871394	24	583756	285930	94.47	PASS	s__Parabacteroides goldsteinii	species	d__Bacteria;p__Bacteroidota;c__Bacteroidia;o__Bacteroidales;f__Tannerellaceae;g__Parabacteroides;s__Parabacteroides goldsteinii	MGBC105165	d__Bacteria;p__Bacteroidota;c__Bacteroidia;o__Bacteroidales;f__Tannerellaceae;g__Parabacteroides;s__Parabacteroides goldsteinii
MGBC000322	GCA_000364285.1	PRJNA176005	96.82	0.52	2559659	33	225985	77229	94.22	PASS	s__Helicobacter_A bilis	species	d__Bacteria;p__Campylobacterota;c__Campylobacteria;o__Campylobacterales;f__Helicobacteraceae;g__Helicobacter_A;s__Helicobacter_A bilis	MGBC000322	d__Bacteria;p__Campylobacterota;c__Campylobacteria;o__Campylobacterales;f__Helicobacteraceae;g__Helicobacter_A;s__Helicobacter_A bilis
MGBC000323	GCA_000364305.1	PRJNA176006	99.97	0.04	4881405	38	335424	127765	99.77	PASS	s__Escherichia coli	species	d__Bacteria;p__Proteobacteria;c__Gammaproteobacteria;o__Enterobacterales;f__Enterobacteriaceae;g__Escherichia;s__Escherichia coli	MGBC000037	d__Bacteria;p__Proteobacteria;c__Gammaproteobacteria;o__Enterobacterales;f__Enterobacteriaceae;g__Escherichia;s__Escherichia coli
MGBC000324	GCA_000403155.2	PRJNA175974	99.41	0.08	6232883	20	519074	310867	99.01	PASS	s__Bacteroides thetaiotaomicron	species	d__Bacteria;p__Bacteroidota;c__Bacteroidia;o__Bacteroidales;f__Bacteroidaceae;g__Bacteroides;s__Bacteroides thetaiotaomicron	MGBC000324	d__Bacteria;p__Bacteroidota;c__Bacteroidia;o__Bacteroidales;f__Bacteroidaceae;g__Bacteroides;s__Bacteroides thetaiotaomicron
MGBC000325	GCA_000403175.2	PRJNA175976	99.26	0.37	4835507	17	596918	283557	97.41	PASS	s__Bacteroides uniformis	species	d__Bacteria;p__Bacteroidota;c__Bacteroidia;o__Bacteroidales;f__Bacteroidaceae;g__Bacteroides;s__Bacteroides uniformis	MGBC116409	d__Bacteria;p__Bacteroidota;c__Bacteroidia;o__Bacteroidales;f__Bacteroidaceae;g__Bacteroides;s__Bacteroides uniformis
MGBC000326	GCA_000403195.2	PRJNA175977	99.25	0.13	5464209	38	281382	143380	98.6	PASS	s__Phocaeicola sartorii	species	d__Bacteria;p__Bacteroidota;c__Bacteroidia;o__Bacteroidales;f__Bacteroidaceae;g__Phocaeicola;s__Phocaeicola sartorii	MGBC162392	d__Bacteria;p__Bacteroidota;c__Bacteroidia;o__Bacteroidales;f__Bacteroidaceae;g__Phocaeicola;s__Phocaeicola sartorii
MGBC000327	GCA_000403215.2	PRJNA175979	98.16	5.1	6961896	193	86932	35168	72.66	FAIL	NA	NA	NA	NA	NA
MGBC000328	GCA_000403235.2	PRJNA175975	99.25	0	5128730	36	219849	141991	99.25	PASS	s__Phocaeicola vulgatus	species	d__Bacteria;p__Bacteroidota;c__Bacteroidia;o__Bacteroidales;f__Bacteroidaceae;g__Phocaeicola;s__Phocaeicola vulgatus	MGBC000328	d__Bacteria;p__Bacteroidota;c__Bacteroidia;o__Bacteroidales;f__Bacteroidaceae;g__Phocaeicola;s__Phocaeicola vulgatus
MGBC000329	GCA_000403255.2	PRJNA175981	97.99	3.64	5083159	50	204859	101025	79.79	PASS	s__14-2 sp000403255	species	d__Bacteria;p__Firmicutes_A;c__Clostridia;o__Lachnospirales;f__Lachnospiraceae;g__14-2;s__14-2 sp000403255	MGBC114913	d__Bacteria;p__Firmicutes_A;c__Clostridia;o__Lachnospirales;f__Lachnospiraceae;g__14-2;s__14-2 sp000403255
MGBC000330	GCA_000403275.2	PRJNA175982	97.13	0.57	4283535	35	267323	120660	94.28	PASS	s__Kineothrix sp000403275	species	d__Bacteria;p__Firmicutes_A;c__Clostridia;o__Lachnospirales;f__Lachnospiraceae;g__Kineothrix;s__Kineothrix sp000403275	MGBC101821	d__Bacteria;p__Firmicutes_A;c__Clostridia;o__Lachnospirales;f__Lachnospiraceae;g__Kineothrix;s__Kineothrix sp000403275
MGBC000331	GCA_000403295.2	PRJNA175983	94.74	1.95	5799088	63	378612	91743	84.99	PASS	s__Schaedlerella sp000403295	species	d__Bacteria;p__Firmicutes_A;c__Clostridia;o__Lachnospirales;f__Lachnospiraceae;g__Schaedlerella;s__Schaedlerella sp000403295	MGBC000500	d__Bacteria;p__Firmicutes_A;c__Clostridia;o__Lachnospirales;f__Lachnospiraceae;g__Schaedlerella;s__Schaedlerella sp000403295
MGBC000332	GCA_000403315.2	PRJNA175985	98.28	3.07	5238929	45	229008	115562	82.93	PASS	s__14-2 sp000403315	species	d__Bacteria;p__Firmicutes_A;c__Clostridia;o__Lachnospirales;f__Lachnospiraceae;g__14-2;s__14-2 sp000403315	MGBC131349	d__Bacteria;p__Firmicutes_A;c__Clostridia;o__Lachnospirales;f__Lachnospiraceae;g__14-2;s__14-2 sp000403315
MGBC000333	GCA_000403335.2	PRJNA175984	98.16	1.91	4967607	105	153052	46149	88.61	PASS	s__COE1 sp000403335	species	d__Bacteria;p__Firmicutes_A;c__Clostridia;o__Lachnospirales;f__Lachnospiraceae;g__COE1;s__COE1 sp000403335	MGBC106688	d__Bacteria;p__Firmicutes_A;c__Clostridia;o__Lachnospirales;f__Lachnospiraceae;g__COE1;s__COE1 sp000403335
MGBC000334	GCA_000403355.2	PRJNA175986	100	0	2955616	17	520229	173135	100	PASS	s__Adlercreutzia caecimuris	species	d__Bacteria;p__Actinobacteriota;c__Coriobacteriia;o__Coriobacteriales;f__Eggerthellaceae;g__Adlercreutzia;s__Adlercreutzia caecimuris	MGBC000334	d__Bacteria;p__Actinobacteriota;c__Coriobacteriia;o__Coriobacteriales;f__Eggerthellaceae;g__Adlercreutzia;s__Adlercreutzia caecimuris
MGBC000335	GCA_000403375.2	PRJNA175987	99.85	0	4781233	40	258076	118748	99.85	PASS	s__Paenibacillus_A barengoltzii	species	d__Bacteria;p__Firmicutes;c__Bacilli;o__Paenibacillales;f__Paenibacillaceae;g__Paenibacillus_A;s__Paenibacillus_A barengoltzii	MGBC000335	d__Bacteria;p__Firmicutes;c__Bacilli;o__Paenibacillales;f__Paenibacillaceae;g__Paenibacillus_A;s__Paenibacillus_A barengoltzii
MGBC000336	GCA_000403395.2	PRJNA175989	98.66	0	3620383	139	68045	25280	98.66	PASS	s__Anaerotruncus sp000403395	species	d__Bacteria;p__Firmicutes_A;c__Clostridia;o__Oscillospirales;f__Ruminococcaceae;g__Anaerotruncus;s__Anaerotruncus sp000403395	MGBC113583	d__Bacteria;p__Firmicutes_A;c__Clostridia;o__Oscillospirales;f__Ruminococcaceae;g__Anaerotruncus;s__Anaerotruncus sp000403395
MGBC000337	GCA_000403415.2	PRJNA175990	97.17	2.7	2407520	62	76601	37999	83.67	PASS	s__Dubosiella sp000403415	species	d__Bacteria;p__Firmicutes;c__Bacilli;o__Erysipelotrichales;f__Erysipelotrichaceae;g__Dubosiella;s__Dubosiella sp000403415	MGBC161191	d__Bacteria;p__Firmicutes;c__Bacilli;o__Erysipelotrichales;f__Erysipelotrichaceae;g__Dubosiella;s__Dubosiella sp000403415
MGBC000338	GCA_000403435.2	PRJNA175991	99.33	1.45	4467686	43	271557	103028	92.08	PASS	s__Oscillibacter sp000403435	species	d__Bacteria;p__Firmicutes_A;c__Clostridia;o__Oscillospirales;f__Oscillospiraceae;g__Oscillibacter;s__Oscillibacter sp000403435	MGBC000338	d__Bacteria;p__Firmicutes_A;c__Clostridia;o__Oscillospirales;f__Oscillospiraceae;g__Oscillibacter;s__Oscillibacter sp000403435
MGBC000339	GCA_000403455.2	PRJNA175992	98.83	3.02	6145811	241	97749	24430	83.73	PASS	s__Dorea sp000403455	species	d__Bacteria;p__Firmicutes_A;c__Clostridia;o__Lachnospirales;f__Lachnospiraceae;g__Dorea;s__Dorea sp000403455	MGBC105142	d__Bacteria;p__Firmicutes_A;c__Clostridia;o__Lachnospirales;f__Lachnospiraceae;g__Dorea;s__Dorea sp000403455
MGBC000340	GCA_000403475.2	PRJNA175993	94.74	1.07	4455623	45	285047	97240	89.39	PASS	s__Dorea sp000403475	species	d__Bacteria;p__Firmicutes_A;c__Clostridia;o__Lachnospirales;f__Lachnospiraceae;g__Dorea;s__Dorea sp000403475	MGBC114912	d__Bacteria;p__Firmicutes_A;c__Clostridia;o__Lachnospirales;f__Lachnospiraceae;g__Dorea;s__Dorea sp000403475
MGBC000341	GCA_000403495.2	PRJNA175994	97.13	3.12	4571652	66	209587	68311	81.53	PASS	s__CAG-95 sp000403495	species	d__Bacteria;p__Firmicutes_A;c__Clostridia;o__Lachnospirales;f__Lachnospiraceae;g__CAG-95;s__CAG-95 sp000403495	MGBC141840	d__Bacteria;p__Firmicutes_A;c__Clostridia;o__Lachnospirales;f__Lachnospiraceae;g__CAG-95;s__CAG-95 sp000403495
MGBC000342	GCA_000403825.2	PRJNA175978	99.62	1.03	7086746	33	355502	214127	94.47	PASS	s__Parabacteroides goldsteinii	species	d__Bacteria;p__Bacteroidota;c__Bacteroidia;o__Bacteroidales;f__Tannerellaceae;g__Parabacteroides;s__Parabacteroides goldsteinii	MGBC105165	d__Bacteria;p__Bacteroidota;c__Bacteroidia;o__Bacteroidales;f__Tannerellaceae;g__Parabacteroides;s__Parabacteroides goldsteinii
MGBC000343	GCA_000403845.2	PRJNA175980	98.56	2.2	3996868	19	837161	209476	87.56	PASS	s__14-2 sp000403845	species	d__Bacteria;p__Firmicutes_A;c__Clostridia;o__Lachnospirales;f__Lachnospiraceae;g__14-2;s__14-2 sp000403845	MGBC000343	d__Bacteria;p__Firmicutes_A;c__Clostridia;o__Lachnospirales;f__Lachnospiraceae;g__14-2;s__14-2 sp000403845
MGBC000344	GCA_000487995.1	PRJNA213740	98.28	2.59	2332248	39	150631	59466	85.33	PASS	s__Mucispirillum schaedleri	species	d__Bacteria;p__Deferribacterota;c__Deferribacteres;o__Deferribacterales;f__Mucispirillaceae;g__Mucispirillum;s__Mucispirillum schaedleri	MGBC105409	d__Bacteria;p__Deferribacterota;c__Deferribacteres;o__Deferribacterales;f__Mucispirillaceae;g__Mucispirillum;s__Mucispirillum schaedleri
MGBC000345	GCA_000492175.1	PRJNA213743	99.33	0.34	3704572	42	300319	87112	97.63	PASS	s__Lawsonibacter sp000492175	species	d__Bacteria;p__Firmicutes_A;c__Clostridia;o__Oscillospirales;f__Oscillospiraceae;g__Lawsonibacter;s__Lawsonibacter sp000492175	MGBC000345	d__Bacteria;p__Firmicutes_A;c__Clostridia;o__Oscillospirales;f__Oscillospiraceae;g__Lawsonibacter;s__Lawsonibacter sp000492175
MGBC000346	GCA_000607265.1	PRJNA223655	100	0.21	5799592	26	449033	222477	98.95	PASS	s__Klebsiella_A oxytoca	species	d__Bacteria;p__Proteobacteria;c__Gammaproteobacteria;o__Enterobacterales;f__Enterobacteriaceae;g__Klebsiella_A;s__Klebsiella_A oxytoca	MGBC000346	d__Bacteria;p__Proteobacteria;c__Gammaproteobacteria;o__Enterobacterales;f__Enterobacteriaceae;g__Klebsiella_A;s__Klebsiella_A oxytoca
MGBC000347	GCA_000607285.1	PRJNA223654	99.97	0.16	4831164	31	381453	155377	99.17	PASS	s__Escherichia coli	species	d__Bacteria;p__Proteobacteria;c__Gammaproteobacteria;o__Enterobacterales;f__Enterobacteriaceae;g__Escherichia;s__Escherichia coli	MGBC000037	d__Bacteria;p__Proteobacteria;c__Gammaproteobacteria;o__Enterobacterales;f__Enterobacteriaceae;g__Escherichia;s__Escherichia coli
MGBC000348	GCA_001564455.1	PRJNA282363	98.11	1.35	2542486	1	2542486	2542486	91.36	PASS	s__Faecalibaculum rodentium	species	d__Bacteria;p__Firmicutes;c__Bacilli;o__Erysipelotrichales;f__Erysipelotrichaceae;g__Faecalibaculum;s__Faecalibaculum rodentium	MGBC000348	d__Bacteria;p__Firmicutes;c__Bacilli;o__Erysipelotrichales;f__Erysipelotrichaceae;g__Faecalibaculum;s__Faecalibaculum rodentium
MGBC000349	GCA_001688625.2	PRJNA317592	99.33	0.13	3818478	1	3818478	3818478	98.68	PASS	s__Flavonifractor plautii	species	d__Bacteria;p__Firmicutes_A;c__Clostridia;o__Oscillospirales;f__Oscillospiraceae;g__Flavonifractor;s__Flavonifractor plautii	MGBC000349	d__Bacteria;p__Firmicutes_A;c__Clostridia;o__Oscillospirales;f__Oscillospiraceae;g__Flavonifractor;s__Flavonifractor plautii
MGBC000350	GCA_001688645.2	PRJNA317592	100	0.44	2027369	1	2027369	2027369	97.8	PASS	s__Bifidobacterium animalis	species	d__Bacteria;p__Actinobacteriota;c__Actinomycetia;o__Actinomycetales;f__Bifidobacteriaceae;g__Bifidobacterium;s__Bifidobacterium animalis	MGBC116812	d__Bacteria;p__Actinobacteriota;c__Actinomycetia;o__Actinomycetales;f__Bifidobacteriaceae;g__Bifidobacterium;s__Bifidobacterium animalis
MGBC000351	GCA_001688665.2	PRJNA317592	99.32	1.27	7225339	1	7225339	7225339	92.97	PASS	s__Enterocloster clostridioformis	species	d__Bacteria;p__Firmicutes_A;c__Clostridia;o__Lachnospirales;f__Lachnospiraceae;g__Enterocloster;s__Enterocloster clostridioformis	MGBC136599	d__Bacteria;p__Firmicutes_A;c__Clostridia;o__Lachnospirales;f__Lachnospiraceae;g__Enterocloster;s__Enterocloster clostridioformis
MGBC000352	GCA_001688685.2	PRJNA317592	99.46	0	2044771	1	2044771	2044771	99.46	PASS	s__Limosilactobacillus reuteri	species	d__Bacteria;p__Firmicutes;c__Bacilli;o__Lactobacillales;f__Lactobacillaceae;g__Limosilactobacillus;s__Limosilactobacillus reuteri	MGBC000384	d__Bacteria;p__Firmicutes;c__Bacilli;o__Lactobacillales;f__Lactobacillaceae;g__Limosilactobacillus;s__Limosilactobacillus reuteri
MGBC000353	GCA_001688705.2	PRJNA317592	97.99	0	3802844	1	3802844	3802844	97.99	PASS	s__Acutalibacter muris	species	d__Bacteria;p__Firmicutes_A;c__Clostridia;o__Oscillospirales;f__Acutalibacteraceae;g__Acutalibacter;s__Acutalibacter muris	MGBC000375	d__Bacteria;p__Firmicutes_A;c__Clostridia;o__Oscillospirales;f__Acutalibacteraceae;g__Acutalibacter;s__Acutalibacter muris
MGBC000354	GCA_001688725.2	PRJNA317592	88.92	0.73	4839927	1	4839927	4839927	85.27	FAIL	NA	NA	NA	NA	NA
MGBC000355	GCA_001688765.2	PRJNA317592	97.96	0	2745278	1	2745278	2745278	97.96	PASS	s__Akkermansia muciniphila	species	d__Bacteria;p__Verrucomicrobiota;c__Verrucomicrobiae;o__Verrucomicrobiales;f__Akkermansiaceae;g__Akkermansia;s__Akkermansia muciniphila	MGBC000355	d__Bacteria;p__Verrucomicrobiota;c__Verrucomicrobiae;o__Verrucomicrobiales;f__Akkermansiaceae;g__Akkermansia;s__Akkermansia muciniphila
MGBC000356	GCA_001688845.2	PRJNA317592	99.06	0	3306457	1	3306457	3306457	99.06	PASS	s__Muribaculum intestinale	species	d__Bacteria;p__Bacteroidota;c__Bacteroidia;o__Bacteroidales;f__Muribaculaceae;g__Muribaculum;s__Muribaculum intestinale	MGBC000377	d__Bacteria;p__Bacteroidota;c__Bacteroidia;o__Bacteroidales;f__Muribaculaceae;g__Muribaculum;s__Muribaculum intestinale
MGBC000357	GCA_001688905.2	PRJNA317592	98.75	0	2923112	1	2923112	2923112	98.75	PASS	s__Turicimonas muris	species	d__Bacteria;p__Proteobacteria;c__Gammaproteobacteria;o__Burkholderiales;f__Burkholderiaceae;g__Turicimonas;s__Turicimonas muris	MGBC000357	d__Bacteria;p__Proteobacteria;c__Gammaproteobacteria;o__Burkholderiales;f__Burkholderiaceae;g__Turicimonas;s__Turicimonas muris
MGBC000358	GCA_001688965.2	PRJNA317592	100	0.94	4468297	1	4468297	4468297	95.3	PASS	s__Longicatena innocuum	species	d__Bacteria;p__Firmicutes;c__Bacilli;o__Erysipelotrichales;f__Erysipelotrichaceae;g__Longicatena;s__Longicatena innocuum	MGBC000588	d__Bacteria;p__Firmicutes;c__Bacilli;o__Erysipelotrichales;f__Erysipelotrichaceae;g__Longicatena;s__Longicatena innocuum
MGBC000359	GCA_001689055.2	PRJNA317592	99.63	0	3026009	1	3026009	3026009	99.63	PASS	s__Enterococcus faecalis	species	d__Bacteria;p__Firmicutes;c__Bacilli;o__Lactobacillales;f__Enterococcaceae;g__Enterococcus;s__Enterococcus faecalis	MGBC000359	d__Bacteria;p__Firmicutes;c__Bacilli;o__Lactobacillales;f__Enterococcaceae;g__Enterococcus;s__Enterococcus faecalis
MGBC000360	GCA_001689125.2	PRJNA317592	99.36	1.91	5128746	1	5128746	5128746	89.81	PASS	s__Blautia coccoides_A	species	d__Bacteria;p__Firmicutes_A;c__Clostridia;o__Lachnospirales;f__Lachnospiraceae;g__Blautia;s__Blautia coccoides_A	MGBC103140	d__Bacteria;p__Firmicutes_A;c__Clostridia;o__Lachnospirales;f__Lachnospiraceae;g__Blautia;s__Blautia coccoides_A
MGBC000361	GCA_001945525.1	PRJNA353002	98.11	1.75	2740565	291	16713	9417	89.36	PASS	s__Ileibacterium valens	species	d__Bacteria;p__Firmicutes;c__Bacilli;o__Erysipelotrichales;f__Erysipelotrichaceae;g__Ileibacterium;s__Ileibacterium valens	MGBC165444	d__Bacteria;p__Firmicutes;c__Bacilli;o__Erysipelotrichales;f__Erysipelotrichaceae;g__Ileibacterium;s__Ileibacterium valens
MGBC000362	GCA_001945535.1	PRJNA353002	98.11	1.35	2415791	100	54588	24157	91.36	PASS	s__Faecalibaculum rodentium	species	d__Bacteria;p__Firmicutes;c__Bacilli;o__Erysipelotrichales;f__Erysipelotrichaceae;g__Faecalibaculum;s__Faecalibaculum rodentium	MGBC000348	d__Bacteria;p__Firmicutes;c__Bacilli;o__Erysipelotrichales;f__Erysipelotrichaceae;g__Faecalibaculum;s__Faecalibaculum rodentium
MGBC000363	GCA_001945545.1	PRJNA353002	98.11	1.75	2743711	301	17000	9115	89.36	PASS	s__Ileibacterium valens	species	d__Bacteria;p__Firmicutes;c__Bacilli;o__Erysipelotrichales;f__Erysipelotrichaceae;g__Ileibacterium;s__Ileibacterium valens	MGBC165444	d__Bacteria;p__Firmicutes;c__Bacilli;o__Erysipelotrichales;f__Erysipelotrichaceae;g__Ileibacterium;s__Ileibacterium valens
MGBC000364	GCA_001945555.1	PRJNA353002	98.11	1.75	2741273	293	17031	9355	89.36	PASS	s__Ileibacterium valens	species	d__Bacteria;p__Firmicutes;c__Bacilli;o__Erysipelotrichales;f__Erysipelotrichaceae;g__Ileibacterium;s__Ileibacterium valens	MGBC165444	d__Bacteria;p__Firmicutes;c__Bacilli;o__Erysipelotrichales;f__Erysipelotrichaceae;g__Ileibacterium;s__Ileibacterium valens
MGBC000365	GCA_001945605.1	PRJNA353002	97.17	2.56	2254642	148	53426	15234	84.37	PASS	s__Dubosiella newyorkensis	species	d__Bacteria;p__Firmicutes;c__Bacilli;o__Erysipelotrichales;f__Erysipelotrichaceae;g__Dubosiella;s__Dubosiella newyorkensis	MGBC102441	d__Bacteria;p__Firmicutes;c__Bacilli;o__Erysipelotrichales;f__Erysipelotrichaceae;g__Dubosiella;s__Dubosiella newyorkensis
MGBC000366	GCA_002803405.1	PRJNA419072	99.06	0	2952269	49	118946	60157	99.06	PASS	s__Erysipelatoclostridium cocleatum	species	d__Bacteria;p__Firmicutes;c__Bacilli;o__Erysipelotrichales;f__Erysipelatoclostridiaceae;g__Erysipelatoclostridium;s__Erysipelatoclostridium cocleatum	MGBC107915	d__Bacteria;p__Firmicutes;c__Bacilli;o__Erysipelotrichales;f__Erysipelatoclostridiaceae;g__Erysipelatoclostridium;s__Erysipelatoclostridium cocleatum
MGBC000367	GCA_003885045.1	PRJNA497957	94.74	2.44	6521014	3	6346997	2173671	82.54	PASS	s__Schaedlerella sp000364245	species	d__Bacteria;p__Firmicutes_A;c__Clostridia;o__Lachnospirales;f__Lachnospiraceae;g__Schaedlerella;s__Schaedlerella sp000364245	MGBC000320	d__Bacteria;p__Firmicutes_A;c__Clostridia;o__Lachnospirales;f__Lachnospiraceae;g__Schaedlerella;s__Schaedlerella sp000364245
MGBC000368	GCA_009649105.1	PRJNA587310	99.45	0.82	2056704	133	49708	15463	95.35	PASS	s__Limosilactobacillus reuteri_D	species	d__Bacteria;p__Firmicutes;c__Bacilli;o__Lactobacillales;f__Lactobacillaceae;g__Limosilactobacillus;s__Limosilactobacillus reuteri_D	MGBC110046	d__Bacteria;p__Firmicutes;c__Bacilli;o__Lactobacillales;f__Lactobacillaceae;g__Limosilactobacillus;s__Limosilactobacillus reuteri_D
MGBC000369	GCA_009649445.1	PRJNA587310	99.45	0	2066036	80	64150	25825	99.45	PASS	s__Limosilactobacillus reuteri	species	d__Bacteria;p__Firmicutes;c__Bacilli;o__Lactobacillales;f__Lactobacillaceae;g__Limosilactobacillus;s__Limosilactobacillus reuteri	MGBC000384	d__Bacteria;p__Firmicutes;c__Bacilli;o__Lactobacillales;f__Lactobacillaceae;g__Limosilactobacillus;s__Limosilactobacillus reuteri
MGBC000370	GCA_009649495.1	PRJNA587310	99.46	0	2391171	57	279211	41950	99.46	PASS	g__Limosilactobacillus	genus	d__Bacteria;p__Firmicutes;c__Bacilli;o__Lactobacillales;f__Lactobacillaceae;g__Limosilactobacillus;s__	MGBC000370	d__Bacteria;p__Firmicutes;c__Bacilli;o__Lactobacillales;f__Lactobacillaceae;g__Limosilactobacillus;s__Limosilactobacillus MGBC000370
MGBC000371	GCA_009649535.1	PRJNA587310	99.46	0.54	2156208	62	120479	34777	96.76	PASS	s__Limosilactobacillus reuteri	species	d__Bacteria;p__Firmicutes;c__Bacilli;o__Lactobacillales;f__Lactobacillaceae;g__Limosilactobacillus;s__Limosilactobacillus reuteri	MGBC000384	d__Bacteria;p__Firmicutes;c__Bacilli;o__Lactobacillales;f__Lactobacillaceae;g__Limosilactobacillus;s__Limosilactobacillus reuteri
MGBC000372	GCA_009649545.1	PRJNA587310	99.46	0	2119233	58	288224	36538	99.46	PASS	s__Limosilactobacillus reuteri	species	d__Bacteria;p__Firmicutes;c__Bacilli;o__Lactobacillales;f__Lactobacillaceae;g__Limosilactobacillus;s__Limosilactobacillus reuteri	MGBC000384	d__Bacteria;p__Firmicutes;c__Bacilli;o__Lactobacillales;f__Lactobacillaceae;g__Limosilactobacillus;s__Limosilactobacillus reuteri
MGBC000373	GCA_009649565.1	PRJNA587310	99.45	0	2255506	104	80427	21687	99.45	PASS	s__Limosilactobacillus reuteri	species	d__Bacteria;p__Firmicutes;c__Bacilli;o__Lactobacillales;f__Lactobacillaceae;g__Limosilactobacillus;s__Limosilactobacillus reuteri	MGBC000384	d__Bacteria;p__Firmicutes;c__Bacilli;o__Lactobacillales;f__Lactobacillaceae;g__Limosilactobacillus;s__Limosilactobacillus reuteri
MGBC000374	GCA_009649645.1	PRJNA587310	99.46	0.79	2143173	129	46161	16613	95.51	PASS	s__Limosilactobacillus reuteri	species	d__Bacteria;p__Firmicutes;c__Bacilli;o__Lactobacillales;f__Lactobacillaceae;g__Limosilactobacillus;s__Limosilactobacillus reuteri	MGBC000384	d__Bacteria;p__Firmicutes;c__Bacilli;o__Lactobacillales;f__Lactobacillaceae;g__Limosilactobacillus;s__Limosilactobacillus reuteri
MGBC000375	GCA_002201475.1	PRJNA289613	97.99	0	3802913	1	3802813	3802813	97.99	PASS	s__Acutalibacter muris	species	d__Bacteria;p__Firmicutes_A;c__Clostridia;o__Oscillospirales;f__Acutalibacteraceae;g__Acutalibacter;s__Acutalibacter muris	MGBC000375	d__Bacteria;p__Firmicutes_A;c__Clostridia;o__Oscillospirales;f__Acutalibacteraceae;g__Acutalibacter;s__Acutalibacter muris
MGBC000376	GCA_002201495.1	PRJNA289613	97.96	0	2737357	2	2192311	1368578	97.96	PASS	s__Akkermansia muciniphila	species	d__Bacteria;p__Verrucomicrobiota;c__Verrucomicrobiae;o__Verrucomicrobiales;f__Akkermansiaceae;g__Akkermansia;s__Akkermansia muciniphila	MGBC000355	d__Bacteria;p__Verrucomicrobiota;c__Verrucomicrobiae;o__Verrucomicrobiales;f__Akkermansiaceae;g__Akkermansia;s__Akkermansia muciniphila
MGBC000377	GCA_002201515.1	PRJNA289613	99.06	0	3307069	1	3306969	3306969	99.06	PASS	s__Muribaculum intestinale	species	d__Bacteria;p__Bacteroidota;c__Bacteroidia;o__Bacteroidales;f__Muribaculaceae;g__Muribaculum;s__Muribaculum intestinale	MGBC000377	d__Bacteria;p__Bacteroidota;c__Bacteroidia;o__Bacteroidales;f__Muribaculaceae;g__Muribaculum;s__Muribaculum intestinale
MGBC000378	GCA_002221545.1	PRJNA289613	99.32	1.27	7157460	16	835505	447341	92.97	PASS	s__Enterocloster clostridioformis	species	d__Bacteria;p__Firmicutes_A;c__Clostridia;o__Lachnospirales;f__Lachnospiraceae;g__Enterocloster;s__Enterocloster clostridioformis	MGBC136599	d__Bacteria;p__Firmicutes_A;c__Clostridia;o__Lachnospirales;f__Lachnospiraceae;g__Enterocloster;s__Enterocloster clostridioformis
MGBC000379	GCA_002221555.2	PRJNA289613	99.36	1.91	5128582	1	5128482	5128482	89.81	PASS	s__Blautia coccoides_A	species	d__Bacteria;p__Firmicutes_A;c__Clostridia;o__Lachnospirales;f__Lachnospiraceae;g__Blautia;s__Blautia coccoides_A	MGBC103140	d__Bacteria;p__Firmicutes_A;c__Clostridia;o__Lachnospirales;f__Lachnospiraceae;g__Blautia;s__Blautia coccoides_A
MGBC000380	GCA_002221565.2	PRJNA289613	100	0.44	2021926	2	1133782	1010963	97.8	PASS	s__Bifidobacterium animalis	species	d__Bacteria;p__Actinobacteriota;c__Actinomycetia;o__Actinomycetales;f__Bifidobacteriaceae;g__Bifidobacterium;s__Bifidobacterium animalis	MGBC116812	d__Bacteria;p__Actinobacteriota;c__Actinomycetia;o__Actinomycetales;f__Bifidobacteriaceae;g__Bifidobacterium;s__Bifidobacterium animalis
MGBC000381	GCA_002221595.1	PRJNA289613	98.75	0	2887709	20	339048	144385	98.75	PASS	s__Turicimonas muris	species	d__Bacteria;p__Proteobacteria;c__Gammaproteobacteria;o__Burkholderiales;f__Burkholderiaceae;g__Turicimonas;s__Turicimonas muris	MGBC000357	d__Bacteria;p__Proteobacteria;c__Gammaproteobacteria;o__Burkholderiales;f__Burkholderiaceae;g__Turicimonas;s__Turicimonas muris
MGBC000382	GCA_002221625.2	PRJNA289613	99.63	0	3025655	1	3025555	3025555	99.63	PASS	s__Enterococcus faecalis	species	d__Bacteria;p__Firmicutes;c__Bacilli;o__Lactobacillales;f__Enterococcaceae;g__Enterococcus;s__Enterococcus faecalis	MGBC000359	d__Bacteria;p__Firmicutes;c__Bacilli;o__Lactobacillales;f__Enterococcaceae;g__Enterococcus;s__Enterococcus faecalis
MGBC000383	GCA_002221645.1	PRJNA289613	99.33	0.13	3813655	5	1113122	762731	98.68	PASS	s__Flavonifractor plautii	species	d__Bacteria;p__Firmicutes_A;c__Clostridia;o__Oscillospirales;f__Oscillospiraceae;g__Flavonifractor;s__Flavonifractor plautii	MGBC000349	d__Bacteria;p__Firmicutes_A;c__Clostridia;o__Oscillospirales;f__Oscillospiraceae;g__Flavonifractor;s__Flavonifractor plautii
MGBC000384	GCA_002221655.1	PRJNA289613	99.46	0	2063604	3	2045096	687868	99.46	PASS	s__Limosilactobacillus reuteri	species	d__Bacteria;p__Firmicutes;c__Bacilli;o__Lactobacillales;f__Lactobacillaceae;g__Limosilactobacillus;s__Limosilactobacillus reuteri	MGBC000384	d__Bacteria;p__Firmicutes;c__Bacilli;o__Lactobacillales;f__Lactobacillaceae;g__Limosilactobacillus;s__Limosilactobacillus reuteri
MGBC000385	GCA_002221665.1	PRJNA289613	88.92	0.73	4800416	19	566447	252653	85.27	FAIL	NA	NA	NA	NA	NA
MGBC000386	GCA_002221705.2	PRJNA289613	100	0.94	4469084	12	3748147	370916	95.3	PASS	s__Longicatena innocuum	species	d__Bacteria;p__Firmicutes;c__Bacilli;o__Erysipelotrichales;f__Erysipelotrichaceae;g__Longicatena;s__Longicatena innocuum	MGBC000588	d__Bacteria;p__Firmicutes;c__Bacilli;o__Erysipelotrichales;f__Erysipelotrichaceae;g__Longicatena;s__Longicatena innocuum
MGBC000387	GCA_004792655.1	PRJNA474907	97.04	1.57	3580472	59	130099	60685	89.19	PASS	s__Prevotella sp004792655	species	d__Bacteria;p__Bacteroidota;c__Bacteroidia;o__Bacteroidales;f__Bacteroidaceae;g__Prevotella;s__Prevotella sp004792655	MGBC000387	d__Bacteria;p__Bacteroidota;c__Bacteroidia;o__Bacteroidales;f__Bacteroidaceae;g__Prevotella;s__Prevotella sp004792655
MGBC000388	GCA_004792675.1	PRJNA474907	99.06	0.38	3236090	143	63105	22630	97.16	PASS	s__Muribaculum intestinale	species	d__Bacteria;p__Bacteroidota;c__Bacteroidia;o__Bacteroidales;f__Muribaculaceae;g__Muribaculum;s__Muribaculum intestinale	MGBC000377	d__Bacteria;p__Bacteroidota;c__Bacteroidia;o__Bacteroidales;f__Muribaculaceae;g__Muribaculum;s__Muribaculum intestinale
MGBC000389	GCA_004793465.1	PRJNA474907	100	0	2810686	210	31111	13384	100	PASS	s__Adlercreutzia sp004793465	species	d__Bacteria;p__Actinobacteriota;c__Coriobacteriia;o__Coriobacteriales;f__Eggerthellaceae;g__Adlercreutzia;s__Adlercreutzia sp004793465	MGBC000183	d__Bacteria;p__Actinobacteriota;c__Coriobacteriia;o__Coriobacteriales;f__Eggerthellaceae;g__Adlercreutzia;s__Adlercreutzia sp004793465
MGBC000390	GCA_004793475.1	PRJNA474907	98.88	0.37	4387127	150	76474	29247	97.03	PASS	s__Bacteroides sp002491635	species	d__Bacteria;p__Bacteroidota;c__Bacteroidia;o__Bacteroidales;f__Bacteroidaceae;g__Bacteroides;s__Bacteroides sp002491635	MGBC135575	d__Bacteria;p__Bacteroidota;c__Bacteroidia;o__Bacteroidales;f__Bacteroidaceae;g__Bacteroides;s__Bacteroides sp002491635
MGBC000391	GCA_004793515.1	PRJNA474907	99.66	0.34	2582460	53	145339	48725	97.96	PASS	s__Rodentibacter heylii	species	d__Bacteria;p__Proteobacteria;c__Gammaproteobacteria;o__Enterobacterales;f__Pasteurellaceae;g__Rodentibacter;s__Rodentibacter heylii	MGBC000582	d__Bacteria;p__Proteobacteria;c__Gammaproteobacteria;o__Enterobacterales;f__Pasteurellaceae;g__Rodentibacter;s__Rodentibacter heylii
MGBC000392	GCA_004793535.1	PRJNA474907	99.48	0	2293609	186	26800	12331	99.48	PASS	s__Ligilactobacillus murinus	species	d__Bacteria;p__Firmicutes;c__Bacilli;o__Lactobacillales;f__Lactobacillaceae;g__Ligilactobacillus;s__Ligilactobacillus murinus	MGBC105567	d__Bacteria;p__Firmicutes;c__Bacilli;o__Lactobacillales;f__Lactobacillaceae;g__Ligilactobacillus;s__Ligilactobacillus murinus
MGBC000393	GCA_004793545.1	PRJNA474907	98.56	1.53	5871761	289	73119	20317	90.91	PASS	s__14-2 sp004793545	species	d__Bacteria;p__Firmicutes_A;c__Clostridia;o__Lachnospirales;f__Lachnospiraceae;g__14-2;s__14-2 sp004793545	MGBC000393	d__Bacteria;p__Firmicutes_A;c__Clostridia;o__Lachnospirales;f__Lachnospiraceae;g__14-2;s__14-2 sp004793545
MGBC000394	GCA_004793575.1	PRJNA474907	98.97	0	1903213	82	46001	23209	98.97	PASS	s__Lactobacillus johnsonii	species	d__Bacteria;p__Firmicutes;c__Bacilli;o__Lactobacillales;f__Lactobacillaceae;g__Lactobacillus;s__Lactobacillus johnsonii	MGBC128351	d__Bacteria;p__Firmicutes;c__Bacilli;o__Lactobacillales;f__Lactobacillaceae;g__Lactobacillus;s__Lactobacillus johnsonii
MGBC000395	GCA_004793585.1	PRJNA474907	98.73	0.16	3893842	174	79454	22378	97.93	PASS	s__CAG-56 sp004793585	species	d__Bacteria;p__Firmicutes_A;c__Clostridia;o__Lachnospirales;f__Lachnospiraceae;g__CAG-56;s__CAG-56 sp004793585	MGBC000395	d__Bacteria;p__Firmicutes_A;c__Clostridia;o__Lachnospirales;f__Lachnospiraceae;g__CAG-56;s__CAG-56 sp004793585
MGBC000396	GCA_004793655.1	PRJNA474907	99.06	0.57	3558743	130	50389	27374	96.21	PASS	s__Muribaculum intestinale	species	d__Bacteria;p__Bacteroidota;c__Bacteroidia;o__Bacteroidales;f__Muribaculaceae;g__Muribaculum;s__Muribaculum intestinale	MGBC000377	d__Bacteria;p__Bacteroidota;c__Bacteroidia;o__Bacteroidales;f__Muribaculaceae;g__Muribaculum;s__Muribaculum intestinale
MGBC000397	GCA_004793665.1	PRJNA474907	100	0.27	2281967	20	183519	114098	98.65	PASS	s__NM07-P-09 sp004793665	species	d__Bacteria;p__Actinobacteriota;c__Coriobacteriia;o__Coriobacteriales;f__Atopobiaceae;g__NM07-P-09;s__NM07-P-09 sp004793665	MGBC000190	d__Bacteria;p__Actinobacteriota;c__Coriobacteriia;o__Coriobacteriales;f__Atopobiaceae;g__NM07-P-09;s__NM07-P-09 sp004793665
MGBC000398	GCA_004793675.1	PRJNA474907	88	1.34	4390533	206	48805	21313	81.3	FAIL	NA	NA	NA	NA	NA
MGBC000399	GCA_004793735.1	PRJNA474907	99.43	0.13	3206047	31	383003	103420	98.78	PASS	s__Muribaculum sp002492595	species	d__Bacteria;p__Bacteroidota;c__Bacteroidia;o__Bacteroidales;f__Muribaculaceae;g__Muribaculum;s__Muribaculum sp002492595	MGBC109742	d__Bacteria;p__Bacteroidota;c__Bacteroidia;o__Bacteroidales;f__Muribaculaceae;g__Muribaculum;s__Muribaculum sp002492595
MGBC000400	GCA_004793755.1	PRJNA474907	99.48	0	2289377	168	38819	13627	99.48	PASS	s__Ligilactobacillus murinus	species	d__Bacteria;p__Firmicutes;c__Bacilli;o__Lactobacillales;f__Lactobacillaceae;g__Ligilactobacillus;s__Ligilactobacillus murinus	MGBC105567	d__Bacteria;p__Firmicutes;c__Bacilli;o__Lactobacillales;f__Lactobacillaceae;g__Ligilactobacillus;s__Ligilactobacillus murinus
MGBC000401	GCA_004793765.1	PRJNA474907	99.42	0.58	4216115	177	62163	23819	96.52	PASS	s__Parabacteroides distasonis_A	species	d__Bacteria;p__Bacteroidota;c__Bacteroidia;o__Bacteroidales;f__Tannerellaceae;g__Parabacteroides;s__Parabacteroides distasonis_A	MGBC104239	d__Bacteria;p__Bacteroidota;c__Bacteroidia;o__Bacteroidales;f__Tannerellaceae;g__Parabacteroides;s__Parabacteroides distasonis_A
MGBC000402	GCA_004793775.1	PRJNA474907	98.94	0	2014918	35	112400	57569	98.94	PASS	s__Lactobacillus intestinalis	species	d__Bacteria;p__Firmicutes;c__Bacilli;o__Lactobacillales;f__Lactobacillaceae;g__Lactobacillus;s__Lactobacillus intestinalis	MGBC000013	d__Bacteria;p__Firmicutes;c__Bacilli;o__Lactobacillales;f__Lactobacillaceae;g__Lactobacillus;s__Lactobacillus intestinalis
MGBC000403	GCA_004793785.1	PRJNA474907	100	0	3433771	69	153609	49764	100	PASS	s__Clostridium_P perfringens	species	d__Bacteria;p__Firmicutes_A;c__Clostridia;o__Clostridiales;f__Clostridiaceae;g__Clostridium_P;s__Clostridium_P perfringens	MGBC105161	d__Bacteria;p__Firmicutes_A;c__Clostridia;o__Clostridiales;f__Clostridiaceae;g__Clostridium_P;s__Clostridium_P perfringens
MGBC000404	GCA_004793835.1	PRJNA474907	99.25	1.13	5176077	164	91167	31561	93.6	PASS	s__Phocaeicola sartorii	species	d__Bacteria;p__Bacteroidota;c__Bacteroidia;o__Bacteroidales;f__Bacteroidaceae;g__Phocaeicola;s__Phocaeicola sartorii	MGBC162392	d__Bacteria;p__Bacteroidota;c__Bacteroidia;o__Bacteroidales;f__Bacteroidaceae;g__Phocaeicola;s__Phocaeicola sartorii
MGBC000405	GCA_004793845.1	PRJNA474907	100	0	2643072	12	424532	220256	100	PASS	s__Cutibacterium humerusii	species	d__Bacteria;p__Actinobacteriota;c__Actinomycetia;o__Propionibacteriales;f__Propionibacteriaceae;g__Cutibacterium;s__Cutibacterium humerusii	MGBC000405	d__Bacteria;p__Actinobacteriota;c__Actinomycetia;o__Propionibacteriales;f__Propionibacteriaceae;g__Cutibacterium;s__Cutibacterium humerusii
MGBC000406	GCA_004793875.1	PRJNA474907	99.45	1.09	2156033	144	35245	14972	94	PASS	s__Limosilactobacillus reuteri_D	species	d__Bacteria;p__Firmicutes;c__Bacilli;o__Lactobacillales;f__Lactobacillaceae;g__Limosilactobacillus;s__Limosilactobacillus reuteri_D	MGBC110046	d__Bacteria;p__Firmicutes;c__Bacilli;o__Lactobacillales;f__Lactobacillaceae;g__Limosilactobacillus;s__Limosilactobacillus reuteri_D
MGBC000407	GCA_004793885.1	PRJNA474907	95.63	2.56	2485955	63	87348	39459	82.83	PASS	s__Dubosiella sp004793885	species	d__Bacteria;p__Firmicutes;c__Bacilli;o__Erysipelotrichales;f__Erysipelotrichaceae;g__Dubosiella;s__Dubosiella sp004793885	MGBC103056	d__Bacteria;p__Firmicutes;c__Bacilli;o__Erysipelotrichales;f__Erysipelotrichaceae;g__Dubosiella;s__Dubosiella sp004793885
MGBC000408	GCA_004793905.1	PRJNA474907	99.63	0	3012096	64	130630	47064	99.63	PASS	s__Enterococcus_B hirae	species	d__Bacteria;p__Firmicutes;c__Bacilli;o__Lactobacillales;f__Enterococcaceae;g__Enterococcus_B;s__Enterococcus_B hirae	MGBC000573	d__Bacteria;p__Firmicutes;c__Bacilli;o__Lactobacillales;f__Enterococcaceae;g__Enterococcus_B;s__Enterococcus_B hirae
MGBC000409	GCA_004793925.1	PRJNA474907	99.19	0	2016409	6	457296	336068	99.19	PASS	s__NM07-P-09 sp004793925	species	d__Bacteria;p__Actinobacteriota;c__Coriobacteriia;o__Coriobacteriales;f__Atopobiaceae;g__NM07-P-09;s__NM07-P-09 sp004793925	MGBC163158	d__Bacteria;p__Actinobacteriota;c__Coriobacteriia;o__Coriobacteriales;f__Atopobiaceae;g__NM07-P-09;s__NM07-P-09 sp004793925
MGBC000410	GCA_004793935.1	PRJNA474907	99.63	0.07	3028247	41	176591	73859	99.28	PASS	s__Enterococcus faecalis	species	d__Bacteria;p__Firmicutes;c__Bacilli;o__Lactobacillales;f__Enterococcaceae;g__Enterococcus;s__Enterococcus faecalis	MGBC000359	d__Bacteria;p__Firmicutes;c__Bacilli;o__Lactobacillales;f__Enterococcaceae;g__Enterococcus;s__Enterococcus faecalis
MGBC000411	GCA_004793975.1	PRJNA474907	98.36	1.47	4812985	97	111621	49618	91.01	PASS	s__CAG-485 sp002493045	species	d__Bacteria;p__Bacteroidota;c__Bacteroidia;o__Bacteroidales;f__Muribaculaceae;g__CAG-485;s__CAG-485 sp002493045	MGBC109852	d__Bacteria;p__Bacteroidota;c__Bacteroidia;o__Bacteroidales;f__Muribaculaceae;g__CAG-485;s__CAG-485 sp002493045
MGBC000412	GCA_004794035.2	PRJNA474907	98.36	1.47	4826609	105	116759	45967	91.01	PASS	s__CAG-485 sp002493045	species	d__Bacteria;p__Bacteroidota;c__Bacteroidia;o__Bacteroidales;f__Muribaculaceae;g__CAG-485;s__CAG-485 sp002493045	MGBC109852	d__Bacteria;p__Bacteroidota;c__Bacteroidia;o__Bacteroidales;f__Muribaculaceae;g__CAG-485;s__CAG-485 sp002493045
MGBC000413	GCA_004794075.1	PRJNA474907	100	0.46	4266549	42	230190	101584	97.7	PASS	s__Stenotrophomonas maltophilia_AO	species	d__Bacteria;p__Proteobacteria;c__Gammaproteobacteria;o__Xanthomonadales;f__Xanthomonadaceae;g__Stenotrophomonas;s__Stenotrophomonas maltophilia_AO	MGBC000413	d__Bacteria;p__Proteobacteria;c__Gammaproteobacteria;o__Xanthomonadales;f__Xanthomonadaceae;g__Stenotrophomonas;s__Stenotrophomonas maltophilia_AO
MGBC000414	GCA_004794085.1	PRJNA474907	99.49	0.51	3231227	30	288451	107707	96.94	PASS	s__Microbacterium sp003293595	species	d__Bacteria;p__Actinobacteriota;c__Actinomycetia;o__Actinomycetales;f__Microbacteriaceae;g__Microbacterium;s__Microbacterium sp003293595	MGBC000414	d__Bacteria;p__Actinobacteriota;c__Actinomycetia;o__Actinomycetales;f__Microbacteriaceae;g__Microbacterium;s__Microbacterium sp003293595
MGBC000415	GCA_004794095.1	PRJNA474907	98.88	1.15	4827458	202	55099	23898	93.13	PASS	s__Bacteroides acidifaciens	species	d__Bacteria;p__Bacteroidota;c__Bacteroidia;o__Bacteroidales;f__Bacteroidaceae;g__Bacteroides;s__Bacteroides acidifaciens	MGBC000011	d__Bacteria;p__Bacteroidota;c__Bacteroidia;o__Bacteroidales;f__Bacteroidaceae;g__Bacteroides;s__Bacteroides acidifaciens
MGBC000416	GCA_004794105.1	PRJNA474907	99.19	0.56	3753752	39	353477	96250	96.39	PASS	s__Clostridium sartagoforme_B	species	d__Bacteria;p__Firmicutes_A;c__Clostridia;o__Clostridiales;f__Clostridiaceae;g__Clostridium;s__Clostridium sartagoforme_B	MGBC000416	d__Bacteria;p__Firmicutes_A;c__Clostridia;o__Clostridiales;f__Clostridiaceae;g__Clostridium;s__Clostridium sartagoforme_B
MGBC000417	GCA_004794115.1	PRJNA474907	99.46	0	2022610	92	64344	21984	99.46	PASS	s__Limosilactobacillus reuteri	species	d__Bacteria;p__Firmicutes;c__Bacilli;o__Lactobacillales;f__Lactobacillaceae;g__Limosilactobacillus;s__Limosilactobacillus reuteri	MGBC000384	d__Bacteria;p__Firmicutes;c__Bacilli;o__Lactobacillales;f__Lactobacillaceae;g__Limosilactobacillus;s__Limosilactobacillus reuteri
MGBC000418	GCA_004801615.1	PRJNA474907	100	0	2776445	43	219238	64568	100	PASS	s__Adlercreutzia caecimuris	species	d__Bacteria;p__Actinobacteriota;c__Coriobacteriia;o__Coriobacteriales;f__Eggerthellaceae;g__Adlercreutzia;s__Adlercreutzia caecimuris	MGBC000334	d__Bacteria;p__Actinobacteriota;c__Coriobacteriia;o__Coriobacteriales;f__Eggerthellaceae;g__Adlercreutzia;s__Adlercreutzia caecimuris
MGBC000419	GCA_004801625.1	PRJNA474907	100	0.89	2210556	57	77740	38781	95.55	PASS	s__Bifidobacterium globosum	species	d__Bacteria;p__Actinobacteriota;c__Actinomycetia;o__Actinomycetales;f__Bifidobacteriaceae;g__Bifidobacterium;s__Bifidobacterium globosum	MGBC162430	d__Bacteria;p__Actinobacteriota;c__Actinomycetia;o__Actinomycetales;f__Bifidobacteriaceae;g__Bifidobacterium;s__Bifidobacterium globosum
MGBC000420	GCA_004801635.1	PRJNA474907	99.06	1.65	2550124	378	13765	6746	90.81	PASS	s__Muribaculum sp002473395	species	d__Bacteria;p__Bacteroidota;c__Bacteroidia;o__Bacteroidales;f__Muribaculaceae;g__Muribaculum;s__Muribaculum sp002473395	MGBC104650	d__Bacteria;p__Bacteroidota;c__Bacteroidia;o__Bacteroidales;f__Muribaculaceae;g__Muribaculum;s__Muribaculum sp002473395
MGBC000421	GCA_004801645.1	PRJNA474907	98.51	0.38	4577398	176	87151	26007	96.61	PASS	s__Bacteroides faecichinchillae	species	d__Bacteria;p__Bacteroidota;c__Bacteroidia;o__Bacteroidales;f__Bacteroidaceae;g__Bacteroides;s__Bacteroides faecichinchillae	MGBC000421	d__Bacteria;p__Bacteroidota;c__Bacteroidia;o__Bacteroidales;f__Bacteroidaceae;g__Bacteroides;s__Bacteroides faecichinchillae
MGBC000422	GCA_004801655.1	PRJNA474907	99.23	0.73	3496927	42	245911	83260	95.58	PASS	s__Sphingomonas olei	species	d__Bacteria;p__Proteobacteria;c__Alphaproteobacteria;o__Sphingomonadales;f__Sphingomonadaceae;g__Sphingomonas;s__Sphingomonas olei	MGBC000422	d__Bacteria;p__Proteobacteria;c__Alphaproteobacteria;o__Sphingomonadales;f__Sphingomonadaceae;g__Sphingomonas;s__Sphingomonas olei
MGBC000423	GCA_004801705.1	PRJNA474907	99.43	0.13	3205416	23	382788	139365	98.78	PASS	s__Muribaculum sp002492595	species	d__Bacteria;p__Bacteroidota;c__Bacteroidia;o__Bacteroidales;f__Muribaculaceae;g__Muribaculum;s__Muribaculum sp002492595	MGBC109742	d__Bacteria;p__Bacteroidota;c__Bacteroidia;o__Bacteroidales;f__Muribaculaceae;g__Muribaculum;s__Muribaculum sp002492595
MGBC000424	GCA_004801715.1	PRJNA474907	100	0.46	5406158	32	373374	168942	97.7	PASS	s__Klebsiella variicola	species	d__Bacteria;p__Proteobacteria;c__Gammaproteobacteria;o__Enterobacterales;f__Enterobacteriaceae;g__Klebsiella;s__Klebsiella variicola	MGBC000424	d__Bacteria;p__Proteobacteria;c__Gammaproteobacteria;o__Enterobacterales;f__Enterobacteriaceae;g__Klebsiella;s__Klebsiella variicola
MGBC000425	GCA_004801725.1	PRJNA474907	99.93	0.1	4758332	88	229856	54071	99.43	PASS	s__Escherichia flexneri	species	d__Bacteria;p__Proteobacteria;c__Gammaproteobacteria;o__Enterobacterales;f__Enterobacteriaceae;g__Escherichia;s__Escherichia flexneri	MGBC000425	d__Bacteria;p__Proteobacteria;c__Gammaproteobacteria;o__Enterobacterales;f__Enterobacteriaceae;g__Escherichia;s__Escherichia flexneri
MGBC000426	GCA_004801755.1	PRJNA474907	98.36	1.47	4811524	93	105094	51736	91.01	PASS	s__CAG-485 sp002493045	species	d__Bacteria;p__Bacteroidota;c__Bacteroidia;o__Bacteroidales;f__Muribaculaceae;g__CAG-485;s__CAG-485 sp002493045	MGBC109852	d__Bacteria;p__Bacteroidota;c__Bacteroidia;o__Bacteroidales;f__Muribaculaceae;g__CAG-485;s__CAG-485 sp002493045
MGBC000427	GCA_005046025.1	PRJNA474907	100	0	2412878	14	461686	172348	100	PASS	s__Parvibacter caecicola	species	d__Bacteria;p__Actinobacteriota;c__Coriobacteriia;o__Coriobacteriales;f__Eggerthellaceae;g__Parvibacter;s__Parvibacter caecicola	MGBC000217	d__Bacteria;p__Actinobacteriota;c__Coriobacteriia;o__Coriobacteriales;f__Eggerthellaceae;g__Parvibacter;s__Parvibacter caecicola
MGBC000428	GCA_009767885.1	PRJNA474907	98.79	4.06	6202576	231	82116	26850	78.49	PASS	s__Clostridium chromiireducens	species	d__Bacteria;p__Firmicutes_A;c__Clostridia;o__Clostridiales;f__Clostridiaceae;g__Clostridium;s__Clostridium chromiireducens	MGBC000428	d__Bacteria;p__Firmicutes_A;c__Clostridia;o__Clostridiales;f__Clostridiaceae;g__Clostridium;s__Clostridium chromiireducens
MGBC000429	GCA_009767905.1	PRJNA474907	100	0	2886183	67	84448	43077	100	PASS	s__Adlercreutzia mucosicola	species	d__Bacteria;p__Actinobacteriota;c__Coriobacteriia;o__Coriobacteriales;f__Eggerthellaceae;g__Adlercreutzia;s__Adlercreutzia mucosicola	MGBC000429	d__Bacteria;p__Actinobacteriota;c__Coriobacteriia;o__Coriobacteriales;f__Eggerthellaceae;g__Adlercreutzia;s__Adlercreutzia mucosicola
MGBC000430	GCA_009767915.1	PRJNA474907	98.75	1.25	2713083	137	60263	19803	92.5	PASS	g__Parasutterella	genus	d__Bacteria;p__Proteobacteria;c__Gammaproteobacteria;o__Burkholderiales;f__Burkholderiaceae;g__Parasutterella;s__	MGBC134540	d__Bacteria;p__Proteobacteria;c__Gammaproteobacteria;o__Burkholderiales;f__Burkholderiaceae;g__Parasutterella;s__Parasutterella MGBC134540
MGBC000431	GCA_009767945.1	PRJNA474907	94.44	0	1855621	244	17671	7605	94.44	PASS	g__Streptococcus	genus	d__Bacteria;p__Firmicutes;c__Bacilli;o__Lactobacillales;f__Streptococcaceae;g__Streptococcus;s__	MGBC000431	d__Bacteria;p__Firmicutes;c__Bacilli;o__Lactobacillales;f__Streptococcaceae;g__Streptococcus;s__Streptococcus MGBC000431
MGBC000432	GCA_009856815.1	PRJNA474907	99.06	0.66	3560993	159	48904	22396	95.76	PASS	s__Muribaculum intestinale	species	d__Bacteria;p__Bacteroidota;c__Bacteroidia;o__Bacteroidales;f__Muribaculaceae;g__Muribaculum;s__Muribaculum intestinale	MGBC000377	d__Bacteria;p__Bacteroidota;c__Bacteroidia;o__Bacteroidales;f__Muribaculaceae;g__Muribaculum;s__Muribaculum intestinale
MGBC000433	GCA_003576085.1	PRJNA486904	99.48	0	2206844	223	21165	9896	99.48	PASS	s__Ligilactobacillus murinus	species	d__Bacteria;p__Firmicutes;c__Bacilli;o__Lactobacillales;f__Lactobacillaceae;g__Ligilactobacillus;s__Ligilactobacillus murinus	MGBC105567	d__Bacteria;p__Firmicutes;c__Bacilli;o__Lactobacillales;f__Lactobacillaceae;g__Ligilactobacillus;s__Ligilactobacillus murinus
MGBC000434	GCA_003611745.1	PRJNA486904	98.66	1.34	4755784	226	58320	21043	91.96	PASS	s__TF01-11 sp003611745	species	d__Bacteria;p__Firmicutes_A;c__Clostridia;o__Lachnospirales;f__Lachnospiraceae;g__TF01-11;s__TF01-11 sp003611745	MGBC111586	d__Bacteria;p__Firmicutes_A;c__Clostridia;o__Lachnospirales;f__Lachnospiraceae;g__TF01-11;s__TF01-11 sp003611745
MGBC000435	GCA_003611765.1	PRJNA486904	100	5.3	2763484	40	122679	69087	73.5	FAIL	NA	NA	NA	NA	NA
MGBC000436	GCA_003611795.1	PRJNA486904	99.19	0	3518269	77	216467	45691	99.19	PASS	s__Clostridium paraputrificum	species	d__Bacteria;p__Firmicutes_A;c__Clostridia;o__Clostridiales;f__Clostridiaceae;g__Clostridium;s__Clostridium paraputrificum	MGBC000436	d__Bacteria;p__Firmicutes_A;c__Clostridia;o__Clostridiales;f__Clostridiaceae;g__Clostridium;s__Clostridium paraputrificum
MGBC000437	GCA_003611805.1	PRJNA486904	98.85	1.72	4822914	155	111678	31115	90.25	PASS	s__UBA3282 sp003611805	species	d__Bacteria;p__Firmicutes_A;c__Clostridia;o__Lachnospirales;f__Lachnospiraceae;g__UBA3282;s__UBA3282 sp003611805	MGBC105541	d__Bacteria;p__Firmicutes_A;c__Clostridia;o__Lachnospirales;f__Lachnospiraceae;g__UBA3282;s__UBA3282 sp003611805
MGBC000438	GCA_003611835.1	PRJNA486904	100	0.67	4567751	151	86598	30250	96.65	PASS	s__Virgibacillus sp003612345	species	d__Bacteria;p__Firmicutes;c__Bacilli;o__Bacillales;f__Amphibacillaceae;g__Virgibacillus;s__Virgibacillus sp003612345	MGBC000462	d__Bacteria;p__Firmicutes;c__Bacilli;o__Bacillales;f__Amphibacillaceae;g__Virgibacillus;s__Virgibacillus sp003612345
MGBC000439	GCA_003611855.1	PRJNA486904	100	87.27	7849598	1573	57598	4990	-336.35	FAIL	NA	NA	NA	NA	NA
MGBC000440	GCA_003611865.1	PRJNA486904	100	102.07	6650966	614	38205	10832	-410.35	FAIL	NA	NA	NA	NA	NA
MGBC000441	GCA_003611875.1	PRJNA486904	98.73	0	5542728	202	95010	27439	98.73	PASS	s__UBA9502 sp003611875	species	d__Bacteria;p__Firmicutes_A;c__Clostridia;o__Lachnospirales;f__Lachnospiraceae;g__UBA9502;s__UBA9502 sp003611875	MGBC000441	d__Bacteria;p__Firmicutes_A;c__Clostridia;o__Lachnospirales;f__Lachnospiraceae;g__UBA9502;s__UBA9502 sp003611875
MGBC000442	GCA_003611905.1	PRJNA486904	98.73	0	5542143	210	91979	26391	98.73	PASS	s__UBA9502 sp003611875	species	d__Bacteria;p__Firmicutes_A;c__Clostridia;o__Lachnospirales;f__Lachnospiraceae;g__UBA9502;s__UBA9502 sp003611875	MGBC000441	d__Bacteria;p__Firmicutes_A;c__Clostridia;o__Lachnospirales;f__Lachnospiraceae;g__UBA9502;s__UBA9502 sp003611875
MGBC000443	GCA_003611925.1	PRJNA486904	100	104.17	6374185	81	241774	78693	-420.85	FAIL	NA	NA	NA	NA	NA
MGBC000444	GCA_003611955.1	PRJNA486904	98.85	3.72	4021802	65	137432	61873	80.25	PASS	s__1XD8-76 sp003611955	species	d__Bacteria;p__Firmicutes_A;c__Clostridia;o__Lachnospirales;f__Lachnospiraceae;g__1XD8-76;s__1XD8-76 sp003611955	MGBC000444	d__Bacteria;p__Firmicutes_A;c__Clostridia;o__Lachnospirales;f__Lachnospiraceae;g__1XD8-76;s__1XD8-76 sp003611955
MGBC000445	GCA_003612265.1	PRJNA486904	99.34	0.5	5845123	112	182249	52188	96.84	PASS	s__Bacillus_A thuringiensis	species	d__Bacteria;p__Firmicutes;c__Bacilli;o__Bacillales;f__Bacillaceae_G;g__Bacillus_A;s__Bacillus_A thuringiensis	MGBC000445	d__Bacteria;p__Firmicutes;c__Bacilli;o__Bacillales;f__Bacillaceae_G;g__Bacillus_A;s__Bacillus_A thuringiensis
MGBC000446	GCA_003612285.1	PRJNA486904	97.99	3.02	5346127	260	69588	20562	82.89	PASS	s__TF01-11 sp003612285	species	d__Bacteria;p__Firmicutes_A;c__Clostridia;o__Lachnospirales;f__Lachnospiraceae;g__TF01-11;s__TF01-11 sp003612285	MGBC123542	d__Bacteria;p__Firmicutes_A;c__Clostridia;o__Lachnospirales;f__Lachnospiraceae;g__TF01-11;s__TF01-11 sp003612285
MGBC000447	GCA_003612315.1	PRJNA486904	97.99	3.36	5354105	204	73079	26245	81.19	PASS	s__TF01-11 sp003612285	species	d__Bacteria;p__Firmicutes_A;c__Clostridia;o__Lachnospirales;f__Lachnospiraceae;g__TF01-11;s__TF01-11 sp003612285	MGBC123542	d__Bacteria;p__Firmicutes_A;c__Clostridia;o__Lachnospirales;f__Lachnospiraceae;g__TF01-11;s__TF01-11 sp003612285
MGBC000448	GCA_003612335.1	PRJNA486904	98.66	1.34	3559693	120	78643	29664	91.96	PASS	s__Lawsonibacter sp003612335	species	d__Bacteria;p__Firmicutes_A;c__Clostridia;o__Oscillospirales;f__Oscillospiraceae;g__Lawsonibacter;s__Lawsonibacter sp003612335	MGBC000448	d__Bacteria;p__Firmicutes_A;c__Clostridia;o__Oscillospirales;f__Oscillospiraceae;g__Lawsonibacter;s__Lawsonibacter sp003612335
MGBC000449	GCA_003612345.1	PRJNA486904	100	0.67	4536229	101	111305	44913	96.65	PASS	s__Virgibacillus sp003612345	species	d__Bacteria;p__Firmicutes;c__Bacilli;o__Bacillales;f__Amphibacillaceae;g__Virgibacillus;s__Virgibacillus sp003612345	MGBC000462	d__Bacteria;p__Firmicutes;c__Bacilli;o__Bacillales;f__Amphibacillaceae;g__Virgibacillus;s__Virgibacillus sp003612345
MGBC000450	GCA_003612355.1	PRJNA486904	98.66	1.34	4735240	280	47087	16911	91.96	PASS	s__TF01-11 sp003611745	species	d__Bacteria;p__Firmicutes_A;c__Clostridia;o__Lachnospirales;f__Lachnospiraceae;g__TF01-11;s__TF01-11 sp003611745	MGBC111586	d__Bacteria;p__Firmicutes_A;c__Clostridia;o__Lachnospirales;f__Lachnospiraceae;g__TF01-11;s__TF01-11 sp003611745
MGBC000451	GCA_003612395.1	PRJNA486904	99.23	1.61	4785746	121	174191	39551	91.18	PASS	s__CAG-95 sp003612395	species	d__Bacteria;p__Firmicutes_A;c__Clostridia;o__Lachnospirales;f__Lachnospiraceae;g__CAG-95;s__CAG-95 sp003612395	MGBC000451	d__Bacteria;p__Firmicutes_A;c__Clostridia;o__Lachnospirales;f__Lachnospiraceae;g__CAG-95;s__CAG-95 sp003612395
MGBC000452	GCA_003612405.1	PRJNA486904	98.28	1.15	4102192	73	173130	56194	92.53	PASS	s__UBA3282 sp003612405	species	d__Bacteria;p__Firmicutes_A;c__Clostridia;o__Lachnospirales;f__Lachnospiraceae;g__UBA3282;s__UBA3282 sp003612405	MGBC157434	d__Bacteria;p__Firmicutes_A;c__Clostridia;o__Lachnospirales;f__Lachnospiraceae;g__UBA3282;s__UBA3282 sp003612405
MGBC000453	GCA_003612415.1	PRJNA486904	100	104.17	6852223	1337	10119	5125	-420.85	FAIL	NA	NA	NA	NA	NA
MGBC000454	GCA_003612445.1	PRJNA486904	99.89	0.44	2053787	26	170451	78991	97.69	PASS	s__Bifidobacterium globosum	species	d__Bacteria;p__Actinobacteriota;c__Actinomycetia;o__Actinomycetales;f__Bifidobacteriaceae;g__Bifidobacterium;s__Bifidobacterium globosum	MGBC162430	d__Bacteria;p__Actinobacteriota;c__Actinomycetia;o__Actinomycetales;f__Bifidobacteriaceae;g__Bifidobacterium;s__Bifidobacterium globosum
MGBC000455	GCA_003612475.1	PRJNA486904	99.19	0.87	2338154	260	17615	8992	94.84	PASS	s__D16-63 sp003612475	species	d__Bacteria;p__Actinobacteriota;c__Coriobacteriia;o__Coriobacteriales;f__Eggerthellaceae;g__D16-63;s__D16-63 sp003612475	MGBC000455	d__Bacteria;p__Actinobacteriota;c__Coriobacteriia;o__Coriobacteriales;f__Eggerthellaceae;g__D16-63;s__D16-63 sp003612475
MGBC000456	GCA_003612485.1	PRJNA486904	97	5.72	4960820	164	140457	30248	68.4	FAIL	NA	NA	NA	NA	NA
MGBC000457	GCA_003612515.1	PRJNA486904	100	0	2166271	28	259548	77366	100	PASS	s__D16-34 sp003612515	species	d__Bacteria;p__Actinobacteriota;c__Coriobacteriia;o__Coriobacteriales;f__Eggerthellaceae;g__D16-34;s__D16-34 sp003612515	MGBC000457	d__Bacteria;p__Actinobacteriota;c__Coriobacteriia;o__Coriobacteriales;f__Eggerthellaceae;g__D16-34;s__D16-34 sp003612515
MGBC000458	GCA_003612525.1	PRJNA486904	97.13	1.44	4025695	132	135595	30497	89.93	PASS	s__C-53 sp003612525	species	d__Bacteria;p__Firmicutes_A;c__Clostridia;o__Lachnospirales;f__Lachnospiraceae;g__C-53;s__C-53 sp003612525	MGBC000458	d__Bacteria;p__Firmicutes_A;c__Clostridia;o__Lachnospirales;f__Lachnospiraceae;g__C-53;s__C-53 sp003612525
MGBC000459	GCA_003612555.1	PRJNA486904	97.99	0	3623976	106	123453	34188	97.99	PASS	s__Acutalibacter sp003612555	species	d__Bacteria;p__Firmicutes_A;c__Clostridia;o__Oscillospirales;f__Acutalibacteraceae;g__Acutalibacter;s__Acutalibacter sp003612555	MGBC000459	d__Bacteria;p__Firmicutes_A;c__Clostridia;o__Oscillospirales;f__Acutalibacteraceae;g__Acutalibacter;s__Acutalibacter sp003612555
MGBC000460	GCA_003612565.1	PRJNA486904	98.97	5.35	4699653	282	65187	16665	72.22	FAIL	NA	NA	NA	NA	NA
MGBC000461	GCA_003612585.1	PRJNA486904	99.37	0.63	3696592	34	244200	108723	96.22	PASS	s__UBA7160 sp003612585	species	d__Bacteria;p__Firmicutes_A;c__Clostridia;o__Lachnospirales;f__Lachnospiraceae;g__UBA7160;s__UBA7160 sp003612585	MGBC000461	d__Bacteria;p__Firmicutes_A;c__Clostridia;o__Lachnospirales;f__Lachnospiraceae;g__UBA7160;s__UBA7160 sp003612585
MGBC000462	GCA_003612615.1	PRJNA486904	100	0.67	4544727	103	114216	44123	96.65	PASS	s__Virgibacillus sp003612345	species	d__Bacteria;p__Firmicutes;c__Bacilli;o__Bacillales;f__Amphibacillaceae;g__Virgibacillus;s__Virgibacillus sp003612345	MGBC000462	d__Bacteria;p__Firmicutes;c__Bacilli;o__Bacillales;f__Amphibacillaceae;g__Virgibacillus;s__Virgibacillus sp003612345
MGBC000463	GCA_003612625.1	PRJNA486904	98.66	0	3435606	291	58692	11806	98.66	PASS	s__Anaerotruncus sp003612625	species	d__Bacteria;p__Firmicutes_A;c__Clostridia;o__Oscillospirales;f__Ruminococcaceae;g__Anaerotruncus;s__Anaerotruncus sp003612625	MGBC000110	d__Bacteria;p__Firmicutes_A;c__Clostridia;o__Oscillospirales;f__Ruminococcaceae;g__Anaerotruncus;s__Anaerotruncus sp003612625
MGBC000464	GCA_003612655.1	PRJNA486904	100	102.78	7417834	439	71244	16897	-413.9	FAIL	NA	NA	NA	NA	NA
MGBC000465	GCA_003612665.1	PRJNA486904	99.46	0.43	6457606	69	186819	93588	97.31	PASS	s__Bacteroides ovatus	species	d__Bacteria;p__Bacteroidota;c__Bacteroidia;o__Bacteroidales;f__Bacteroidaceae;g__Bacteroides;s__Bacteroides ovatus	MGBC000465	d__Bacteria;p__Bacteroidota;c__Bacteroidia;o__Bacteroidales;f__Bacteroidaceae;g__Bacteroides;s__Bacteroides ovatus
MGBC000466	GCA_003669055.1	PRJNA486904	98.73	1.27	4314868	138	93510	31267	92.38	PASS	s__UBA9502 sp003669055	species	d__Bacteria;p__Firmicutes_A;c__Clostridia;o__Lachnospirales;f__Lachnospiraceae;g__UBA9502;s__UBA9502 sp003669055	MGBC000498	d__Bacteria;p__Firmicutes_A;c__Clostridia;o__Lachnospirales;f__Lachnospiraceae;g__UBA9502;s__UBA9502 sp003669055
MGBC000467	GCA_003669085.1	PRJNA486904	100	78.2	8160283	4631	7580	1762	-291	FAIL	NA	NA	NA	NA	NA
MGBC000468	GCA_003670185.1	PRJNA486904	99.42	0.58	5148802	105	126276	49036	96.52	PASS	s__Parabacteroides distasonis	species	d__Bacteria;p__Bacteroidota;c__Bacteroidia;o__Bacteroidales;f__Tannerellaceae;g__Parabacteroides;s__Parabacteroides distasonis	MGBC115827	d__Bacteria;p__Bacteroidota;c__Bacteroidia;o__Bacteroidales;f__Tannerellaceae;g__Parabacteroides;s__Parabacteroides distasonis
MGBC000469	GCA_003670205.1	PRJNA486904	98.88	2.51	5065678	228	46566	22217	86.33	PASS	s__Bacteroides acidifaciens	species	d__Bacteria;p__Bacteroidota;c__Bacteroidia;o__Bacteroidales;f__Bacteroidaceae;g__Bacteroides;s__Bacteroides acidifaciens	MGBC000011	d__Bacteria;p__Bacteroidota;c__Bacteroidia;o__Bacteroidales;f__Bacteroidaceae;g__Bacteroides;s__Bacteroides acidifaciens
MGBC000470	GCA_003670235.1	PRJNA486904	99.62	1.03	6751646	134	152734	50385	94.47	PASS	s__Parabacteroides goldsteinii	species	d__Bacteria;p__Bacteroidota;c__Bacteroidia;o__Bacteroidales;f__Tannerellaceae;g__Parabacteroides;s__Parabacteroides goldsteinii	MGBC105165	d__Bacteria;p__Bacteroidota;c__Bacteroidia;o__Bacteroidales;f__Tannerellaceae;g__Parabacteroides;s__Parabacteroides goldsteinii
MGBC000471	GCA_003671795.1	PRJNA486904	99.43	0.38	3271714	82	81468	39898	97.53	PASS	s__Muribaculum sp002358615	species	d__Bacteria;p__Bacteroidota;c__Bacteroidia;o__Bacteroidales;f__Muribaculaceae;g__Muribaculum;s__Muribaculum sp002358615	MGBC162466	d__Bacteria;p__Bacteroidota;c__Bacteroidia;o__Bacteroidales;f__Muribaculaceae;g__Muribaculum;s__Muribaculum sp002358615
MGBC000472	GCA_003671805.1	PRJNA486904	99.42	0	4371412	224	97458	19515	99.42	PASS	s__Parabacteroides distasonis_A	species	d__Bacteria;p__Bacteroidota;c__Bacteroidia;o__Bacteroidales;f__Tannerellaceae;g__Parabacteroides;s__Parabacteroides distasonis_A	MGBC104239	d__Bacteria;p__Bacteroidota;c__Bacteroidia;o__Bacteroidales;f__Tannerellaceae;g__Parabacteroides;s__Parabacteroides distasonis_A
MGBC000473	GCA_003671855.1	PRJNA486904	98.88	1.39	4836365	218	51503	22185	91.93	PASS	s__Bacteroides acidifaciens	species	d__Bacteria;p__Bacteroidota;c__Bacteroidia;o__Bacteroidales;f__Bacteroidaceae;g__Bacteroides;s__Bacteroides acidifaciens	MGBC000011	d__Bacteria;p__Bacteroidota;c__Bacteroidia;o__Bacteroidales;f__Bacteroidaceae;g__Bacteroides;s__Bacteroides acidifaciens
MGBC000474	GCA_004125835.1	PRJNA486904	100	100	9677269	386	90007	25070	-400	FAIL	NA	NA	NA	NA	NA
MGBC000475	GCA_004125855.1	PRJNA486904	99.48	0	2296679	212	21032	10833	99.48	PASS	s__Ligilactobacillus murinus	species	d__Bacteria;p__Firmicutes;c__Bacilli;o__Lactobacillales;f__Lactobacillaceae;g__Ligilactobacillus;s__Ligilactobacillus murinus	MGBC105567	d__Bacteria;p__Firmicutes;c__Bacilli;o__Lactobacillales;f__Lactobacillaceae;g__Ligilactobacillus;s__Ligilactobacillus murinus
MGBC000476	GCA_009663655.1	PRJNA486904	99.3	8.08	4001783	940	228042	4257	58.9	FAIL	NA	NA	NA	NA	NA
MGBC000477	GCA_009663665.1	PRJNA486904	99.42	0	5374703	120	163640	44789	99.42	PASS	s__Muricomes sp000509105	species	d__Bacteria;p__Firmicutes_A;c__Clostridia;o__Lachnospirales;f__Lachnospiraceae;g__Muricomes;s__Muricomes sp000509105	MGBC000477	d__Bacteria;p__Firmicutes_A;c__Clostridia;o__Lachnospirales;f__Lachnospiraceae;g__Muricomes;s__Muricomes sp000509105
MGBC000478	GCA_009663675.1	PRJNA486904	99.03	0.78	2047602	56	126976	36564	95.13	PASS	s__Lactobacillus taiwanensis	species	d__Bacteria;p__Firmicutes;c__Bacilli;o__Lactobacillales;f__Lactobacillaceae;g__Lactobacillus;s__Lactobacillus taiwanensis	MGBC167061	d__Bacteria;p__Firmicutes;c__Bacilli;o__Lactobacillales;f__Lactobacillaceae;g__Lactobacillus;s__Lactobacillus taiwanensis
MGBC000479	GCA_009663755.1	PRJNA486904	98.8	0.48	3265317	57	385515	57286	96.4	PASS	s__Alistipes onderdonkii	species	d__Bacteria;p__Bacteroidota;c__Bacteroidia;o__Bacteroidales;f__Rikenellaceae;g__Alistipes;s__Alistipes onderdonkii	MGBC000479	d__Bacteria;p__Bacteroidota;c__Bacteroidia;o__Bacteroidales;f__Rikenellaceae;g__Alistipes;s__Alistipes onderdonkii
MGBC000480	GCA_009663775.1	PRJNA486904	99.46	1.63	2210726	127	36028	17407	91.31	PASS	g__Limosilactobacillus	genus	d__Bacteria;p__Firmicutes;c__Bacilli;o__Lactobacillales;f__Lactobacillaceae;g__Limosilactobacillus;s__	MGBC000480	d__Bacteria;p__Firmicutes;c__Bacilli;o__Lactobacillales;f__Lactobacillaceae;g__Limosilactobacillus;s__Limosilactobacillus MGBC000480
MGBC000481	GCA_009663785.1	PRJNA486904	97.96	0	2741186	105	79639	26106	97.96	PASS	s__Akkermansia muciniphila	species	d__Bacteria;p__Verrucomicrobiota;c__Verrucomicrobiae;o__Verrucomicrobiales;f__Akkermansiaceae;g__Akkermansia;s__Akkermansia muciniphila	MGBC000355	d__Bacteria;p__Verrucomicrobiota;c__Verrucomicrobiae;o__Verrucomicrobiales;f__Akkermansiaceae;g__Akkermansia;s__Akkermansia muciniphila
MGBC000482	GCA_009910555.1	PRJNA486904	99.53	0	3178391	80	105409	39729	99.53	PASS	s__Enterococcus faecalis	species	d__Bacteria;p__Firmicutes;c__Bacilli;o__Lactobacillales;f__Enterococcaceae;g__Enterococcus;s__Enterococcus faecalis	MGBC000359	d__Bacteria;p__Firmicutes;c__Bacilli;o__Lactobacillales;f__Enterococcaceae;g__Enterococcus;s__Enterococcus faecalis
MGBC000483	GCA_009910895.1	PRJNA486904	98.94	0.24	3193614	74	106692	43156	97.74	PASS	g__Emergencia	genus	d__Bacteria;p__Firmicutes_A;c__Clostridia;o__Peptostreptococcales;f__Anaerovoracaceae;g__Emergencia;s__	MGBC000042	d__Bacteria;p__Firmicutes_A;c__Clostridia;o__Peptostreptococcales;f__Anaerovoracaceae;g__Emergencia;s__Emergencia MGBC000042
MGBC000484	GCA_009910975.1	PRJNA486904	99.66	0.88	2437979	141	187069	17290	95.26	PASS	s__Rodentibacter pneumotropicus	species	d__Bacteria;p__Proteobacteria;c__Gammaproteobacteria;o__Enterobacterales;f__Pasteurellaceae;g__Rodentibacter;s__Rodentibacter pneumotropicus	MGBC142465	d__Bacteria;p__Proteobacteria;c__Gammaproteobacteria;o__Enterobacterales;f__Pasteurellaceae;g__Rodentibacter;s__Rodentibacter pneumotropicus
MGBC000485	GCA_009910985.1	PRJNA486904	99.25	0.06	4588351	143	121502	32086	98.95	PASS	s__Phocaeicola vulgatus	species	d__Bacteria;p__Bacteroidota;c__Bacteroidia;o__Bacteroidales;f__Bacteroidaceae;g__Phocaeicola;s__Phocaeicola vulgatus	MGBC000328	d__Bacteria;p__Bacteroidota;c__Bacteroidia;o__Bacteroidales;f__Bacteroidaceae;g__Phocaeicola;s__Phocaeicola vulgatus
MGBC000486	GCA_009911015.1	PRJNA486904	99.25	0.38	5118265	171	96449	29931	97.35	PASS	s__Phocaeicola sartorii	species	d__Bacteria;p__Bacteroidota;c__Bacteroidia;o__Bacteroidales;f__Bacteroidaceae;g__Phocaeicola;s__Phocaeicola sartorii	MGBC162392	d__Bacteria;p__Bacteroidota;c__Bacteroidia;o__Bacteroidales;f__Bacteroidaceae;g__Phocaeicola;s__Phocaeicola sartorii
MGBC000487	GCA_009911035.1	PRJNA486904	97.7	2.01	5490857	310	70542	17712	87.65	PASS	g__CAG-95	genus	d__Bacteria;p__Firmicutes_A;c__Clostridia;o__Lachnospirales;f__Lachnospiraceae;g__CAG-95;s__	MGBC123032	d__Bacteria;p__Firmicutes_A;c__Clostridia;o__Lachnospirales;f__Lachnospiraceae;g__CAG-95;s__CAG-95 MGBC123032
MGBC000488	GCA_009911045.1	PRJNA486904	99.73	4.45	2682656	168	331970	15968	77.48	PASS	s__Staphylococcus warneri	species	d__Bacteria;p__Firmicutes;c__Bacilli;o__Staphylococcales;f__Staphylococcaceae;g__Staphylococcus;s__Staphylococcus warneri	MGBC000139	d__Bacteria;p__Firmicutes;c__Bacilli;o__Staphylococcales;f__Staphylococcaceae;g__Staphylococcus;s__Staphylococcus warneri
MGBC000489	GCA_009911065.1	PRJNA486904	98.73	0.79	5367095	286	87359	18766	94.78	PASS	g__UBA9502	genus	d__Bacteria;p__Firmicutes_A;c__Clostridia;o__Lachnospirales;f__Lachnospiraceae;g__UBA9502;s__	MGBC000489	d__Bacteria;p__Firmicutes_A;c__Clostridia;o__Lachnospirales;f__Lachnospiraceae;g__UBA9502;s__UBA9502 MGBC000489
MGBC000490	GCA_009911095.1	PRJNA486904	100	287.99	13843058	1754	37304	7892	-1339.95	FAIL	NA	NA	NA	NA	NA
MGBC000491	GCA_009911105.1	PRJNA486904	98.73	0.95	5052860	238	87101	21230	93.98	PASS	g__UBA9502	genus	d__Bacteria;p__Firmicutes_A;c__Clostridia;o__Lachnospirales;f__Lachnospiraceae;g__UBA9502;s__	MGBC000489	d__Bacteria;p__Firmicutes_A;c__Clostridia;o__Lachnospirales;f__Lachnospiraceae;g__UBA9502;s__UBA9502 MGBC000489
MGBC000492	GCA_009911135.1	PRJNA486904	100	100	6244242	425	63224	14692	-400	FAIL	NA	NA	NA	NA	NA
MGBC000493	GCA_009911155.1	PRJNA486904	97.13	1.84	4093822	217	170010	18865	87.93	PASS	s__C-53 sp003612525	species	d__Bacteria;p__Firmicutes_A;c__Clostridia;o__Lachnospirales;f__Lachnospiraceae;g__C-53;s__C-53 sp003612525	MGBC000458	d__Bacteria;p__Firmicutes_A;c__Clostridia;o__Lachnospirales;f__Lachnospiraceae;g__C-53;s__C-53 sp003612525
MGBC000494	GCA_009911175.1	PRJNA486904	94.74	2.05	6713681	439	51068	15293	84.49	PASS	g__Schaedlerella	genus	d__Bacteria;p__Firmicutes_A;c__Clostridia;o__Lachnospirales;f__Lachnospiraceae;g__Schaedlerella;s__	MGBC000001	d__Bacteria;p__Firmicutes_A;c__Clostridia;o__Lachnospirales;f__Lachnospiraceae;g__Schaedlerella;s__Schaedlerella MGBC000001
MGBC000495	GCA_009911185.1	PRJNA486904	99.43	1.72	3745242	98	106230	38216	90.83	PASS	g__14-2	genus	d__Bacteria;p__Firmicutes_A;c__Clostridia;o__Lachnospirales;f__Lachnospiraceae;g__14-2;s__	MGBC000495	d__Bacteria;p__Firmicutes_A;c__Clostridia;o__Lachnospirales;f__Lachnospiraceae;g__14-2;s__14-2 MGBC000495
MGBC000496	GCA_009911195.1	PRJNA486904	98.28	0.57	4672159	422	51981	11071	95.43	PASS	g__Kineothrix	genus	d__Bacteria;p__Firmicutes_A;c__Clostridia;o__Lachnospirales;f__Lachnospiraceae;g__Kineothrix;s__	MGBC000496	d__Bacteria;p__Firmicutes_A;c__Clostridia;o__Lachnospirales;f__Lachnospiraceae;g__Kineothrix;s__Kineothrix MGBC000496
MGBC000497	GCA_009911235.1	PRJNA486904	97.99	0	3302631	89	89892	37108	97.99	PASS	g__Anaerotruncus	genus	d__Bacteria;p__Firmicutes_A;c__Clostridia;o__Oscillospirales;f__Ruminococcaceae;g__Anaerotruncus;s__	MGBC000100	d__Bacteria;p__Firmicutes_A;c__Clostridia;o__Oscillospirales;f__Ruminococcaceae;g__Anaerotruncus;s__Anaerotruncus MGBC000100
MGBC000498	GCA_009911255.1	PRJNA486904	98.73	1.27	4328901	145	119842	29854	92.38	PASS	s__UBA9502 sp003669055	species	d__Bacteria;p__Firmicutes_A;c__Clostridia;o__Lachnospirales;f__Lachnospiraceae;g__UBA9502;s__UBA9502 sp003669055	MGBC000498	d__Bacteria;p__Firmicutes_A;c__Clostridia;o__Lachnospirales;f__Lachnospiraceae;g__UBA9502;s__UBA9502 sp003669055
MGBC000499	GCA_009911265.1	PRJNA486904	98.59	1.94	3099963	53	195283	58489	88.89	PASS	g__Senegalia	genus	d__Bacteria;p__Firmicutes_A;c__Clostridia;o__Tissierellales;f__SIT17;g__Senegalia;s__	MGBC000499	d__Bacteria;p__Firmicutes_A;c__Clostridia;o__Tissierellales;f__SIT17;g__Senegalia;s__Senegalia MGBC000499
MGBC000500	GCA_009911275.1	PRJNA486904	94.74	1.56	5638332	228	103740	24729	86.94	PASS	s__Schaedlerella sp000403295	species	d__Bacteria;p__Firmicutes_A;c__Clostridia;o__Lachnospirales;f__Lachnospiraceae;g__Schaedlerella;s__Schaedlerella sp000403295	MGBC000500	d__Bacteria;p__Firmicutes_A;c__Clostridia;o__Lachnospirales;f__Lachnospiraceae;g__Schaedlerella;s__Schaedlerella sp000403295
MGBC000501	GCA_009911305.1	PRJNA486904	98.73	1.31	4649542	340	81841	13675	92.18	PASS	g__Clostridium_Q	genus	d__Bacteria;p__Firmicutes_A;c__Clostridia;o__Lachnospirales;f__Lachnospiraceae;g__Clostridium_Q;s__	MGBC131118	d__Bacteria;p__Firmicutes_A;c__Clostridia;o__Lachnospirales;f__Lachnospiraceae;g__Clostridium_Q;s__Clostridium_Q MGBC131118
MGBC000502	GCA_009911335.1	PRJNA486904	99.22	0.02	4319403	466	22649	9269	99.12	PASS	f__Butyricicoccaceae	family	d__Bacteria;p__Firmicutes_A;c__Clostridia;o__Oscillospirales;f__Butyricicoccaceae;g__;s__	MGBC000503	d__Bacteria;p__Firmicutes_A;c__Clostridia;o__Oscillospirales;f__Butyricicoccaceae;g__Butyricicoccaceae_NOV;s__Butyricicoccaceae_NOV MGBC000503
MGBC000503	GCA_009911355.1	PRJNA486904	99.22	0	4796283	427	40286	11232	99.22	PASS	f__Butyricicoccaceae	family	d__Bacteria;p__Firmicutes_A;c__Clostridia;o__Oscillospirales;f__Butyricicoccaceae;g__;s__	MGBC000503	d__Bacteria;p__Firmicutes_A;c__Clostridia;o__Oscillospirales;f__Butyricicoccaceae;g__Butyricicoccaceae_NOV;s__Butyricicoccaceae_NOV MGBC000503
MGBC000504	GCA_009911365.1	PRJNA486904	97.16	0.71	3959417	139	172643	28485	93.61	PASS	f__Anaerovoracaceae	family	d__Bacteria;p__Firmicutes_A;c__Clostridia;o__Peptostreptococcales;f__Anaerovoracaceae;g__;s__	MGBC000227	d__Bacteria;p__Firmicutes_A;c__Clostridia;o__Peptostreptococcales;f__Anaerovoracaceae;g__Anaerovoracaceae_NOV;s__Anaerovoracaceae_NOV MGBC000227
MGBC000505	GCA_009911385.1	PRJNA486904	100	4.28	3133693	508	148642	6168	78.6	FAIL	NA	NA	NA	NA	NA
MGBC000506	GCA_009911405.1	PRJNA486904	99.42	0.38	4350543	163	97266	26690	97.52	PASS	s__Parabacteroides distasonis_A	species	d__Bacteria;p__Bacteroidota;c__Bacteroidia;o__Bacteroidales;f__Tannerellaceae;g__Parabacteroides;s__Parabacteroides distasonis_A	MGBC104239	d__Bacteria;p__Bacteroidota;c__Bacteroidia;o__Bacteroidales;f__Tannerellaceae;g__Parabacteroides;s__Parabacteroides distasonis_A
MGBC000507	GCA_009911435.1	PRJNA486904	100	0.67	2017681	146	32041	13819	96.65	PASS	s__Bifidobacterium globosum	species	d__Bacteria;p__Actinobacteriota;c__Actinomycetia;o__Actinomycetales;f__Bifidobacteriaceae;g__Bifidobacterium;s__Bifidobacterium globosum	MGBC162430	d__Bacteria;p__Actinobacteriota;c__Actinomycetia;o__Actinomycetales;f__Bifidobacteriaceae;g__Bifidobacterium;s__Bifidobacterium globosum
MGBC000508	GCA_009911455.1	PRJNA486904	98.73	0.93	3786776	223	77351	16981	94.08	PASS	s__CAG-56 sp004793585	species	d__Bacteria;p__Firmicutes_A;c__Clostridia;o__Lachnospirales;f__Lachnospiraceae;g__CAG-56;s__CAG-56 sp004793585	MGBC000395	d__Bacteria;p__Firmicutes_A;c__Clostridia;o__Lachnospirales;f__Lachnospiraceae;g__CAG-56;s__CAG-56 sp004793585
MGBC000509	GCA_009911465.1	PRJNA486904	98.1	0.93	3800466	219	86982	17353	93.45	PASS	s__CAG-56 sp004793585	species	d__Bacteria;p__Firmicutes_A;c__Clostridia;o__Lachnospirales;f__Lachnospiraceae;g__CAG-56;s__CAG-56 sp004793585	MGBC000395	d__Bacteria;p__Firmicutes_A;c__Clostridia;o__Lachnospirales;f__Lachnospiraceae;g__CAG-56;s__CAG-56 sp004793585
MGBC000510	GCA_009911495.1	PRJNA486904	99.48	0	2206844	223	21165	9896	99.48	PASS	s__Ligilactobacillus murinus	species	d__Bacteria;p__Firmicutes;c__Bacilli;o__Lactobacillales;f__Lactobacillaceae;g__Ligilactobacillus;s__Ligilactobacillus murinus	MGBC105567	d__Bacteria;p__Firmicutes;c__Bacilli;o__Lactobacillales;f__Lactobacillaceae;g__Ligilactobacillus;s__Ligilactobacillus murinus
MGBC000511	GCA_009911505.1	PRJNA486904	98.49	0.97	4597452	551	43378	8343	93.64	FAIL	NA	NA	NA	NA	NA
MGBC000512	GCA_009911535.1	PRJNA486904	99.62	1.03	6744543	379	58747	17795	94.47	PASS	s__Parabacteroides goldsteinii	species	d__Bacteria;p__Bacteroidota;c__Bacteroidia;o__Bacteroidales;f__Tannerellaceae;g__Parabacteroides;s__Parabacteroides goldsteinii	MGBC105165	d__Bacteria;p__Bacteroidota;c__Bacteroidia;o__Bacteroidales;f__Tannerellaceae;g__Parabacteroides;s__Parabacteroides goldsteinii
MGBC000513	GCA_009911555.1	PRJNA486904	99.43	1.89	3528519	163	52372	21647	89.98	PASS	s__Duncaniella muris	species	d__Bacteria;p__Bacteroidota;c__Bacteroidia;o__Bacteroidales;f__Muribaculaceae;g__Duncaniella;s__Duncaniella muris	MGBC112607	d__Bacteria;p__Bacteroidota;c__Bacteroidia;o__Bacteroidales;f__Muribaculaceae;g__Duncaniella;s__Duncaniella muris
MGBC000514	GCA_009911575.1	PRJNA486904	100	100	5572573	233	57068	23916	-400	FAIL	NA	NA	NA	NA	NA
MGBC000515	GCA_009911595.1	PRJNA486904	99.33	0.67	3679173	179	41790	20554	95.98	PASS	g__Lawsonibacter	genus	d__Bacteria;p__Firmicutes_A;c__Clostridia;o__Oscillospirales;f__Oscillospiraceae;g__Lawsonibacter;s__	MGBC000515	d__Bacteria;p__Firmicutes_A;c__Clostridia;o__Oscillospirales;f__Oscillospiraceae;g__Lawsonibacter;s__Lawsonibacter MGBC000515
MGBC000516	GCA_009911605.1	PRJNA486904	99.43	3.02	3549123	172	48851	20634	84.33	PASS	s__Duncaniella muris	species	d__Bacteria;p__Bacteroidota;c__Bacteroidia;o__Bacteroidales;f__Muribaculaceae;g__Duncaniella;s__Duncaniella muris	MGBC112607	d__Bacteria;p__Bacteroidota;c__Bacteroidia;o__Bacteroidales;f__Muribaculaceae;g__Duncaniella;s__Duncaniella muris
MGBC000517	GCA_009911635.1	PRJNA486904	99.8	0	2702126	231	27301	11697	99.8	PASS	g__D16-34	genus	d__Bacteria;p__Actinobacteriota;c__Coriobacteriia;o__Coriobacteriales;f__Eggerthellaceae;g__D16-34;s__	MGBC000134	d__Bacteria;p__Actinobacteriota;c__Coriobacteriia;o__Coriobacteriales;f__Eggerthellaceae;g__D16-34;s__D16-34 MGBC000134
MGBC000518	GCA_009911645.1	PRJNA486904	99.33	0	4378120	395	33618	11083	99.33	PASS	g__Lawsonibacter	genus	d__Bacteria;p__Firmicutes_A;c__Clostridia;o__Oscillospirales;f__Oscillospiraceae;g__Lawsonibacter;s__	MGBC000518	d__Bacteria;p__Firmicutes_A;c__Clostridia;o__Oscillospirales;f__Oscillospiraceae;g__Lawsonibacter;s__Lawsonibacter MGBC000518
MGBC000519	GCA_009911675.1	PRJNA486904	98.66	0.34	3315799	377	33959	8795	96.96	PASS	g__Acutalibacter	genus	d__Bacteria;p__Firmicutes_A;c__Clostridia;o__Oscillospirales;f__Acutalibacteraceae;g__Acutalibacter;s__	MGBC101916	d__Bacteria;p__Firmicutes_A;c__Clostridia;o__Oscillospirales;f__Acutalibacteraceae;g__Acutalibacter;s__Acutalibacter MGBC101916
MGBC000520	GCA_009911695.1	PRJNA486904	100	0	2775196	331	22281	8384	100	PASS	g__Parvibacter	genus	d__Bacteria;p__Actinobacteriota;c__Coriobacteriia;o__Coriobacteriales;f__Eggerthellaceae;g__Parvibacter;s__	MGBC000220	d__Bacteria;p__Actinobacteriota;c__Coriobacteriia;o__Coriobacteriales;f__Eggerthellaceae;g__Parvibacter;s__Parvibacter MGBC000220
MGBC000521	GCA_009915105.1	PRJNA486904	35.77	5.04	5010131	2758	202744	1816	10.57	FAIL	NA	NA	NA	NA	NA
MGBC000522	GCA_009917305.1	PRJNA486904	96.31	0.67	3902101	155	128161	25174	92.96	PASS	g__Acutalibacter	genus	d__Bacteria;p__Firmicutes_A;c__Clostridia;o__Oscillospirales;f__Acutalibacteraceae;g__Acutalibacter;s__	MGBC000522	d__Bacteria;p__Firmicutes_A;c__Clostridia;o__Oscillospirales;f__Acutalibacteraceae;g__Acutalibacter;s__Acutalibacter MGBC000522
MGBC000523	GCA_009917315.1	PRJNA486904	99.31	2.18	2747187	89	118710	30867	88.41	PASS	s__Enterococcus_A xiangfangensis	species	d__Bacteria;p__Firmicutes;c__Bacilli;o__Lactobacillales;f__Enterococcaceae;g__Enterococcus_A;s__Enterococcus_A xiangfangensis	MGBC000523	d__Bacteria;p__Firmicutes;c__Bacilli;o__Lactobacillales;f__Enterococcaceae;g__Enterococcus_A;s__Enterococcus_A xiangfangensis
MGBC000524	GCA_009917325.1	PRJNA486904	99.46	0.53	4122985	78	233898	52858	96.81	PASS	s__Clostridioides difficile	species	d__Bacteria;p__Firmicutes_A;c__Clostridia;o__Peptostreptococcales;f__Peptostreptococcaceae;g__Clostridioides;s__Clostridioides difficile	MGBC000524	d__Bacteria;p__Firmicutes_A;c__Clostridia;o__Peptostreptococcales;f__Peptostreptococcaceae;g__Clostridioides;s__Clostridioides difficile
MGBC000525	GCA_009917365.1	PRJNA486904	98.66	1.68	3426649	369	50669	9286	90.26	PASS	g__Acutalibacter	genus	d__Bacteria;p__Firmicutes_A;c__Clostridia;o__Oscillospirales;f__Acutalibacteraceae;g__Acutalibacter;s__	MGBC101916	d__Bacteria;p__Firmicutes_A;c__Clostridia;o__Oscillospirales;f__Acutalibacteraceae;g__Acutalibacter;s__Acutalibacter MGBC101916
MGBC000526	GCA_009917385.1	PRJNA486904	100	0.67	4539479	102	111305	44504	96.65	PASS	s__Virgibacillus sp003612345	species	d__Bacteria;p__Firmicutes;c__Bacilli;o__Bacillales;f__Amphibacillaceae;g__Virgibacillus;s__Virgibacillus sp003612345	MGBC000462	d__Bacteria;p__Firmicutes;c__Bacilli;o__Bacillales;f__Amphibacillaceae;g__Virgibacillus;s__Virgibacillus sp003612345
MGBC000527	GCA_009917405.1	PRJNA486904	99.06	1.89	2238261	186	35941	12033	89.61	PASS	f__Erysipelotrichaceae	family	d__Bacteria;p__Firmicutes;c__Bacilli;o__Erysipelotrichales;f__Erysipelotrichaceae;g__;s__	MGBC000527	d__Bacteria;p__Firmicutes;c__Bacilli;o__Erysipelotrichales;f__Erysipelotrichaceae;g__Erysipelotrichaceae_NOV;s__Erysipelotrichaceae_NOV MGBC000527
MGBC000528	GCA_009917415.1	PRJNA486904	98.28	84.48	5294161	290	46027	18255	-324.12	FAIL	NA	NA	NA	NA	NA
MGBC000529	GCA_009917445.1	PRJNA486904	97.99	2.01	3778552	148	102490	25530	87.94	PASS	g__Acutalibacter	genus	d__Bacteria;p__Firmicutes_A;c__Clostridia;o__Oscillospirales;f__Acutalibacteraceae;g__Acutalibacter;s__	MGBC000548	d__Bacteria;p__Firmicutes_A;c__Clostridia;o__Oscillospirales;f__Acutalibacteraceae;g__Acutalibacter;s__Acutalibacter MGBC000548
MGBC000530	GCA_009917455.1	PRJNA486904	98.85	3.02	5508981	163	117299	33797	83.75	PASS	g__CAG-95	genus	d__Bacteria;p__Firmicutes_A;c__Clostridia;o__Lachnospirales;f__Lachnospiraceae;g__CAG-95;s__	MGBC105224	d__Bacteria;p__Firmicutes_A;c__Clostridia;o__Lachnospirales;f__Lachnospiraceae;g__CAG-95;s__CAG-95 MGBC105224
MGBC000531	GCA_009917485.1	PRJNA486904	98.66	3.16	5152081	214	92084	24075	82.86	PASS	g__CAG-95	genus	d__Bacteria;p__Firmicutes_A;c__Clostridia;o__Lachnospirales;f__Lachnospiraceae;g__CAG-95;s__	MGBC000531	d__Bacteria;p__Firmicutes_A;c__Clostridia;o__Lachnospirales;f__Lachnospiraceae;g__CAG-95;s__CAG-95 MGBC000531
MGBC000532	GCA_009917505.1	PRJNA486904	98.73	0.95	4185486	120	142792	34879	93.98	PASS	g__CAG-81	genus	d__Bacteria;p__Firmicutes_A;c__Clostridia;o__Lachnospirales;f__Lachnospiraceae;g__CAG-81;s__	MGBC118027	d__Bacteria;p__Firmicutes_A;c__Clostridia;o__Lachnospirales;f__Lachnospiraceae;g__CAG-81;s__CAG-81 MGBC118027
MGBC000533	GCA_009917525.1	PRJNA486904	96.98	0	3197856	65	251590	49197	96.98	PASS	g__Acutalibacter	genus	d__Bacteria;p__Firmicutes_A;c__Clostridia;o__Oscillospirales;f__Acutalibacteraceae;g__Acutalibacter;s__	MGBC000533	d__Bacteria;p__Firmicutes_A;c__Clostridia;o__Oscillospirales;f__Acutalibacteraceae;g__Acutalibacter;s__Acutalibacter MGBC000533
MGBC000534	GCA_009917545.1	PRJNA486904	98.73	0.95	4152241	119	134280	34892	93.98	PASS	g__CAG-81	genus	d__Bacteria;p__Firmicutes_A;c__Clostridia;o__Lachnospirales;f__Lachnospiraceae;g__CAG-81;s__	MGBC118027	d__Bacteria;p__Firmicutes_A;c__Clostridia;o__Lachnospirales;f__Lachnospiraceae;g__CAG-81;s__CAG-81 MGBC118027
MGBC000535	GCA_009917555.1	PRJNA486904	98.73	1.32	4452691	106	159622	42006	92.13	PASS	f__Lachnospiraceae	family	d__Bacteria;p__Firmicutes_A;c__Clostridia;o__Lachnospirales;f__Lachnospiraceae;g__;s__	MGBC143741	d__Bacteria;p__Firmicutes_A;c__Clostridia;o__Lachnospirales;f__Lachnospiraceae;g__Lachnospiraceae_NOV;s__Lachnospiraceae_NOV MGBC143741
MGBC000536	GCA_009917565.1	PRJNA486904	100	0	2887373	68	144712	42461	100	PASS	s__Adlercreutzia caecimuris	species	d__Bacteria;p__Actinobacteriota;c__Coriobacteriia;o__Coriobacteriales;f__Eggerthellaceae;g__Adlercreutzia;s__Adlercreutzia caecimuris	MGBC000334	d__Bacteria;p__Actinobacteriota;c__Coriobacteriia;o__Coriobacteriales;f__Eggerthellaceae;g__Adlercreutzia;s__Adlercreutzia caecimuris
MGBC000537	GCA_009917605.1	PRJNA486904	98.66	0	3652111	251	50262	14550	98.66	PASS	s__Anaerotruncus sp000403395	species	d__Bacteria;p__Firmicutes_A;c__Clostridia;o__Oscillospirales;f__Ruminococcaceae;g__Anaerotruncus;s__Anaerotruncus sp000403395	MGBC113583	d__Bacteria;p__Firmicutes_A;c__Clostridia;o__Oscillospirales;f__Ruminococcaceae;g__Anaerotruncus;s__Anaerotruncus sp000403395
MGBC000538	GCA_009917615.1	PRJNA486904	97.32	3.71	4135080	226	56865	18296	78.77	PASS	g__Lawsonibacter	genus	d__Bacteria;p__Firmicutes_A;c__Clostridia;o__Oscillospirales;f__Oscillospiraceae;g__Lawsonibacter;s__	MGBC000538	d__Bacteria;p__Firmicutes_A;c__Clostridia;o__Oscillospirales;f__Oscillospiraceae;g__Lawsonibacter;s__Lawsonibacter MGBC000538
MGBC000539	GCA_009917645.1	PRJNA486904	99.45	3.75	5067616	179	76416	28310	80.7	PASS	g__Bacillus_AK	genus	d__Bacteria;p__Firmicutes;c__Bacilli;o__Bacillales;f__Bacillaceae_A;g__Bacillus_AK;s__	MGBC000539	d__Bacteria;p__Firmicutes;c__Bacilli;o__Bacillales;f__Bacillaceae_A;g__Bacillus_AK;s__Bacillus_AK MGBC000539
MGBC000540	GCA_009927985.1	PRJNA486904	100	0	2803991	92	59037	30478	100	PASS	s__Adlercreutzia sp004793465	species	d__Bacteria;p__Actinobacteriota;c__Coriobacteriia;o__Coriobacteriales;f__Eggerthellaceae;g__Adlercreutzia;s__Adlercreutzia sp004793465	MGBC000183	d__Bacteria;p__Actinobacteriota;c__Coriobacteriia;o__Coriobacteriales;f__Eggerthellaceae;g__Adlercreutzia;s__Adlercreutzia sp004793465
MGBC000541	GCA_009935805.1	PRJNA486904	100	1.42	2881977	122	140827	23622	92.9	PASS	g__Emergencia	genus	d__Bacteria;p__Firmicutes_A;c__Clostridia;o__Peptostreptococcales;f__Anaerovoracaceae;g__Emergencia;s__	MGBC000541	d__Bacteria;p__Firmicutes_A;c__Clostridia;o__Peptostreptococcales;f__Anaerovoracaceae;g__Emergencia;s__Emergencia MGBC000541
MGBC000542	GCA_009935845.1	PRJNA486904	99.33	0	3724166	149	76171	24994	99.33	PASS	g__Flavonifractor	genus	d__Bacteria;p__Firmicutes_A;c__Clostridia;o__Oscillospirales;f__Oscillospiraceae;g__Flavonifractor;s__	MGBC000542	d__Bacteria;p__Firmicutes_A;c__Clostridia;o__Oscillospirales;f__Oscillospiraceae;g__Flavonifractor;s__Flavonifractor MGBC000542
MGBC000543	GCA_009935865.1	PRJNA486904	100	0	2563163	47	241014	54535	100	PASS	g__Odoribacter	genus	d__Bacteria;p__Bacteroidota;c__Bacteroidia;o__Bacteroidales;f__Marinifilaceae;g__Odoribacter;s__	MGBC131955	d__Bacteria;p__Bacteroidota;c__Bacteroidia;o__Bacteroidales;f__Marinifilaceae;g__Odoribacter;s__Odoribacter MGBC131955
MGBC000544	GCA_009935875.1	PRJNA486904	91.05	2.03	2300856	115	45086	20007	80.9	PASS	s__Turicibacter sp002311155	species	d__Bacteria;p__Firmicutes;c__Bacilli;o__Haloplasmatales;f__Turicibacteraceae;g__Turicibacter;s__Turicibacter sp002311155	MGBC117240	d__Bacteria;p__Firmicutes;c__Bacilli;o__Haloplasmatales;f__Turicibacteraceae;g__Turicibacter;s__Turicibacter sp002311155
MGBC000545	GCA_009935955.1	PRJNA486904	100	100	5568728	235	57060	23696	-400	FAIL	NA	NA	NA	NA	NA
MGBC000546	GCA_009936035.1	PRJNA486904	98.66	0.34	3357762	185	55390	18150	96.96	PASS	g__Acutalibacter	genus	d__Bacteria;p__Firmicutes_A;c__Clostridia;o__Oscillospirales;f__Acutalibacteraceae;g__Acutalibacter;s__	MGBC101916	d__Bacteria;p__Firmicutes_A;c__Clostridia;o__Oscillospirales;f__Acutalibacteraceae;g__Acutalibacter;s__Acutalibacter MGBC101916
MGBC000547	GCA_009936045.1	PRJNA486904	98.94	0.38	3387111	117	164848	28949	97.04	PASS	g__Emergencia	genus	d__Bacteria;p__Firmicutes_A;c__Clostridia;o__Peptostreptococcales;f__Anaerovoracaceae;g__Emergencia;s__	MGBC000042	d__Bacteria;p__Firmicutes_A;c__Clostridia;o__Peptostreptococcales;f__Anaerovoracaceae;g__Emergencia;s__Emergencia MGBC000042
MGBC000548	GCA_009936055.1	PRJNA486904	97.99	0	3414838	240	35912	14228	97.99	PASS	g__Acutalibacter	genus	d__Bacteria;p__Firmicutes_A;c__Clostridia;o__Oscillospirales;f__Acutalibacteraceae;g__Acutalibacter;s__	MGBC000548	d__Bacteria;p__Firmicutes_A;c__Clostridia;o__Oscillospirales;f__Acutalibacteraceae;g__Acutalibacter;s__Acutalibacter MGBC000548
MGBC000549	GCA_009936075.1	PRJNA486904	97.99	1.96	4062686	630	40626	6448	88.19	FAIL	NA	NA	NA	NA	NA
MGBC000550	GCA_009936115.1	PRJNA486904	98.94	0.24	3193937	74	106692	43161	97.74	PASS	g__Emergencia	genus	d__Bacteria;p__Firmicutes_A;c__Clostridia;o__Peptostreptococcales;f__Anaerovoracaceae;g__Emergencia;s__	MGBC000042	d__Bacteria;p__Firmicutes_A;c__Clostridia;o__Peptostreptococcales;f__Anaerovoracaceae;g__Emergencia;s__Emergencia MGBC000042
MGBC000551	GCA_010066845.1	PRJNA486904	99.25	0.69	2718542	45	278094	60412	95.8	PASS	s__Enterococcus_C asini	species	d__Bacteria;p__Firmicutes;c__Bacilli;o__Lactobacillales;f__Enterococcaceae;g__Enterococcus_C;s__Enterococcus_C asini	MGBC000551	d__Bacteria;p__Firmicutes;c__Bacilli;o__Lactobacillales;f__Enterococcaceae;g__Enterococcus_C;s__Enterococcus_C asini
MGBC000552	GCA_010066855.1	PRJNA486904	99.63	0.19	2901879	70	139574	41455	98.68	PASS	s__Enterococcus faecalis	species	d__Bacteria;p__Firmicutes;c__Bacilli;o__Lactobacillales;f__Enterococcaceae;g__Enterococcus;s__Enterococcus faecalis	MGBC000359	d__Bacteria;p__Firmicutes;c__Bacilli;o__Lactobacillales;f__Enterococcaceae;g__Enterococcus;s__Enterococcus faecalis
MGBC000553	GCA_008329425.1	PRJNA548111	99.41	0.86	6468556	68	471353	95125	95.11	PASS	s__Bacteroides thetaiotaomicron	species	d__Bacteria;p__Bacteroidota;c__Bacteroidia;o__Bacteroidales;f__Bacteroidaceae;g__Bacteroides;s__Bacteroides thetaiotaomicron	MGBC000324	d__Bacteria;p__Bacteroidota;c__Bacteroidia;o__Bacteroidales;f__Bacteroidaceae;g__Bacteroides;s__Bacteroides thetaiotaomicron
MGBC000554	GCA_008329455.1	PRJNA548111	99.41	1.16	6458606	86	370411	75100	93.61	PASS	s__Bacteroides thetaiotaomicron	species	d__Bacteria;p__Bacteroidota;c__Bacteroidia;o__Bacteroidales;f__Bacteroidaceae;g__Bacteroides;s__Bacteroides thetaiotaomicron	MGBC000324	d__Bacteria;p__Bacteroidota;c__Bacteroidia;o__Bacteroidales;f__Bacteroidaceae;g__Bacteroides;s__Bacteroides thetaiotaomicron
MGBC000555	ERR1211980	PRJEB10572	99.33	0.04	4056434	146	81308	27778	99.13	PASS	g__Lawsonibacter	genus	d__Bacteria;p__Firmicutes_A;c__Clostridia;o__Oscillospirales;f__Oscillospiraceae;g__Lawsonibacter;s__	MGBC000555	d__Bacteria;p__Firmicutes_A;c__Clostridia;o__Oscillospirales;f__Oscillospiraceae;g__Lawsonibacter;s__Lawsonibacter MGBC000555
MGBC000556	ERR1211981	PRJEB10572	79.29	0.32	5895729	2064	4491	2664	77.69	FAIL	NA	NA	NA	NA	NA
MGBC000557	ERR1211982	PRJEB10572	94.32	0.88	3758239	270	34821	13806	89.92	PASS	s__Muricomes intestini	species	d__Bacteria;p__Firmicutes_A;c__Clostridia;o__Lachnospirales;f__Lachnospiraceae;g__Muricomes;s__Muricomes intestini	MGBC000557	d__Bacteria;p__Firmicutes_A;c__Clostridia;o__Lachnospirales;f__Lachnospiraceae;g__Muricomes;s__Muricomes intestini
MGBC000558	ERR1211983	PRJEB10572	99.37	0	3475032	33	428475	105304	99.37	PASS	s__Cuneatibacter caecimuris	species	d__Bacteria;p__Firmicutes_A;c__Clostridia;o__Lachnospirales;f__Lachnospiraceae;g__Cuneatibacter;s__Cuneatibacter caecimuris	MGBC000558	d__Bacteria;p__Firmicutes_A;c__Clostridia;o__Lachnospirales;f__Lachnospiraceae;g__Cuneatibacter;s__Cuneatibacter caecimuris
MGBC000559	ERR1211984	PRJEB10572	98.83	0.1	3711019	85	173769	43649	98.33	PASS	s__Dorea muris	species	d__Bacteria;p__Firmicutes_A;c__Clostridia;o__Lachnospirales;f__Lachnospiraceae;g__Dorea;s__Dorea muris	MGBC000559	d__Bacteria;p__Firmicutes_A;c__Clostridia;o__Lachnospirales;f__Lachnospiraceae;g__Dorea;s__Dorea muris
MGBC000560	ERR1211985	PRJEB10572	97.58	2.69	3021513	631	9146	4788	84.13	FAIL	NA	NA	NA	NA	NA
MGBC000561	ERR1211986	PRJEB10572	100	0.94	3218042	84	126913	38280	95.3	PASS	s__Longibaculum muris	species	d__Bacteria;p__Firmicutes;c__Bacilli;o__Erysipelotrichales;f__Erysipelatoclostridiaceae;g__Longibaculum;s__Longibaculum muris	MGBC000561	d__Bacteria;p__Firmicutes;c__Bacilli;o__Erysipelotrichales;f__Erysipelatoclostridiaceae;g__Longibaculum;s__Longibaculum muris
MGBC000562	ERR1211987	PRJEB10572	99.85	0.29	7314533	73	333948	100169	98.4	PASS	s__Paenibacillus amylolyticus	species	d__Bacteria;p__Firmicutes;c__Bacilli;o__Paenibacillales;f__Paenibacillaceae;g__Paenibacillus;s__Paenibacillus amylolyticus	MGBC000562	d__Bacteria;p__Firmicutes;c__Bacilli;o__Paenibacillales;f__Paenibacillaceae;g__Paenibacillus;s__Paenibacillus amylolyticus
MGBC000563	ERR1211988	PRJEB10572	99.33	0.67	2743549	61	178905	44975	95.98	PASS	s__Frisingicoccus caecimuris	species	d__Bacteria;p__Firmicutes_A;c__Clostridia;o__Lachnospirales;f__Lachnospiraceae;g__Frisingicoccus;s__Frisingicoccus caecimuris	MGBC000563	d__Bacteria;p__Firmicutes_A;c__Clostridia;o__Lachnospirales;f__Lachnospiraceae;g__Frisingicoccus;s__Frisingicoccus caecimuris
MGBC000564	ERR1211989	PRJEB10572	99.37	0.16	4195457	214	100517	19603	98.57	PASS	s__Blautia_A sp000433815	species	d__Bacteria;p__Firmicutes_A;c__Clostridia;o__Lachnospirales;f__Lachnospiraceae;g__Blautia_A;s__Blautia_A sp000433815	MGBC000564	d__Bacteria;p__Firmicutes_A;c__Clostridia;o__Lachnospirales;f__Lachnospiraceae;g__Blautia_A;s__Blautia_A sp000433815
MGBC000565	ERR1211990	PRJEB10572	100	1.18	3284537	109	84378	30129	94.1	PASS	g__Actinomyces	genus	d__Bacteria;p__Actinobacteriota;c__Actinomycetia;o__Actinomycetales;f__Actinomycetaceae;g__Actinomyces;s__	MGBC000565	d__Bacteria;p__Actinobacteriota;c__Actinomycetia;o__Actinomycetales;f__Actinomycetaceae;g__Actinomyces;s__Actinomyces MGBC000565
MGBC000566	ERR1211991	PRJEB10572	99.42	0.64	5231949	87	188811	60128	96.22	PASS	s__Parabacteroides distasonis	species	d__Bacteria;p__Bacteroidota;c__Bacteroidia;o__Bacteroidales;f__Tannerellaceae;g__Parabacteroides;s__Parabacteroides distasonis	MGBC115827	d__Bacteria;p__Bacteroidota;c__Bacteroidia;o__Bacteroidales;f__Tannerellaceae;g__Parabacteroides;s__Parabacteroides distasonis
MGBC000567	ERR1211992	PRJEB10572	100	0	2783038	54	118004	51521	100	PASS	s__Adlercreutzia sp004793465	species	d__Bacteria;p__Actinobacteriota;c__Coriobacteriia;o__Coriobacteriales;f__Eggerthellaceae;g__Adlercreutzia;s__Adlercreutzia sp004793465	MGBC000183	d__Bacteria;p__Actinobacteriota;c__Coriobacteriia;o__Coriobacteriales;f__Eggerthellaceae;g__Adlercreutzia;s__Adlercreutzia sp004793465
MGBC000568	ERR1211993	PRJEB10572	95.1	1.05	3132436	59	165831	53074	89.85	PASS	f__Garciellaceae	family	d__Bacteria;p__Firmicutes_A;c__Clostridia;o__Eubacteriales;f__Garciellaceae;g__;s__	MGBC000568	d__Bacteria;p__Firmicutes_A;c__Clostridia;o__Eubacteriales;f__Garciellaceae;g__Garciellaceae_NOV;s__Garciellaceae_NOV MGBC000568
MGBC000569	ERR1211994	PRJEB10572	99.32	0	6014024	72	309786	83480	99.32	PASS	s__Enterocloster bolteae	species	d__Bacteria;p__Firmicutes_A;c__Clostridia;o__Lachnospirales;f__Lachnospiraceae;g__Enterocloster;s__Enterocloster bolteae	MGBC000569	d__Bacteria;p__Firmicutes_A;c__Clostridia;o__Lachnospirales;f__Lachnospiraceae;g__Enterocloster;s__Enterocloster bolteae
MGBC000570	ERR1211995	PRJEB10572	99.48	0	2303240	198	38611	11629	99.48	PASS	s__Ligilactobacillus murinus	species	d__Bacteria;p__Firmicutes;c__Bacilli;o__Lactobacillales;f__Lactobacillaceae;g__Ligilactobacillus;s__Ligilactobacillus murinus	MGBC105567	d__Bacteria;p__Firmicutes;c__Bacilli;o__Lactobacillales;f__Lactobacillaceae;g__Ligilactobacillus;s__Ligilactobacillus murinus
MGBC000571	ERR1211996	PRJEB10572	0	0	80784	69	4815	1170	0	FAIL	NA	NA	NA	NA	NA
MGBC000572	ERR1211997	PRJEB10572	99.97	0.08	5120298	48	748000	106654	99.57	PASS	s__Escherichia coli	species	d__Bacteria;p__Proteobacteria;c__Gammaproteobacteria;o__Enterobacterales;f__Enterobacteriaceae;g__Escherichia;s__Escherichia coli	MGBC000037	d__Bacteria;p__Proteobacteria;c__Gammaproteobacteria;o__Enterobacterales;f__Enterobacteriaceae;g__Escherichia;s__Escherichia coli
MGBC000573	ERR1211998	PRJEB10572	99.63	0	3048391	60	173711	50800	99.63	PASS	s__Enterococcus_B hirae	species	d__Bacteria;p__Firmicutes;c__Bacilli;o__Lactobacillales;f__Enterococcaceae;g__Enterococcus_B;s__Enterococcus_B hirae	MGBC000573	d__Bacteria;p__Firmicutes;c__Bacilli;o__Lactobacillales;f__Enterococcaceae;g__Enterococcus_B;s__Enterococcus_B hirae
MGBC000574	ERR1211999	PRJEB10572	99.44	1.39	2780836	47	339765	59166	92.49	PASS	s__Staphylococcus xylosus	species	d__Bacteria;p__Firmicutes;c__Bacilli;o__Staphylococcales;f__Staphylococcaceae;g__Staphylococcus;s__Staphylococcus xylosus	MGBC000574	d__Bacteria;p__Firmicutes;c__Bacilli;o__Staphylococcales;f__Staphylococcaceae;g__Staphylococcus;s__Staphylococcus xylosus
MGBC000575	ERR1212000	PRJEB10572	99.25	0.19	3597656	48	310053	74948	98.3	PASS	s__Enterococcus_D gallinarum	species	d__Bacteria;p__Firmicutes;c__Bacilli;o__Lactobacillales;f__Enterococcaceae;g__Enterococcus_D;s__Enterococcus_D gallinarum	MGBC103503	d__Bacteria;p__Firmicutes;c__Bacilli;o__Lactobacillales;f__Enterococcaceae;g__Enterococcus_D;s__Enterococcus_D gallinarum
MGBC000576	ERR1212001	PRJEB10572	98.88	1.06	5298185	208	83825	25468	93.58	PASS	s__Bacteroides acidifaciens	species	d__Bacteria;p__Bacteroidota;c__Bacteroidia;o__Bacteroidales;f__Bacteroidaceae;g__Bacteroides;s__Bacteroides acidifaciens	MGBC000011	d__Bacteria;p__Bacteroidota;c__Bacteroidia;o__Bacteroidales;f__Bacteroidaceae;g__Bacteroides;s__Bacteroides acidifaciens
MGBC000577	ERR1212002	PRJEB10572	99.46	1.44	6132574	125	167078	49047	92.26	PASS	s__Bacteroides xylanisolvens	species	d__Bacteria;p__Bacteroidota;c__Bacteroidia;o__Bacteroidales;f__Bacteroidaceae;g__Bacteroides;s__Bacteroides xylanisolvens	MGBC000577	d__Bacteria;p__Bacteroidota;c__Bacteroidia;o__Bacteroidales;f__Bacteroidaceae;g__Bacteroides;s__Bacteroides xylanisolvens
MGBC000578	ERR1212003	PRJEB10572	99.3	1.4	3543749	72	412928	49217	92.3	PASS	s__Paraclostridium bifermentans	species	d__Bacteria;p__Firmicutes_A;c__Clostridia;o__Peptostreptococcales;f__Peptostreptococcaceae;g__Paraclostridium;s__Paraclostridium bifermentans	MGBC000578	d__Bacteria;p__Firmicutes_A;c__Clostridia;o__Peptostreptococcales;f__Peptostreptococcaceae;g__Paraclostridium;s__Paraclostridium bifermentans
MGBC000579	ERR1212004	PRJEB10572	99.03	0	2274316	112	57050	20294	99.03	PASS	s__Lactobacillus taiwanensis	species	d__Bacteria;p__Firmicutes;c__Bacilli;o__Lactobacillales;f__Lactobacillaceae;g__Lactobacillus;s__Lactobacillus taiwanensis	MGBC167061	d__Bacteria;p__Firmicutes;c__Bacilli;o__Lactobacillales;f__Lactobacillaceae;g__Lactobacillus;s__Lactobacillus taiwanensis
MGBC000580	ERR1212005	PRJEB10572	100	0	2478262	35	320944	70794	100	PASS	s__Parvibacter caecicola	species	d__Bacteria;p__Actinobacteriota;c__Coriobacteriia;o__Coriobacteriales;f__Eggerthellaceae;g__Parvibacter;s__Parvibacter caecicola	MGBC000217	d__Bacteria;p__Actinobacteriota;c__Coriobacteriia;o__Coriobacteriales;f__Eggerthellaceae;g__Parvibacter;s__Parvibacter caecicola
MGBC000581	ERR1212006	PRJEB10572	100	0	2797422	74	170331	37800	100	PASS	s__Adlercreutzia caecimuris	species	d__Bacteria;p__Actinobacteriota;c__Coriobacteriia;o__Coriobacteriales;f__Eggerthellaceae;g__Adlercreutzia;s__Adlercreutzia caecimuris	MGBC000334	d__Bacteria;p__Actinobacteriota;c__Coriobacteriia;o__Coriobacteriales;f__Eggerthellaceae;g__Adlercreutzia;s__Adlercreutzia caecimuris
MGBC000582	ERR1212007	PRJEB10572	99.66	0.34	2615893	65	186219	40238	97.96	PASS	s__Rodentibacter heylii	species	d__Bacteria;p__Proteobacteria;c__Gammaproteobacteria;o__Enterobacterales;f__Pasteurellaceae;g__Rodentibacter;s__Rodentibacter heylii	MGBC000582	d__Bacteria;p__Proteobacteria;c__Gammaproteobacteria;o__Enterobacterales;f__Pasteurellaceae;g__Rodentibacter;s__Rodentibacter heylii
MGBC000583	ERR1212008	PRJEB10572	96.9	2.36	4402713	1128	6691	3902	85.1	FAIL	NA	NA	NA	NA	NA
MGBC000584	ERR1212009	PRJEB10572	97.99	1.34	3461292	127	88946	27246	91.29	PASS	g__Anaerotruncus	genus	d__Bacteria;p__Firmicutes_A;c__Clostridia;o__Oscillospirales;f__Ruminococcaceae;g__Anaerotruncus;s__	MGBC000100	d__Bacteria;p__Firmicutes_A;c__Clostridia;o__Oscillospirales;f__Ruminococcaceae;g__Anaerotruncus;s__Anaerotruncus MGBC000100
MGBC000585	ERR1212010	PRJEB10572	100	0.94	3000077	105	104392	28572	95.3	PASS	s__Longicatena caecimuris	species	d__Bacteria;p__Firmicutes;c__Bacilli;o__Erysipelotrichales;f__Erysipelotrichaceae;g__Longicatena;s__Longicatena caecimuris	MGBC000585	d__Bacteria;p__Firmicutes;c__Bacilli;o__Erysipelotrichales;f__Erysipelotrichaceae;g__Longicatena;s__Longicatena caecimuris
MGBC000586	ERR1212011	PRJEB10572	99.37	0	4998869	103	141729	48532	99.37	PASS	s__Clostridium_Q symbiosum	species	d__Bacteria;p__Firmicutes_A;c__Clostridia;o__Lachnospirales;f__Lachnospiraceae;g__Clostridium_Q;s__Clostridium_Q symbiosum	MGBC000586	d__Bacteria;p__Firmicutes_A;c__Clostridia;o__Lachnospirales;f__Lachnospiraceae;g__Clostridium_Q;s__Clostridium_Q symbiosum
MGBC000587	ERR1212012	PRJEB10572	99.36	1.59	5474944	256	72192	21386	91.41	PASS	s__Blautia coccoides_A	species	d__Bacteria;p__Firmicutes_A;c__Clostridia;o__Lachnospirales;f__Lachnospiraceae;g__Blautia;s__Blautia coccoides_A	MGBC103140	d__Bacteria;p__Firmicutes_A;c__Clostridia;o__Lachnospirales;f__Lachnospiraceae;g__Blautia;s__Blautia coccoides_A
MGBC000588	ERR1212013	PRJEB10572	100	0	4239712	117	253711	36234	100	PASS	s__Longicatena innocuum	species	d__Bacteria;p__Firmicutes;c__Bacilli;o__Erysipelotrichales;f__Erysipelotrichaceae;g__Longicatena;s__Longicatena innocuum	MGBC000588	d__Bacteria;p__Firmicutes;c__Bacilli;o__Erysipelotrichales;f__Erysipelotrichaceae;g__Longicatena;s__Longicatena innocuum
MGBC000589	ERR1212014	PRJEB10572	99.31	0	3047594	76	205255	40092	99.31	PASS	s__Clostridium_F tepidum	species	d__Bacteria;p__Firmicutes_A;c__Clostridia;o__Clostridiales;f__Clostridiaceae;g__Clostridium_F;s__Clostridium_F tepidum	MGBC000589	d__Bacteria;p__Firmicutes_A;c__Clostridia;o__Clostridiales;f__Clostridiaceae;g__Clostridium_F;s__Clostridium_F tepidum
MGBC000590	ERR1212015	PRJEB10572	99.52	0	3250571	22	324825	147734	99.52	PASS	s__Alistipes timonensis	species	d__Bacteria;p__Bacteroidota;c__Bacteroidia;o__Bacteroidales;f__Rikenellaceae;g__Alistipes;s__Alistipes timonensis	MGBC000050	d__Bacteria;p__Bacteroidota;c__Bacteroidia;o__Bacteroidales;f__Rikenellaceae;g__Alistipes;s__Alistipes timonensis
MGBC000591	ERR1212016	PRJEB10572	99.62	0.77	6480608	223	105148	29058	95.77	PASS	s__Parabacteroides goldsteinii	species	d__Bacteria;p__Bacteroidota;c__Bacteroidia;o__Bacteroidales;f__Tannerellaceae;g__Parabacteroides;s__Parabacteroides goldsteinii	MGBC105165	d__Bacteria;p__Bacteroidota;c__Bacteroidia;o__Bacteroidales;f__Tannerellaceae;g__Parabacteroides;s__Parabacteroides goldsteinii
MGBC000592	ERR1212017	PRJEB10572	100	0	4089932	75	261018	54525	100	PASS	s__Proteus mirabilis	species	d__Bacteria;p__Proteobacteria;c__Gammaproteobacteria;o__Enterobacterales;f__Enterobacteriaceae;g__Proteus;s__Proteus mirabilis	MGBC000018	d__Bacteria;p__Proteobacteria;c__Gammaproteobacteria;o__Enterobacterales;f__Enterobacteriaceae;g__Proteus;s__Proteus mirabilis
MGBC000593	ERR1212018	PRJEB10572	99.25	0.19	5141670	284	59100	18103	98.3	PASS	s__Phocaeicola vulgatus	species	d__Bacteria;p__Bacteroidota;c__Bacteroidia;o__Bacteroidales;f__Bacteroidaceae;g__Phocaeicola;s__Phocaeicola vulgatus	MGBC000328	d__Bacteria;p__Bacteroidota;c__Bacteroidia;o__Bacteroidales;f__Bacteroidaceae;g__Phocaeicola;s__Phocaeicola vulgatus
MGBC000594	ERR1212019	PRJEB10572	98.6	0.7	3018782	541	10325	5580	95.1	FAIL	NA	NA	NA	NA	NA
MGBC000595	ERR1212020	PRJEB10572	100	1.41	4238298	1140	5871	3717	92.95	FAIL	NA	NA	NA	NA	NA
MGBC000596	ERR1212021	PRJEB10572	100	0	3436012	164	50176	20948	100	PASS	s__Erysipelatoclostridium ramosum	species	d__Bacteria;p__Firmicutes;c__Bacilli;o__Erysipelotrichales;f__Erysipelatoclostridiaceae;g__Erysipelatoclostridium;s__Erysipelatoclostridium ramosum	MGBC000596	d__Bacteria;p__Firmicutes;c__Bacilli;o__Erysipelotrichales;f__Erysipelatoclostridiaceae;g__Erysipelatoclostridium;s__Erysipelatoclostridium ramosum
MGBC000597	ERR1212022	PRJEB10572	98.6	2.1	3249889	53	311909	61318	88.1	PASS	s__Anaerosalibacter_A massiliensis	species	d__Bacteria;p__Firmicutes_A;c__Clostridia;o__Tissierellales;f__Sporanaerobacteraceae;g__Anaerosalibacter_A;s__Anaerosalibacter_A massiliensis	MGBC000597	d__Bacteria;p__Firmicutes_A;c__Clostridia;o__Tissierellales;f__Sporanaerobacteraceae;g__Anaerosalibacter_A;s__Anaerosalibacter_A massiliensis
MGBC000598	ERR1212023	PRJEB10572	98.87	0.19	5376083	155	132334	34653	97.92	PASS	s__Phocaeicola sartorii	species	d__Bacteria;p__Bacteroidota;c__Bacteroidia;o__Bacteroidales;f__Bacteroidaceae;g__Phocaeicola;s__Phocaeicola sartorii	MGBC162392	d__Bacteria;p__Bacteroidota;c__Bacteroidia;o__Bacteroidales;f__Bacteroidaceae;g__Phocaeicola;s__Phocaeicola sartorii
MGBC000599	ERR1212024	PRJEB10572	97.33	1.22	3695166	142	84543	26021	91.23	PASS	s__Oceanobacillus caeni	species	d__Bacteria;p__Firmicutes;c__Bacilli;o__Bacillales;f__Amphibacillaceae;g__Oceanobacillus;s__Oceanobacillus caeni	MGBC000599	d__Bacteria;p__Firmicutes;c__Bacilli;o__Bacillales;f__Amphibacillaceae;g__Oceanobacillus;s__Oceanobacillus caeni
MGBC000600	ERR1212025	PRJEB10572	95.9	5	6134396	471	31006	12963	70.9	PASS	s__Acetatifactor muris	species	d__Bacteria;p__Firmicutes_A;c__Clostridia;o__Lachnospirales;f__Lachnospiraceae;g__Acetatifactor;s__Acetatifactor muris	MGBC000600	d__Bacteria;p__Firmicutes_A;c__Clostridia;o__Lachnospirales;f__Lachnospiraceae;g__Acetatifactor;s__Acetatifactor muris
MGBC000601	ERR1212026	PRJEB10572	100	1.63	3663765	80	346164	45796	91.85	PASS	s__Paeniclostridium sordellii	species	d__Bacteria;p__Firmicutes_A;c__Clostridia;o__Peptostreptococcales;f__Peptostreptococcaceae;g__Paeniclostridium;s__Paeniclostridium sordellii	MGBC000601	d__Bacteria;p__Firmicutes_A;c__Clostridia;o__Peptostreptococcales;f__Peptostreptococcaceae;g__Paeniclostridium;s__Paeniclostridium sordellii
MGBC000602	ERR1212027	PRJEB10572	99.23	0.36	5753151	88	202368	65372	97.43	PASS	s__Bacillus_A cereus	species	d__Bacteria;p__Firmicutes;c__Bacilli;o__Bacillales;f__Bacillaceae_G;g__Bacillus_A;s__Bacillus_A cereus	MGBC000602	d__Bacteria;p__Firmicutes;c__Bacilli;o__Bacillales;f__Bacillaceae_G;g__Bacillus_A;s__Bacillus_A cereus
MGBC000603	ERR1212028	PRJEB10572	99.19	0.48	4200942	154	180098	27273	96.79	PASS	g__Clostridium	genus	d__Bacteria;p__Firmicutes_A;c__Clostridia;o__Clostridiales;f__Clostridiaceae;g__Clostridium;s__	MGBC000603	d__Bacteria;p__Firmicutes_A;c__Clostridia;o__Clostridiales;f__Clostridiaceae;g__Clostridium;s__Clostridium MGBC000603
MGBC000604	ERR1212029	PRJEB10572	97.93	0.87	2357278	36	320407	65461	93.58	PASS	s__Clostridium_G cochlearium	species	d__Bacteria;p__Firmicutes_A;c__Clostridia;o__Clostridiales;f__Clostridiaceae;g__Clostridium_G;s__Clostridium_G cochlearium	MGBC000604	d__Bacteria;p__Firmicutes_A;c__Clostridia;o__Clostridiales;f__Clostridiaceae;g__Clostridium_G;s__Clostridium_G cochlearium
MGBC000605	ERR1212030	PRJEB10572	100	0.94	3005305	116	70426	25875	95.3	PASS	s__Erysipelatoclostridium cocleatum	species	d__Bacteria;p__Firmicutes;c__Bacilli;o__Erysipelotrichales;f__Erysipelatoclostridiaceae;g__Erysipelatoclostridium;s__Erysipelatoclostridium cocleatum	MGBC107915	d__Bacteria;p__Firmicutes;c__Bacilli;o__Erysipelotrichales;f__Erysipelatoclostridiaceae;g__Erysipelatoclostridium;s__Erysipelatoclostridium cocleatum
MGBC000606	ERR1212031	PRJEB10572	94.83	1.81	1530896	57	116954	26842	85.78	PASS	s__Lactobacillus rodentium	species	d__Bacteria;p__Firmicutes;c__Bacilli;o__Lactobacillales;f__Lactobacillaceae;g__Lactobacillus;s__Lactobacillus rodentium	MGBC000606	d__Bacteria;p__Firmicutes;c__Bacilli;o__Lactobacillales;f__Lactobacillaceae;g__Lactobacillus;s__Lactobacillus rodentium
MGBC000607	ERR1212032	PRJEB10572	98.66	1.34	3252097	96	291551	33872	91.96	PASS	s__Intestinimonas butyriciproducens	species	d__Bacteria;p__Firmicutes_A;c__Clostridia;o__Oscillospirales;f__Oscillospiraceae;g__Intestinimonas;s__Intestinimonas butyriciproducens	MGBC000607	d__Bacteria;p__Firmicutes_A;c__Clostridia;o__Oscillospirales;f__Oscillospiraceae;g__Intestinimonas;s__Intestinimonas butyriciproducens
