# Supplementary material for: The Mouse Gastrointestinal Bacteria Catalogue enables translation between the mouse and human gut microbiotas via functional mapping
Source: Cell Host Microbe. 2022 Jan 12;30(1):124–138.e8. doi: 10.1016/j.chom.2021.12.003 (PMC8763404; doi:10.1016/j.chom.2021.12.003)
Supplement: Table S2. Metadata for the mouse gut shotgun metagenomes used in this study, related to STAR methods — ST1: all metagenomes that were used in abundance and prevalence analyses; ST2: independent metagenomes that were used for read classification analyses; ST3: information on rational behind metagenome sample inclusion and exclusion; ST4: MAG yields from binned metagenomes. Metadata include sample and project identifiers, host and sample information, and data for sample handling. “Institution” refers to the location of the mouse during the experimental/sampling period, while vendor refers to the original location at which the mice were raised/bred. If mice were bred in the experimental institute, then vendor information is the same as institution. “Sample source” is the location in the gut that the sample represents. “Microbiota status” indicates whether the sample represents an endogenous microbiota or that of a reconstituted germfree animal. “Lab vs wild microbiota” indicates whether the host organism is of laboratory or wild origin. The DOI for the study that originally generated each metagenome is provided in the “Publication DOI” field. “Unpublished” refers to the publication status of studies in February 2021 when these data were last accessed. [file mmc3.xlsx]

## Sheet: All Metagenomes (n=2,446)
Study	Run accession	SRA sample accession	Biosample accession	Alternative sample name	Study title	Sequencing method	Collection date	Library Layout	Library Selection	Centre Name	Genetic background	Strain	Genotype	Sample source	Diet	Dietary Supplement	Age	Sex	Treatment	Sample type	Microbiota status	Lab vs wild microbiota	Vendor name (Long)	Vendor name	Vendor Location (Geographical region)	Vendor country	Institute	Institute country	Institute Location (Geographical region)	Institute continent	Publication DOI	Used for MAG building
PRJEB44286	ERR5838552	ERS5071870	SAMEA7313325	MMETAGEN9101345	Host_microbiota_in_development_of_the_intestinal_immune_system	Illumina	not provided	PAIRED	RANDOM	Wellcome Sanger Institute	C57BL/6	C57BL/6NTac	Wildtype	Faeces	Chow	None	8 weeks	Male	Control	Faecal	Endogenous	Laboratory	Babraham Institute, Babraham	Babraham Institute	Babraham	United Kingdom	Babraham Institute	United Kingdom	Babraham	Europe	This paper	Yes
PRJEB44286	ERR5838553	ERS5071868	SAMEA7313323	MMETAGEN9101346	Host_microbiota_in_development_of_the_intestinal_immune_system	Illumina	not provided	PAIRED	RANDOM	Wellcome Sanger Institute	C57BL/6	C57BL/6NTac	Wildtype	Faeces	Chow	None	8 weeks	Male	Control	Faecal	Endogenous	Laboratory	Babraham Institute, Babraham	Babraham Institute	Babraham	United Kingdom	Babraham Institute	United Kingdom	Babraham	Europe	This paper	Yes
PRJEB44286	ERR5838554	ERS5071872	SAMEA7313327	MMETAGEN9101347	Host_microbiota_in_development_of_the_intestinal_immune_system	Illumina	not provided	PAIRED	RANDOM	Wellcome Sanger Institute	C57BL/6	C57BL/6NTac	Wildtype	Faeces	Chow	None	8 weeks	Male	Control	Faecal	Endogenous	Laboratory	Wellcome Sanger Institute, Hinxton	Wellcome Sanger Institute	Hinxton	United Kingdom	Wellcome Sanger Institute	United Kingdom	Hinxton	Europe	This paper	Yes
PRJEB44286	ERR5838555	ERS5071873	SAMEA7313328	MMETAGEN9101348	Host_microbiota_in_development_of_the_intestinal_immune_system	Illumina	not provided	PAIRED	RANDOM	Wellcome Sanger Institute	C57BL/6	C57BL/6NTac	Wildtype	Faeces	Chow	None	8 weeks	Male	Control	Faecal	Endogenous	Laboratory	Wellcome Sanger Institute, Hinxton	Wellcome Sanger Institute	Hinxton	United Kingdom	Wellcome Sanger Institute	United Kingdom	Hinxton	Europe	This paper	Yes
PRJEB44286	ERR5838556	ERS5071875	SAMEA7313330	MMETAGEN9101349	Host_microbiota_in_development_of_the_intestinal_immune_system	Illumina	not provided	PAIRED	RANDOM	Wellcome Sanger Institute	C57BL/6	C57BL/6NTac	Wildtype	Faeces	Chow	None	8 weeks	Male	Control	Faecal	Endogenous	Laboratory	Wellcome Sanger Institute, Hinxton	Wellcome Sanger Institute	Hinxton	United Kingdom	Wellcome Sanger Institute	United Kingdom	Hinxton	Europe	This paper	Yes
PRJEB44286	ERR5838557	ERS5071876	SAMEA7313331	MMETAGEN9101350	Host_microbiota_in_development_of_the_intestinal_immune_system	Illumina	not provided	PAIRED	RANDOM	Wellcome Sanger Institute	C57BL/6	C57BL/6NTac	Wildtype	Faeces	Chow	None	8 weeks	Male	Control	Faecal	Endogenous	Laboratory	Wellcome Sanger Institute, Hinxton	Wellcome Sanger Institute	Hinxton	United Kingdom	Wellcome Sanger Institute	United Kingdom	Hinxton	Europe	This paper	Yes
PRJEB44286	ERR5838558	ERS5071877	SAMEA7313332	MMETAGEN9101351	Host_microbiota_in_development_of_the_intestinal_immune_system	Illumina	not provided	PAIRED	RANDOM	Wellcome Sanger Institute	C57BL/6	C57BL/6NTac	Wildtype	Faeces	Chow	None	8 weeks	Male	Control	Faecal	Endogenous	Laboratory	Babraham Institute, Babraham	Babraham Institute	Babraham	United Kingdom	Babraham Institute	United Kingdom	Babraham	Europe	This paper	Yes
PRJEB44286	ERR5838559	ERS5071878	SAMEA7313333	MMETAGEN9101352	Host_microbiota_in_development_of_the_intestinal_immune_system	Illumina	not provided	PAIRED	RANDOM	Wellcome Sanger Institute	C57BL/6	C57BL/6NTac	Wildtype	Faeces	Chow	None	8 weeks	Male	Control	Faecal	Endogenous	Laboratory	Babraham Institute, Babraham	Babraham Institute	Babraham	United Kingdom	Babraham Institute	United Kingdom	Babraham	Europe	This paper	Yes
PRJEB44286	ERR5838560	ERS5071879	SAMEA7313334	MMETAGEN9101353	Host_microbiota_in_development_of_the_intestinal_immune_system	Illumina	not provided	PAIRED	RANDOM	Wellcome Sanger Institute	C57BL/6	C57BL/6NTac	Wildtype	Faeces	Chow	None	8 weeks	Male	Control	Faecal	Endogenous	Laboratory	Babraham Institute, Babraham	Babraham Institute	Babraham	United Kingdom	Babraham Institute	United Kingdom	Babraham	Europe	This paper	Yes
PRJEB44286	ERR5838561	ERS5071880	SAMEA7313335	MMETAGEN9101354	Host_microbiota_in_development_of_the_intestinal_immune_system	Illumina	not provided	PAIRED	RANDOM	Wellcome Sanger Institute	C57BL/6	C57BL/6NTac	Wildtype	Faeces	Chow	None	8 weeks	Male	Control	Faecal	Endogenous	Laboratory	Babraham Institute, Babraham	Babraham Institute	Babraham	United Kingdom	Babraham Institute	United Kingdom	Babraham	Europe	This paper	Yes
PRJEB44286	ERR5838562	ERS5071882	SAMEA7313337	MMETAGEN9101355	Host_microbiota_in_development_of_the_intestinal_immune_system	Illumina	not provided	PAIRED	RANDOM	Wellcome Sanger Institute	C57BL/6	C57BL/6NTac	Wildtype	Faeces	Chow	None	8 weeks	Male	Control	Faecal	Endogenous	Laboratory	Wellcome Sanger Institute, Hinxton	Wellcome Sanger Institute	Hinxton	United Kingdom	Wellcome Sanger Institute	United Kingdom	Hinxton	Europe	This paper	Yes
PRJEB44286	ERR5838563	ERS5071883	SAMEA7313338	MMETAGEN9101356	Host_microbiota_in_development_of_the_intestinal_immune_system	Illumina	not provided	PAIRED	RANDOM	Wellcome Sanger Institute	C57BL/6	C57BL/6NTac	Wildtype	Faeces	Chow	None	8 weeks	Male	Control	Faecal	Endogenous	Laboratory	Wellcome Sanger Institute, Hinxton	Wellcome Sanger Institute	Hinxton	United Kingdom	Wellcome Sanger Institute	United Kingdom	Hinxton	Europe	This paper	Yes
PRJEB44286	ERR5838551	ERS5071884	SAMEA7313339	MMETAGEN9101357	Host_microbiota_in_development_of_the_intestinal_immune_system	Illumina	not provided	PAIRED	RANDOM	Wellcome Sanger Institute	C57BL/6	C57BL/6NTac	Wildtype	Faeces	Chow	None	8 weeks	Male	Control	Faecal	Endogenous	Laboratory	Wellcome Sanger Institute, Hinxton	Wellcome Sanger Institute	Hinxton	United Kingdom	Wellcome Sanger Institute	United Kingdom	Hinxton	Europe	This paper	Yes
PRJEB44286	ERR5838564	ERS5071887	SAMEA7313342	MMETAGEN9101358	Host_microbiota_in_development_of_the_intestinal_immune_system	Illumina	not provided	PAIRED	RANDOM	Wellcome Sanger Institute	C57BL/6	C57BL/6NTac	Wildtype	Faeces	Chow	None	8 weeks	Male	Control	Faecal	Endogenous	Laboratory	Wellcome Sanger Institute, Hinxton	Wellcome Sanger Institute	Hinxton	United Kingdom	Wellcome Sanger Institute	United Kingdom	Hinxton	Europe	This paper	Yes
PRJEB44286	ERR5838565	ERS5071886	SAMEA7313341	MMETAGEN9101359	Host_microbiota_in_development_of_the_intestinal_immune_system	Illumina	not provided	PAIRED	RANDOM	Wellcome Sanger Institute	C57BL/6	C57BL/6NTac	Wildtype	Faeces	Chow	None	8 weeks	Male	Control	Faecal	Endogenous	Laboratory	Wellcome Sanger Institute, Hinxton	Wellcome Sanger Institute	Hinxton	United Kingdom	Wellcome Sanger Institute	United Kingdom	Hinxton	Europe	This paper	Yes
PRJEB44286	ERR5838566	ERS5071888	SAMEA7313343	MMETAGEN9101360	Host_microbiota_in_development_of_the_intestinal_immune_system	Illumina	not provided	PAIRED	RANDOM	Wellcome Sanger Institute	C57BL/6	C57BL/6NTac	Wildtype	Faeces	Chow	None	8 weeks	Male	Control	Faecal	Endogenous	Laboratory	Wellcome Sanger Institute, Hinxton	Wellcome Sanger Institute	Hinxton	United Kingdom	Wellcome Sanger Institute	United Kingdom	Hinxton	Europe	This paper	Yes
PRJEB44286	ERR5838567	ERS5071889	SAMEA7313344	MMETAGEN9101361	Host_microbiota_in_development_of_the_intestinal_immune_system	Illumina	not provided	PAIRED	RANDOM	Wellcome Sanger Institute	C57BL/6	C57BL/6NTac	Wildtype	Faeces	Chow	None	8 weeks	Male	Control	Faecal	Endogenous	Laboratory	Wellcome Sanger Institute, Hinxton	Wellcome Sanger Institute	Hinxton	United Kingdom	Wellcome Sanger Institute	United Kingdom	Hinxton	Europe	This paper	Yes
PRJEB44286	ERR5838568	ERS5071893	SAMEA7313348	MMETAGEN9101362	Host_microbiota_in_development_of_the_intestinal_immune_system	Illumina	not provided	PAIRED	RANDOM	Wellcome Sanger Institute	C57BL/6	C57BL/6NTac	Wildtype	Faeces	Chow	None	8 weeks	Male	Control	Faecal	Endogenous	Laboratory	Wellcome Sanger Institute, Hinxton	Wellcome Sanger Institute	Hinxton	United Kingdom	Wellcome Sanger Institute	United Kingdom	Hinxton	Europe	This paper	Yes
PRJEB44286	ERR5838569	ERS5071892	SAMEA7313347	MMETAGEN9101363	Host_microbiota_in_development_of_the_intestinal_immune_system	Illumina	not provided	PAIRED	RANDOM	Wellcome Sanger Institute	C57BL/6	C57BL/6NTac	Wildtype	Faeces	Chow	None	8 weeks	Male	Control	Faecal	Endogenous	Laboratory	Wellcome Sanger Institute, Hinxton	Wellcome Sanger Institute	Hinxton	United Kingdom	Wellcome Sanger Institute	United Kingdom	Hinxton	Europe	This paper	Yes
PRJEB44286	ERR5838570	ERS5071894	SAMEA7313349	MMETAGEN9101364	Host_microbiota_in_development_of_the_intestinal_immune_system	Illumina	not provided	PAIRED	RANDOM	Wellcome Sanger Institute	C57BL/6	C57BL/6NTac	Wildtype	Faeces	Chow	None	8 weeks	Male	Control	Faecal	Endogenous	Laboratory	Wellcome Sanger Institute, Hinxton	Wellcome Sanger Institute	Hinxton	United Kingdom	Wellcome Sanger Institute	United Kingdom	Hinxton	Europe	This paper	Yes
PRJEB44286	ERR5838571	ERS5071896	SAMEA7313351	MMETAGEN9101365	Host_microbiota_in_development_of_the_intestinal_immune_system	Illumina	not provided	PAIRED	RANDOM	Wellcome Sanger Institute	C57BL/6	C57BL/6NTac	Wildtype	Faeces	Chow	None	8 weeks	Male	Control	Faecal	Endogenous	Laboratory	Wellcome Sanger Institute, Hinxton	Wellcome Sanger Institute	Hinxton	United Kingdom	Wellcome Sanger Institute	United Kingdom	Hinxton	Europe	This paper	Yes
PRJEB44286	ERR5838572	ERS5071898	SAMEA7313353	MMETAGEN9101366	Host_microbiota_in_development_of_the_intestinal_immune_system	Illumina	not provided	PAIRED	RANDOM	Wellcome Sanger Institute	C57BL/6	C57BL/6NTac	Wildtype	Faeces	Chow	None	8 weeks	Male	Control	Faecal	Endogenous	Laboratory	Wellcome Sanger Institute, Hinxton	Wellcome Sanger Institute	Hinxton	United Kingdom	Wellcome Sanger Institute	United Kingdom	Hinxton	Europe	This paper	Yes
PRJEB44286	ERR5838573	ERS5071899	SAMEA7313354	MMETAGEN9101367	Host_microbiota_in_development_of_the_intestinal_immune_system	Illumina	not provided	PAIRED	RANDOM	Wellcome Sanger Institute	C57BL/6	C57BL/6NTac	Wildtype	Faeces	Chow	None	8 weeks	Male	Control	Faecal	Endogenous	Laboratory	Wellcome Sanger Institute, Hinxton	Wellcome Sanger Institute	Hinxton	United Kingdom	Wellcome Sanger Institute	United Kingdom	Hinxton	Europe	This paper	Yes
PRJEB44286	ERR5838574	ERS5071900	SAMEA7313355	MMETAGEN9101368	Host_microbiota_in_development_of_the_intestinal_immune_system	Illumina	not provided	PAIRED	RANDOM	Wellcome Sanger Institute	C57BL/6	C57BL/6NTac	Wildtype	Faeces	Chow	None	8 weeks	Male	Control	Faecal	Endogenous	Laboratory	Wellcome Sanger Institute, Hinxton	Wellcome Sanger Institute	Hinxton	United Kingdom	Wellcome Sanger Institute	United Kingdom	Hinxton	Europe	This paper	Yes
PRJEB44286	ERR5838575	ERS5071902	SAMEA7313357	MMETAGEN9101369	Host_microbiota_in_development_of_the_intestinal_immune_system	Illumina	not provided	PAIRED	RANDOM	Wellcome Sanger Institute	C57BL/6	C57BL/6NTac	Wildtype	Faeces	Chow	None	8 weeks	Male	Control	Faecal	Endogenous	Laboratory	Wellcome Sanger Institute, Hinxton	Wellcome Sanger Institute	Hinxton	United Kingdom	Wellcome Sanger Institute	United Kingdom	Hinxton	Europe	This paper	Yes
PRJEB44286	ERR5838576	ERS5071903	SAMEA7313358	MMETAGEN9101370	Host_microbiota_in_development_of_the_intestinal_immune_system	Illumina	not provided	PAIRED	RANDOM	Wellcome Sanger Institute	C57BL/6	C57BL/6NTac	Wildtype	Faeces	Chow	None	8 weeks	Male	Control	Faecal	Endogenous	Laboratory	Wellcome Sanger Institute, Hinxton	Wellcome Sanger Institute	Hinxton	United Kingdom	Wellcome Sanger Institute	United Kingdom	Hinxton	Europe	This paper	Yes
PRJEB44286	ERR5838577	ERS5071905	SAMEA7313360	MMETAGEN9101371	Host_microbiota_in_development_of_the_intestinal_immune_system	Illumina	not provided	PAIRED	RANDOM	Wellcome Sanger Institute	C57BL/6	C57BL/6NTac	Wildtype	Faeces	Chow	None	8 weeks	Male	Control	Faecal	Endogenous	Laboratory	Wellcome Sanger Institute, Hinxton	Wellcome Sanger Institute	Hinxton	United Kingdom	Wellcome Sanger Institute	United Kingdom	Hinxton	Europe	This paper	Yes
PRJEB44286	ERR5838578	ERS5071907	SAMEA7313362	MMETAGEN9101372	Host_microbiota_in_development_of_the_intestinal_immune_system	Illumina	not provided	PAIRED	RANDOM	Wellcome Sanger Institute	C57BL/6	C57BL/6NTac	Wildtype	Faeces	Chow	None	8 weeks	Male	Control	Faecal	Endogenous	Laboratory	Wellcome Sanger Institute, Hinxton	Wellcome Sanger Institute	Hinxton	United Kingdom	Wellcome Sanger Institute	United Kingdom	Hinxton	Europe	This paper	Yes
PRJEB44286	ERR5838579	ERS5071908	SAMEA7313363	MMETAGEN9101373	Host_microbiota_in_development_of_the_intestinal_immune_system	Illumina	not provided	PAIRED	RANDOM	Wellcome Sanger Institute	C57BL/6	C57BL/6NTac	Wildtype	Faeces	Chow	None	8 weeks	Male	Control	Faecal	Endogenous	Laboratory	Wellcome Sanger Institute, Hinxton	Wellcome Sanger Institute	Hinxton	United Kingdom	Wellcome Sanger Institute	United Kingdom	Hinxton	Europe	This paper	Yes
PRJEB44286	ERR5838548	ERS5071909	SAMEA7313364	MMETAGEN9101374	Host_microbiota_in_development_of_the_intestinal_immune_system	Illumina	not provided	PAIRED	RANDOM	Wellcome Sanger Institute	C57BL/6	C57BL/6NTac	Wildtype	Faeces	Chow	None	8 weeks	Male	Control	Faecal	Endogenous	Laboratory	Wellcome Sanger Institute, Hinxton	Wellcome Sanger Institute	Hinxton	United Kingdom	Wellcome Sanger Institute	United Kingdom	Hinxton	Europe	This paper	Yes
PRJEB44286	ERR5838549	ERS5071910	SAMEA7313365	MMETAGEN9101375	Host_microbiota_in_development_of_the_intestinal_immune_system	Illumina	not provided	PAIRED	RANDOM	Wellcome Sanger Institute	C57BL/6	C57BL/6NTac	Wildtype	Faeces	Chow	None	8 weeks	Male	Control	Faecal	Endogenous	Laboratory	Wellcome Sanger Institute, Hinxton	Wellcome Sanger Institute	Hinxton	United Kingdom	Wellcome Sanger Institute	United Kingdom	Hinxton	Europe	This paper	Yes
PRJEB44286	ERR5838550	ERS5071912	SAMEA7313367	MMETAGEN9101376	Host_microbiota_in_development_of_the_intestinal_immune_system	Illumina	not provided	PAIRED	RANDOM	Wellcome Sanger Institute	C57BL/6	C57BL/6NTac	Wildtype	Faeces	Chow	None	8 weeks	Male	Control	Faecal	Endogenous	Laboratory	Wellcome Sanger Institute, Hinxton	Wellcome Sanger Institute	Hinxton	United Kingdom	Wellcome Sanger Institute	United Kingdom	Hinxton	Europe	This paper	Yes
PRJEB44285	ERR5838516	ERS5071914	SAMEA7313369	MMETAGEN9101377	The_gut_microbiota_in_C__difficile_infection	Illumina	not provided	PAIRED	RANDOM	Wellcome Sanger Institute	C57BL/6	C57BL/6NTac	Wildtype	Faeces	Chow	None	8 weeks	Male	Control	Faecal	Endogenous	Laboratory	Wellcome Sanger Institute, Hinxton	Wellcome Sanger Institute	Hinxton	United Kingdom	Wellcome Sanger Institute	United Kingdom	Hinxton	Europe	This paper	Yes
PRJEB44285	ERR5838518	ERS5071916	SAMEA7313371	MMETAGEN9101379	The_gut_microbiota_in_C__difficile_infection	Illumina	not provided	PAIRED	RANDOM	Wellcome Sanger Institute	C57BL/6	C57BL/6NTac	Wildtype	Faeces	Chow	None	8 weeks	Male	Control	Faecal	Endogenous	Laboratory	Wellcome Sanger Institute, Hinxton	Wellcome Sanger Institute	Hinxton	United Kingdom	Wellcome Sanger Institute	United Kingdom	Hinxton	Europe	This paper	Yes
PRJEB44285	ERR5838520	ERS5071919	SAMEA7313374	MMETAGEN9101381	The_gut_microbiota_in_C__difficile_infection	Illumina	not provided	PAIRED	RANDOM	Wellcome Sanger Institute	C57BL/6	C57BL/6NTac	Wildtype	Faeces	Chow	None	8 weeks	Male	Control	Faecal	Endogenous	Laboratory	Wellcome Sanger Institute, Hinxton	Wellcome Sanger Institute	Hinxton	United Kingdom	Wellcome Sanger Institute	United Kingdom	Hinxton	Europe	This paper	Yes
PRJEB44285	ERR5838522	ERS5071940	SAMEA7313395	MMETAGEN9101383	The_gut_microbiota_in_C__difficile_infection	Illumina	not provided	PAIRED	RANDOM	Wellcome Sanger Institute	C57BL/6	C57BL/6NTac	Wildtype	Faeces	Chow	None	8 weeks	Male	Control	Faecal	Endogenous	Laboratory	Wellcome Sanger Institute, Hinxton	Wellcome Sanger Institute	Hinxton	United Kingdom	Wellcome Sanger Institute	United Kingdom	Hinxton	Europe	This paper	Yes
PRJEB44285	ERR5838524	ERS5071942	SAMEA7313397	MMETAGEN9101385	The_gut_microbiota_in_C__difficile_infection	Illumina	not provided	PAIRED	RANDOM	Wellcome Sanger Institute	C57BL/6	C57BL/6NTac	Wildtype	Faeces	Chow	None	8 weeks	Male	Control	Faecal	Endogenous	Laboratory	Wellcome Sanger Institute, Hinxton	Wellcome Sanger Institute	Hinxton	United Kingdom	Wellcome Sanger Institute	United Kingdom	Hinxton	Europe	This paper	Yes
PRJEB44285	ERR5838526	ERS5071947	SAMEA7313402	MMETAGEN9101387	The_gut_microbiota_in_C__difficile_infection	Illumina	not provided	PAIRED	RANDOM	Wellcome Sanger Institute	C57BL/6	C57BL/6NTac	Wildtype	Faeces	Chow	None	8 weeks	Male	Control	Faecal	Endogenous	Laboratory	Wellcome Sanger Institute, Hinxton	Wellcome Sanger Institute	Hinxton	United Kingdom	Wellcome Sanger Institute	United Kingdom	Hinxton	Europe	This paper	Yes
PRJEB44285	ERR5838528	ERS5071949	SAMEA7313404	MMETAGEN9101389	The_gut_microbiota_in_C__difficile_infection	Illumina	not provided	PAIRED	RANDOM	Wellcome Sanger Institute	C57BL/6	C57BL/6NTac	Wildtype	Faeces	Chow	None	8 weeks	Male	Control	Faecal	Endogenous	Laboratory	Wellcome Sanger Institute, Hinxton	Wellcome Sanger Institute	Hinxton	United Kingdom	Wellcome Sanger Institute	United Kingdom	Hinxton	Europe	This paper	Yes
PRJEB44285	ERR5838529	ERS5071952	SAMEA7313407	MMETAGEN9101391	The_gut_microbiota_in_C__difficile_infection	Illumina	not provided	PAIRED	RANDOM	Wellcome Sanger Institute	C57BL/6	C57BL/6NTac	Wildtype	Faeces	Chow	None	8 weeks	Male	Control	Faecal	Endogenous	Laboratory	Wellcome Sanger Institute, Hinxton	Wellcome Sanger Institute	Hinxton	United Kingdom	Wellcome Sanger Institute	United Kingdom	Hinxton	Europe	This paper	Yes
PRJEB44285	ERR5838531	ERS5071958	SAMEA7313413	MMETAGEN9101393	The_gut_microbiota_in_C__difficile_infection	Illumina	not provided	PAIRED	RANDOM	Wellcome Sanger Institute	C57BL/6	C57BL/6NTac	Wildtype	Faeces	Chow	None	8 weeks	Male	Control	Faecal	Endogenous	Laboratory	Wellcome Sanger Institute, Hinxton	Wellcome Sanger Institute	Hinxton	United Kingdom	Wellcome Sanger Institute	United Kingdom	Hinxton	Europe	This paper	Yes
PRJEB44285	ERR5838533	ERS5071961	SAMEA7313416	MMETAGEN9101395	The_gut_microbiota_in_C__difficile_infection	Illumina	not provided	PAIRED	RANDOM	Wellcome Sanger Institute	C57BL/6	C57BL/6NTac	Wildtype	Faeces	Chow	None	8 weeks	Male	Control	Faecal	Endogenous	Laboratory	Wellcome Sanger Institute, Hinxton	Wellcome Sanger Institute	Hinxton	United Kingdom	Wellcome Sanger Institute	United Kingdom	Hinxton	Europe	This paper	Yes
PRJEB44285	ERR5838535	ERS5071921	SAMEA7313376	MMETAGEN9101397	The_gut_microbiota_in_C__difficile_infection	Illumina	not provided	PAIRED	RANDOM	Wellcome Sanger Institute	C57BL/6	C57BL/6NTac	Wildtype	Faeces	Chow	None	8 weeks	Male	Control	Faecal	Endogenous	Laboratory	Wellcome Sanger Institute, Hinxton	Wellcome Sanger Institute	Hinxton	United Kingdom	Wellcome Sanger Institute	United Kingdom	Hinxton	Europe	This paper	Yes
PRJEB44285	ERR5838536	ERS5071925	SAMEA7313380	MMETAGEN9101399	The_gut_microbiota_in_C__difficile_infection	Illumina	not provided	PAIRED	RANDOM	Wellcome Sanger Institute	C57BL/6	C57BL/6NTac	Wildtype	Faeces	Chow	None	8 weeks	Male	Control	Faecal	Endogenous	Laboratory	Wellcome Sanger Institute, Hinxton	Wellcome Sanger Institute	Hinxton	United Kingdom	Wellcome Sanger Institute	United Kingdom	Hinxton	Europe	This paper	Yes
PRJEB44285	ERR5838537	ERS5071928	SAMEA7313383	MMETAGEN9101401	The_gut_microbiota_in_C__difficile_infection	Illumina	not provided	PAIRED	RANDOM	Wellcome Sanger Institute	C57BL/6	C57BL/6NTac	Wildtype	Faeces	Chow	None	8 weeks	Male	Control	Faecal	Endogenous	Laboratory	Wellcome Sanger Institute, Hinxton	Wellcome Sanger Institute	Hinxton	United Kingdom	Wellcome Sanger Institute	United Kingdom	Hinxton	Europe	This paper	Yes
PRJEB44285	ERR5838539	ERS5071932	SAMEA7313387	MMETAGEN9101403	The_gut_microbiota_in_C__difficile_infection	Illumina	not provided	PAIRED	RANDOM	Wellcome Sanger Institute	C57BL/6	C57BL/6NTac	Wildtype	Faeces	Chow	None	8 weeks	Male	Control	Faecal	Endogenous	Laboratory	Wellcome Sanger Institute, Hinxton	Wellcome Sanger Institute	Hinxton	United Kingdom	Wellcome Sanger Institute	United Kingdom	Hinxton	Europe	This paper	Yes
PRJEB44285	ERR5838541	ERS5071935	SAMEA7313390	MMETAGEN9101405	The_gut_microbiota_in_C__difficile_infection	Illumina	not provided	PAIRED	RANDOM	Wellcome Sanger Institute	C57BL/6	C57BL/6NTac	Wildtype	Faeces	Chow	None	8 weeks	Male	Control	Faecal	Endogenous	Laboratory	Wellcome Sanger Institute, Hinxton	Wellcome Sanger Institute	Hinxton	United Kingdom	Wellcome Sanger Institute	United Kingdom	Hinxton	Europe	This paper	Yes
PRJEB44285	ERR5838543	ERS5071962	SAMEA7313417	MMETAGEN9101407	The_gut_microbiota_in_C__difficile_infection	Illumina	not provided	PAIRED	RANDOM	Wellcome Sanger Institute	C57BL/6	C57BL/6NTac	Wildtype	Faeces	Chow	None	8 weeks	Male	Control	Faecal	Endogenous	Laboratory	Wellcome Sanger Institute, Hinxton	Wellcome Sanger Institute	Hinxton	United Kingdom	Wellcome Sanger Institute	United Kingdom	Hinxton	Europe	This paper	Yes
mgp15975	mgm4674280	NA	NA	mgm4674280.3	Gut microbial choline metabolite TMAO enhances platelet hyperreactivity and thrombosis risk	Illumina	not provided	SINGLE	RANDOM	CLEVELAND CLINIC	C57BL/6	C57BL/6J	Wildtype	Caecum	Chow	None	NA	Female	Control	Luminal	Endogenous	Laboratory	Cleveland Clinic, Cleveland, Ohio	Cleveland Clinic	Cleveland, Ohio	USA	Cleveland Clinic	USA	Cleveland, Ohio	North America	https://doi.org/10.1016/j.cell.2016.02.011	No
mgp15975	mgm4674282	NA	NA	mgm4674282.3	Gut microbial choline metabolite TMAO enhances platelet hyperreactivity and thrombosis risk	Illumina	not provided	SINGLE	RANDOM	CLEVELAND CLINIC	C57BL/6	C57BL/6J	Wildtype	Caecum	Chow	None	NA	Female	Control	Luminal	Endogenous	Laboratory	Cleveland Clinic, Cleveland, Ohio	Cleveland Clinic	Cleveland, Ohio	USA	Cleveland Clinic	USA	Cleveland, Ohio	North America	https://doi.org/10.1016/j.cell.2016.02.011	No
mgp15975	mgm4674285	NA	NA	mgm4674285.3	Gut microbial choline metabolite TMAO enhances platelet hyperreactivity and thrombosis risk	Illumina	not provided	SINGLE	RANDOM	CLEVELAND CLINIC	C57BL/6	C57BL/6J	Wildtype	Caecum	Chow	TMAO	NA	Female	TMAO	Luminal	Endogenous	Laboratory	Cleveland Clinic, Cleveland, Ohio	Cleveland Clinic	Cleveland, Ohio	USA	Cleveland Clinic	USA	Cleveland, Ohio	North America	https://doi.org/10.1016/j.cell.2016.02.011	No
mgp15975	mgm4674287	NA	NA	mgm4674287.3	Gut microbial choline metabolite TMAO enhances platelet hyperreactivity and thrombosis risk	Illumina	not provided	SINGLE	RANDOM	CLEVELAND CLINIC	C57BL/6	C57BL/6J	Wildtype	Caecum	Chow	Choline	NA	Female	Choline	Luminal	Endogenous	Laboratory	Cleveland Clinic, Cleveland, Ohio	Cleveland Clinic	Cleveland, Ohio	USA	Cleveland Clinic	USA	Cleveland, Ohio	North America	https://doi.org/10.1016/j.cell.2016.02.011	No
mgp15975	mgm4674289	NA	NA	mgm4674289.3	Gut microbial choline metabolite TMAO enhances platelet hyperreactivity and thrombosis risk	Illumina	not provided	SINGLE	RANDOM	CLEVELAND CLINIC	C57BL/6	C57BL/6J	Wildtype	Caecum	Chow	None	NA	Female	Control	Luminal	Endogenous	Laboratory	Cleveland Clinic, Cleveland, Ohio	Cleveland Clinic	Cleveland, Ohio	USA	Cleveland Clinic	USA	Cleveland, Ohio	North America	https://doi.org/10.1016/j.cell.2016.02.011	No
mgp15975	mgm4674291	NA	NA	mgm4674291.3	Gut microbial choline metabolite TMAO enhances platelet hyperreactivity and thrombosis risk	Illumina	not provided	SINGLE	RANDOM	CLEVELAND CLINIC	C57BL/6	C57BL/6J	Wildtype	Caecum	Chow	TMAO	NA	Female	TMAO	Luminal	Endogenous	Laboratory	Cleveland Clinic, Cleveland, Ohio	Cleveland Clinic	Cleveland, Ohio	USA	Cleveland Clinic	USA	Cleveland, Ohio	North America	https://doi.org/10.1016/j.cell.2016.02.011	No
mgp15975	mgm4674293	NA	NA	mgm4674293.3	Gut microbial choline metabolite TMAO enhances platelet hyperreactivity and thrombosis risk	Illumina	not provided	SINGLE	RANDOM	CLEVELAND CLINIC	C57BL/6	C57BL/6J	Wildtype	Caecum	Chow	TMAO	NA	Female	TMAO	Luminal	Endogenous	Laboratory	Cleveland Clinic, Cleveland, Ohio	Cleveland Clinic	Cleveland, Ohio	USA	Cleveland Clinic	USA	Cleveland, Ohio	North America	https://doi.org/10.1016/j.cell.2016.02.011	No
mgp15975	mgm4674295	NA	NA	mgm4674295.3	Gut microbial choline metabolite TMAO enhances platelet hyperreactivity and thrombosis risk	Illumina	not provided	SINGLE	RANDOM	CLEVELAND CLINIC	C57BL/6	C57BL/6J	Wildtype	Caecum	Chow	Choline	NA	Female	Choline	Luminal	Endogenous	Laboratory	Cleveland Clinic, Cleveland, Ohio	Cleveland Clinic	Cleveland, Ohio	USA	Cleveland Clinic	USA	Cleveland, Ohio	North America	https://doi.org/10.1016/j.cell.2016.02.011	No
mgp15975	mgm4674297	NA	NA	mgm4674297.3	Gut microbial choline metabolite TMAO enhances platelet hyperreactivity and thrombosis risk	Illumina	not provided	SINGLE	RANDOM	CLEVELAND CLINIC	C57BL/6	C57BL/6J	Wildtype	Caecum	Chow	Choline	NA	Female	Choline	Luminal	Endogenous	Laboratory	Cleveland Clinic, Cleveland, Ohio	Cleveland Clinic	Cleveland, Ohio	USA	Cleveland Clinic	USA	Cleveland, Ohio	North America	https://doi.org/10.1016/j.cell.2016.02.011	No
mgp15975	mgm4674299	NA	NA	mgm4674299.3	Gut microbial choline metabolite TMAO enhances platelet hyperreactivity and thrombosis risk	Illumina	not provided	SINGLE	RANDOM	CLEVELAND CLINIC	C57BL/6	C57BL/6J	Wildtype	Caecum	Chow	TMAO	NA	Female	TMAO	Luminal	Endogenous	Laboratory	Cleveland Clinic, Cleveland, Ohio	Cleveland Clinic	Cleveland, Ohio	USA	Cleveland Clinic	USA	Cleveland, Ohio	North America	https://doi.org/10.1016/j.cell.2016.02.011	No
mgp15975	mgm4674301	NA	NA	mgm4674301.3	Gut microbial choline metabolite TMAO enhances platelet hyperreactivity and thrombosis risk	Illumina	not provided	SINGLE	RANDOM	CLEVELAND CLINIC	C57BL/6	C57BL/6J	Wildtype	Caecum	Chow	Choline	NA	Female	Choline	Luminal	Endogenous	Laboratory	Cleveland Clinic, Cleveland, Ohio	Cleveland Clinic	Cleveland, Ohio	USA	Cleveland Clinic	USA	Cleveland, Ohio	North America	https://doi.org/10.1016/j.cell.2016.02.011	No
mgp15975	mgm4674303	NA	NA	mgm4674303.3	Gut microbial choline metabolite TMAO enhances platelet hyperreactivity and thrombosis risk	Illumina	not provided	SINGLE	RANDOM	CLEVELAND CLINIC	C57BL/6	C57BL/6J	Wildtype	Caecum	Chow	None	NA	Female	Control	Luminal	Endogenous	Laboratory	Cleveland Clinic, Cleveland, Ohio	Cleveland Clinic	Cleveland, Ohio	USA	Cleveland Clinic	USA	Cleveland, Ohio	North America	https://doi.org/10.1016/j.cell.2016.02.011	No
mgp15975	mgm4674305	NA	NA	mgm4674305.3	Gut microbial choline metabolite TMAO enhances platelet hyperreactivity and thrombosis risk	Illumina	not provided	SINGLE	RANDOM	CLEVELAND CLINIC	C57BL/6	C57BL/6J	Wildtype	Caecum	Chow	None	NA	Female	Control	Luminal	Endogenous	Laboratory	Cleveland Clinic, Cleveland, Ohio	Cleveland Clinic	Cleveland, Ohio	USA	Cleveland Clinic	USA	Cleveland, Ohio	North America	https://doi.org/10.1016/j.cell.2016.02.011	No
mgp15975	mgm4674307	NA	NA	mgm4674307.3	Gut microbial choline metabolite TMAO enhances platelet hyperreactivity and thrombosis risk	Illumina	not provided	SINGLE	RANDOM	CLEVELAND CLINIC	C57BL/6	C57BL/6J	Wildtype	Caecum	Chow	Choline	NA	Female	Choline	Luminal	Endogenous	Laboratory	Cleveland Clinic, Cleveland, Ohio	Cleveland Clinic	Cleveland, Ohio	USA	Cleveland Clinic	USA	Cleveland, Ohio	North America	https://doi.org/10.1016/j.cell.2016.02.011	No
mgp15975	mgm4674378	NA	NA	mgm4674378.3	Gut microbial choline metabolite TMAO enhances platelet hyperreactivity and thrombosis risk	Illumina	not provided	SINGLE	RANDOM	CLEVELAND CLINIC	C57BL/6	C57BL/6J	Wildtype	Caecum	Chow	TMAO	NA	Female	TMAO	Luminal	Endogenous	Laboratory	Cleveland Clinic, Cleveland, Ohio	Cleveland Clinic	Cleveland, Ohio	USA	Cleveland Clinic	USA	Cleveland, Ohio	North America	https://doi.org/10.1016/j.cell.2016.02.011	No
mgp20861	mgm4725857	NA	NA	M8F_S	Microbial communities in the gastro intestine tract of the mouse	Illumina	not provided	SINGLE	RANDOM	CALIFORNIA STATE UNIVERSITY	C57BL/6	C57BL/6J	Wildtype	Stomach	Chow	None	6 weeks	Female	Control	Luminal	Endogenous	Laboratory	Jackson Laboratory, Bar Harbour	Jackson Laboratory	Bar Harbour, Maine	USA	California State University Long Beach Animal Care Facility	USA	Long Beach, California	North America	https://doi.org/10.1038/s41598-020-63775-1	No
mgp20861	mgm4725858	NA	NA	M5M_L	Microbial communities in the gastro intestine tract of the mouse	Illumina	not provided	SINGLE	RANDOM	CALIFORNIA STATE UNIVERSITY	C57BL/6	C57BL/6J	Wildtype	Colon	Chow	None	6 weeks	Male	Control	Luminal	Endogenous	Laboratory	Jackson Laboratory, Bar Harbour	Jackson Laboratory	Bar Harbour, Maine	USA	California State University Long Beach Animal Care Facility	USA	Long Beach, California	North America	https://doi.org/10.1038/s41598-020-63775-1	No
mgp20861	mgm4725859	NA	NA	M3M_S	Microbial communities in the gastro intestine tract of the mouse	Illumina	not provided	SINGLE	RANDOM	CALIFORNIA STATE UNIVERSITY	C57BL/6	C57BL/6J	Wildtype	Stomach	Chow	None	6 weeks	Male	Control	Luminal	Endogenous	Laboratory	Jackson Laboratory, Bar Harbour	Jackson Laboratory	Bar Harbour, Maine	USA	California State University Long Beach Animal Care Facility	USA	Long Beach, California	North America	https://doi.org/10.1038/s41598-020-63775-1	No
mgp20861	mgm4725860	NA	NA	M3M_C	Microbial communities in the gastro intestine tract of the mouse	Illumina	not provided	SINGLE	RANDOM	CALIFORNIA STATE UNIVERSITY	C57BL/6	C57BL/6J	Wildtype	Caecum	Chow	None	6 weeks	Male	Control	Luminal	Endogenous	Laboratory	Jackson Laboratory, Bar Harbour	Jackson Laboratory	Bar Harbour, Maine	USA	California State University Long Beach Animal Care Facility	USA	Long Beach, California	North America	https://doi.org/10.1038/s41598-020-63775-1	No
mgp20861	mgm4725861	NA	NA	M6M_C	Microbial communities in the gastro intestine tract of the mouse	Illumina	not provided	SINGLE	RANDOM	CALIFORNIA STATE UNIVERSITY	C57BL/6	C57BL/6J	Wildtype	Caecum	Chow	None	6 weeks	Male	Control	Luminal	Endogenous	Laboratory	Jackson Laboratory, Bar Harbour	Jackson Laboratory	Bar Harbour, Maine	USA	California State University Long Beach Animal Care Facility	USA	Long Beach, California	North America	https://doi.org/10.1038/s41598-020-63775-1	No
mgp20861	mgm4725862	NA	NA	M6M_I	Microbial communities in the gastro intestine tract of the mouse	Illumina	not provided	SINGLE	RANDOM	CALIFORNIA STATE UNIVERSITY	C57BL/6	C57BL/6J	Wildtype	Small intestine	Chow	None	6 weeks	Male	Control	Luminal	Endogenous	Laboratory	Jackson Laboratory, Bar Harbour	Jackson Laboratory	Bar Harbour, Maine	USA	California State University Long Beach Animal Care Facility	USA	Long Beach, California	North America	https://doi.org/10.1038/s41598-020-63775-1	No
mgp20861	mgm4725863	NA	NA	M6M_S	Microbial communities in the gastro intestine tract of the mouse	Illumina	not provided	SINGLE	RANDOM	CALIFORNIA STATE UNIVERSITY	C57BL/6	C57BL/6J	Wildtype	Stomach	Chow	None	6 weeks	Male	Control	Luminal	Endogenous	Laboratory	Jackson Laboratory, Bar Harbour	Jackson Laboratory	Bar Harbour, Maine	USA	California State University Long Beach Animal Care Facility	USA	Long Beach, California	North America	https://doi.org/10.1038/s41598-020-63775-1	No
mgp20861	mgm4725864	NA	NA	M3M_L	Microbial communities in the gastro intestine tract of the mouse	Illumina	not provided	SINGLE	RANDOM	CALIFORNIA STATE UNIVERSITY	C57BL/6	C57BL/6J	Wildtype	Colon	Chow	None	6 weeks	Male	Control	Luminal	Endogenous	Laboratory	Jackson Laboratory, Bar Harbour	Jackson Laboratory	Bar Harbour, Maine	USA	California State University Long Beach Animal Care Facility	USA	Long Beach, California	North America	https://doi.org/10.1038/s41598-020-63775-1	No
mgp20861	mgm4725865	NA	NA	M2F_S	Microbial communities in the gastro intestine tract of the mouse	Illumina	not provided	SINGLE	RANDOM	CALIFORNIA STATE UNIVERSITY	C57BL/6	C57BL/6J	Wildtype	Stomach	Chow	None	6 weeks	Female	Control	Luminal	Endogenous	Laboratory	Jackson Laboratory, Bar Harbour	Jackson Laboratory	Bar Harbour, Maine	USA	California State University Long Beach Animal Care Facility	USA	Long Beach, California	North America	https://doi.org/10.1038/s41598-020-63775-1	No
mgp20861	mgm4725866	NA	NA	M8F_I	Microbial communities in the gastro intestine tract of the mouse	Illumina	not provided	SINGLE	RANDOM	CALIFORNIA STATE UNIVERSITY	C57BL/6	C57BL/6J	Wildtype	Small intestine	Chow	None	6 weeks	Female	Control	Luminal	Endogenous	Laboratory	Jackson Laboratory, Bar Harbour	Jackson Laboratory	Bar Harbour, Maine	USA	California State University Long Beach Animal Care Facility	USA	Long Beach, California	North America	https://doi.org/10.1038/s41598-020-63775-1	No
mgp20861	mgm4725867	NA	NA	M5M_I	Microbial communities in the gastro intestine tract of the mouse	Illumina	not provided	SINGLE	RANDOM	CALIFORNIA STATE UNIVERSITY	C57BL/6	C57BL/6J	Wildtype	Small intestine	Chow	None	6 weeks	Male	Control	Luminal	Endogenous	Laboratory	Jackson Laboratory, Bar Harbour	Jackson Laboratory	Bar Harbour, Maine	USA	California State University Long Beach Animal Care Facility	USA	Long Beach, California	North America	https://doi.org/10.1038/s41598-020-63775-1	No
mgp20861	mgm4725868	NA	NA	M5M_S	Microbial communities in the gastro intestine tract of the mouse	Illumina	not provided	SINGLE	RANDOM	CALIFORNIA STATE UNIVERSITY	C57BL/6	C57BL/6J	Wildtype	Stomach	Chow	None	6 weeks	Male	Control	Luminal	Endogenous	Laboratory	Jackson Laboratory, Bar Harbour	Jackson Laboratory	Bar Harbour, Maine	USA	California State University Long Beach Animal Care Facility	USA	Long Beach, California	North America	https://doi.org/10.1038/s41598-020-63775-1	No
mgp20861	mgm4725869	NA	NA	M2F_C	Microbial communities in the gastro intestine tract of the mouse	Illumina	not provided	SINGLE	RANDOM	CALIFORNIA STATE UNIVERSITY	C57BL/6	C57BL/6J	Wildtype	Caecum	Chow	None	6 weeks	Female	Control	Luminal	Endogenous	Laboratory	Jackson Laboratory, Bar Harbour	Jackson Laboratory	Bar Harbour, Maine	USA	California State University Long Beach Animal Care Facility	USA	Long Beach, California	North America	https://doi.org/10.1038/s41598-020-63775-1	No
mgp20861	mgm4725870	NA	NA	M8F_C	Microbial communities in the gastro intestine tract of the mouse	Illumina	not provided	SINGLE	RANDOM	CALIFORNIA STATE UNIVERSITY	C57BL/6	C57BL/6J	Wildtype	Caecum	Chow	None	6 weeks	Female	Control	Luminal	Endogenous	Laboratory	Jackson Laboratory, Bar Harbour	Jackson Laboratory	Bar Harbour, Maine	USA	California State University Long Beach Animal Care Facility	USA	Long Beach, California	North America	https://doi.org/10.1038/s41598-020-63775-1	No
mgp20861	mgm4725871	NA	NA	M5M_C	Microbial communities in the gastro intestine tract of the mouse	Illumina	not provided	SINGLE	RANDOM	CALIFORNIA STATE UNIVERSITY	C57BL/6	C57BL/6J	Wildtype	Caecum	Chow	None	6 weeks	Male	Control	Luminal	Endogenous	Laboratory	Jackson Laboratory, Bar Harbour	Jackson Laboratory	Bar Harbour, Maine	USA	California State University Long Beach Animal Care Facility	USA	Long Beach, California	North America	https://doi.org/10.1038/s41598-020-63775-1	No
mgp20861	mgm4725872	NA	NA	M6M_L	Microbial communities in the gastro intestine tract of the mouse	Illumina	not provided	SINGLE	RANDOM	CALIFORNIA STATE UNIVERSITY	C57BL/6	C57BL/6J	Wildtype	Colon	Chow	None	6 weeks	Male	Control	Luminal	Endogenous	Laboratory	Jackson Laboratory, Bar Harbour	Jackson Laboratory	Bar Harbour, Maine	USA	California State University Long Beach Animal Care Facility	USA	Long Beach, California	North America	https://doi.org/10.1038/s41598-020-63775-1	No
mgp20861	mgm4725873	NA	NA	M2F_I	Microbial communities in the gastro intestine tract of the mouse	Illumina	not provided	SINGLE	RANDOM	CALIFORNIA STATE UNIVERSITY	C57BL/6	C57BL/6J	Wildtype	Small intestine	Chow	None	6 weeks	Female	Control	Luminal	Endogenous	Laboratory	Jackson Laboratory, Bar Harbour	Jackson Laboratory	Bar Harbour, Maine	USA	California State University Long Beach Animal Care Facility	USA	Long Beach, California	North America	https://doi.org/10.1038/s41598-020-63775-1	No
mgp20861	mgm4725874	NA	NA	M2F_F	Microbial communities in the gastro intestine tract of the mouse	Illumina	not provided	SINGLE	RANDOM	CALIFORNIA STATE UNIVERSITY	C57BL/6	C57BL/6J	Wildtype	Colon	Chow	None	6 weeks	Female	Control	Luminal	Endogenous	Laboratory	Jackson Laboratory, Bar Harbour	Jackson Laboratory	Bar Harbour, Maine	USA	California State University Long Beach Animal Care Facility	USA	Long Beach, California	North America	https://doi.org/10.1038/s41598-020-63775-1	No
mgp20861	mgm4725875	NA	NA	M8F_L	Microbial communities in the gastro intestine tract of the mouse	Illumina	not provided	SINGLE	RANDOM	CALIFORNIA STATE UNIVERSITY	C57BL/6	C57BL/6J	Wildtype	Colon	Chow	None	6 weeks	Female	Control	Luminal	Endogenous	Laboratory	Jackson Laboratory, Bar Harbour	Jackson Laboratory	Bar Harbour, Maine	USA	California State University Long Beach Animal Care Facility	USA	Long Beach, California	North America	https://doi.org/10.1038/s41598-020-63775-1	No
mgp20861	mgm4725876	NA	NA	M3M_I	Microbial communities in the gastro intestine tract of the mouse	Illumina	not provided	SINGLE	RANDOM	CALIFORNIA STATE UNIVERSITY	C57BL/6	C57BL/6J	Wildtype	Small intestine	Chow	None	6 weeks	Male	Control	Luminal	Endogenous	Laboratory	Jackson Laboratory, Bar Harbour	Jackson Laboratory	Bar Harbour, Maine	USA	California State University Long Beach Animal Care Facility	USA	Long Beach, California	North America	https://doi.org/10.1038/s41598-020-63775-1	No
mgp6153	mgm4537490	NA	NA	mgm4537490.3	NA	Illumina	not provided	SINGLE	RANDOM	GENOME REASEARCH LABORATORY	C57BL/6	C57BL/6J	Wildtype	Caecum	Chow	None	18 weeks	Male	Control	Luminal	Endogenous	Laboratory	Charles River Laboratories, Brussels	Charles River Laboratories	Brussels	Belgium	Universite' Catholique de Louvain	Belgium	Brussels	Europe	https://doi.org/10.1038/ismej.2014.45	No
mgp6153	mgm4538631	NA	NA	mgm4538631.3	NA	Illumina	not provided	SINGLE	RANDOM	GENOME REASEARCH LABORATORY	C57BL/6	C57BL/6J	Wildtype	Caecum	Chow	None	18 weeks	Male	Control	Luminal	Endogenous	Laboratory	Charles River Laboratories, Brussels	Charles River Laboratories	Brussels	Belgium	Universite' Catholique de Louvain	Belgium	Brussels	Europe	https://doi.org/10.1038/ismej.2014.45	No
mgp6153	mgm4538804	NA	NA	mgm4538804.3	NA	Illumina	not provided	SINGLE	RANDOM	GENOME REASEARCH LABORATORY	C57BL/6	C57BL/6J	Wildtype	Caecum	Chow	Oligofructose	18 weeks	Male	Oligofructose	Luminal	Endogenous	Laboratory	Charles River Laboratories, Brussels	Charles River Laboratories	Brussels	Belgium	Universite' Catholique de Louvain	Belgium	Brussels	Europe	https://doi.org/10.1038/ismej.2014.45	No
mgp6153	mgm4538858	NA	NA	mgm4538858.3	NA	Illumina	not provided	SINGLE	RANDOM	GENOME REASEARCH LABORATORY	C57BL/6	C57BL/6J	Wildtype	Caecum	Chow	None	18 weeks	Male	Control	Luminal	Endogenous	Laboratory	Charles River Laboratories, Brussels	Charles River Laboratories	Brussels	Belgium	Universite' Catholique de Louvain	Belgium	Brussels	Europe	https://doi.org/10.1038/ismej.2014.45	No
mgp6153	mgm4538914	NA	NA	mgm4538914.3	NA	Illumina	not provided	SINGLE	RANDOM	GENOME REASEARCH LABORATORY	C57BL/6	C57BL/6J	Wildtype	Caecum	Chow	None	18 weeks	Male	Control	Luminal	Endogenous	Laboratory	Charles River Laboratories, Brussels	Charles River Laboratories	Brussels	Belgium	Universite' Catholique de Louvain	Belgium	Brussels	Europe	https://doi.org/10.1038/ismej.2014.45	No
mgp6153	mgm4539155	NA	NA	mgm4539155.3	NA	Illumina	not provided	SINGLE	RANDOM	GENOME REASEARCH LABORATORY	C57BL/6	C57BL/6J	Wildtype	Caecum	Chow	None	18 weeks	Male	Control	Luminal	Endogenous	Laboratory	Charles River Laboratories, Brussels	Charles River Laboratories	Brussels	Belgium	Universite' Catholique de Louvain	Belgium	Brussels	Europe	https://doi.org/10.1038/ismej.2014.45	No
mgp6153	mgm4539473	NA	NA	mgm4539473.3	NA	Illumina	not provided	SINGLE	RANDOM	GENOME REASEARCH LABORATORY	C57BL/6	C57BL/6J	Wildtype	Caecum	Chow	Oligofructose	18 weeks	Male	Oligofructose	Luminal	Endogenous	Laboratory	Charles River Laboratories, Brussels	Charles River Laboratories	Brussels	Belgium	Universite' Catholique de Louvain	Belgium	Brussels	Europe	https://doi.org/10.1038/ismej.2014.45	No
mgp6153	mgm4539531	NA	NA	mgm4539531.3	NA	Illumina	not provided	SINGLE	RANDOM	GENOME REASEARCH LABORATORY	C57BL/6	C57BL/6J	Wildtype	Caecum	Chow	None	18 weeks	Male	Control	Luminal	Endogenous	Laboratory	Charles River Laboratories, Brussels	Charles River Laboratories	Brussels	Belgium	Universite' Catholique de Louvain	Belgium	Brussels	Europe	https://doi.org/10.1038/ismej.2014.45	No
mgp6153	mgm4539684	NA	NA	mgm4539684.3	NA	Illumina	not provided	SINGLE	RANDOM	GENOME REASEARCH LABORATORY	C57BL/6	C57BL/6J	Wildtype	Caecum	Chow	Oligofructose	18 weeks	Male	Oligofructose	Luminal	Endogenous	Laboratory	Charles River Laboratories, Brussels	Charles River Laboratories	Brussels	Belgium	Universite' Catholique de Louvain	Belgium	Brussels	Europe	https://doi.org/10.1038/ismej.2014.45	No
mgp6153	mgm4539685	NA	NA	mgm4539685.3	NA	Illumina	not provided	SINGLE	RANDOM	GENOME REASEARCH LABORATORY	C57BL/6	C57BL/6J	Wildtype	Caecum	Chow	Oligofructose	18 weeks	Male	Oligofructose	Luminal	Endogenous	Laboratory	Charles River Laboratories, Brussels	Charles River Laboratories	Brussels	Belgium	Universite' Catholique de Louvain	Belgium	Brussels	Europe	https://doi.org/10.1038/ismej.2014.45	No
mgp6153	mgm4539686	NA	NA	mgm4539686.3	NA	Illumina	not provided	SINGLE	RANDOM	GENOME REASEARCH LABORATORY	C57BL/6	C57BL/6J	Wildtype	Caecum	Chow	Oligofructose	18 weeks	Male	Oligofructose	Luminal	Endogenous	Laboratory	Charles River Laboratories, Brussels	Charles River Laboratories	Brussels	Belgium	Universite' Catholique de Louvain	Belgium	Brussels	Europe	https://doi.org/10.1038/ismej.2014.45	No
mgp6153	mgm4539799	NA	NA	mgm4539799.3	NA	Illumina	not provided	SINGLE	RANDOM	GENOME REASEARCH LABORATORY	C57BL/6	C57BL/6J	Wildtype	Caecum	High Fat	None	18 weeks	Male	HFD	Luminal	Endogenous	Laboratory	Charles River Laboratories, Brussels	Charles River Laboratories	Brussels	Belgium	Universite' Catholique de Louvain	Belgium	Brussels	Europe	https://doi.org/10.1038/ismej.2014.45	No
mgp6153	mgm4539801	NA	NA	mgm4539801.3	NA	Illumina	not provided	SINGLE	RANDOM	GENOME REASEARCH LABORATORY	C57BL/6	C57BL/6J	Wildtype	Caecum	High Fat	None	18 weeks	Male	HFD	Luminal	Endogenous	Laboratory	Charles River Laboratories, Brussels	Charles River Laboratories	Brussels	Belgium	Universite' Catholique de Louvain	Belgium	Brussels	Europe	https://doi.org/10.1038/ismej.2014.45	No
mgp6153	mgm4539802	NA	NA	mgm4539802.3	NA	Illumina	not provided	SINGLE	RANDOM	GENOME REASEARCH LABORATORY	C57BL/6	C57BL/6J	Wildtype	Caecum	High Fat	None	18 weeks	Male	HFD	Luminal	Endogenous	Laboratory	Charles River Laboratories, Brussels	Charles River Laboratories	Brussels	Belgium	Universite' Catholique de Louvain	Belgium	Brussels	Europe	https://doi.org/10.1038/ismej.2014.45	No
mgp6153	mgm4539917	NA	NA	mgm4539917.3	NA	Illumina	not provided	SINGLE	RANDOM	GENOME REASEARCH LABORATORY	C57BL/6	C57BL/6J	Wildtype	Caecum	High Fat	None	18 weeks	Male	HFD	Luminal	Endogenous	Laboratory	Charles River Laboratories, Brussels	Charles River Laboratories	Brussels	Belgium	Universite' Catholique de Louvain	Belgium	Brussels	Europe	https://doi.org/10.1038/ismej.2014.45	No
mgp6153	mgm4539918	NA	NA	mgm4539918.3	NA	Illumina	not provided	SINGLE	RANDOM	GENOME REASEARCH LABORATORY	C57BL/6	C57BL/6J	Wildtype	Caecum	High Fat	None	18 weeks	Male	HFD	Luminal	Endogenous	Laboratory	Charles River Laboratories, Brussels	Charles River Laboratories	Brussels	Belgium	Universite' Catholique de Louvain	Belgium	Brussels	Europe	https://doi.org/10.1038/ismej.2014.45	No
mgp6153	mgm4539994	NA	NA	mgm4539994.3	NA	Illumina	not provided	SINGLE	RANDOM	GENOME REASEARCH LABORATORY	C57BL/6	C57BL/6J	Wildtype	Caecum	High Fat	Oligofructose	18 weeks	Male	HFD + Oligofructose	Luminal	Endogenous	Laboratory	Charles River Laboratories, Brussels	Charles River Laboratories	Brussels	Belgium	Universite' Catholique de Louvain	Belgium	Brussels	Europe	https://doi.org/10.1038/ismej.2014.45	No
mgp6153	mgm4539995	NA	NA	mgm4539995.3	NA	Illumina	not provided	SINGLE	RANDOM	GENOME REASEARCH LABORATORY	C57BL/6	C57BL/6J	Wildtype	Caecum	High Fat	Oligofructose	18 weeks	Male	HFD + Oligofructose	Luminal	Endogenous	Laboratory	Charles River Laboratories, Brussels	Charles River Laboratories	Brussels	Belgium	Universite' Catholique de Louvain	Belgium	Brussels	Europe	https://doi.org/10.1038/ismej.2014.45	No
mgp6153	mgm4539996	NA	NA	mgm4539996.3	NA	Illumina	not provided	SINGLE	RANDOM	GENOME REASEARCH LABORATORY	C57BL/6	C57BL/6J	Wildtype	Caecum	High Fat	Oligofructose	18 weeks	Male	HFD + Oligofructose	Luminal	Endogenous	Laboratory	Charles River Laboratories, Brussels	Charles River Laboratories	Brussels	Belgium	Universite' Catholique de Louvain	Belgium	Brussels	Europe	https://doi.org/10.1038/ismej.2014.45	No
mgp6153	mgm4539997	NA	NA	mgm4539997.3	NA	Illumina	not provided	SINGLE	RANDOM	GENOME REASEARCH LABORATORY	C57BL/6	C57BL/6J	Wildtype	Caecum	High Fat	Oligofructose	18 weeks	Male	HFD + Oligofructose	Luminal	Endogenous	Laboratory	Charles River Laboratories, Brussels	Charles River Laboratories	Brussels	Belgium	Universite' Catholique de Louvain	Belgium	Brussels	Europe	https://doi.org/10.1038/ismej.2014.45	No
mgp6153	mgm4539998	NA	NA	mgm4539998.3	NA	Illumina	not provided	SINGLE	RANDOM	GENOME REASEARCH LABORATORY	C57BL/6	C57BL/6J	Wildtype	Caecum	High Fat	Oligofructose	18 weeks	Male	HFD + Oligofructose	Luminal	Endogenous	Laboratory	Charles River Laboratories, Brussels	Charles River Laboratories	Brussels	Belgium	Universite' Catholique de Louvain	Belgium	Brussels	Europe	https://doi.org/10.1038/ismej.2014.45	No
mgp6153	mgm4540045	NA	NA	mgm4540045.3	NA	Illumina	not provided	SINGLE	RANDOM	GENOME REASEARCH LABORATORY	C57BL/6	C57BL/6J	Wildtype	Caecum	High Fat	Oligofructose	18 weeks	Male	HFD + Oligofructose	Luminal	Endogenous	Laboratory	Charles River Laboratories, Brussels	Charles River Laboratories	Brussels	Belgium	Universite' Catholique de Louvain	Belgium	Brussels	Europe	https://doi.org/10.1038/ismej.2014.45	No
mgp6153	mgm4540046	NA	NA	mgm4540046.3	NA	Illumina	not provided	SINGLE	RANDOM	GENOME REASEARCH LABORATORY	C57BL/6	C57BL/6J	Wildtype	Caecum	High Fat	Oligofructose	18 weeks	Male	HFD + Oligofructose	Luminal	Endogenous	Laboratory	Charles River Laboratories, Brussels	Charles River Laboratories	Brussels	Belgium	Universite' Catholique de Louvain	Belgium	Brussels	Europe	https://doi.org/10.1038/ismej.2014.45	No
mgp6153	mgm4540052	NA	NA	mgm4540052.3	NA	Illumina	not provided	SINGLE	RANDOM	GENOME REASEARCH LABORATORY	C57BL/6	C57BL/6J	Wildtype	Caecum	High Fat	Oligofructose	18 weeks	Male	HFD + Oligofructose	Luminal	Endogenous	Laboratory	Charles River Laboratories, Brussels	Charles River Laboratories	Brussels	Belgium	Universite' Catholique de Louvain	Belgium	Brussels	Europe	https://doi.org/10.1038/ismej.2014.45	No
mgp6153	mgm4540053	NA	NA	mgm4540053.3	NA	Illumina	not provided	SINGLE	RANDOM	GENOME REASEARCH LABORATORY	C57BL/6	C57BL/6J	Wildtype	Caecum	High Fat	Oligofructose	18 weeks	Male	HFD + Oligofructose	Luminal	Endogenous	Laboratory	Charles River Laboratories, Brussels	Charles River Laboratories	Brussels	Belgium	Universite' Catholique de Louvain	Belgium	Brussels	Europe	https://doi.org/10.1038/ismej.2014.45	No
mgp6153	mgm4540251	NA	NA	mgm4540251.3	NA	Illumina	not provided	SINGLE	RANDOM	GENOME REASEARCH LABORATORY	C57BL/6	C57BL/6J	Wildtype	Caecum	High Fat	None	18 weeks	Male	HFD	Luminal	Endogenous	Laboratory	Charles River Laboratories, Brussels	Charles River Laboratories	Brussels	Belgium	Universite' Catholique de Louvain	Belgium	Brussels	Europe	https://doi.org/10.1038/ismej.2014.45	No
mgp6153	mgm4540252	NA	NA	mgm4540252.3	NA	Illumina	not provided	SINGLE	RANDOM	GENOME REASEARCH LABORATORY	C57BL/6	C57BL/6J	Wildtype	Caecum	High Fat	None	18 weeks	Male	HFD	Luminal	Endogenous	Laboratory	Charles River Laboratories, Brussels	Charles River Laboratories	Brussels	Belgium	Universite' Catholique de Louvain	Belgium	Brussels	Europe	https://doi.org/10.1038/ismej.2014.45	No
mgp6153	mgm4541194	NA	NA	mgm4541194.3	NA	Illumina	not provided	SINGLE	RANDOM	GENOME REASEARCH LABORATORY	C57BL/6	C57BL/6J	Wildtype	Caecum	High Fat	Oligofructose	18 weeks	Male	HFD + Oligofructose	Luminal	Endogenous	Laboratory	Charles River Laboratories, Brussels	Charles River Laboratories	Brussels	Belgium	Universite' Catholique de Louvain	Belgium	Brussels	Europe	https://doi.org/10.1038/ismej.2014.45	No
mgp6153	mgm4548364	NA	NA	mgm4548364.3	NA	Illumina	not provided	SINGLE	RANDOM	GENOME REASEARCH LABORATORY	C57BL/6	C57BL/6J	Wildtype	Caecum	High Fat	Oligofructose	18 weeks	Male	HFD + Oligofructose	Luminal	Endogenous	Laboratory	Charles River Laboratories, Brussels	Charles River Laboratories	Brussels	Belgium	Universite' Catholique de Louvain	Belgium	Brussels	Europe	https://doi.org/10.1038/ismej.2014.45	No
PRJDB1459	DRR014734	DRS013043	SAMD00004159	SAMD00004159	Metagenome analysis of fecal microbiota from mouse which was promoted longevity, spatial learning and memory	Illumina	not provided	PAIRED	PCR	KYODO_MILK	ICR	ICR	Wildtype	Faeces	Chow	Arginine+LKM512	18 months	Female	Probiotic	Faecal	Endogenous	Laboratory	Charles River Laboratories, Yokohama	Charles River Laboratories	Yokohama, Kanagawa	Japan	Dairy Science and Technology Institute	Japan	Tokyo	Asia	https://doi.org/10.1038/srep04548	Yes
PRJDB1460	DRR014782	DRS013065	SAMD00008975	SAMD00008975	Metagenome analysis of fecal microbiota from mouse which was promoted longevity, spatial learning and memory	Illumina	not provided	PAIRED	PCR	KYODO_MILK	ICR	ICR	Wildtype	Faeces	Chow	Arginine+LKM512	18 months	Female	Probiotic	Faecal	Endogenous	Laboratory	Charles River Laboratories, Yokohama	Charles River Laboratories	Yokohama, Kanagawa	Japan	Dairy Science and Technology Institute	Japan	Tokyo	Asia	https://doi.org/10.1038/srep04548	Yes
PRJDB1461	DRR014783	DRS013066	SAMD00006057	SAMD00006057	Metagenome analysis of fecal microbiota from mouse which was promoted longevity, spatial learning and memory	Illumina	not provided	PAIRED	PCR	KYODO_MILK	ICR	ICR	Wildtype	Faeces	Chow	Arginine+LKM512	18 months	Female	Probiotic	Faecal	Endogenous	Laboratory	Charles River Laboratories, Yokohama	Charles River Laboratories	Yokohama, Kanagawa	Japan	Dairy Science and Technology Institute	Japan	Tokyo	Asia	https://doi.org/10.1038/srep04548	Yes
PRJDB1462	DRR014784	DRS013067	SAMD00008873	SAMD00008873	Metagenome analysis of fecal microbiota from mouse which was promoted longevity, spatial learning and memory	Illumina	not provided	PAIRED	PCR	KYODO_MILK	ICR	ICR	Wildtype	Faeces	Chow	None	18 months	Female	Control	Faecal	Endogenous	Laboratory	Charles River Laboratories, Yokohama	Charles River Laboratories	Yokohama, Kanagawa	Japan	Dairy Science and Technology Institute	Japan	Tokyo	Asia	https://doi.org/10.1038/srep04548	Yes
PRJDB1463	DRR014785	DRS013068	SAMD00013331	SAMD00013331	Metagenome analysis of fecal microbiota from mouse which was promoted longevity, spatial learning and memory	Illumina	not provided	PAIRED	PCR	KYODO_MILK	ICR	ICR	Wildtype	Faeces	Chow	None	18 months	Female	Control	Faecal	Endogenous	Laboratory	Charles River Laboratories, Yokohama	Charles River Laboratories	Yokohama, Kanagawa	Japan	Dairy Science and Technology Institute	Japan	Tokyo	Asia	https://doi.org/10.1038/srep04548	Yes
PRJDB1464	DRR014786	DRS013069	SAMD00004082	SAMD00004082	Metagenome analysis of fecal microbiota from mouse which was promoted longevity, spatial learning and memory	Illumina	not provided	PAIRED	PCR	KYODO_MILK	ICR	ICR	Wildtype	Faeces	Chow	None	18 months	Female	Control	Faecal	Endogenous	Laboratory	Charles River Laboratories, Yokohama	Charles River Laboratories	Yokohama, Kanagawa	Japan	Dairy Science and Technology Institute	Japan	Tokyo	Asia	https://doi.org/10.1038/srep04548	Yes
PRJDB6620	DRR121530	DRS117549	SAMD00108471	SAMD00108471	Shotgun sequencing of mouse small intestinal contents	Illumina	not provided	PAIRED	RANDOM	RIKEN_IMS	C57BL/6	C57BL/6	Wildtype	Small intestine	Chow	None	12 weeks	Female	Control	Luminal	Endogenous	Laboratory	CLEA	CLEA	Tokyo	Japan	Laboratory for Intestinal Ecosystem, Center for Integrative Medical Sciences, RIKEN	Japan	Yokohama, Kanagawa	Asia	https://doi.org/10.1038/s41586-020-2634-9	Yes
PRJDB6620	DRR121531	DRS117549	SAMD00108471	SAMD00108471	Shotgun sequencing of mouse small intestinal contents	Illumina	not provided	PAIRED	RANDOM	RIKEN_IMS	C57BL/6	C57BL/6	Wildtype	Small intestine	Chow	None	12 weeks	Female	Control	Luminal	Endogenous	Laboratory	CLEA	CLEA	Tokyo	Japan	Laboratory for Intestinal Ecosystem, Center for Integrative Medical Sciences, RIKEN	Japan	Yokohama, Kanagawa	Asia	https://doi.org/10.1038/s41586-020-2634-9	Yes
PRJDB6620	DRR121532	DRS117549	SAMD00108471	SAMD00108471	Shotgun sequencing of mouse small intestinal contents	Illumina	not provided	PAIRED	RANDOM	RIKEN_IMS	C57BL/6	C57BL/6	Wildtype	Small intestine	Chow	None	12 weeks	Female	Control	Luminal	Endogenous	Laboratory	CLEA	CLEA	Tokyo	Japan	Laboratory for Intestinal Ecosystem, Center for Integrative Medical Sciences, RIKEN	Japan	Yokohama, Kanagawa	Asia	https://doi.org/10.1038/s41586-020-2634-9	Yes
PRJDB6620	DRR121533	DRS117550	SAMD00108472	SAMD00108472	Shotgun sequencing of mouse small intestinal contents	Illumina	not provided	PAIRED	RANDOM	RIKEN_IMS	C57BL/6	C57BL/6	Wildtype	Small intestine	Chow	None	12 weeks	Female	Control	Luminal	Endogenous	Laboratory	CLEA	CLEA	Tokyo	Japan	Laboratory for Intestinal Ecosystem, Center for Integrative Medical Sciences, RIKEN	Japan	Yokohama, Kanagawa	Asia	https://doi.org/10.1038/s41586-020-2634-9	Yes
PRJDB6620	DRR121534	DRS117550	SAMD00108472	SAMD00108472	Shotgun sequencing of mouse small intestinal contents	Illumina	not provided	PAIRED	RANDOM	RIKEN_IMS	C57BL/6	C57BL/6	Wildtype	Small intestine	Chow	None	12 weeks	Female	Control	Luminal	Endogenous	Laboratory	CLEA	CLEA	Tokyo	Japan	Laboratory for Intestinal Ecosystem, Center for Integrative Medical Sciences, RIKEN	Japan	Yokohama, Kanagawa	Asia	https://doi.org/10.1038/s41586-020-2634-9	Yes
PRJDB6620	DRR121535	DRS117550	SAMD00108472	SAMD00108472	Shotgun sequencing of mouse small intestinal contents	Illumina	not provided	PAIRED	RANDOM	RIKEN_IMS	C57BL/6	C57BL/6	Wildtype	Small intestine	Chow	None	12 weeks	Female	Control	Luminal	Endogenous	Laboratory	CLEA	CLEA	Tokyo	Japan	Laboratory for Intestinal Ecosystem, Center for Integrative Medical Sciences, RIKEN	Japan	Yokohama, Kanagawa	Asia	https://doi.org/10.1038/s41586-020-2634-9	Yes
PRJDB6620	DRR121536	DRS117551	SAMD00108473	SAMD00108473	Shotgun sequencing of mouse small intestinal contents	Illumina	not provided	PAIRED	RANDOM	RIKEN_IMS	C57BL/6	C57BL/6	Wildtype	Small intestine	Chow	None	12 weeks	Female	Control	Luminal	Endogenous	Laboratory	CLEA	CLEA	Tokyo	Japan	Laboratory for Intestinal Ecosystem, Center for Integrative Medical Sciences, RIKEN	Japan	Yokohama, Kanagawa	Asia	https://doi.org/10.1038/s41586-020-2634-9	Yes
PRJDB6620	DRR121537	DRS117551	SAMD00108473	SAMD00108473	Shotgun sequencing of mouse small intestinal contents	Illumina	not provided	PAIRED	RANDOM	RIKEN_IMS	C57BL/6	C57BL/6	Wildtype	Small intestine	Chow	None	12 weeks	Female	Control	Luminal	Endogenous	Laboratory	CLEA	CLEA	Tokyo	Japan	Laboratory for Intestinal Ecosystem, Center for Integrative Medical Sciences, RIKEN	Japan	Yokohama, Kanagawa	Asia	https://doi.org/10.1038/s41586-020-2634-9	Yes
PRJDB6620	DRR121538	DRS117551	SAMD00108473	SAMD00108473	Shotgun sequencing of mouse small intestinal contents	Illumina	not provided	PAIRED	RANDOM	RIKEN_IMS	C57BL/6	C57BL/6	Wildtype	Small intestine	Chow	None	12 weeks	Female	Control	Luminal	Endogenous	Laboratory	CLEA	CLEA	Tokyo	Japan	Laboratory for Intestinal Ecosystem, Center for Integrative Medical Sciences, RIKEN	Japan	Yokohama, Kanagawa	Asia	https://doi.org/10.1038/s41586-020-2634-9	Yes
PRJDB6620	DRR121539	DRS117552	SAMD00108474	SAMD00108474	Shotgun sequencing of mouse small intestinal contents	Illumina	not provided	PAIRED	RANDOM	RIKEN_IMS	C57BL/6	C57BL/6	Wildtype	Small intestine	Chow	None	12 weeks	Female	Control	Luminal	Endogenous	Laboratory	CLEA	CLEA	Tokyo	Japan	Laboratory for Intestinal Ecosystem, Center for Integrative Medical Sciences, RIKEN	Japan	Yokohama, Kanagawa	Asia	https://doi.org/10.1038/s41586-020-2634-9	Yes
PRJDB6620	DRR121540	DRS117552	SAMD00108474	SAMD00108474	Shotgun sequencing of mouse small intestinal contents	Illumina	not provided	PAIRED	RANDOM	RIKEN_IMS	C57BL/6	C57BL/6	Wildtype	Small intestine	Chow	None	12 weeks	Female	Control	Luminal	Endogenous	Laboratory	CLEA	CLEA	Tokyo	Japan	Laboratory for Intestinal Ecosystem, Center for Integrative Medical Sciences, RIKEN	Japan	Yokohama, Kanagawa	Asia	https://doi.org/10.1038/s41586-020-2634-9	Yes
PRJDB6620	DRR121541	DRS117552	SAMD00108474	SAMD00108474	Shotgun sequencing of mouse small intestinal contents	Illumina	not provided	PAIRED	RANDOM	RIKEN_IMS	C57BL/6	C57BL/6	Wildtype	Small intestine	Chow	None	12 weeks	Female	Control	Luminal	Endogenous	Laboratory	CLEA	CLEA	Tokyo	Japan	Laboratory for Intestinal Ecosystem, Center for Integrative Medical Sciences, RIKEN	Japan	Yokohama, Kanagawa	Asia	https://doi.org/10.1038/s41586-020-2634-9	Yes
PRJDB6620	DRR121542	DRS117553	SAMD00108475	SAMD00108475	Shotgun sequencing of mouse small intestinal contents	Illumina	not provided	PAIRED	RANDOM	RIKEN_IMS	C57BL/6	C57BL/6	Wildtype	Small intestine	Chow	None	12 weeks	Female	Control	Luminal	Endogenous	Laboratory	CLEA	CLEA	Tokyo	Japan	Laboratory for Intestinal Ecosystem, Center for Integrative Medical Sciences, RIKEN	Japan	Yokohama, Kanagawa	Asia	https://doi.org/10.1038/s41586-020-2634-9	Yes
PRJDB6620	DRR121543	DRS117553	SAMD00108475	SAMD00108475	Shotgun sequencing of mouse small intestinal contents	Illumina	not provided	PAIRED	RANDOM	RIKEN_IMS	C57BL/6	C57BL/6	Wildtype	Small intestine	Chow	None	12 weeks	Female	Control	Luminal	Endogenous	Laboratory	CLEA	CLEA	Tokyo	Japan	Laboratory for Intestinal Ecosystem, Center for Integrative Medical Sciences, RIKEN	Japan	Yokohama, Kanagawa	Asia	https://doi.org/10.1038/s41586-020-2634-9	Yes
PRJDB6620	DRR121544	DRS117553	SAMD00108475	SAMD00108475	Shotgun sequencing of mouse small intestinal contents	Illumina	not provided	PAIRED	RANDOM	RIKEN_IMS	C57BL/6	C57BL/6	Wildtype	Small intestine	Chow	None	12 weeks	Female	Control	Luminal	Endogenous	Laboratory	CLEA	CLEA	Tokyo	Japan	Laboratory for Intestinal Ecosystem, Center for Integrative Medical Sciences, RIKEN	Japan	Yokohama, Kanagawa	Asia	https://doi.org/10.1038/s41586-020-2634-9	Yes
PRJEB10308	ERR982795	ERS811237	SAMEA3504088	SAMEA3504088	High fat feeding rather than obesity drives taxonomical and functional changes in the gut microbiota in mice	Illumina	2011	PAIRED	RANDOM	BEIJING GENOME INSTITUTE	129/Sv	129/Sv	Wildtype	Faeces	Chow	None	17 weeks	Male	Control	Faecal	Endogenous	Laboratory	Taconic Biosciences, Laven	Taconic Biosciences	Ry	Denmark	Laboratory of Genomics and Molecular Biomedicine, Department of Biology, University of Copenhagen	Denmark	Copenhagan	Europe	https://doi.org/10.1186/s40168-017-0258-6	Yes
PRJEB10308	ERR982796	ERS811228	SAMEA3504079	SAMEA3504079	High fat feeding rather than obesity drives taxonomical and functional changes in the gut microbiota in mice	Illumina	2011	PAIRED	RANDOM	BEIJING GENOME INSTITUTE	129/Sv	129/Sv	Wildtype	Faeces	Chow	None	17 weeks	Male	Control	Faecal	Endogenous	Laboratory	Taconic Biosciences, Laven	Taconic Biosciences	Ry	Denmark	Laboratory of Genomics and Molecular Biomedicine, Department of Biology, University of Copenhagen	Denmark	Copenhagan	Europe	https://doi.org/10.1186/s40168-017-0258-6	Yes
PRJEB10308	ERR982797	ERS811238	SAMEA3504089	SAMEA3504089	High fat feeding rather than obesity drives taxonomical and functional changes in the gut microbiota in mice	Illumina	2011	PAIRED	RANDOM	BEIJING GENOME INSTITUTE	129/Sv	129/Sv	Wildtype	Faeces	High Fat	None	17 weeks	Male	HFD	Faecal	Endogenous	Laboratory	Taconic Biosciences, Laven	Taconic Biosciences	Ry	Denmark	Laboratory of Genomics and Molecular Biomedicine, Department of Biology, University of Copenhagen	Denmark	Copenhagan	Europe	https://doi.org/10.1186/s40168-017-0258-6	Yes
PRJEB10308	ERR982798	ERS811239	SAMEA3504090	SAMEA3504090	High fat feeding rather than obesity drives taxonomical and functional changes in the gut microbiota in mice	Illumina	2011	PAIRED	RANDOM	BEIJING GENOME INSTITUTE	129/Sv	129/Sv	Wildtype	Faeces	High Fat	None	17 weeks	Male	HFD	Faecal	Endogenous	Laboratory	Taconic Biosciences, Laven	Taconic Biosciences	Ry	Denmark	Laboratory of Genomics and Molecular Biomedicine, Department of Biology, University of Copenhagen	Denmark	Copenhagan	Europe	https://doi.org/10.1186/s40168-017-0258-6	Yes
PRJEB10308	ERR982799	ERS811240	SAMEA3504091	SAMEA3504091	High fat feeding rather than obesity drives taxonomical and functional changes in the gut microbiota in mice	Illumina	2011	PAIRED	RANDOM	BEIJING GENOME INSTITUTE	129/Sv	129/Sv	Wildtype	Faeces	High Fat	None	17 weeks	Male	HFD	Faecal	Endogenous	Laboratory	Taconic Biosciences, Laven	Taconic Biosciences	Ry	Denmark	Laboratory of Genomics and Molecular Biomedicine, Department of Biology, University of Copenhagen	Denmark	Copenhagan	Europe	https://doi.org/10.1186/s40168-017-0258-6	Yes
PRJEB10308	ERR982800	ERS811241	SAMEA3504092	SAMEA3504092	High fat feeding rather than obesity drives taxonomical and functional changes in the gut microbiota in mice	Illumina	2011	PAIRED	RANDOM	BEIJING GENOME INSTITUTE	129/Sv	129/Sv	Wildtype	Faeces	High Fat	None	17 weeks	Male	HFD	Faecal	Endogenous	Laboratory	Taconic Biosciences, Laven	Taconic Biosciences	Ry	Denmark	Laboratory of Genomics and Molecular Biomedicine, Department of Biology, University of Copenhagen	Denmark	Copenhagan	Europe	https://doi.org/10.1186/s40168-017-0258-6	Yes
PRJEB10308	ERR982801	ERS811242	SAMEA3504093	SAMEA3504093	High fat feeding rather than obesity drives taxonomical and functional changes in the gut microbiota in mice	Illumina	2011	PAIRED	RANDOM	BEIJING GENOME INSTITUTE	129/Sv	129/Sv	Wildtype	Faeces	High Fat	None	17 weeks	Male	HFD	Faecal	Endogenous	Laboratory	Taconic Biosciences, Laven	Taconic Biosciences	Ry	Denmark	Laboratory of Genomics and Molecular Biomedicine, Department of Biology, University of Copenhagen	Denmark	Copenhagan	Europe	https://doi.org/10.1186/s40168-017-0258-6	Yes
PRJEB10308	ERR982802	ERS811243	SAMEA3504094	SAMEA3504094	High fat feeding rather than obesity drives taxonomical and functional changes in the gut microbiota in mice	Illumina	2011	PAIRED	RANDOM	BEIJING GENOME INSTITUTE	129/Sv	129/Sv	Wildtype	Faeces	High Fat	None	17 weeks	Male	HFD	Faecal	Endogenous	Laboratory	Taconic Biosciences, Laven	Taconic Biosciences	Ry	Denmark	Laboratory of Genomics and Molecular Biomedicine, Department of Biology, University of Copenhagen	Denmark	Copenhagan	Europe	https://doi.org/10.1186/s40168-017-0258-6	Yes
PRJEB10308	ERR982803	ERS811244	SAMEA3504095	SAMEA3504095	High fat feeding rather than obesity drives taxonomical and functional changes in the gut microbiota in mice	Illumina	2011	PAIRED	RANDOM	BEIJING GENOME INSTITUTE	129/Sv	129/Sv	Wildtype	Faeces	High Fat	None	17 weeks	Male	HFD	Faecal	Endogenous	Laboratory	Taconic Biosciences, Laven	Taconic Biosciences	Ry	Denmark	Laboratory of Genomics and Molecular Biomedicine, Department of Biology, University of Copenhagen	Denmark	Copenhagan	Europe	https://doi.org/10.1186/s40168-017-0258-6	Yes
PRJEB10308	ERR982804	ERS811245	SAMEA3504096	SAMEA3504096	High fat feeding rather than obesity drives taxonomical and functional changes in the gut microbiota in mice	Illumina	2011	PAIRED	RANDOM	BEIJING GENOME INSTITUTE	129/Sv	129/Sv	Wildtype	Faeces	High Fat	None	17 weeks	Male	HFD	Faecal	Endogenous	Laboratory	Taconic Biosciences, Laven	Taconic Biosciences	Ry	Denmark	Laboratory of Genomics and Molecular Biomedicine, Department of Biology, University of Copenhagen	Denmark	Copenhagan	Europe	https://doi.org/10.1186/s40168-017-0258-6	Yes
PRJEB10308	ERR982805	ERS811246	SAMEA3504097	SAMEA3504097	High fat feeding rather than obesity drives taxonomical and functional changes in the gut microbiota in mice	Illumina	2011	PAIRED	RANDOM	BEIJING GENOME INSTITUTE	129/Sv	129/Sv	Wildtype	Faeces	High Fat	None	17 weeks	Male	HFD	Faecal	Endogenous	Laboratory	Taconic Biosciences, Laven	Taconic Biosciences	Ry	Denmark	Laboratory of Genomics and Molecular Biomedicine, Department of Biology, University of Copenhagen	Denmark	Copenhagan	Europe	https://doi.org/10.1186/s40168-017-0258-6	Yes
PRJEB10308	ERR982806	ERS811247	SAMEA3504098	SAMEA3504098	High fat feeding rather than obesity drives taxonomical and functional changes in the gut microbiota in mice	Illumina	2011	PAIRED	RANDOM	BEIJING GENOME INSTITUTE	129/Sv	129/Sv	Wildtype	Faeces	High Fat	None	17 weeks	Male	HFD	Faecal	Endogenous	Laboratory	Taconic Biosciences, Laven	Taconic Biosciences	Ry	Denmark	Laboratory of Genomics and Molecular Biomedicine, Department of Biology, University of Copenhagen	Denmark	Copenhagan	Europe	https://doi.org/10.1186/s40168-017-0258-6	Yes
PRJEB10308	ERR982807	ERS811229	SAMEA3504080	SAMEA3504080	High fat feeding rather than obesity drives taxonomical and functional changes in the gut microbiota in mice	Illumina	2011	PAIRED	RANDOM	BEIJING GENOME INSTITUTE	129/Sv	129/Sv	Wildtype	Faeces	Chow	None	17 weeks	Male	Control	Faecal	Endogenous	Laboratory	Taconic Biosciences, Laven	Taconic Biosciences	Ry	Denmark	Laboratory of Genomics and Molecular Biomedicine, Department of Biology, University of Copenhagen	Denmark	Copenhagan	Europe	https://doi.org/10.1186/s40168-017-0258-6	Yes
PRJEB10308	ERR982808	ERS811248	SAMEA3504099	SAMEA3504099	High fat feeding rather than obesity drives taxonomical and functional changes in the gut microbiota in mice	Illumina	2011	PAIRED	RANDOM	BEIJING GENOME INSTITUTE	129/Sv	129/Sv	Wildtype	Faeces	High Fat	Indomethacin	17 weeks	Male	HFD + NSAID	Faecal	Endogenous	Laboratory	Taconic Biosciences, Laven	Taconic Biosciences	Ry	Denmark	Laboratory of Genomics and Molecular Biomedicine, Department of Biology, University of Copenhagen	Denmark	Copenhagan	Europe	https://doi.org/10.1186/s40168-017-0258-6	Yes
PRJEB10308	ERR982809	ERS811249	SAMEA3504100	SAMEA3504100	High fat feeding rather than obesity drives taxonomical and functional changes in the gut microbiota in mice	Illumina	2011	PAIRED	RANDOM	BEIJING GENOME INSTITUTE	129/Sv	129/Sv	Wildtype	Faeces	High Fat	Indomethacin	17 weeks	Male	HFD + NSAID	Faecal	Endogenous	Laboratory	Taconic Biosciences, Laven	Taconic Biosciences	Ry	Denmark	Laboratory of Genomics and Molecular Biomedicine, Department of Biology, University of Copenhagen	Denmark	Copenhagan	Europe	https://doi.org/10.1186/s40168-017-0258-6	Yes
PRJEB10308	ERR982810	ERS811250	SAMEA3504101	SAMEA3504101	High fat feeding rather than obesity drives taxonomical and functional changes in the gut microbiota in mice	Illumina	2011	PAIRED	RANDOM	BEIJING GENOME INSTITUTE	129/Sv	129/Sv	Wildtype	Faeces	High Fat	Indomethacin	17 weeks	Male	HFD + NSAID	Faecal	Endogenous	Laboratory	Taconic Biosciences, Laven	Taconic Biosciences	Ry	Denmark	Laboratory of Genomics and Molecular Biomedicine, Department of Biology, University of Copenhagen	Denmark	Copenhagan	Europe	https://doi.org/10.1186/s40168-017-0258-6	Yes
PRJEB10308	ERR982811	ERS811251	SAMEA3504102	SAMEA3504102	High fat feeding rather than obesity drives taxonomical and functional changes in the gut microbiota in mice	Illumina	2011	PAIRED	RANDOM	BEIJING GENOME INSTITUTE	129/Sv	129/Sv	Wildtype	Faeces	High Fat	Indomethacin	17 weeks	Male	HFD + NSAID	Faecal	Endogenous	Laboratory	Taconic Biosciences, Laven	Taconic Biosciences	Ry	Denmark	Laboratory of Genomics and Molecular Biomedicine, Department of Biology, University of Copenhagen	Denmark	Copenhagan	Europe	https://doi.org/10.1186/s40168-017-0258-6	Yes
PRJEB10308	ERR982812	ERS811252	SAMEA3504103	SAMEA3504103	High fat feeding rather than obesity drives taxonomical and functional changes in the gut microbiota in mice	Illumina	2011	PAIRED	RANDOM	BEIJING GENOME INSTITUTE	129/Sv	129/Sv	Wildtype	Faeces	High Fat	Indomethacin	17 weeks	Male	HFD + NSAID	Faecal	Endogenous	Laboratory	Taconic Biosciences, Laven	Taconic Biosciences	Ry	Denmark	Laboratory of Genomics and Molecular Biomedicine, Department of Biology, University of Copenhagen	Denmark	Copenhagan	Europe	https://doi.org/10.1186/s40168-017-0258-6	Yes
PRJEB10308	ERR982813	ERS811253	SAMEA3504104	SAMEA3504104	High fat feeding rather than obesity drives taxonomical and functional changes in the gut microbiota in mice	Illumina	2011	PAIRED	RANDOM	BEIJING GENOME INSTITUTE	129/Sv	129/Sv	Wildtype	Faeces	High Fat	Indomethacin	17 weeks	Male	HFD + NSAID	Faecal	Endogenous	Laboratory	Taconic Biosciences, Laven	Taconic Biosciences	Ry	Denmark	Laboratory of Genomics and Molecular Biomedicine, Department of Biology, University of Copenhagen	Denmark	Copenhagan	Europe	https://doi.org/10.1186/s40168-017-0258-6	Yes
PRJEB10308	ERR982814	ERS811254	SAMEA3504105	SAMEA3504105	High fat feeding rather than obesity drives taxonomical and functional changes in the gut microbiota in mice	Illumina	2011	PAIRED	RANDOM	BEIJING GENOME INSTITUTE	129/Sv	129/Sv	Wildtype	Faeces	High Fat	Indomethacin	17 weeks	Male	HFD + NSAID	Faecal	Endogenous	Laboratory	Taconic Biosciences, Laven	Taconic Biosciences	Ry	Denmark	Laboratory of Genomics and Molecular Biomedicine, Department of Biology, University of Copenhagen	Denmark	Copenhagan	Europe	https://doi.org/10.1186/s40168-017-0258-6	Yes
PRJEB10308	ERR982815	ERS811255	SAMEA3504106	SAMEA3504106	High fat feeding rather than obesity drives taxonomical and functional changes in the gut microbiota in mice	Illumina	2011	PAIRED	RANDOM	BEIJING GENOME INSTITUTE	129/Sv	129/Sv	Wildtype	Faeces	High Fat	Indomethacin	17 weeks	Male	HFD + NSAID	Faecal	Endogenous	Laboratory	Taconic Biosciences, Laven	Taconic Biosciences	Ry	Denmark	Laboratory of Genomics and Molecular Biomedicine, Department of Biology, University of Copenhagen	Denmark	Copenhagan	Europe	https://doi.org/10.1186/s40168-017-0258-6	Yes
PRJEB10308	ERR982816	ERS811256	SAMEA3504107	SAMEA3504107	High fat feeding rather than obesity drives taxonomical and functional changes in the gut microbiota in mice	Illumina	2011	PAIRED	RANDOM	BEIJING GENOME INSTITUTE	129/Sv	129/Sv	Wildtype	Faeces	High Fat	Indomethacin	17 weeks	Male	HFD + NSAID	Faecal	Endogenous	Laboratory	Taconic Biosciences, Laven	Taconic Biosciences	Ry	Denmark	Laboratory of Genomics and Molecular Biomedicine, Department of Biology, University of Copenhagen	Denmark	Copenhagan	Europe	https://doi.org/10.1186/s40168-017-0258-6	Yes
PRJEB10308	ERR982817	ERS811257	SAMEA3504108	SAMEA3504108	High fat feeding rather than obesity drives taxonomical and functional changes in the gut microbiota in mice	Illumina	2011	PAIRED	RANDOM	BEIJING GENOME INSTITUTE	129/Sv	129/Sv	Wildtype	Faeces	High Fat	Indomethacin	17 weeks	Male	HFD + NSAID	Faecal	Endogenous	Laboratory	Taconic Biosciences, Laven	Taconic Biosciences	Ry	Denmark	Laboratory of Genomics and Molecular Biomedicine, Department of Biology, University of Copenhagen	Denmark	Copenhagan	Europe	https://doi.org/10.1186/s40168-017-0258-6	Yes
PRJEB10308	ERR982818	ERS811230	SAMEA3504081	SAMEA3504081	High fat feeding rather than obesity drives taxonomical and functional changes in the gut microbiota in mice	Illumina	2011	PAIRED	RANDOM	BEIJING GENOME INSTITUTE	129/Sv	129/Sv	Wildtype	Faeces	Chow	None	17 weeks	Male	Control	Faecal	Endogenous	Laboratory	Taconic Biosciences, Laven	Taconic Biosciences	Ry	Denmark	Laboratory of Genomics and Molecular Biomedicine, Department of Biology, University of Copenhagen	Denmark	Copenhagan	Europe	https://doi.org/10.1186/s40168-017-0258-6	Yes
PRJEB10308	ERR982819	ERS811258	SAMEA3504109	SAMEA3504109	High fat feeding rather than obesity drives taxonomical and functional changes in the gut microbiota in mice	Illumina	2011	PAIRED	RANDOM	BEIJING GENOME INSTITUTE	C57BL/6	C57BL/6JBomTac	Wildtype	Faeces	Chow	None	17 weeks	Male	Control	Faecal	Endogenous	Laboratory	Taconic Biosciences, Laven	Taconic Biosciences	Ry	Denmark	Laboratory of Genomics and Molecular Biomedicine, Department of Biology, University of Copenhagen	Denmark	Copenhagan	Europe	https://doi.org/10.1186/s40168-017-0258-6	Yes
PRJEB10308	ERR982820	ERS811259	SAMEA3504110	SAMEA3504110	High fat feeding rather than obesity drives taxonomical and functional changes in the gut microbiota in mice	Illumina	2011	PAIRED	RANDOM	BEIJING GENOME INSTITUTE	C57BL/6	C57BL/6JBomTac	Wildtype	Faeces	Chow	None	17 weeks	Male	Control	Faecal	Endogenous	Laboratory	Taconic Biosciences, Laven	Taconic Biosciences	Ry	Denmark	Laboratory of Genomics and Molecular Biomedicine, Department of Biology, University of Copenhagen	Denmark	Copenhagan	Europe	https://doi.org/10.1186/s40168-017-0258-6	Yes
PRJEB10308	ERR982821	ERS811260	SAMEA3504111	SAMEA3504111	High fat feeding rather than obesity drives taxonomical and functional changes in the gut microbiota in mice	Illumina	2011	PAIRED	RANDOM	BEIJING GENOME INSTITUTE	C57BL/6	C57BL/6JBomTac	Wildtype	Faeces	Chow	None	17 weeks	Male	Control	Faecal	Endogenous	Laboratory	Taconic Biosciences, Laven	Taconic Biosciences	Ry	Denmark	Laboratory of Genomics and Molecular Biomedicine, Department of Biology, University of Copenhagen	Denmark	Copenhagan	Europe	https://doi.org/10.1186/s40168-017-0258-6	Yes
PRJEB10308	ERR982822	ERS811261	SAMEA3504112	SAMEA3504112	High fat feeding rather than obesity drives taxonomical and functional changes in the gut microbiota in mice	Illumina	2011	PAIRED	RANDOM	BEIJING GENOME INSTITUTE	C57BL/6	C57BL/6JBomTac	Wildtype	Faeces	Chow	None	17 weeks	Male	Control	Faecal	Endogenous	Laboratory	Taconic Biosciences, Laven	Taconic Biosciences	Ry	Denmark	Laboratory of Genomics and Molecular Biomedicine, Department of Biology, University of Copenhagen	Denmark	Copenhagan	Europe	https://doi.org/10.1186/s40168-017-0258-6	Yes
PRJEB10308	ERR982823	ERS811262	SAMEA3504113	SAMEA3504113	High fat feeding rather than obesity drives taxonomical and functional changes in the gut microbiota in mice	Illumina	2011	PAIRED	RANDOM	BEIJING GENOME INSTITUTE	C57BL/6	C57BL/6JBomTac	Wildtype	Faeces	Chow	None	17 weeks	Male	Control	Faecal	Endogenous	Laboratory	Taconic Biosciences, Laven	Taconic Biosciences	Ry	Denmark	Laboratory of Genomics and Molecular Biomedicine, Department of Biology, University of Copenhagen	Denmark	Copenhagan	Europe	https://doi.org/10.1186/s40168-017-0258-6	Yes
PRJEB10308	ERR982824	ERS811263	SAMEA3504114	SAMEA3504114	High fat feeding rather than obesity drives taxonomical and functional changes in the gut microbiota in mice	Illumina	2011	PAIRED	RANDOM	BEIJING GENOME INSTITUTE	C57BL/6	C57BL/6JBomTac	Wildtype	Faeces	Chow	None	17 weeks	Male	Control	Faecal	Endogenous	Laboratory	Taconic Biosciences, Laven	Taconic Biosciences	Ry	Denmark	Laboratory of Genomics and Molecular Biomedicine, Department of Biology, University of Copenhagen	Denmark	Copenhagan	Europe	https://doi.org/10.1186/s40168-017-0258-6	Yes
PRJEB10308	ERR982825	ERS811264	SAMEA3504115	SAMEA3504115	High fat feeding rather than obesity drives taxonomical and functional changes in the gut microbiota in mice	Illumina	2011	PAIRED	RANDOM	BEIJING GENOME INSTITUTE	C57BL/6	C57BL/6JBomTac	Wildtype	Faeces	Chow	None	17 weeks	Male	Control	Faecal	Endogenous	Laboratory	Taconic Biosciences, Laven	Taconic Biosciences	Ry	Denmark	Laboratory of Genomics and Molecular Biomedicine, Department of Biology, University of Copenhagen	Denmark	Copenhagan	Europe	https://doi.org/10.1186/s40168-017-0258-6	Yes
PRJEB10308	ERR982826	ERS811265	SAMEA3504116	SAMEA3504116	High fat feeding rather than obesity drives taxonomical and functional changes in the gut microbiota in mice	Illumina	2011	PAIRED	RANDOM	BEIJING GENOME INSTITUTE	C57BL/6	C57BL/6JBomTac	Wildtype	Faeces	High Fat	None	17 weeks	Male	HFD	Faecal	Endogenous	Laboratory	Taconic Biosciences, Laven	Taconic Biosciences	Ry	Denmark	Laboratory of Genomics and Molecular Biomedicine, Department of Biology, University of Copenhagen	Denmark	Copenhagan	Europe	https://doi.org/10.1186/s40168-017-0258-6	Yes
PRJEB10308	ERR982827	ERS811266	SAMEA3504117	SAMEA3504117	High fat feeding rather than obesity drives taxonomical and functional changes in the gut microbiota in mice	Illumina	2011	PAIRED	RANDOM	BEIJING GENOME INSTITUTE	C57BL/6	C57BL/6JBomTac	Wildtype	Faeces	High Fat	None	17 weeks	Male	HFD	Faecal	Endogenous	Laboratory	Taconic Biosciences, Laven	Taconic Biosciences	Ry	Denmark	Laboratory of Genomics and Molecular Biomedicine, Department of Biology, University of Copenhagen	Denmark	Copenhagan	Europe	https://doi.org/10.1186/s40168-017-0258-6	Yes
PRJEB10308	ERR982828	ERS811267	SAMEA3504118	SAMEA3504118	High fat feeding rather than obesity drives taxonomical and functional changes in the gut microbiota in mice	Illumina	2011	PAIRED	RANDOM	BEIJING GENOME INSTITUTE	C57BL/6	C57BL/6JBomTac	Wildtype	Faeces	High Fat	None	17 weeks	Male	HFD	Faecal	Endogenous	Laboratory	Taconic Biosciences, Laven	Taconic Biosciences	Ry	Denmark	Laboratory of Genomics and Molecular Biomedicine, Department of Biology, University of Copenhagen	Denmark	Copenhagan	Europe	https://doi.org/10.1186/s40168-017-0258-6	Yes
PRJEB10308	ERR982829	ERS811231	SAMEA3504082	SAMEA3504082	High fat feeding rather than obesity drives taxonomical and functional changes in the gut microbiota in mice	Illumina	2011	PAIRED	RANDOM	BEIJING GENOME INSTITUTE	129/Sv	129/Sv	Wildtype	Faeces	Chow	None	17 weeks	Male	Control	Faecal	Endogenous	Laboratory	Taconic Biosciences, Laven	Taconic Biosciences	Ry	Denmark	Laboratory of Genomics and Molecular Biomedicine, Department of Biology, University of Copenhagen	Denmark	Copenhagan	Europe	https://doi.org/10.1186/s40168-017-0258-6	Yes
PRJEB10308	ERR982830	ERS811268	SAMEA3504119	SAMEA3504119	High fat feeding rather than obesity drives taxonomical and functional changes in the gut microbiota in mice	Illumina	2011	PAIRED	RANDOM	BEIJING GENOME INSTITUTE	C57BL/6	C57BL/6JBomTac	Wildtype	Faeces	High Fat	None	17 weeks	Male	HFD	Faecal	Endogenous	Laboratory	Taconic Biosciences, Laven	Taconic Biosciences	Ry	Denmark	Laboratory of Genomics and Molecular Biomedicine, Department of Biology, University of Copenhagen	Denmark	Copenhagan	Europe	https://doi.org/10.1186/s40168-017-0258-6	Yes
PRJEB10308	ERR982831	ERS811269	SAMEA3504120	SAMEA3504120	High fat feeding rather than obesity drives taxonomical and functional changes in the gut microbiota in mice	Illumina	2011	PAIRED	RANDOM	BEIJING GENOME INSTITUTE	C57BL/6	C57BL/6JBomTac	Wildtype	Faeces	High Fat	None	17 weeks	Male	HFD	Faecal	Endogenous	Laboratory	Taconic Biosciences, Laven	Taconic Biosciences	Ry	Denmark	Laboratory of Genomics and Molecular Biomedicine, Department of Biology, University of Copenhagen	Denmark	Copenhagan	Europe	https://doi.org/10.1186/s40168-017-0258-6	Yes
PRJEB10308	ERR982832	ERS811270	SAMEA3504121	SAMEA3504121	High fat feeding rather than obesity drives taxonomical and functional changes in the gut microbiota in mice	Illumina	2011	PAIRED	RANDOM	BEIJING GENOME INSTITUTE	C57BL/6	C57BL/6JBomTac	Wildtype	Faeces	High Fat	None	17 weeks	Male	HFD	Faecal	Endogenous	Laboratory	Taconic Biosciences, Laven	Taconic Biosciences	Ry	Denmark	Laboratory of Genomics and Molecular Biomedicine, Department of Biology, University of Copenhagen	Denmark	Copenhagan	Europe	https://doi.org/10.1186/s40168-017-0258-6	Yes
PRJEB10308	ERR982833	ERS811271	SAMEA3504122	SAMEA3504122	High fat feeding rather than obesity drives taxonomical and functional changes in the gut microbiota in mice	Illumina	2011	PAIRED	RANDOM	BEIJING GENOME INSTITUTE	C57BL/6	C57BL/6JBomTac	Wildtype	Faeces	High Fat	None	17 weeks	Male	HFD	Faecal	Endogenous	Laboratory	Taconic Biosciences, Laven	Taconic Biosciences	Ry	Denmark	Laboratory of Genomics and Molecular Biomedicine, Department of Biology, University of Copenhagen	Denmark	Copenhagan	Europe	https://doi.org/10.1186/s40168-017-0258-6	Yes
PRJEB10308	ERR982834	ERS811272	SAMEA3504123	SAMEA3504123	High fat feeding rather than obesity drives taxonomical and functional changes in the gut microbiota in mice	Illumina	2011	PAIRED	RANDOM	BEIJING GENOME INSTITUTE	C57BL/6	C57BL/6JBomTac	Wildtype	Faeces	High Fat	None	17 weeks	Male	HFD	Faecal	Endogenous	Laboratory	Taconic Biosciences, Laven	Taconic Biosciences	Ry	Denmark	Laboratory of Genomics and Molecular Biomedicine, Department of Biology, University of Copenhagen	Denmark	Copenhagan	Europe	https://doi.org/10.1186/s40168-017-0258-6	Yes
PRJEB10308	ERR982835	ERS811273	SAMEA3504124	SAMEA3504124	High fat feeding rather than obesity drives taxonomical and functional changes in the gut microbiota in mice	Illumina	2011	PAIRED	RANDOM	BEIJING GENOME INSTITUTE	C57BL/6	C57BL/6JBomTac	Wildtype	Faeces	High Fat	Indomethacin	17 weeks	Male	HFD + NSAID	Faecal	Endogenous	Laboratory	Taconic Biosciences, Laven	Taconic Biosciences	Ry	Denmark	Laboratory of Genomics and Molecular Biomedicine, Department of Biology, University of Copenhagen	Denmark	Copenhagan	Europe	https://doi.org/10.1186/s40168-017-0258-6	Yes
PRJEB10308	ERR982836	ERS811274	SAMEA3504125	SAMEA3504125	High fat feeding rather than obesity drives taxonomical and functional changes in the gut microbiota in mice	Illumina	2011	PAIRED	RANDOM	BEIJING GENOME INSTITUTE	C57BL/6	C57BL/6JBomTac	Wildtype	Faeces	High Fat	Indomethacin	17 weeks	Male	HFD + NSAID	Faecal	Endogenous	Laboratory	Taconic Biosciences, Laven	Taconic Biosciences	Ry	Denmark	Laboratory of Genomics and Molecular Biomedicine, Department of Biology, University of Copenhagen	Denmark	Copenhagan	Europe	https://doi.org/10.1186/s40168-017-0258-6	Yes
PRJEB10308	ERR982837	ERS811275	SAMEA3504126	SAMEA3504126	High fat feeding rather than obesity drives taxonomical and functional changes in the gut microbiota in mice	Illumina	2011	PAIRED	RANDOM	BEIJING GENOME INSTITUTE	C57BL/6	C57BL/6JBomTac	Wildtype	Faeces	High Fat	Indomethacin	17 weeks	Male	HFD + NSAID	Faecal	Endogenous	Laboratory	Taconic Biosciences, Laven	Taconic Biosciences	Ry	Denmark	Laboratory of Genomics and Molecular Biomedicine, Department of Biology, University of Copenhagen	Denmark	Copenhagan	Europe	https://doi.org/10.1186/s40168-017-0258-6	Yes
PRJEB10308	ERR982838	ERS811276	SAMEA3504127	SAMEA3504127	High fat feeding rather than obesity drives taxonomical and functional changes in the gut microbiota in mice	Illumina	2011	PAIRED	RANDOM	BEIJING GENOME INSTITUTE	C57BL/6	C57BL/6JBomTac	Wildtype	Faeces	High Fat	Indomethacin	17 weeks	Male	HFD + NSAID	Faecal	Endogenous	Laboratory	Taconic Biosciences, Laven	Taconic Biosciences	Ry	Denmark	Laboratory of Genomics and Molecular Biomedicine, Department of Biology, University of Copenhagen	Denmark	Copenhagan	Europe	https://doi.org/10.1186/s40168-017-0258-6	Yes
PRJEB10308	ERR982839	ERS811232	SAMEA3504083	SAMEA3504083	High fat feeding rather than obesity drives taxonomical and functional changes in the gut microbiota in mice	Illumina	2011	PAIRED	RANDOM	BEIJING GENOME INSTITUTE	129/Sv	129/Sv	Wildtype	Faeces	Chow	None	17 weeks	Male	Control	Faecal	Endogenous	Laboratory	Taconic Biosciences, Laven	Taconic Biosciences	Ry	Denmark	Laboratory of Genomics and Molecular Biomedicine, Department of Biology, University of Copenhagen	Denmark	Copenhagan	Europe	https://doi.org/10.1186/s40168-017-0258-6	Yes
PRJEB10308	ERR982840	ERS811277	SAMEA3504128	SAMEA3504128	High fat feeding rather than obesity drives taxonomical and functional changes in the gut microbiota in mice	Illumina	2011	PAIRED	RANDOM	BEIJING GENOME INSTITUTE	C57BL/6	C57BL/6JBomTac	Wildtype	Faeces	High Fat	Indomethacin	17 weeks	Male	HFD + NSAID	Faecal	Endogenous	Laboratory	Taconic Biosciences, Laven	Taconic Biosciences	Ry	Denmark	Laboratory of Genomics and Molecular Biomedicine, Department of Biology, University of Copenhagen	Denmark	Copenhagan	Europe	https://doi.org/10.1186/s40168-017-0258-6	Yes
PRJEB10308	ERR982841	ERS811278	SAMEA3504129	SAMEA3504129	High fat feeding rather than obesity drives taxonomical and functional changes in the gut microbiota in mice	Illumina	2011	PAIRED	RANDOM	BEIJING GENOME INSTITUTE	C57BL/6	C57BL/6JBomTac	Wildtype	Faeces	High Fat	Indomethacin	17 weeks	Male	HFD + NSAID	Faecal	Endogenous	Laboratory	Taconic Biosciences, Laven	Taconic Biosciences	Ry	Denmark	Laboratory of Genomics and Molecular Biomedicine, Department of Biology, University of Copenhagen	Denmark	Copenhagan	Europe	https://doi.org/10.1186/s40168-017-0258-6	Yes
PRJEB10308	ERR982842	ERS811279	SAMEA3504130	SAMEA3504130	High fat feeding rather than obesity drives taxonomical and functional changes in the gut microbiota in mice	Illumina	2011	PAIRED	RANDOM	BEIJING GENOME INSTITUTE	C57BL/6	C57BL/6JBomTac	Wildtype	Faeces	High Fat	Indomethacin	17 weeks	Male	HFD + NSAID	Faecal	Endogenous	Laboratory	Taconic Biosciences, Laven	Taconic Biosciences	Ry	Denmark	Laboratory of Genomics and Molecular Biomedicine, Department of Biology, University of Copenhagen	Denmark	Copenhagan	Europe	https://doi.org/10.1186/s40168-017-0258-6	Yes
PRJEB10308	ERR982843	ERS811280	SAMEA3504131	SAMEA3504131	High fat feeding rather than obesity drives taxonomical and functional changes in the gut microbiota in mice	Illumina	2011	PAIRED	RANDOM	BEIJING GENOME INSTITUTE	C57BL/6	C57BL/6JBomTac	Wildtype	Faeces	High Fat	Indomethacin	17 weeks	Male	HFD + NSAID	Faecal	Endogenous	Laboratory	Taconic Biosciences, Laven	Taconic Biosciences	Ry	Denmark	Laboratory of Genomics and Molecular Biomedicine, Department of Biology, University of Copenhagen	Denmark	Copenhagan	Europe	https://doi.org/10.1186/s40168-017-0258-6	Yes
PRJEB10308	ERR982844	ERS811281	SAMEA3504132	SAMEA3504132	High fat feeding rather than obesity drives taxonomical and functional changes in the gut microbiota in mice	Illumina	2011	PAIRED	RANDOM	BEIJING GENOME INSTITUTE	C57BL/6	C57BL/6JBomTac	Wildtype	Faeces	High Fat	Indomethacin	17 weeks	Male	HFD + NSAID	Faecal	Endogenous	Laboratory	Taconic Biosciences, Laven	Taconic Biosciences	Ry	Denmark	Laboratory of Genomics and Molecular Biomedicine, Department of Biology, University of Copenhagen	Denmark	Copenhagan	Europe	https://doi.org/10.1186/s40168-017-0258-6	Yes
PRJEB10308	ERR982845	ERS811233	SAMEA3504084	SAMEA3504084	High fat feeding rather than obesity drives taxonomical and functional changes in the gut microbiota in mice	Illumina	2011	PAIRED	RANDOM	BEIJING GENOME INSTITUTE	129/Sv	129/Sv	Wildtype	Faeces	Chow	None	17 weeks	Male	Control	Faecal	Endogenous	Laboratory	Taconic Biosciences, Laven	Taconic Biosciences	Ry	Denmark	Laboratory of Genomics and Molecular Biomedicine, Department of Biology, University of Copenhagen	Denmark	Copenhagan	Europe	https://doi.org/10.1186/s40168-017-0258-6	Yes
PRJEB10308	ERR982846	ERS811234	SAMEA3504085	SAMEA3504085	High fat feeding rather than obesity drives taxonomical and functional changes in the gut microbiota in mice	Illumina	2011	PAIRED	RANDOM	BEIJING GENOME INSTITUTE	129/Sv	129/Sv	Wildtype	Faeces	Chow	None	17 weeks	Male	Control	Faecal	Endogenous	Laboratory	Taconic Biosciences, Laven	Taconic Biosciences	Ry	Denmark	Laboratory of Genomics and Molecular Biomedicine, Department of Biology, University of Copenhagen	Denmark	Copenhagan	Europe	https://doi.org/10.1186/s40168-017-0258-6	Yes
PRJEB10308	ERR982847	ERS811235	SAMEA3504086	SAMEA3504086	High fat feeding rather than obesity drives taxonomical and functional changes in the gut microbiota in mice	Illumina	2011	PAIRED	RANDOM	BEIJING GENOME INSTITUTE	129/Sv	129/Sv	Wildtype	Faeces	Chow	None	17 weeks	Male	Control	Faecal	Endogenous	Laboratory	Taconic Biosciences, Laven	Taconic Biosciences	Ry	Denmark	Laboratory of Genomics and Molecular Biomedicine, Department of Biology, University of Copenhagen	Denmark	Copenhagan	Europe	https://doi.org/10.1186/s40168-017-0258-6	Yes
PRJEB10308	ERR982848	ERS811236	SAMEA3504087	SAMEA3504087	High fat feeding rather than obesity drives taxonomical and functional changes in the gut microbiota in mice	Illumina	2011	PAIRED	RANDOM	BEIJING GENOME INSTITUTE	129/Sv	129/Sv	Wildtype	Faeces	Chow	None	17 weeks	Male	Control	Faecal	Endogenous	Laboratory	Taconic Biosciences, Laven	Taconic Biosciences	Ry	Denmark	Laboratory of Genomics and Molecular Biomedicine, Department of Biology, University of Copenhagen	Denmark	Copenhagan	Europe	https://doi.org/10.1186/s40168-017-0258-6	Yes
PRJEB10572	ERR990521	ERS823133	SAMEA3515984	SAMEA3515984	The mouse intestinal bacterial collection (miBC) represents a unique resource of cultivable bacteria isolates from mice that enables engineering of minimal gut consortia.	Illumina	not provided	PAIRED	SIZE FRACTIONATION	TUM	NA	NA	Wildtype	Caecum	Chow	None	5 weeks	NA	Control	Luminal	Endogenous	Laboratory	WZW School of Life Sciences, Technical University of Munich, Munich	Technical University of Munich	Munich	Germany	Technical University of Munich	Germany	Munich	Europe	https://doi.org/10.1038/nmicrobiol.2016.131	Yes
PRJEB10572	ERR990522	ERS823134	SAMEA3515985	SAMEA3515985	The mouse intestinal bacterial collection (miBC) represents a unique resource of cultivable bacteria isolates from mice that enables engineering of minimal gut consortia.	Illumina	not provided	PAIRED	SIZE FRACTIONATION	TUM	NA	NA	Wildtype	Ileum	Chow	None	5 weeks	NA	Control	Luminal	Endogenous	Laboratory	WZW School of Life Sciences, Technical University of Munich, Munich	Technical University of Munich	Munich	Germany	Technical University of Munich	Germany	Munich	Europe	https://doi.org/10.1038/nmicrobiol.2016.131	Yes
PRJEB10572	ERR990523	ERS823135	SAMEA3515986	SAMEA3515986	The mouse intestinal bacterial collection (miBC) represents a unique resource of cultivable bacteria isolates from mice that enables engineering of minimal gut consortia.	Illumina	not provided	PAIRED	SIZE FRACTIONATION	TUM	NA	NA	Wildtype	Faeces	Chow	None	5 weeks	NA	Control	Faecal	Endogenous	Laboratory	WZW School of Life Sciences, Technical University of Munich, Munich	Technical University of Munich	Munich	Germany	Technical University of Munich	Germany	Munich	Europe	https://doi.org/10.1038/nmicrobiol.2016.131	Yes
PRJEB15095	ERR1562569	ERS1288145	SAMEA4376696	SAMEA4376696	A DSS colitis mouse model was used to assess the microbial metabolic landscape during inflammation.	Illumina	not provided	PAIRED	SIZE FRACTIONATION	UNIVERSITY OF TEXAS SOUTHWESTERN	C57BL/6	C57BL/6J	Wildtype	Caecum	Chow	None	12 weeks	Female	Control	Luminal	Endogenous	Laboratory	Charles River Laboratories, Morrisville	Charles River Laboratories	Morrisville, North Carolina	USA	University of Texas Southwestern Medical Center	USA	Dallas, Texas	North America	https://doi.org/10.1038/nature25172	Yes
PRJEB15095	ERR1562570	ERS1288146	SAMEA4376697	SAMEA4376697	A DSS colitis mouse model was used to assess the microbial metabolic landscape during inflammation.	Illumina	not provided	PAIRED	SIZE FRACTIONATION	UNIVERSITY OF TEXAS SOUTHWESTERN	C57BL/6	C57BL/6J	Wildtype	Caecum	Chow	None	12 weeks	Female	Control	Luminal	Endogenous	Laboratory	Charles River Laboratories, Morrisville	Charles River Laboratories	Morrisville, North Carolina	USA	University of Texas Southwestern Medical Center	USA	Dallas, Texas	North America	https://doi.org/10.1038/nature25172	Yes
PRJEB15095	ERR1562571	ERS1288147	SAMEA4376698	SAMEA4376698	A DSS colitis mouse model was used to assess the microbial metabolic landscape during inflammation.	Illumina	not provided	PAIRED	SIZE FRACTIONATION	UNIVERSITY OF TEXAS SOUTHWESTERN	C57BL/6	C57BL/6J	Wildtype	Caecum	Chow	None	12 weeks	Female	Control	Luminal	Endogenous	Laboratory	Charles River Laboratories, Morrisville	Charles River Laboratories	Morrisville, North Carolina	USA	University of Texas Southwestern Medical Center	USA	Dallas, Texas	North America	https://doi.org/10.1038/nature25172	Yes
PRJEB15095	ERR1562572	ERS1288148	SAMEA4376699	SAMEA4376699	A DSS colitis mouse model was used to assess the microbial metabolic landscape during inflammation.	Illumina	not provided	PAIRED	SIZE FRACTIONATION	UNIVERSITY OF TEXAS SOUTHWESTERN	C57BL/6	C57BL/6J	Wildtype	Caecum	Chow	None	12 weeks	Female	Control	Luminal	Endogenous	Laboratory	Charles River Laboratories, Morrisville	Charles River Laboratories	Morrisville, North Carolina	USA	University of Texas Southwestern Medical Center	USA	Dallas, Texas	North America	https://doi.org/10.1038/nature25172	Yes
PRJEB15095	ERR1562573	ERS1288149	SAMEA4376700	SAMEA4376700	A DSS colitis mouse model was used to assess the microbial metabolic landscape during inflammation.	Illumina	not provided	PAIRED	SIZE FRACTIONATION	UNIVERSITY OF TEXAS SOUTHWESTERN	C57BL/6	C57BL/6J	Wildtype	Caecum	Chow	None	12 weeks	Female	Control	Luminal	Endogenous	Laboratory	Charles River Laboratories, Morrisville	Charles River Laboratories	Morrisville, North Carolina	USA	University of Texas Southwestern Medical Center	USA	Dallas, Texas	North America	https://doi.org/10.1038/nature25172	Yes
PRJEB15095	ERR1562574	ERS1288150	SAMEA4376701	SAMEA4376701	A DSS colitis mouse model was used to assess the microbial metabolic landscape during inflammation.	Illumina	not provided	PAIRED	SIZE FRACTIONATION	UNIVERSITY OF TEXAS SOUTHWESTERN	C57BL/6	C57BL/6J	Wildtype	Caecum	Chow	None	12 weeks	Female	Control	Luminal	Endogenous	Laboratory	Charles River Laboratories, Morrisville	Charles River Laboratories	Morrisville, North Carolina	USA	University of Texas Southwestern Medical Center	USA	Dallas, Texas	North America	https://doi.org/10.1038/nature25172	Yes
PRJEB15095	ERR1562575	ERS1288151	SAMEA4376702	SAMEA4376702	A DSS colitis mouse model was used to assess the microbial metabolic landscape during inflammation.	Illumina	not provided	PAIRED	SIZE FRACTIONATION	UNIVERSITY OF TEXAS SOUTHWESTERN	C57BL/6	C57BL/6J	Wildtype	Caecum	Chow	Tungsten	12 weeks	Female	Tungsten	Luminal	Endogenous	Laboratory	Charles River Laboratories, Morrisville	Charles River Laboratories	Morrisville, North Carolina	USA	University of Texas Southwestern Medical Center	USA	Dallas, Texas	North America	https://doi.org/10.1038/nature25172	Yes
PRJEB15095	ERR1562576	ERS1288152	SAMEA4376703	SAMEA4376703	A DSS colitis mouse model was used to assess the microbial metabolic landscape during inflammation.	Illumina	not provided	PAIRED	SIZE FRACTIONATION	UNIVERSITY OF TEXAS SOUTHWESTERN	C57BL/6	C57BL/6J	Wildtype	Caecum	Chow	Tungsten	12 weeks	Female	Tungsten	Luminal	Endogenous	Laboratory	Charles River Laboratories, Morrisville	Charles River Laboratories	Morrisville, North Carolina	USA	University of Texas Southwestern Medical Center	USA	Dallas, Texas	North America	https://doi.org/10.1038/nature25172	Yes
PRJEB15095	ERR1562577	ERS1288153	SAMEA4376704	SAMEA4376704	A DSS colitis mouse model was used to assess the microbial metabolic landscape during inflammation.	Illumina	not provided	PAIRED	SIZE FRACTIONATION	UNIVERSITY OF TEXAS SOUTHWESTERN	C57BL/6	C57BL/6J	Wildtype	Caecum	Chow	Tungsten	12 weeks	Female	Tungsten	Luminal	Endogenous	Laboratory	Charles River Laboratories, Morrisville	Charles River Laboratories	Morrisville, North Carolina	USA	University of Texas Southwestern Medical Center	USA	Dallas, Texas	North America	https://doi.org/10.1038/nature25172	Yes
PRJEB15095	ERR1562578	ERS1288154	SAMEA4376705	SAMEA4376705	A DSS colitis mouse model was used to assess the microbial metabolic landscape during inflammation.	Illumina	not provided	PAIRED	SIZE FRACTIONATION	UNIVERSITY OF TEXAS SOUTHWESTERN	C57BL/6	C57BL/6J	Wildtype	Caecum	Chow	Tungsten	12 weeks	Female	Tungsten	Luminal	Endogenous	Laboratory	Charles River Laboratories, Morrisville	Charles River Laboratories	Morrisville, North Carolina	USA	University of Texas Southwestern Medical Center	USA	Dallas, Texas	North America	https://doi.org/10.1038/nature25172	Yes
PRJEB15095	ERR1562579	ERS1288155	SAMEA4376706	SAMEA4376706	A DSS colitis mouse model was used to assess the microbial metabolic landscape during inflammation.	Illumina	not provided	PAIRED	SIZE FRACTIONATION	UNIVERSITY OF TEXAS SOUTHWESTERN	C57BL/6	C57BL/6J	Wildtype	Caecum	Chow	Tungsten	12 weeks	Female	Tungsten	Luminal	Endogenous	Laboratory	Charles River Laboratories, Morrisville	Charles River Laboratories	Morrisville, North Carolina	USA	University of Texas Southwestern Medical Center	USA	Dallas, Texas	North America	https://doi.org/10.1038/nature25172	Yes
PRJEB15095	ERR1562580	ERS1288156	SAMEA4376707	SAMEA4376707	A DSS colitis mouse model was used to assess the microbial metabolic landscape during inflammation.	Illumina	not provided	PAIRED	SIZE FRACTIONATION	UNIVERSITY OF TEXAS SOUTHWESTERN	C57BL/6	C57BL/6J	Wildtype	Caecum	Chow	Tungsten	12 weeks	Female	Tungsten	Luminal	Endogenous	Laboratory	Charles River Laboratories, Morrisville	Charles River Laboratories	Morrisville, North Carolina	USA	University of Texas Southwestern Medical Center	USA	Dallas, Texas	North America	https://doi.org/10.1038/nature25172	Yes
PRJEB15095	ERR1562581	ERS1288157	SAMEA4376708	SAMEA4376708	A DSS colitis mouse model was used to assess the microbial metabolic landscape during inflammation.	Illumina	not provided	PAIRED	SIZE FRACTIONATION	UNIVERSITY OF TEXAS SOUTHWESTERN	C57BL/6	C57BL/6J	Wildtype	Caecum	Chow	DSS	12 weeks	Female	DSS colitis	Luminal	Endogenous	Laboratory	Charles River Laboratories, Morrisville	Charles River Laboratories	Morrisville, North Carolina	USA	University of Texas Southwestern Medical Center	USA	Dallas, Texas	North America	https://doi.org/10.1038/nature25172	Yes
PRJEB15095	ERR1562582	ERS1288158	SAMEA4376709	SAMEA4376709	A DSS colitis mouse model was used to assess the microbial metabolic landscape during inflammation.	Illumina	not provided	PAIRED	SIZE FRACTIONATION	UNIVERSITY OF TEXAS SOUTHWESTERN	C57BL/6	C57BL/6J	Wildtype	Caecum	Chow	DSS	12 weeks	Female	DSS colitis	Luminal	Endogenous	Laboratory	Charles River Laboratories, Morrisville	Charles River Laboratories	Morrisville, North Carolina	USA	University of Texas Southwestern Medical Center	USA	Dallas, Texas	North America	https://doi.org/10.1038/nature25172	Yes
PRJEB15095	ERR1562583	ERS1288159	SAMEA4376710	SAMEA4376710	A DSS colitis mouse model was used to assess the microbial metabolic landscape during inflammation.	Illumina	not provided	PAIRED	SIZE FRACTIONATION	UNIVERSITY OF TEXAS SOUTHWESTERN	C57BL/6	C57BL/6J	Wildtype	Caecum	Chow	DSS	12 weeks	Female	DSS colitis	Luminal	Endogenous	Laboratory	Charles River Laboratories, Morrisville	Charles River Laboratories	Morrisville, North Carolina	USA	University of Texas Southwestern Medical Center	USA	Dallas, Texas	North America	https://doi.org/10.1038/nature25172	Yes
PRJEB15095	ERR1562584	ERS1288160	SAMEA4376711	SAMEA4376711	A DSS colitis mouse model was used to assess the microbial metabolic landscape during inflammation.	Illumina	not provided	PAIRED	SIZE FRACTIONATION	UNIVERSITY OF TEXAS SOUTHWESTERN	C57BL/6	C57BL/6J	Wildtype	Caecum	Chow	DSS	12 weeks	Female	DSS colitis	Luminal	Endogenous	Laboratory	Charles River Laboratories, Morrisville	Charles River Laboratories	Morrisville, North Carolina	USA	University of Texas Southwestern Medical Center	USA	Dallas, Texas	North America	https://doi.org/10.1038/nature25172	Yes
PRJEB15095	ERR1562585	ERS1288161	SAMEA4376712	SAMEA4376712	A DSS colitis mouse model was used to assess the microbial metabolic landscape during inflammation.	Illumina	not provided	PAIRED	SIZE FRACTIONATION	UNIVERSITY OF TEXAS SOUTHWESTERN	C57BL/6	C57BL/6J	Wildtype	Caecum	Chow	DSS	12 weeks	Female	DSS colitis	Luminal	Endogenous	Laboratory	Charles River Laboratories, Morrisville	Charles River Laboratories	Morrisville, North Carolina	USA	University of Texas Southwestern Medical Center	USA	Dallas, Texas	North America	https://doi.org/10.1038/nature25172	Yes
PRJEB15095	ERR1562586	ERS1288162	SAMEA4376713	SAMEA4376713	A DSS colitis mouse model was used to assess the microbial metabolic landscape during inflammation.	Illumina	not provided	PAIRED	SIZE FRACTIONATION	UNIVERSITY OF TEXAS SOUTHWESTERN	C57BL/6	C57BL/6J	Wildtype	Caecum	Chow	DSS	12 weeks	Female	DSS colitis	Luminal	Endogenous	Laboratory	Charles River Laboratories, Morrisville	Charles River Laboratories	Morrisville, North Carolina	USA	University of Texas Southwestern Medical Center	USA	Dallas, Texas	North America	https://doi.org/10.1038/nature25172	Yes
PRJEB15095	ERR1562587	ERS1288163	SAMEA4376714	SAMEA4376714	A DSS colitis mouse model was used to assess the microbial metabolic landscape during inflammation.	Illumina	not provided	PAIRED	SIZE FRACTIONATION	UNIVERSITY OF TEXAS SOUTHWESTERN	C57BL/6	C57BL/6J	Wildtype	Caecum	Chow	DSS+Tungsten	12 weeks	Female	DSS colitis + Tungsten	Luminal	Endogenous	Laboratory	Charles River Laboratories, Morrisville	Charles River Laboratories	Morrisville, North Carolina	USA	University of Texas Southwestern Medical Center	USA	Dallas, Texas	North America	https://doi.org/10.1038/nature25172	Yes
PRJEB15095	ERR1562588	ERS1288164	SAMEA4376715	SAMEA4376715	A DSS colitis mouse model was used to assess the microbial metabolic landscape during inflammation.	Illumina	not provided	PAIRED	SIZE FRACTIONATION	UNIVERSITY OF TEXAS SOUTHWESTERN	C57BL/6	C57BL/6J	Wildtype	Caecum	Chow	DSS+Tungsten	12 weeks	Female	DSS colitis + Tungsten	Luminal	Endogenous	Laboratory	Charles River Laboratories, Morrisville	Charles River Laboratories	Morrisville, North Carolina	USA	University of Texas Southwestern Medical Center	USA	Dallas, Texas	North America	https://doi.org/10.1038/nature25172	Yes
PRJEB15095	ERR1562589	ERS1288165	SAMEA4376716	SAMEA4376716	A DSS colitis mouse model was used to assess the microbial metabolic landscape during inflammation.	Illumina	not provided	PAIRED	SIZE FRACTIONATION	UNIVERSITY OF TEXAS SOUTHWESTERN	C57BL/6	C57BL/6J	Wildtype	Caecum	Chow	DSS+Tungsten	12 weeks	Female	DSS colitis + Tungsten	Luminal	Endogenous	Laboratory	Charles River Laboratories, Morrisville	Charles River Laboratories	Morrisville, North Carolina	USA	University of Texas Southwestern Medical Center	USA	Dallas, Texas	North America	https://doi.org/10.1038/nature25172	Yes
PRJEB15095	ERR1562590	ERS1288166	SAMEA4376717	SAMEA4376717	A DSS colitis mouse model was used to assess the microbial metabolic landscape during inflammation.	Illumina	not provided	PAIRED	SIZE FRACTIONATION	UNIVERSITY OF TEXAS SOUTHWESTERN	C57BL/6	C57BL/6J	Wildtype	Caecum	Chow	DSS+Tungsten	12 weeks	Female	DSS colitis + Tungsten	Luminal	Endogenous	Laboratory	Charles River Laboratories, Morrisville	Charles River Laboratories	Morrisville, North Carolina	USA	University of Texas Southwestern Medical Center	USA	Dallas, Texas	North America	https://doi.org/10.1038/nature25172	Yes
PRJEB15095	ERR1562591	ERS1288167	SAMEA4376718	SAMEA4376718	A DSS colitis mouse model was used to assess the microbial metabolic landscape during inflammation.	Illumina	not provided	PAIRED	SIZE FRACTIONATION	UNIVERSITY OF TEXAS SOUTHWESTERN	C57BL/6	C57BL/6J	Wildtype	Caecum	Chow	DSS+Tungsten	12 weeks	Female	DSS colitis + Tungsten	Luminal	Endogenous	Laboratory	Charles River Laboratories, Morrisville	Charles River Laboratories	Morrisville, North Carolina	USA	University of Texas Southwestern Medical Center	USA	Dallas, Texas	North America	https://doi.org/10.1038/nature25172	Yes
PRJEB15095	ERR1562592	ERS1288168	SAMEA4376719	SAMEA4376719	A DSS colitis mouse model was used to assess the microbial metabolic landscape during inflammation.	Illumina	not provided	PAIRED	SIZE FRACTIONATION	UNIVERSITY OF TEXAS SOUTHWESTERN	C57BL/6	C57BL/6J	Wildtype	Caecum	Chow	DSS+Tungsten	12 weeks	Female	DSS colitis + Tungsten	Luminal	Endogenous	Laboratory	Charles River Laboratories, Morrisville	Charles River Laboratories	Morrisville, North Carolina	USA	University of Texas Southwestern Medical Center	USA	Dallas, Texas	North America	https://doi.org/10.1038/nature25172	Yes
PRJEB15120	ERR1806394	ERS1506719	SAMEA51453418	SAMEA51453418	Host genotype and gut microbiome modulate insulin secretion and diet-induced metabolic phenotypes	Illumina	not provided	PAIRED	PCR	UNIVERSITY OF WISCONSIN MADISON	C57BL/6	C57BL/6J	Wildtype	Caecum	High Fat/High Sucrose	None	15 weeks	Male	HFD	Luminal	Endogenous	Laboratory	Jackson Laboratory, Bar Harbour	Jackson Laboratory	Bar Harbour, Maine	USA	University of Wisconsin	USA	Madison, Wisconsin	North America	https://doi.org/10.1016/j.celrep.2017.01.062	Yes
PRJEB15120	ERR1806395	ERS1506720	SAMEA51454168	SAMEA51454168	Host genotype and gut microbiome modulate insulin secretion and diet-induced metabolic phenotypes	Illumina	not provided	PAIRED	PCR	UNIVERSITY OF WISCONSIN MADISON	CAST	CAST/EiJ	Wildtype	Caecum	High Fat/High Sucrose	None	15 weeks	Male	HFD	Luminal	Endogenous	Laboratory	Jackson Laboratory, Bar Harbour	Jackson Laboratory	Bar Harbour, Maine	USA	University of Wisconsin	USA	Madison, Wisconsin	North America	https://doi.org/10.1016/j.celrep.2017.01.062	Yes
PRJEB15341	ERR1614693	ERS1338478	SAMEA4427029	SAMEA4427029	Comparison between mouse caecal contents and faeces	Illumina	not provided	PAIRED	RANDOM	PORTO CONTE RICERCHE SRL	NOD	NOD	Wildtype	Caecum	Chow	None	10 weeks	Female	Control	Luminal	Endogenous	Laboratory	New Research Building, Harvard Medical School	Harvard Medical School	Boston, Massachusetts	USA	New Research Building, Harvard Medical School	USA	Boston, Massachusetts	North America	https://doi.org/10.3389/fmicb.2017.00391	Yes
PRJEB15341	ERR1614694	ERS1338478	SAMEA4427029	SAMEA4427029	Comparison between mouse caecal contents and faeces	Illumina	not provided	PAIRED	RANDOM	PORTO CONTE RICERCHE SRL	NOD	NOD	Wildtype	Caecum	Chow	None	10 weeks	Female	Control	Luminal	Endogenous	Laboratory	New Research Building, Harvard Medical School	Harvard Medical School	Boston, Massachusetts	USA	New Research Building, Harvard Medical School	USA	Boston, Massachusetts	North America	https://doi.org/10.3389/fmicb.2017.00391	Yes
PRJEB15341	ERR1614695	ERS1338478	SAMEA4427029	SAMEA4427029	Comparison between mouse caecal contents and faeces	Illumina	not provided	PAIRED	RANDOM	PORTO CONTE RICERCHE SRL	NOD	NOD	Wildtype	Caecum	Chow	None	10 weeks	Female	Control	Luminal	Endogenous	Laboratory	New Research Building, Harvard Medical School	Harvard Medical School	Boston, Massachusetts	USA	New Research Building, Harvard Medical School	USA	Boston, Massachusetts	North America	https://doi.org/10.3389/fmicb.2017.00391	Yes
PRJEB15341	ERR1614696	ERS1338478	SAMEA4427029	SAMEA4427029	Comparison between mouse caecal contents and faeces	Illumina	not provided	PAIRED	RANDOM	PORTO CONTE RICERCHE SRL	NOD	NOD	Wildtype	Caecum	Chow	None	10 weeks	Female	Control	Luminal	Endogenous	Laboratory	New Research Building, Harvard Medical School	Harvard Medical School	Boston, Massachusetts	USA	New Research Building, Harvard Medical School	USA	Boston, Massachusetts	North America	https://doi.org/10.3389/fmicb.2017.00391	Yes
PRJEB15341	ERR1614697	ERS1338478	SAMEA4427029	SAMEA4427029	Comparison between mouse caecal contents and faeces	Illumina	not provided	PAIRED	RANDOM	PORTO CONTE RICERCHE SRL	NOD	NOD	Wildtype	Caecum	Chow	None	10 weeks	Female	Control	Luminal	Endogenous	Laboratory	New Research Building, Harvard Medical School	Harvard Medical School	Boston, Massachusetts	USA	New Research Building, Harvard Medical School	USA	Boston, Massachusetts	North America	https://doi.org/10.3389/fmicb.2017.00391	Yes
PRJEB15341	ERR1614698	ERS1338478	SAMEA4427029	SAMEA4427029	Comparison between mouse caecal contents and faeces	Illumina	not provided	PAIRED	RANDOM	PORTO CONTE RICERCHE SRL	NOD	NOD	Wildtype	Caecum	Chow	None	10 weeks	Female	Control	Luminal	Endogenous	Laboratory	New Research Building, Harvard Medical School	Harvard Medical School	Boston, Massachusetts	USA	New Research Building, Harvard Medical School	USA	Boston, Massachusetts	North America	https://doi.org/10.3389/fmicb.2017.00391	Yes
PRJEB15341	ERR1614699	ERS1338478	SAMEA4427029	SAMEA4427029	Comparison between mouse caecal contents and faeces	Illumina	not provided	PAIRED	RANDOM	PORTO CONTE RICERCHE SRL	NOD	NOD	Wildtype	Caecum	Chow	None	10 weeks	Female	Control	Luminal	Endogenous	Laboratory	New Research Building, Harvard Medical School	Harvard Medical School	Boston, Massachusetts	USA	New Research Building, Harvard Medical School	USA	Boston, Massachusetts	North America	https://doi.org/10.3389/fmicb.2017.00391	Yes
PRJEB15341	ERR1614700	ERS1338478	SAMEA4427029	SAMEA4427029	Comparison between mouse caecal contents and faeces	Illumina	not provided	PAIRED	RANDOM	PORTO CONTE RICERCHE SRL	NOD	NOD	Wildtype	Caecum	Chow	None	10 weeks	Female	Control	Luminal	Endogenous	Laboratory	New Research Building, Harvard Medical School	Harvard Medical School	Boston, Massachusetts	USA	New Research Building, Harvard Medical School	USA	Boston, Massachusetts	North America	https://doi.org/10.3389/fmicb.2017.00391	Yes
PRJEB15341	ERR1614701	ERS1338481	SAMEA4427032	SAMEA4427032	Comparison between mouse caecal contents and faeces	Illumina	not provided	PAIRED	RANDOM	PORTO CONTE RICERCHE SRL	NOD	NOD	Wildtype	Faeces	Chow	None	10 weeks	Female	Control	Faecal	Endogenous	Laboratory	New Research Building, Harvard Medical School	Harvard Medical School	Boston, Massachusetts	USA	New Research Building, Harvard Medical School	USA	Boston, Massachusetts	North America	https://doi.org/10.3389/fmicb.2017.00391	Yes
PRJEB15341	ERR1614702	ERS1338481	SAMEA4427032	SAMEA4427032	Comparison between mouse caecal contents and faeces	Illumina	not provided	PAIRED	RANDOM	PORTO CONTE RICERCHE SRL	NOD	NOD	Wildtype	Faeces	Chow	None	10 weeks	Female	Control	Faecal	Endogenous	Laboratory	New Research Building, Harvard Medical School	Harvard Medical School	Boston, Massachusetts	USA	New Research Building, Harvard Medical School	USA	Boston, Massachusetts	North America	https://doi.org/10.3389/fmicb.2017.00391	Yes
PRJEB15341	ERR1614703	ERS1338481	SAMEA4427032	SAMEA4427032	Comparison between mouse caecal contents and faeces	Illumina	not provided	PAIRED	RANDOM	PORTO CONTE RICERCHE SRL	NOD	NOD	Wildtype	Faeces	Chow	None	10 weeks	Female	Control	Faecal	Endogenous	Laboratory	New Research Building, Harvard Medical School	Harvard Medical School	Boston, Massachusetts	USA	New Research Building, Harvard Medical School	USA	Boston, Massachusetts	North America	https://doi.org/10.3389/fmicb.2017.00391	Yes
PRJEB15341	ERR1614704	ERS1338481	SAMEA4427032	SAMEA4427032	Comparison between mouse caecal contents and faeces	Illumina	not provided	PAIRED	RANDOM	PORTO CONTE RICERCHE SRL	NOD	NOD	Wildtype	Faeces	Chow	None	10 weeks	Female	Control	Faecal	Endogenous	Laboratory	New Research Building, Harvard Medical School	Harvard Medical School	Boston, Massachusetts	USA	New Research Building, Harvard Medical School	USA	Boston, Massachusetts	North America	https://doi.org/10.3389/fmicb.2017.00391	Yes
PRJEB15341	ERR1614705	ERS1338481	SAMEA4427032	SAMEA4427032	Comparison between mouse caecal contents and faeces	Illumina	not provided	PAIRED	RANDOM	PORTO CONTE RICERCHE SRL	NOD	NOD	Wildtype	Faeces	Chow	None	10 weeks	Female	Control	Faecal	Endogenous	Laboratory	New Research Building, Harvard Medical School	Harvard Medical School	Boston, Massachusetts	USA	New Research Building, Harvard Medical School	USA	Boston, Massachusetts	North America	https://doi.org/10.3389/fmicb.2017.00391	Yes
PRJEB15341	ERR1614706	ERS1338481	SAMEA4427032	SAMEA4427032	Comparison between mouse caecal contents and faeces	Illumina	not provided	PAIRED	RANDOM	PORTO CONTE RICERCHE SRL	NOD	NOD	Wildtype	Faeces	Chow	None	10 weeks	Female	Control	Faecal	Endogenous	Laboratory	New Research Building, Harvard Medical School	Harvard Medical School	Boston, Massachusetts	USA	New Research Building, Harvard Medical School	USA	Boston, Massachusetts	North America	https://doi.org/10.3389/fmicb.2017.00391	Yes
PRJEB15341	ERR1614707	ERS1338481	SAMEA4427032	SAMEA4427032	Comparison between mouse caecal contents and faeces	Illumina	not provided	PAIRED	RANDOM	PORTO CONTE RICERCHE SRL	NOD	NOD	Wildtype	Faeces	Chow	None	10 weeks	Female	Control	Faecal	Endogenous	Laboratory	New Research Building, Harvard Medical School	Harvard Medical School	Boston, Massachusetts	USA	New Research Building, Harvard Medical School	USA	Boston, Massachusetts	North America	https://doi.org/10.3389/fmicb.2017.00391	Yes
PRJEB15341	ERR1614708	ERS1338479	SAMEA4427030	SAMEA4427030	Comparison between mouse caecal contents and faeces	Illumina	not provided	PAIRED	RANDOM	PORTO CONTE RICERCHE SRL	NOD	NOD	Wildtype	Caecum	Chow	None	10 weeks	Female	Control	Luminal	Endogenous	Laboratory	New Research Building, Harvard Medical School	Harvard Medical School	Boston, Massachusetts	USA	New Research Building, Harvard Medical School	USA	Boston, Massachusetts	North America	https://doi.org/10.3389/fmicb.2017.00391	Yes
PRJEB15341	ERR1614709	ERS1338479	SAMEA4427030	SAMEA4427030	Comparison between mouse caecal contents and faeces	Illumina	not provided	PAIRED	RANDOM	PORTO CONTE RICERCHE SRL	NOD	NOD	Wildtype	Caecum	Chow	None	10 weeks	Female	Control	Luminal	Endogenous	Laboratory	New Research Building, Harvard Medical School	Harvard Medical School	Boston, Massachusetts	USA	New Research Building, Harvard Medical School	USA	Boston, Massachusetts	North America	https://doi.org/10.3389/fmicb.2017.00391	Yes
PRJEB15341	ERR1614710	ERS1338479	SAMEA4427030	SAMEA4427030	Comparison between mouse caecal contents and faeces	Illumina	not provided	PAIRED	RANDOM	PORTO CONTE RICERCHE SRL	NOD	NOD	Wildtype	Caecum	Chow	None	10 weeks	Female	Control	Luminal	Endogenous	Laboratory	New Research Building, Harvard Medical School	Harvard Medical School	Boston, Massachusetts	USA	New Research Building, Harvard Medical School	USA	Boston, Massachusetts	North America	https://doi.org/10.3389/fmicb.2017.00391	Yes
PRJEB15341	ERR1614712	ERS1338479	SAMEA4427030	SAMEA4427030	Comparison between mouse caecal contents and faeces	Illumina	not provided	PAIRED	RANDOM	PORTO CONTE RICERCHE SRL	NOD	NOD	Wildtype	Caecum	Chow	None	10 weeks	Female	Control	Luminal	Endogenous	Laboratory	New Research Building, Harvard Medical School	Harvard Medical School	Boston, Massachusetts	USA	New Research Building, Harvard Medical School	USA	Boston, Massachusetts	North America	https://doi.org/10.3389/fmicb.2017.00391	Yes
PRJEB15341	ERR1614713	ERS1338479	SAMEA4427030	SAMEA4427030	Comparison between mouse caecal contents and faeces	Illumina	not provided	PAIRED	RANDOM	PORTO CONTE RICERCHE SRL	NOD	NOD	Wildtype	Caecum	Chow	None	10 weeks	Female	Control	Luminal	Endogenous	Laboratory	New Research Building, Harvard Medical School	Harvard Medical School	Boston, Massachusetts	USA	New Research Building, Harvard Medical School	USA	Boston, Massachusetts	North America	https://doi.org/10.3389/fmicb.2017.00391	Yes
PRJEB15341	ERR1614716	ERS1338482	SAMEA4427033	SAMEA4427033	Comparison between mouse caecal contents and faeces	Illumina	not provided	PAIRED	RANDOM	PORTO CONTE RICERCHE SRL	NOD	NOD	Wildtype	Faeces	Chow	None	10 weeks	Female	Control	Faecal	Endogenous	Laboratory	New Research Building, Harvard Medical School	Harvard Medical School	Boston, Massachusetts	USA	New Research Building, Harvard Medical School	USA	Boston, Massachusetts	North America	https://doi.org/10.3389/fmicb.2017.00391	Yes
PRJEB15341	ERR1614718	ERS1338482	SAMEA4427033	SAMEA4427033	Comparison between mouse caecal contents and faeces	Illumina	not provided	PAIRED	RANDOM	PORTO CONTE RICERCHE SRL	NOD	NOD	Wildtype	Faeces	Chow	None	10 weeks	Female	Control	Faecal	Endogenous	Laboratory	New Research Building, Harvard Medical School	Harvard Medical School	Boston, Massachusetts	USA	New Research Building, Harvard Medical School	USA	Boston, Massachusetts	North America	https://doi.org/10.3389/fmicb.2017.00391	Yes
PRJEB15341	ERR1614719	ERS1338482	SAMEA4427033	SAMEA4427033	Comparison between mouse caecal contents and faeces	Illumina	not provided	PAIRED	RANDOM	PORTO CONTE RICERCHE SRL	NOD	NOD	Wildtype	Faeces	Chow	None	10 weeks	Female	Control	Faecal	Endogenous	Laboratory	New Research Building, Harvard Medical School	Harvard Medical School	Boston, Massachusetts	USA	New Research Building, Harvard Medical School	USA	Boston, Massachusetts	North America	https://doi.org/10.3389/fmicb.2017.00391	Yes
PRJEB15341	ERR1614721	ERS1338482	SAMEA4427033	SAMEA4427033	Comparison between mouse caecal contents and faeces	Illumina	not provided	PAIRED	RANDOM	PORTO CONTE RICERCHE SRL	NOD	NOD	Wildtype	Faeces	Chow	None	10 weeks	Female	Control	Faecal	Endogenous	Laboratory	New Research Building, Harvard Medical School	Harvard Medical School	Boston, Massachusetts	USA	New Research Building, Harvard Medical School	USA	Boston, Massachusetts	North America	https://doi.org/10.3389/fmicb.2017.00391	Yes
PRJEB15341	ERR1614722	ERS1338482	SAMEA4427033	SAMEA4427033	Comparison between mouse caecal contents and faeces	Illumina	not provided	PAIRED	RANDOM	PORTO CONTE RICERCHE SRL	NOD	NOD	Wildtype	Faeces	Chow	None	10 weeks	Female	Control	Faecal	Endogenous	Laboratory	New Research Building, Harvard Medical School	Harvard Medical School	Boston, Massachusetts	USA	New Research Building, Harvard Medical School	USA	Boston, Massachusetts	North America	https://doi.org/10.3389/fmicb.2017.00391	Yes
PRJEB15341	ERR1614724	ERS1338480	SAMEA4427031	SAMEA4427031	Comparison between mouse caecal contents and faeces	Illumina	not provided	PAIRED	RANDOM	PORTO CONTE RICERCHE SRL	NOD	NOD	Wildtype	Caecum	Chow	None	10 weeks	Female	Control	Luminal	Endogenous	Laboratory	New Research Building, Harvard Medical School	Harvard Medical School	Boston, Massachusetts	USA	New Research Building, Harvard Medical School	USA	Boston, Massachusetts	North America	https://doi.org/10.3389/fmicb.2017.00391	Yes
PRJEB15341	ERR1614725	ERS1338480	SAMEA4427031	SAMEA4427031	Comparison between mouse caecal contents and faeces	Illumina	not provided	PAIRED	RANDOM	PORTO CONTE RICERCHE SRL	NOD	NOD	Wildtype	Caecum	Chow	None	10 weeks	Female	Control	Luminal	Endogenous	Laboratory	New Research Building, Harvard Medical School	Harvard Medical School	Boston, Massachusetts	USA	New Research Building, Harvard Medical School	USA	Boston, Massachusetts	North America	https://doi.org/10.3389/fmicb.2017.00391	Yes
PRJEB15341	ERR1614727	ERS1338480	SAMEA4427031	SAMEA4427031	Comparison between mouse caecal contents and faeces	Illumina	not provided	PAIRED	RANDOM	PORTO CONTE RICERCHE SRL	NOD	NOD	Wildtype	Caecum	Chow	None	10 weeks	Female	Control	Luminal	Endogenous	Laboratory	New Research Building, Harvard Medical School	Harvard Medical School	Boston, Massachusetts	USA	New Research Building, Harvard Medical School	USA	Boston, Massachusetts	North America	https://doi.org/10.3389/fmicb.2017.00391	Yes
PRJEB15341	ERR1614728	ERS1338483	SAMEA4427034	SAMEA4427034	Comparison between mouse caecal contents and faeces	Illumina	not provided	PAIRED	RANDOM	PORTO CONTE RICERCHE SRL	NOD	NOD	Wildtype	Faeces	Chow	None	10 weeks	Female	Control	Faecal	Endogenous	Laboratory	New Research Building, Harvard Medical School	Harvard Medical School	Boston, Massachusetts	USA	New Research Building, Harvard Medical School	USA	Boston, Massachusetts	North America	https://doi.org/10.3389/fmicb.2017.00391	Yes
PRJEB15341	ERR1614730	ERS1338483	SAMEA4427034	SAMEA4427034	Comparison between mouse caecal contents and faeces	Illumina	not provided	PAIRED	RANDOM	PORTO CONTE RICERCHE SRL	NOD	NOD	Wildtype	Faeces	Chow	None	10 weeks	Female	Control	Faecal	Endogenous	Laboratory	New Research Building, Harvard Medical School	Harvard Medical School	Boston, Massachusetts	USA	New Research Building, Harvard Medical School	USA	Boston, Massachusetts	North America	https://doi.org/10.3389/fmicb.2017.00391	Yes
PRJEB15341	ERR1614731	ERS1338483	SAMEA4427034	SAMEA4427034	Comparison between mouse caecal contents and faeces	Illumina	not provided	PAIRED	RANDOM	PORTO CONTE RICERCHE SRL	NOD	NOD	Wildtype	Faeces	Chow	None	10 weeks	Female	Control	Faecal	Endogenous	Laboratory	New Research Building, Harvard Medical School	Harvard Medical School	Boston, Massachusetts	USA	New Research Building, Harvard Medical School	USA	Boston, Massachusetts	North America	https://doi.org/10.3389/fmicb.2017.00391	Yes
PRJEB17697	ERR1725799	ERS1441671	SAMEA4542492	SAMEA4542492	Persistent microbiome alterations modulate the rate of post-dieting weight regain	Illumina	not provided	PAIRED	SIZE FRACTIONATION	WEIZMANN INSTITUTE OF SCIENCE	C57BL/6	C57BL/6	Wildtype	Faeces	cycHFD	None	31 weeks	Male	HFD	Faecal	Endogenous	Laboratory	ENVIGO (Harlan)	ENVIGO	Jerusalem	Israel	Weizmann Institute of Science	Israel	Rehovot	Asia	https://doi.org/10.1038/nature20796	Yes
PRJEB17697	ERR1725800	ERS1441672	SAMEA4542493	SAMEA4542493	Persistent microbiome alterations modulate the rate of post-dieting weight regain	Illumina	not provided	PAIRED	SIZE FRACTIONATION	WEIZMANN INSTITUTE OF SCIENCE	C57BL/6	C57BL/6	Wildtype	Faeces	cycHFD	None	31 weeks	Male	HFD	Faecal	Endogenous	Laboratory	ENVIGO (Harlan)	ENVIGO	Jerusalem	Israel	Weizmann Institute of Science	Israel	Rehovot	Asia	https://doi.org/10.1038/nature20796	Yes
PRJEB17697	ERR1725801	ERS1441673	SAMEA4542494	SAMEA4542494	Persistent microbiome alterations modulate the rate of post-dieting weight regain	Illumina	not provided	PAIRED	SIZE FRACTIONATION	WEIZMANN INSTITUTE OF SCIENCE	C57BL/6	C57BL/6	Wildtype	Faeces	cycHFD	None	31 weeks	Male	HFD	Faecal	Endogenous	Laboratory	ENVIGO (Harlan)	ENVIGO	Jerusalem	Israel	Weizmann Institute of Science	Israel	Rehovot	Asia	https://doi.org/10.1038/nature20796	Yes
PRJEB17697	ERR1725802	ERS1441674	SAMEA4542495	SAMEA4542495	Persistent microbiome alterations modulate the rate of post-dieting weight regain	Illumina	not provided	PAIRED	SIZE FRACTIONATION	WEIZMANN INSTITUTE OF SCIENCE	C57BL/6	C57BL/6	Wildtype	Faeces	cycHFD	None	31 weeks	Male	HFD	Faecal	Endogenous	Laboratory	ENVIGO (Harlan)	ENVIGO	Jerusalem	Israel	Weizmann Institute of Science	Israel	Rehovot	Asia	https://doi.org/10.1038/nature20796	Yes
PRJEB17697	ERR1725803	ERS1441675	SAMEA4542496	SAMEA4542496	Persistent microbiome alterations modulate the rate of post-dieting weight regain	Illumina	not provided	PAIRED	SIZE FRACTIONATION	WEIZMANN INSTITUTE OF SCIENCE	C57BL/6	C57BL/6	Wildtype	Faeces	cycHFD	None	31 weeks	Male	HFD	Faecal	Endogenous	Laboratory	ENVIGO (Harlan)	ENVIGO	Jerusalem	Israel	Weizmann Institute of Science	Israel	Rehovot	Asia	https://doi.org/10.1038/nature20796	Yes
PRJEB17697	ERR1725804	ERS1441676	SAMEA4542497	SAMEA4542497	Persistent microbiome alterations modulate the rate of post-dieting weight regain	Illumina	not provided	PAIRED	SIZE FRACTIONATION	WEIZMANN INSTITUTE OF SCIENCE	C57BL/6	C57BL/6	Wildtype	Faeces	cycHFD	None	31 weeks	Male	HFD	Faecal	Endogenous	Laboratory	ENVIGO (Harlan)	ENVIGO	Jerusalem	Israel	Weizmann Institute of Science	Israel	Rehovot	Asia	https://doi.org/10.1038/nature20796	Yes
PRJEB17697	ERR1725805	ERS1441677	SAMEA4542498	SAMEA4542498	Persistent microbiome alterations modulate the rate of post-dieting weight regain	Illumina	not provided	PAIRED	SIZE FRACTIONATION	WEIZMANN INSTITUTE OF SCIENCE	C57BL/6	C57BL/6	Wildtype	Faeces	cycHFD	None	31 weeks	Male	HFD	Faecal	Endogenous	Laboratory	ENVIGO (Harlan)	ENVIGO	Jerusalem	Israel	Weizmann Institute of Science	Israel	Rehovot	Asia	https://doi.org/10.1038/nature20796	Yes
PRJEB17697	ERR1725806	ERS1441678	SAMEA4542499	SAMEA4542499	Persistent microbiome alterations modulate the rate of post-dieting weight regain	Illumina	not provided	PAIRED	SIZE FRACTIONATION	WEIZMANN INSTITUTE OF SCIENCE	C57BL/6	C57BL/6	Wildtype	Faeces	cycHFD	None	31 weeks	Male	HFD	Faecal	Endogenous	Laboratory	ENVIGO (Harlan)	ENVIGO	Jerusalem	Israel	Weizmann Institute of Science	Israel	Rehovot	Asia	https://doi.org/10.1038/nature20796	Yes
PRJEB17697	ERR1725807	ERS1441679	SAMEA4542500	SAMEA4542500	Persistent microbiome alterations modulate the rate of post-dieting weight regain	Illumina	not provided	PAIRED	SIZE FRACTIONATION	WEIZMANN INSTITUTE OF SCIENCE	C57BL/6	C57BL/6	Wildtype	Faeces	cycHFD	None	31 weeks	Male	HFD	Faecal	Endogenous	Laboratory	ENVIGO (Harlan)	ENVIGO	Jerusalem	Israel	Weizmann Institute of Science	Israel	Rehovot	Asia	https://doi.org/10.1038/nature20796	Yes
PRJEB17697	ERR1725808	ERS1441680	SAMEA4542501	SAMEA4542501	Persistent microbiome alterations modulate the rate of post-dieting weight regain	Illumina	not provided	PAIRED	SIZE FRACTIONATION	WEIZMANN INSTITUTE OF SCIENCE	C57BL/6	C57BL/6	Wildtype	Faeces	cycHFD	None	31 weeks	Male	HFD	Faecal	Endogenous	Laboratory	ENVIGO (Harlan)	ENVIGO	Jerusalem	Israel	Weizmann Institute of Science	Israel	Rehovot	Asia	https://doi.org/10.1038/nature20796	Yes
PRJEB17697	ERR1725814	ERS1441686	SAMEA4542507	SAMEA4542507	Persistent microbiome alterations modulate the rate of post-dieting weight regain	Illumina	not provided	PAIRED	SIZE FRACTIONATION	WEIZMANN INSTITUTE OF SCIENCE	C57BL/6	C57BL/6	Wildtype	Faeces	High Fat	None	31 weeks	Male	HFD	Faecal	Endogenous	Laboratory	ENVIGO (Harlan)	ENVIGO	Jerusalem	Israel	Weizmann Institute of Science	Israel	Rehovot	Asia	https://doi.org/10.1038/nature20796	Yes
PRJEB17697	ERR1725815	ERS1441687	SAMEA4542508	SAMEA4542508	Persistent microbiome alterations modulate the rate of post-dieting weight regain	Illumina	not provided	PAIRED	SIZE FRACTIONATION	WEIZMANN INSTITUTE OF SCIENCE	C57BL/6	C57BL/6	Wildtype	Faeces	High Fat	None	31 weeks	Male	HFD	Faecal	Endogenous	Laboratory	ENVIGO (Harlan)	ENVIGO	Jerusalem	Israel	Weizmann Institute of Science	Israel	Rehovot	Asia	https://doi.org/10.1038/nature20796	Yes
PRJEB17697	ERR1725817	ERS1441689	SAMEA4542510	SAMEA4542510	Persistent microbiome alterations modulate the rate of post-dieting weight regain	Illumina	not provided	PAIRED	SIZE FRACTIONATION	WEIZMANN INSTITUTE OF SCIENCE	C57BL/6	C57BL/6	Wildtype	Faeces	High Fat	None	31 weeks	Male	HFD	Faecal	Endogenous	Laboratory	ENVIGO (Harlan)	ENVIGO	Jerusalem	Israel	Weizmann Institute of Science	Israel	Rehovot	Asia	https://doi.org/10.1038/nature20796	Yes
PRJEB17697	ERR1725818	ERS1441690	SAMEA4542511	SAMEA4542511	Persistent microbiome alterations modulate the rate of post-dieting weight regain	Illumina	not provided	PAIRED	SIZE FRACTIONATION	WEIZMANN INSTITUTE OF SCIENCE	C57BL/6	C57BL/6	Wildtype	Faeces	High Fat	None	31 weeks	Male	HFD	Faecal	Endogenous	Laboratory	ENVIGO (Harlan)	ENVIGO	Jerusalem	Israel	Weizmann Institute of Science	Israel	Rehovot	Asia	https://doi.org/10.1038/nature20796	Yes
PRJEB17697	ERR1725819	ERS1441691	SAMEA4542512	SAMEA4542512	Persistent microbiome alterations modulate the rate of post-dieting weight regain	Illumina	not provided	PAIRED	SIZE FRACTIONATION	WEIZMANN INSTITUTE OF SCIENCE	C57BL/6	C57BL/6	Wildtype	Faeces	High Fat	None	31 weeks	Male	HFD	Faecal	Endogenous	Laboratory	ENVIGO (Harlan)	ENVIGO	Jerusalem	Israel	Weizmann Institute of Science	Israel	Rehovot	Asia	https://doi.org/10.1038/nature20796	Yes
PRJEB17697	ERR1725820	ERS1441692	SAMEA4542513	SAMEA4542513	Persistent microbiome alterations modulate the rate of post-dieting weight regain	Illumina	not provided	PAIRED	SIZE FRACTIONATION	WEIZMANN INSTITUTE OF SCIENCE	C57BL/6	C57BL/6	Wildtype	Faeces	High Fat	None	31 weeks	Male	HFD	Faecal	Endogenous	Laboratory	ENVIGO (Harlan)	ENVIGO	Jerusalem	Israel	Weizmann Institute of Science	Israel	Rehovot	Asia	https://doi.org/10.1038/nature20796	Yes
PRJEB17697	ERR1725821	ERS1441693	SAMEA4542514	SAMEA4542514	Persistent microbiome alterations modulate the rate of post-dieting weight regain	Illumina	not provided	PAIRED	SIZE FRACTIONATION	WEIZMANN INSTITUTE OF SCIENCE	C57BL/6	C57BL/6	Wildtype	Faeces	High Fat	None	31 weeks	Male	HFD	Faecal	Endogenous	Laboratory	ENVIGO (Harlan)	ENVIGO	Jerusalem	Israel	Weizmann Institute of Science	Israel	Rehovot	Asia	https://doi.org/10.1038/nature20796	Yes
PRJEB17697	ERR1725822	ERS1441694	SAMEA4542515	SAMEA4542515	Persistent microbiome alterations modulate the rate of post-dieting weight regain	Illumina	not provided	PAIRED	SIZE FRACTIONATION	WEIZMANN INSTITUTE OF SCIENCE	C57BL/6	C57BL/6	Wildtype	Faeces	High Fat	None	31 weeks	Male	HFD	Faecal	Endogenous	Laboratory	ENVIGO (Harlan)	ENVIGO	Jerusalem	Israel	Weizmann Institute of Science	Israel	Rehovot	Asia	https://doi.org/10.1038/nature20796	Yes
PRJEB17697	ERR1725823	ERS1441695	SAMEA4542516	SAMEA4542516	Persistent microbiome alterations modulate the rate of post-dieting weight regain	Illumina	not provided	PAIRED	SIZE FRACTIONATION	WEIZMANN INSTITUTE OF SCIENCE	C57BL/6	C57BL/6	Wildtype	Faeces	High Fat	None	31 weeks	Male	HFD	Faecal	Endogenous	Laboratory	ENVIGO (Harlan)	ENVIGO	Jerusalem	Israel	Weizmann Institute of Science	Israel	Rehovot	Asia	https://doi.org/10.1038/nature20796	Yes
PRJEB17697	ERR1725829	ERS1441701	SAMEA4542522	SAMEA4542522	Persistent microbiome alterations modulate the rate of post-dieting weight regain	Illumina	not provided	PAIRED	SIZE FRACTIONATION	WEIZMANN INSTITUTE OF SCIENCE	C57BL/6	C57BL/6	Wildtype	Faeces	Chow	None	31 weeks	Male	Control	Faecal	Endogenous	Laboratory	ENVIGO (Harlan)	ENVIGO	Jerusalem	Israel	Weizmann Institute of Science	Israel	Rehovot	Asia	https://doi.org/10.1038/nature20796	Yes
PRJEB17697	ERR1725830	ERS1441702	SAMEA4542523	SAMEA4542523	Persistent microbiome alterations modulate the rate of post-dieting weight regain	Illumina	not provided	PAIRED	SIZE FRACTIONATION	WEIZMANN INSTITUTE OF SCIENCE	C57BL/6	C57BL/6	Wildtype	Faeces	Chow	None	31 weeks	Male	Control	Faecal	Endogenous	Laboratory	ENVIGO (Harlan)	ENVIGO	Jerusalem	Israel	Weizmann Institute of Science	Israel	Rehovot	Asia	https://doi.org/10.1038/nature20796	Yes
PRJEB17697	ERR1725831	ERS1441703	SAMEA4542524	SAMEA4542524	Persistent microbiome alterations modulate the rate of post-dieting weight regain	Illumina	not provided	PAIRED	SIZE FRACTIONATION	WEIZMANN INSTITUTE OF SCIENCE	C57BL/6	C57BL/6	Wildtype	Faeces	Chow	None	31 weeks	Male	Control	Faecal	Endogenous	Laboratory	ENVIGO (Harlan)	ENVIGO	Jerusalem	Israel	Weizmann Institute of Science	Israel	Rehovot	Asia	https://doi.org/10.1038/nature20796	Yes
PRJEB17697	ERR1725832	ERS1441704	SAMEA4542525	SAMEA4542525	Persistent microbiome alterations modulate the rate of post-dieting weight regain	Illumina	not provided	PAIRED	SIZE FRACTIONATION	WEIZMANN INSTITUTE OF SCIENCE	C57BL/6	C57BL/6	Wildtype	Faeces	Chow	None	31 weeks	Male	Control	Faecal	Endogenous	Laboratory	ENVIGO (Harlan)	ENVIGO	Jerusalem	Israel	Weizmann Institute of Science	Israel	Rehovot	Asia	https://doi.org/10.1038/nature20796	Yes
PRJEB17697	ERR1725833	ERS1441705	SAMEA4542526	SAMEA4542526	Persistent microbiome alterations modulate the rate of post-dieting weight regain	Illumina	not provided	PAIRED	SIZE FRACTIONATION	WEIZMANN INSTITUTE OF SCIENCE	C57BL/6	C57BL/6	Wildtype	Faeces	Chow	None	31 weeks	Male	Control	Faecal	Endogenous	Laboratory	ENVIGO (Harlan)	ENVIGO	Jerusalem	Israel	Weizmann Institute of Science	Israel	Rehovot	Asia	https://doi.org/10.1038/nature20796	Yes
PRJEB17697	ERR1725834	ERS1441706	SAMEA4542527	SAMEA4542527	Persistent microbiome alterations modulate the rate of post-dieting weight regain	Illumina	not provided	PAIRED	SIZE FRACTIONATION	WEIZMANN INSTITUTE OF SCIENCE	C57BL/6	C57BL/6	Wildtype	Faeces	Chow	None	31 weeks	Male	Control	Faecal	Endogenous	Laboratory	ENVIGO (Harlan)	ENVIGO	Jerusalem	Israel	Weizmann Institute of Science	Israel	Rehovot	Asia	https://doi.org/10.1038/nature20796	Yes
PRJEB17697	ERR1725835	ERS1441707	SAMEA4542528	SAMEA4542528	Persistent microbiome alterations modulate the rate of post-dieting weight regain	Illumina	not provided	PAIRED	SIZE FRACTIONATION	WEIZMANN INSTITUTE OF SCIENCE	C57BL/6	C57BL/6	Wildtype	Faeces	Chow	None	31 weeks	Male	Control	Faecal	Endogenous	Laboratory	ENVIGO (Harlan)	ENVIGO	Jerusalem	Israel	Weizmann Institute of Science	Israel	Rehovot	Asia	https://doi.org/10.1038/nature20796	Yes
PRJEB17697	ERR1725836	ERS1441708	SAMEA4542529	SAMEA4542529	Persistent microbiome alterations modulate the rate of post-dieting weight regain	Illumina	not provided	PAIRED	SIZE FRACTIONATION	WEIZMANN INSTITUTE OF SCIENCE	C57BL/6	C57BL/6	Wildtype	Faeces	Chow	None	31 weeks	Male	Control	Faecal	Endogenous	Laboratory	ENVIGO (Harlan)	ENVIGO	Jerusalem	Israel	Weizmann Institute of Science	Israel	Rehovot	Asia	https://doi.org/10.1038/nature20796	Yes
PRJEB17697	ERR1725837	ERS1441709	SAMEA4542530	SAMEA4542530	Persistent microbiome alterations modulate the rate of post-dieting weight regain	Illumina	not provided	PAIRED	SIZE FRACTIONATION	WEIZMANN INSTITUTE OF SCIENCE	C57BL/6	C57BL/6	Wildtype	Faeces	Chow	None	31 weeks	Male	Control	Faecal	Endogenous	Laboratory	ENVIGO (Harlan)	ENVIGO	Jerusalem	Israel	Weizmann Institute of Science	Israel	Rehovot	Asia	https://doi.org/10.1038/nature20796	Yes
PRJEB17697	ERR1725838	ERS1441710	SAMEA4542531	SAMEA4542531	Persistent microbiome alterations modulate the rate of post-dieting weight regain	Illumina	not provided	PAIRED	SIZE FRACTIONATION	WEIZMANN INSTITUTE OF SCIENCE	C57BL/6	C57BL/6	Wildtype	Faeces	Chow	None	31 weeks	Male	Control	Faecal	Endogenous	Laboratory	ENVIGO (Harlan)	ENVIGO	Jerusalem	Israel	Weizmann Institute of Science	Israel	Rehovot	Asia	https://doi.org/10.1038/nature20796	Yes
PRJEB18627	ERR1762091	ERS1474389	SAMEA27205918	SAMEA27205918	Intergenerational transfer of antibiotic-perturbed microbiota enhances colitis in susceptible mice	Illumina	2008-01-23T19:23:10	PAIRED	RANDOM	NEW YORK UNIVERSITY SCHOOL OF MEDICINE	C57BL/6	C57BL/6	IL-10 ko	Faeces	High Fat	None	3 weeks	Female	HFD + IL-10 deficient	Faecal	Endogenous	Laboratory	National Gnotobiotic Rodent Resource Center (NGRRC), University of North Carolina, Chapel Hill	National Gnotobiotic Rodent Resource Center	North Carolina	USA	NYU Langone Medical Center	USA	New York	North America	https://doi.org/10.1038/s41564-017-0075-5	Yes
PRJEB18627	ERR1762092	ERS1474389	SAMEA27205918	SAMEA27205918	Intergenerational transfer of antibiotic-perturbed microbiota enhances colitis in susceptible mice	Illumina	2008-01-23T19:23:10	PAIRED	RANDOM	NEW YORK UNIVERSITY SCHOOL OF MEDICINE	C57BL/6	C57BL/6	IL-10 ko	Faeces	High Fat	None	3 weeks	Female	HFD + IL-10 deficient	Faecal	Endogenous	Laboratory	National Gnotobiotic Rodent Resource Center (NGRRC), University of North Carolina, Chapel Hill	National Gnotobiotic Rodent Resource Center	North Carolina	USA	NYU Langone Medical Center	USA	New York	North America	https://doi.org/10.1038/s41564-017-0075-5	Yes
PRJEB18627	ERR1762093	ERS1474389	SAMEA27205918	SAMEA27205918	Intergenerational transfer of antibiotic-perturbed microbiota enhances colitis in susceptible mice	Illumina	2008-01-23T19:23:10	PAIRED	RANDOM	NEW YORK UNIVERSITY SCHOOL OF MEDICINE	C57BL/6	C57BL/6	IL-10 ko	Faeces	High Fat	None	3 weeks	Female	HFD + IL-10 deficient	Faecal	Endogenous	Laboratory	National Gnotobiotic Rodent Resource Center (NGRRC), University of North Carolina, Chapel Hill	National Gnotobiotic Rodent Resource Center	North Carolina	USA	NYU Langone Medical Center	USA	New York	North America	https://doi.org/10.1038/s41564-017-0075-5	Yes
PRJEB18627	ERR1762094	ERS1474389	SAMEA27205918	SAMEA27205918	Intergenerational transfer of antibiotic-perturbed microbiota enhances colitis in susceptible mice	Illumina	2008-01-23T19:23:10	PAIRED	RANDOM	NEW YORK UNIVERSITY SCHOOL OF MEDICINE	C57BL/6	C57BL/6	IL-10 ko	Faeces	High Fat	None	3 weeks	Female	HFD + IL-10 deficient	Faecal	Endogenous	Laboratory	National Gnotobiotic Rodent Resource Center (NGRRC), University of North Carolina, Chapel Hill	National Gnotobiotic Rodent Resource Center	North Carolina	USA	NYU Langone Medical Center	USA	New York	North America	https://doi.org/10.1038/s41564-017-0075-5	Yes
PRJEB18627	ERR1762095	ERS1474388	SAMEA27205168	SAMEA27205168	Intergenerational transfer of antibiotic-perturbed microbiota enhances colitis in susceptible mice	Illumina	2008-01-23T19:23:10	PAIRED	RANDOM	NEW YORK UNIVERSITY SCHOOL OF MEDICINE	C57BL/6	C57BL/6	IL-10 ko	Faeces	High Fat	None	3 weeks	Female	HFD + IL-10 deficient	Faecal	Endogenous	Laboratory	National Gnotobiotic Rodent Resource Center (NGRRC), University of North Carolina, Chapel Hill	National Gnotobiotic Rodent Resource Center	North Carolina	USA	NYU Langone Medical Center	USA	New York	North America	https://doi.org/10.1038/s41564-017-0075-5	Yes
PRJEB18627	ERR1762096	ERS1474388	SAMEA27205168	SAMEA27205168	Intergenerational transfer of antibiotic-perturbed microbiota enhances colitis in susceptible mice	Illumina	2008-01-23T19:23:10	PAIRED	RANDOM	NEW YORK UNIVERSITY SCHOOL OF MEDICINE	C57BL/6	C57BL/6	IL-10 ko	Faeces	High Fat	None	3 weeks	Female	HFD + IL-10 deficient	Faecal	Endogenous	Laboratory	National Gnotobiotic Rodent Resource Center (NGRRC), University of North Carolina, Chapel Hill	National Gnotobiotic Rodent Resource Center	North Carolina	USA	NYU Langone Medical Center	USA	New York	North America	https://doi.org/10.1038/s41564-017-0075-5	Yes
PRJEB18627	ERR1762097	ERS1474388	SAMEA27205168	SAMEA27205168	Intergenerational transfer of antibiotic-perturbed microbiota enhances colitis in susceptible mice	Illumina	2008-01-23T19:23:10	PAIRED	RANDOM	NEW YORK UNIVERSITY SCHOOL OF MEDICINE	C57BL/6	C57BL/6	IL-10 ko	Faeces	High Fat	None	3 weeks	Female	HFD + IL-10 deficient	Faecal	Endogenous	Laboratory	National Gnotobiotic Rodent Resource Center (NGRRC), University of North Carolina, Chapel Hill	National Gnotobiotic Rodent Resource Center	North Carolina	USA	NYU Langone Medical Center	USA	New York	North America	https://doi.org/10.1038/s41564-017-0075-5	Yes
PRJEB18627	ERR1762098	ERS1474388	SAMEA27205168	SAMEA27205168	Intergenerational transfer of antibiotic-perturbed microbiota enhances colitis in susceptible mice	Illumina	2008-01-23T19:23:10	PAIRED	RANDOM	NEW YORK UNIVERSITY SCHOOL OF MEDICINE	C57BL/6	C57BL/6	IL-10 ko	Faeces	High Fat	None	3 weeks	Female	HFD + IL-10 deficient	Faecal	Endogenous	Laboratory	National Gnotobiotic Rodent Resource Center (NGRRC), University of North Carolina, Chapel Hill	National Gnotobiotic Rodent Resource Center	North Carolina	USA	NYU Langone Medical Center	USA	New York	North America	https://doi.org/10.1038/s41564-017-0075-5	Yes
PRJEB18627	ERR1762099	ERS1474387	SAMEA27204418	SAMEA27204418	Intergenerational transfer of antibiotic-perturbed microbiota enhances colitis in susceptible mice	Illumina	2008-01-23T19:23:10	PAIRED	RANDOM	NEW YORK UNIVERSITY SCHOOL OF MEDICINE	C57BL/6	C57BL/6	IL-10 ko	Faeces	High Fat	None	3 weeks	Female	HFD + IL-10 deficient	Faecal	Endogenous	Laboratory	National Gnotobiotic Rodent Resource Center (NGRRC), University of North Carolina, Chapel Hill	National Gnotobiotic Rodent Resource Center	North Carolina	USA	NYU Langone Medical Center	USA	New York	North America	https://doi.org/10.1038/s41564-017-0075-5	Yes
PRJEB18627	ERR1762100	ERS1474387	SAMEA27204418	SAMEA27204418	Intergenerational transfer of antibiotic-perturbed microbiota enhances colitis in susceptible mice	Illumina	2008-01-23T19:23:10	PAIRED	RANDOM	NEW YORK UNIVERSITY SCHOOL OF MEDICINE	C57BL/6	C57BL/6	IL-10 ko	Faeces	High Fat	None	3 weeks	Female	HFD + IL-10 deficient	Faecal	Endogenous	Laboratory	National Gnotobiotic Rodent Resource Center (NGRRC), University of North Carolina, Chapel Hill	National Gnotobiotic Rodent Resource Center	North Carolina	USA	NYU Langone Medical Center	USA	New York	North America	https://doi.org/10.1038/s41564-017-0075-5	Yes
PRJEB18627	ERR1762101	ERS1474387	SAMEA27204418	SAMEA27204418	Intergenerational transfer of antibiotic-perturbed microbiota enhances colitis in susceptible mice	Illumina	2008-01-23T19:23:10	PAIRED	RANDOM	NEW YORK UNIVERSITY SCHOOL OF MEDICINE	C57BL/6	C57BL/6	IL-10 ko	Faeces	High Fat	None	3 weeks	Female	HFD + IL-10 deficient	Faecal	Endogenous	Laboratory	National Gnotobiotic Rodent Resource Center (NGRRC), University of North Carolina, Chapel Hill	National Gnotobiotic Rodent Resource Center	North Carolina	USA	NYU Langone Medical Center	USA	New York	North America	https://doi.org/10.1038/s41564-017-0075-5	Yes
PRJEB18627	ERR1762102	ERS1474387	SAMEA27204418	SAMEA27204418	Intergenerational transfer of antibiotic-perturbed microbiota enhances colitis in susceptible mice	Illumina	2008-01-23T19:23:10	PAIRED	RANDOM	NEW YORK UNIVERSITY SCHOOL OF MEDICINE	C57BL/6	C57BL/6	IL-10 ko	Faeces	High Fat	None	3 weeks	Female	HFD + IL-10 deficient	Faecal	Endogenous	Laboratory	National Gnotobiotic Rodent Resource Center (NGRRC), University of North Carolina, Chapel Hill	National Gnotobiotic Rodent Resource Center	North Carolina	USA	NYU Langone Medical Center	USA	New York	North America	https://doi.org/10.1038/s41564-017-0075-5	Yes
PRJEB18627	ERR1762103	ERS1474386	SAMEA27203668	SAMEA27203668	Intergenerational transfer of antibiotic-perturbed microbiota enhances colitis in susceptible mice	Illumina	2008-01-23T19:23:10	PAIRED	RANDOM	NEW YORK UNIVERSITY SCHOOL OF MEDICINE	C57BL/6	C57BL/6	IL-10 ko	Faeces	High Fat	None	3 weeks	Female	HFD + IL-10 deficient	Faecal	Endogenous	Laboratory	National Gnotobiotic Rodent Resource Center (NGRRC), University of North Carolina, Chapel Hill	National Gnotobiotic Rodent Resource Center	North Carolina	USA	NYU Langone Medical Center	USA	New York	North America	https://doi.org/10.1038/s41564-017-0075-5	Yes
PRJEB18627	ERR1762104	ERS1474386	SAMEA27203668	SAMEA27203668	Intergenerational transfer of antibiotic-perturbed microbiota enhances colitis in susceptible mice	Illumina	2008-01-23T19:23:10	PAIRED	RANDOM	NEW YORK UNIVERSITY SCHOOL OF MEDICINE	C57BL/6	C57BL/6	IL-10 ko	Faeces	High Fat	None	3 weeks	Female	HFD + IL-10 deficient	Faecal	Endogenous	Laboratory	National Gnotobiotic Rodent Resource Center (NGRRC), University of North Carolina, Chapel Hill	National Gnotobiotic Rodent Resource Center	North Carolina	USA	NYU Langone Medical Center	USA	New York	North America	https://doi.org/10.1038/s41564-017-0075-5	Yes
PRJEB18627	ERR1762105	ERS1474386	SAMEA27203668	SAMEA27203668	Intergenerational transfer of antibiotic-perturbed microbiota enhances colitis in susceptible mice	Illumina	2008-01-23T19:23:10	PAIRED	RANDOM	NEW YORK UNIVERSITY SCHOOL OF MEDICINE	C57BL/6	C57BL/6	IL-10 ko	Faeces	High Fat	None	3 weeks	Female	HFD + IL-10 deficient	Faecal	Endogenous	Laboratory	National Gnotobiotic Rodent Resource Center (NGRRC), University of North Carolina, Chapel Hill	National Gnotobiotic Rodent Resource Center	North Carolina	USA	NYU Langone Medical Center	USA	New York	North America	https://doi.org/10.1038/s41564-017-0075-5	Yes
PRJEB18627	ERR1762106	ERS1474386	SAMEA27203668	SAMEA27203668	Intergenerational transfer of antibiotic-perturbed microbiota enhances colitis in susceptible mice	Illumina	2008-01-23T19:23:10	PAIRED	RANDOM	NEW YORK UNIVERSITY SCHOOL OF MEDICINE	C57BL/6	C57BL/6	IL-10 ko	Faeces	High Fat	None	3 weeks	Female	HFD + IL-10 deficient	Faecal	Endogenous	Laboratory	National Gnotobiotic Rodent Resource Center (NGRRC), University of North Carolina, Chapel Hill	National Gnotobiotic Rodent Resource Center	North Carolina	USA	NYU Langone Medical Center	USA	New York	North America	https://doi.org/10.1038/s41564-017-0075-5	Yes
PRJEB18627	ERR1762107	ERS1474384	SAMEA27202168	SAMEA27202168	Intergenerational transfer of antibiotic-perturbed microbiota enhances colitis in susceptible mice	Illumina	2008-01-23T19:23:10	PAIRED	RANDOM	NEW YORK UNIVERSITY SCHOOL OF MEDICINE	C57BL/6	C57BL/6	Wildtype	Faeces	High Fat	None	3 weeks	Female	HFD	Faecal	Endogenous	Laboratory	National Gnotobiotic Rodent Resource Center (NGRRC), University of North Carolina, Chapel Hill	National Gnotobiotic Rodent Resource Center	North Carolina	USA	NYU Langone Medical Center	USA	New York	North America	https://doi.org/10.1038/s41564-017-0075-5	Yes
PRJEB18627	ERR1762108	ERS1474384	SAMEA27202168	SAMEA27202168	Intergenerational transfer of antibiotic-perturbed microbiota enhances colitis in susceptible mice	Illumina	2008-01-23T19:23:10	PAIRED	RANDOM	NEW YORK UNIVERSITY SCHOOL OF MEDICINE	C57BL/6	C57BL/6	Wildtype	Faeces	High Fat	None	3 weeks	Female	HFD	Faecal	Endogenous	Laboratory	National Gnotobiotic Rodent Resource Center (NGRRC), University of North Carolina, Chapel Hill	National Gnotobiotic Rodent Resource Center	North Carolina	USA	NYU Langone Medical Center	USA	New York	North America	https://doi.org/10.1038/s41564-017-0075-5	Yes
PRJEB18627	ERR1762109	ERS1474384	SAMEA27202168	SAMEA27202168	Intergenerational transfer of antibiotic-perturbed microbiota enhances colitis in susceptible mice	Illumina	2008-01-23T19:23:10	PAIRED	RANDOM	NEW YORK UNIVERSITY SCHOOL OF MEDICINE	C57BL/6	C57BL/6	Wildtype	Faeces	High Fat	None	3 weeks	Female	HFD	Faecal	Endogenous	Laboratory	National Gnotobiotic Rodent Resource Center (NGRRC), University of North Carolina, Chapel Hill	National Gnotobiotic Rodent Resource Center	North Carolina	USA	NYU Langone Medical Center	USA	New York	North America	https://doi.org/10.1038/s41564-017-0075-5	Yes
PRJEB18627	ERR1762110	ERS1474384	SAMEA27202168	SAMEA27202168	Intergenerational transfer of antibiotic-perturbed microbiota enhances colitis in susceptible mice	Illumina	2008-01-23T19:23:10	PAIRED	RANDOM	NEW YORK UNIVERSITY SCHOOL OF MEDICINE	C57BL/6	C57BL/6	Wildtype	Faeces	High Fat	None	3 weeks	Female	HFD	Faecal	Endogenous	Laboratory	National Gnotobiotic Rodent Resource Center (NGRRC), University of North Carolina, Chapel Hill	National Gnotobiotic Rodent Resource Center	North Carolina	USA	NYU Langone Medical Center	USA	New York	North America	https://doi.org/10.1038/s41564-017-0075-5	Yes
PRJEB18627	ERR1762111	ERS1474383	SAMEA27201418	SAMEA27201418	Intergenerational transfer of antibiotic-perturbed microbiota enhances colitis in susceptible mice	Illumina	2008-01-23T19:23:10	PAIRED	RANDOM	NEW YORK UNIVERSITY SCHOOL OF MEDICINE	C57BL/6	C57BL/6	Wildtype	Faeces	High Fat	None	3 weeks	Female	HFD	Faecal	Endogenous	Laboratory	National Gnotobiotic Rodent Resource Center (NGRRC), University of North Carolina, Chapel Hill	National Gnotobiotic Rodent Resource Center	North Carolina	USA	NYU Langone Medical Center	USA	New York	North America	https://doi.org/10.1038/s41564-017-0075-5	Yes
PRJEB18627	ERR1762112	ERS1474383	SAMEA27201418	SAMEA27201418	Intergenerational transfer of antibiotic-perturbed microbiota enhances colitis in susceptible mice	Illumina	2008-01-23T19:23:10	PAIRED	RANDOM	NEW YORK UNIVERSITY SCHOOL OF MEDICINE	C57BL/6	C57BL/6	Wildtype	Faeces	High Fat	None	3 weeks	Female	HFD	Faecal	Endogenous	Laboratory	National Gnotobiotic Rodent Resource Center (NGRRC), University of North Carolina, Chapel Hill	National Gnotobiotic Rodent Resource Center	North Carolina	USA	NYU Langone Medical Center	USA	New York	North America	https://doi.org/10.1038/s41564-017-0075-5	Yes
PRJEB18627	ERR1762113	ERS1474383	SAMEA27201418	SAMEA27201418	Intergenerational transfer of antibiotic-perturbed microbiota enhances colitis in susceptible mice	Illumina	2008-01-23T19:23:10	PAIRED	RANDOM	NEW YORK UNIVERSITY SCHOOL OF MEDICINE	C57BL/6	C57BL/6	Wildtype	Faeces	High Fat	None	3 weeks	Female	HFD	Faecal	Endogenous	Laboratory	National Gnotobiotic Rodent Resource Center (NGRRC), University of North Carolina, Chapel Hill	National Gnotobiotic Rodent Resource Center	North Carolina	USA	NYU Langone Medical Center	USA	New York	North America	https://doi.org/10.1038/s41564-017-0075-5	Yes
PRJEB18627	ERR1762114	ERS1474383	SAMEA27201418	SAMEA27201418	Intergenerational transfer of antibiotic-perturbed microbiota enhances colitis in susceptible mice	Illumina	2008-01-23T19:23:10	PAIRED	RANDOM	NEW YORK UNIVERSITY SCHOOL OF MEDICINE	C57BL/6	C57BL/6	Wildtype	Faeces	High Fat	None	3 weeks	Female	HFD	Faecal	Endogenous	Laboratory	National Gnotobiotic Rodent Resource Center (NGRRC), University of North Carolina, Chapel Hill	National Gnotobiotic Rodent Resource Center	North Carolina	USA	NYU Langone Medical Center	USA	New York	North America	https://doi.org/10.1038/s41564-017-0075-5	Yes
PRJEB18627	ERR1762115	ERS1474385	SAMEA27202918	SAMEA27202918	Intergenerational transfer of antibiotic-perturbed microbiota enhances colitis in susceptible mice	Illumina	2008-01-23T19:23:10	PAIRED	RANDOM	NEW YORK UNIVERSITY SCHOOL OF MEDICINE	C57BL/6	C57BL/6	Wildtype	Faeces	High Fat	None	3 weeks	Female	HFD	Faecal	Endogenous	Laboratory	National Gnotobiotic Rodent Resource Center (NGRRC), University of North Carolina, Chapel Hill	National Gnotobiotic Rodent Resource Center	North Carolina	USA	NYU Langone Medical Center	USA	New York	North America	https://doi.org/10.1038/s41564-017-0075-5	Yes
PRJEB18627	ERR1762116	ERS1474385	SAMEA27202918	SAMEA27202918	Intergenerational transfer of antibiotic-perturbed microbiota enhances colitis in susceptible mice	Illumina	2008-01-23T19:23:10	PAIRED	RANDOM	NEW YORK UNIVERSITY SCHOOL OF MEDICINE	C57BL/6	C57BL/6	Wildtype	Faeces	High Fat	None	3 weeks	Female	HFD	Faecal	Endogenous	Laboratory	National Gnotobiotic Rodent Resource Center (NGRRC), University of North Carolina, Chapel Hill	National Gnotobiotic Rodent Resource Center	North Carolina	USA	NYU Langone Medical Center	USA	New York	North America	https://doi.org/10.1038/s41564-017-0075-5	Yes
PRJEB18627	ERR1762117	ERS1474385	SAMEA27202918	SAMEA27202918	Intergenerational transfer of antibiotic-perturbed microbiota enhances colitis in susceptible mice	Illumina	2008-01-23T19:23:10	PAIRED	RANDOM	NEW YORK UNIVERSITY SCHOOL OF MEDICINE	C57BL/6	C57BL/6	Wildtype	Faeces	High Fat	None	3 weeks	Female	HFD	Faecal	Endogenous	Laboratory	National Gnotobiotic Rodent Resource Center (NGRRC), University of North Carolina, Chapel Hill	National Gnotobiotic Rodent Resource Center	North Carolina	USA	NYU Langone Medical Center	USA	New York	North America	https://doi.org/10.1038/s41564-017-0075-5	Yes
PRJEB18627	ERR1762118	ERS1474385	SAMEA27202918	SAMEA27202918	Intergenerational transfer of antibiotic-perturbed microbiota enhances colitis in susceptible mice	Illumina	2008-01-23T19:23:10	PAIRED	RANDOM	NEW YORK UNIVERSITY SCHOOL OF MEDICINE	C57BL/6	C57BL/6	Wildtype	Faeces	High Fat	None	3 weeks	Female	HFD	Faecal	Endogenous	Laboratory	National Gnotobiotic Rodent Resource Center (NGRRC), University of North Carolina, Chapel Hill	National Gnotobiotic Rodent Resource Center	North Carolina	USA	NYU Langone Medical Center	USA	New York	North America	https://doi.org/10.1038/s41564-017-0075-5	Yes
PRJEB21357	ERR2011065	ERS1792350	SAMEA104128457	SAMEA104128457	gut mcrobiome research	Illumina	not provided	PAIRED	RANDOM	MICHAEL HOOKER RESEARCH CENTER	C57BL/6	C57BL/6	Wildtype	Faeces	Chow	None	21 weeks	Female	Control	Faecal	Endogenous	Laboratory	Jackson Laboratory, Bar Harbour	Jackson Laboratory	Bar Harbour, Maine	USA	University of Georgia	USA	Athens, Georgia	North America	https://doi.org/10.1021/acs.chemrestox.6b00401	Yes
PRJEB21357	ERR2011066	ERS1792351	SAMEA104128458	SAMEA104128458	gut mcrobiome research	Illumina	not provided	PAIRED	RANDOM	MICHAEL HOOKER RESEARCH CENTER	C57BL/6	C57BL/6	Wildtype	Faeces	Chow	None	21 weeks	Female	Control	Faecal	Endogenous	Laboratory	Jackson Laboratory, Bar Harbour	Jackson Laboratory	Bar Harbour, Maine	USA	University of Georgia	USA	Athens, Georgia	North America	https://doi.org/10.1021/acs.chemrestox.6b00401	Yes
PRJEB21357	ERR2011067	ERS1792352	SAMEA104128459	SAMEA104128459	gut mcrobiome research	Illumina	not provided	PAIRED	RANDOM	MICHAEL HOOKER RESEARCH CENTER	C57BL/6	C57BL/6	Wildtype	Faeces	Chow	None	21 weeks	Female	Control	Faecal	Endogenous	Laboratory	Jackson Laboratory, Bar Harbour	Jackson Laboratory	Bar Harbour, Maine	USA	University of Georgia	USA	Athens, Georgia	North America	https://doi.org/10.1021/acs.chemrestox.6b00401	Yes
PRJEB21357	ERR2011068	ERS1792353	SAMEA104128460	SAMEA104128460	gut mcrobiome research	Illumina	not provided	PAIRED	RANDOM	MICHAEL HOOKER RESEARCH CENTER	C57BL/6	C57BL/6	Wildtype	Faeces	Chow	None	21 weeks	Female	Control	Faecal	Endogenous	Laboratory	Jackson Laboratory, Bar Harbour	Jackson Laboratory	Bar Harbour, Maine	USA	University of Georgia	USA	Athens, Georgia	North America	https://doi.org/10.1021/acs.chemrestox.6b00401	Yes
PRJEB21357	ERR2011069	ERS1792354	SAMEA104128461	SAMEA104128461	gut mcrobiome research	Illumina	not provided	PAIRED	RANDOM	MICHAEL HOOKER RESEARCH CENTER	C57BL/6	C57BL/6	Wildtype	Faeces	Chow	None	21 weeks	Female	Control	Faecal	Endogenous	Laboratory	Jackson Laboratory, Bar Harbour	Jackson Laboratory	Bar Harbour, Maine	USA	University of Georgia	USA	Athens, Georgia	North America	https://doi.org/10.1021/acs.chemrestox.6b00401	Yes
PRJEB21357	ERR2011070	ERS1792355	SAMEA104128462	SAMEA104128462	gut mcrobiome research	Illumina	not provided	PAIRED	RANDOM	MICHAEL HOOKER RESEARCH CENTER	C57BL/6	C57BL/6	Wildtype	Faeces	Chow	None	21 weeks	Female	Control	Faecal	Endogenous	Laboratory	Jackson Laboratory, Bar Harbour	Jackson Laboratory	Bar Harbour, Maine	USA	University of Georgia	USA	Athens, Georgia	North America	https://doi.org/10.1021/acs.chemrestox.6b00401	Yes
PRJEB21357	ERR2011071	ERS1792356	SAMEA104128463	SAMEA104128463	gut mcrobiome research	Illumina	not provided	PAIRED	RANDOM	MICHAEL HOOKER RESEARCH CENTER	C57BL/6	C57BL/6	Wildtype	Faeces	Chow	None	21 weeks	Female	Control	Faecal	Endogenous	Laboratory	Jackson Laboratory, Bar Harbour	Jackson Laboratory	Bar Harbour, Maine	USA	University of Georgia	USA	Athens, Georgia	North America	https://doi.org/10.1021/acs.chemrestox.6b00401	Yes
PRJEB21357	ERR2011072	ERS1792357	SAMEA104128464	SAMEA104128464	gut mcrobiome research	Illumina	not provided	PAIRED	RANDOM	MICHAEL HOOKER RESEARCH CENTER	C57BL/6	C57BL/6	Wildtype	Faeces	Chow	None	21 weeks	Female	Control	Faecal	Endogenous	Laboratory	Jackson Laboratory, Bar Harbour	Jackson Laboratory	Bar Harbour, Maine	USA	University of Georgia	USA	Athens, Georgia	North America	https://doi.org/10.1021/acs.chemrestox.6b00401	Yes
PRJEB21357	ERR2011073	ERS1792358	SAMEA104128465	SAMEA104128465	gut mcrobiome research	Illumina	not provided	PAIRED	RANDOM	MICHAEL HOOKER RESEARCH CENTER	C57BL/6	C57BL/6	Wildtype	Faeces	Chow	None	21 weeks	Female	Control	Faecal	Endogenous	Laboratory	Jackson Laboratory, Bar Harbour	Jackson Laboratory	Bar Harbour, Maine	USA	University of Georgia	USA	Athens, Georgia	North America	https://doi.org/10.1021/acs.chemrestox.6b00401	Yes
PRJEB21357	ERR2011074	ERS1792359	SAMEA104128466	SAMEA104128466	gut mcrobiome research	Illumina	not provided	PAIRED	RANDOM	MICHAEL HOOKER RESEARCH CENTER	C57BL/6	C57BL/6	Wildtype	Faeces	Chow	None	21 weeks	Female	Control	Faecal	Endogenous	Laboratory	Jackson Laboratory, Bar Harbour	Jackson Laboratory	Bar Harbour, Maine	USA	University of Georgia	USA	Athens, Georgia	North America	https://doi.org/10.1021/acs.chemrestox.6b00401	Yes
PRJEB21357	ERR2011075	ERS1792360	SAMEA104128467	SAMEA104128467	gut mcrobiome research	Illumina	not provided	PAIRED	RANDOM	MICHAEL HOOKER RESEARCH CENTER	C57BL/6	C57BL/6	Wildtype	Faeces	Chow	None	21 weeks	Female	Control	Faecal	Endogenous	Laboratory	Jackson Laboratory, Bar Harbour	Jackson Laboratory	Bar Harbour, Maine	USA	University of Georgia	USA	Athens, Georgia	North America	https://doi.org/10.1021/acs.chemrestox.6b00401	Yes
PRJEB21357	ERR2011076	ERS1792361	SAMEA104128468	SAMEA104128468	gut mcrobiome research	Illumina	not provided	PAIRED	RANDOM	MICHAEL HOOKER RESEARCH CENTER	C57BL/6	C57BL/6	Wildtype	Faeces	Chow	None	21 weeks	Female	Control	Faecal	Endogenous	Laboratory	Jackson Laboratory, Bar Harbour	Jackson Laboratory	Bar Harbour, Maine	USA	University of Georgia	USA	Athens, Georgia	North America	https://doi.org/10.1021/acs.chemrestox.6b00401	Yes
PRJEB22007	ERR2059929	ERS1847582	SAMEA104188564	SAMEA104188564	Lysogeny is prevalent and widely distributed in the murin gut microbiota	Illumina	not provided	PAIRED	RANDOM	KYUNG HEE UNIVERSITY	C57BL/6	C57BL/6J	Wildtype	Faeces	Chow	None	7 weeks	Male	Control	Faecal	Endogenous	Laboratory	Japan SLC, Hamamatsu	Japan SLC	Hamamatsu	Japan	Kyung Hee University	South Korea	Seoul	Asia	https://doi.org/10.1038/s41396-018-0061-9	Yes
PRJEB22007	ERR2059930	ERS1847583	SAMEA104188565	SAMEA104188565	Lysogeny is prevalent and widely distributed in the murin gut microbiota	Illumina	not provided	PAIRED	RANDOM	KYUNG HEE UNIVERSITY	C57BL/6	C57BL/6J	Wildtype	Faeces	Chow	None	7 weeks	Male	Control	Faecal	Endogenous	Laboratory	Japan SLC, Hamamatsu	Japan SLC	Hamamatsu	Japan	Kyung Hee University	South Korea	Seoul	Asia	https://doi.org/10.1038/s41396-018-0061-9	Yes
PRJEB22007	ERR2059931	ERS1847584	SAMEA104188566	SAMEA104188566	Lysogeny is prevalent and widely distributed in the murin gut microbiota	Illumina	not provided	PAIRED	RANDOM	KYUNG HEE UNIVERSITY	C57BL/6	C57BL/6J	Wildtype	Faeces	Chow	None	7 weeks	Male	Control	Faecal	Endogenous	Laboratory	Japan SLC, Hamamatsu	Japan SLC	Hamamatsu	Japan	Kyung Hee University	South Korea	Seoul	Asia	https://doi.org/10.1038/s41396-018-0061-9	Yes
PRJEB22007	ERR2059932	ERS1847585	SAMEA104188567	SAMEA104188567	Lysogeny is prevalent and widely distributed in the murin gut microbiota	Illumina	not provided	PAIRED	RANDOM	KYUNG HEE UNIVERSITY	C57BL/6	C57BL/6J	Wildtype	Faeces	High Fat/High Sucrose	None	10 weeks	Male	HFD	Faecal	Endogenous	Laboratory	Japan SLC, Hamamatsu	Japan SLC	Hamamatsu	Japan	Kyung Hee University	South Korea	Seoul	Asia	https://doi.org/10.1038/s41396-018-0061-9	Yes
PRJEB22007	ERR2059933	ERS1847586	SAMEA104188568	SAMEA104188568	Lysogeny is prevalent and widely distributed in the murin gut microbiota	Illumina	not provided	PAIRED	RANDOM	KYUNG HEE UNIVERSITY	C57BL/6	C57BL/6J	Wildtype	Faeces	High Fat/High Sucrose	None	10 weeks	Male	HFD	Faecal	Endogenous	Laboratory	Japan SLC, Hamamatsu	Japan SLC	Hamamatsu	Japan	Kyung Hee University	South Korea	Seoul	Asia	https://doi.org/10.1038/s41396-018-0061-9	Yes
PRJEB22007	ERR2059934	ERS1847587	SAMEA104188569	SAMEA104188569	Lysogeny is prevalent and widely distributed in the murin gut microbiota	Illumina	not provided	PAIRED	RANDOM	KYUNG HEE UNIVERSITY	C57BL/6	C57BL/6J	Wildtype	Faeces	High Fat/High Sucrose	None	10 weeks	Male	HFD	Faecal	Endogenous	Laboratory	Japan SLC, Hamamatsu	Japan SLC	Hamamatsu	Japan	Kyung Hee University	South Korea	Seoul	Asia	https://doi.org/10.1038/s41396-018-0061-9	Yes
PRJEB22007	ERR2059935	ERS1847588	SAMEA104188570	SAMEA104188570	Lysogeny is prevalent and widely distributed in the murin gut microbiota	Illumina	not provided	PAIRED	RANDOM	KYUNG HEE UNIVERSITY	C57BL/6	C57BL/6J	Wildtype	Faeces	Low Fat/High Plant Polysaccharide	None	13 weeks	Male	LFD/High Fibre	Faecal	Endogenous	Laboratory	Japan SLC, Hamamatsu	Japan SLC	Hamamatsu	Japan	Kyung Hee University	South Korea	Seoul	Asia	https://doi.org/10.1038/s41396-018-0061-9	Yes
PRJEB22007	ERR2059936	ERS1847589	SAMEA104188571	SAMEA104188571	Lysogeny is prevalent and widely distributed in the murin gut microbiota	Illumina	not provided	PAIRED	RANDOM	KYUNG HEE UNIVERSITY	C57BL/6	C57BL/6J	Wildtype	Faeces	Low Fat/High Plant Polysaccharide	None	13 weeks	Male	LFD/High Fibre	Faecal	Endogenous	Laboratory	Japan SLC, Hamamatsu	Japan SLC	Hamamatsu	Japan	Kyung Hee University	South Korea	Seoul	Asia	https://doi.org/10.1038/s41396-018-0061-9	Yes
PRJEB22007	ERR2059937	ERS1847590	SAMEA104188572	SAMEA104188572	Lysogeny is prevalent and widely distributed in the murin gut microbiota	Illumina	not provided	PAIRED	RANDOM	KYUNG HEE UNIVERSITY	C57BL/6	C57BL/6J	Wildtype	Faeces	Low Fat/High Plant Polysaccharide	None	13 weeks	Male	LFD/High Fibre	Faecal	Endogenous	Laboratory	Japan SLC, Hamamatsu	Japan SLC	Hamamatsu	Japan	Kyung Hee University	South Korea	Seoul	Asia	https://doi.org/10.1038/s41396-018-0061-9	Yes
PRJEB22007	ERR2059938	ERS1847591	SAMEA104188573	SAMEA104188573	Lysogeny is prevalent and widely distributed in the murin gut microbiota	Illumina	not provided	PAIRED	RANDOM	KYUNG HEE UNIVERSITY	C57BL/6	C57BL/6J	Wildtype	Faeces	Chow	None	16 weeks	Male	Control	Faecal	Endogenous	Laboratory	Japan SLC, Hamamatsu	Japan SLC	Hamamatsu	Japan	Kyung Hee University	South Korea	Seoul	Asia	https://doi.org/10.1038/s41396-018-0061-9	Yes
PRJEB22007	ERR2059939	ERS1847592	SAMEA104188574	SAMEA104188574	Lysogeny is prevalent and widely distributed in the murin gut microbiota	Illumina	not provided	PAIRED	RANDOM	KYUNG HEE UNIVERSITY	C57BL/6	C57BL/6J	Wildtype	Faeces	Chow	None	16 weeks	Male	Control	Faecal	Endogenous	Laboratory	Japan SLC, Hamamatsu	Japan SLC	Hamamatsu	Japan	Kyung Hee University	South Korea	Seoul	Asia	https://doi.org/10.1038/s41396-018-0061-9	Yes
PRJEB22007	ERR2059940	ERS1847593	SAMEA104188575	SAMEA104188575	Lysogeny is prevalent and widely distributed in the murin gut microbiota	Illumina	not provided	PAIRED	RANDOM	KYUNG HEE UNIVERSITY	C57BL/6	C57BL/6J	Wildtype	Faeces	Chow	None	16 weeks	Male	Control	Faecal	Endogenous	Laboratory	Japan SLC, Hamamatsu	Japan SLC	Hamamatsu	Japan	Kyung Hee University	South Korea	Seoul	Asia	https://doi.org/10.1038/s41396-018-0061-9	Yes
PRJEB22007	ERR2059941	ERS1847594	SAMEA104188576	SAMEA104188576	Lysogeny is prevalent and widely distributed in the murin gut microbiota	Illumina	not provided	PAIRED	RANDOM	KYUNG HEE UNIVERSITY	C57BL/6	C57BL/6J	Wildtype	Faeces	Chow	None	7 weeks	Male	Control	Faecal	Endogenous	Laboratory	Japan SLC, Hamamatsu	Japan SLC	Hamamatsu	Japan	Kyung Hee University	South Korea	Seoul	Asia	https://doi.org/10.1038/s41396-018-0061-9	Yes
PRJEB22007	ERR2059942	ERS1847595	SAMEA104188577	SAMEA104188577	Lysogeny is prevalent and widely distributed in the murin gut microbiota	Illumina	not provided	PAIRED	RANDOM	KYUNG HEE UNIVERSITY	C57BL/6	C57BL/6J	Wildtype	Faeces	Chow	None	7 weeks	Male	Control	Faecal	Endogenous	Laboratory	Japan SLC, Hamamatsu	Japan SLC	Hamamatsu	Japan	Kyung Hee University	South Korea	Seoul	Asia	https://doi.org/10.1038/s41396-018-0061-9	Yes
PRJEB22007	ERR2059943	ERS1847596	SAMEA104188578	SAMEA104188578	Lysogeny is prevalent and widely distributed in the murin gut microbiota	Illumina	not provided	PAIRED	RANDOM	KYUNG HEE UNIVERSITY	C57BL/6	C57BL/6J	Wildtype	Faeces	Chow	None	7 weeks	Male	Control	Faecal	Endogenous	Laboratory	Japan SLC, Hamamatsu	Japan SLC	Hamamatsu	Japan	Kyung Hee University	South Korea	Seoul	Asia	https://doi.org/10.1038/s41396-018-0061-9	Yes
PRJEB22007	ERR2059944	ERS1847597	SAMEA104188579	SAMEA104188579	Lysogeny is prevalent and widely distributed in the murin gut microbiota	Illumina	not provided	PAIRED	RANDOM	KYUNG HEE UNIVERSITY	C57BL/6	C57BL/6J	Wildtype	Faeces	Low Fat/High Plant Polysaccharide	None	10 weeks	Male	LFD/High Fibre	Faecal	Endogenous	Laboratory	Japan SLC, Hamamatsu	Japan SLC	Hamamatsu	Japan	Kyung Hee University	South Korea	Seoul	Asia	https://doi.org/10.1038/s41396-018-0061-9	Yes
PRJEB22007	ERR2059945	ERS1847598	SAMEA104188580	SAMEA104188580	Lysogeny is prevalent and widely distributed in the murin gut microbiota	Illumina	not provided	PAIRED	RANDOM	KYUNG HEE UNIVERSITY	C57BL/6	C57BL/6J	Wildtype	Faeces	Low Fat/High Plant Polysaccharide	None	10 weeks	Male	LFD/High Fibre	Faecal	Endogenous	Laboratory	Japan SLC, Hamamatsu	Japan SLC	Hamamatsu	Japan	Kyung Hee University	South Korea	Seoul	Asia	https://doi.org/10.1038/s41396-018-0061-9	Yes
PRJEB22007	ERR2059946	ERS1847599	SAMEA104188581	SAMEA104188581	Lysogeny is prevalent and widely distributed in the murin gut microbiota	Illumina	not provided	PAIRED	RANDOM	KYUNG HEE UNIVERSITY	C57BL/6	C57BL/6J	Wildtype	Faeces	Low Fat/High Plant Polysaccharide	None	10 weeks	Male	LFD/High Fibre	Faecal	Endogenous	Laboratory	Japan SLC, Hamamatsu	Japan SLC	Hamamatsu	Japan	Kyung Hee University	South Korea	Seoul	Asia	https://doi.org/10.1038/s41396-018-0061-9	Yes
PRJEB22007	ERR2059947	ERS1847600	SAMEA104188582	SAMEA104188582	Lysogeny is prevalent and widely distributed in the murin gut microbiota	Illumina	not provided	PAIRED	RANDOM	KYUNG HEE UNIVERSITY	C57BL/6	C57BL/6J	Wildtype	Faeces	High Fat/High Sucrose	None	13 weeks	Male	HFD	Faecal	Endogenous	Laboratory	Japan SLC, Hamamatsu	Japan SLC	Hamamatsu	Japan	Kyung Hee University	South Korea	Seoul	Asia	https://doi.org/10.1038/s41396-018-0061-9	Yes
PRJEB22007	ERR2059948	ERS1847601	SAMEA104188583	SAMEA104188583	Lysogeny is prevalent and widely distributed in the murin gut microbiota	Illumina	not provided	PAIRED	RANDOM	KYUNG HEE UNIVERSITY	C57BL/6	C57BL/6J	Wildtype	Faeces	High Fat/High Sucrose	None	13 weeks	Male	HFD	Faecal	Endogenous	Laboratory	Japan SLC, Hamamatsu	Japan SLC	Hamamatsu	Japan	Kyung Hee University	South Korea	Seoul	Asia	https://doi.org/10.1038/s41396-018-0061-9	Yes
PRJEB22007	ERR2059949	ERS1847602	SAMEA104188584	SAMEA104188584	Lysogeny is prevalent and widely distributed in the murin gut microbiota	Illumina	not provided	PAIRED	RANDOM	KYUNG HEE UNIVERSITY	C57BL/6	C57BL/6J	Wildtype	Faeces	High Fat/High Sucrose	None	13 weeks	Male	HFD	Faecal	Endogenous	Laboratory	Japan SLC, Hamamatsu	Japan SLC	Hamamatsu	Japan	Kyung Hee University	South Korea	Seoul	Asia	https://doi.org/10.1038/s41396-018-0061-9	Yes
PRJEB22007	ERR2059950	ERS1847603	SAMEA104188585	SAMEA104188585	Lysogeny is prevalent and widely distributed in the murin gut microbiota	Illumina	not provided	PAIRED	RANDOM	KYUNG HEE UNIVERSITY	C57BL/6	C57BL/6J	Wildtype	Faeces	Chow	None	16 weeks	Male	Control	Faecal	Endogenous	Laboratory	Japan SLC, Hamamatsu	Japan SLC	Hamamatsu	Japan	Kyung Hee University	South Korea	Seoul	Asia	https://doi.org/10.1038/s41396-018-0061-9	Yes
PRJEB22007	ERR2059951	ERS1847604	SAMEA104188586	SAMEA104188586	Lysogeny is prevalent and widely distributed in the murin gut microbiota	Illumina	not provided	PAIRED	RANDOM	KYUNG HEE UNIVERSITY	C57BL/6	C57BL/6J	Wildtype	Faeces	Chow	None	16 weeks	Male	Control	Faecal	Endogenous	Laboratory	Japan SLC, Hamamatsu	Japan SLC	Hamamatsu	Japan	Kyung Hee University	South Korea	Seoul	Asia	https://doi.org/10.1038/s41396-018-0061-9	Yes
PRJEB22007	ERR2059952	ERS1847605	SAMEA104188587	SAMEA104188587	Lysogeny is prevalent and widely distributed in the murin gut microbiota	Illumina	not provided	PAIRED	RANDOM	KYUNG HEE UNIVERSITY	C57BL/6	C57BL/6J	Wildtype	Faeces	Chow	None	16 weeks	Male	Control	Faecal	Endogenous	Laboratory	Japan SLC, Hamamatsu	Japan SLC	Hamamatsu	Japan	Kyung Hee University	South Korea	Seoul	Asia	https://doi.org/10.1038/s41396-018-0061-9	Yes
PRJEB22710	ERR2136550	ERS1937975	SAMEA104312997	SAMEA104312997	Bacterial and virus like particle (VLP) metagenomics of experimental colitis in mice.	Illumina	not provided	PAIRED	SIZE FRACTIONATION	UNIVERSITY OF COLORADO DENVER, SCHOOL OF MEDICINE	C57BL/6	C57BL/6J	Rag1 ko	Faeces	Chow	None	6 weeks	Male	Rag1 ko	Faecal	Endogenous	Laboratory	University of Texas Southwestern Medical Center	University of Texas Southwestern Medical Center	Dallas, Texas	USA	University of Texas Southwestern Medical Center	USA	Dallas, Texas	North America	https://doi.org/10.1038/s41564-018-0210-y	Yes
PRJEB22710	ERR2136551	ERS1937976	SAMEA104312998	SAMEA104312998	Bacterial and virus like particle (VLP) metagenomics of experimental colitis in mice.	Illumina	not provided	PAIRED	SIZE FRACTIONATION	UNIVERSITY OF COLORADO DENVER, SCHOOL OF MEDICINE	C57BL/6	C57BL/6J	Rag1 ko	Faeces	Chow	None	6 weeks	Male	Rag1 ko	Faecal	Endogenous	Laboratory	University of Texas Southwestern Medical Center	University of Texas Southwestern Medical Center	Dallas, Texas	USA	University of Texas Southwestern Medical Center	USA	Dallas, Texas	North America	https://doi.org/10.1038/s41564-018-0210-y	Yes
PRJEB22710	ERR2136552	ERS1937977	SAMEA104312999	SAMEA104312999	Bacterial and virus like particle (VLP) metagenomics of experimental colitis in mice.	Illumina	not provided	PAIRED	SIZE FRACTIONATION	UNIVERSITY OF COLORADO DENVER, SCHOOL OF MEDICINE	C57BL/6	C57BL/6J	Rag1 ko	Faeces	Chow	None	6 weeks	Male	Rag1 ko	Faecal	Endogenous	Laboratory	University of Texas Southwestern Medical Center	University of Texas Southwestern Medical Center	Dallas, Texas	USA	University of Texas Southwestern Medical Center	USA	Dallas, Texas	North America	https://doi.org/10.1038/s41564-018-0210-y	Yes
PRJEB22710	ERR2136553	ERS1937978	SAMEA104313000	SAMEA104313000	Bacterial and virus like particle (VLP) metagenomics of experimental colitis in mice.	Illumina	not provided	PAIRED	SIZE FRACTIONATION	UNIVERSITY OF COLORADO DENVER, SCHOOL OF MEDICINE	C57BL/6	C57BL/6J	Rag1 ko	Faeces	Chow	None	6 weeks	Male	Rag1 ko + TC transfer colitis	Faecal	Endogenous	Laboratory	University of Texas Southwestern Medical Center	University of Texas Southwestern Medical Center	Dallas, Texas	USA	University of Texas Southwestern Medical Center	USA	Dallas, Texas	North America	https://doi.org/10.1038/s41564-018-0210-y	Yes
PRJEB22710	ERR2136554	ERS1937979	SAMEA104313001	SAMEA104313001	Bacterial and virus like particle (VLP) metagenomics of experimental colitis in mice.	Illumina	not provided	PAIRED	SIZE FRACTIONATION	UNIVERSITY OF COLORADO DENVER, SCHOOL OF MEDICINE	C57BL/6	C57BL/6J	Rag1 ko	Faeces	Chow	None	6 weeks	Male	Rag1 ko + TC transfer colitis	Faecal	Endogenous	Laboratory	University of Texas Southwestern Medical Center	University of Texas Southwestern Medical Center	Dallas, Texas	USA	University of Texas Southwestern Medical Center	USA	Dallas, Texas	North America	https://doi.org/10.1038/s41564-018-0210-y	Yes
PRJEB22710	ERR2136555	ERS1937980	SAMEA104313002	SAMEA104313002	Bacterial and virus like particle (VLP) metagenomics of experimental colitis in mice.	Illumina	not provided	PAIRED	SIZE FRACTIONATION	UNIVERSITY OF COLORADO DENVER, SCHOOL OF MEDICINE	C57BL/6	C57BL/6J	Rag1 ko	Faeces	Chow	None	6 weeks	Male	Rag1 ko + TC transfer colitis	Faecal	Endogenous	Laboratory	University of Texas Southwestern Medical Center	University of Texas Southwestern Medical Center	Dallas, Texas	USA	University of Texas Southwestern Medical Center	USA	Dallas, Texas	North America	https://doi.org/10.1038/s41564-018-0210-y	Yes
PRJEB22710	ERR2136556	ERS1937981	SAMEA104313003	SAMEA104313003	Bacterial and virus like particle (VLP) metagenomics of experimental colitis in mice.	Illumina	not provided	PAIRED	SIZE FRACTIONATION	UNIVERSITY OF COLORADO DENVER, SCHOOL OF MEDICINE	C57BL/6	C57BL/6J	Rag1 ko	Faeces	Chow	None	8 weeks	Male	Rag1 ko	Faecal	Endogenous	Laboratory	University of Texas Southwestern Medical Center	University of Texas Southwestern Medical Center	Dallas, Texas	USA	University of Texas Southwestern Medical Center	USA	Dallas, Texas	North America	https://doi.org/10.1038/s41564-018-0210-y	Yes
PRJEB22710	ERR2136557	ERS1937982	SAMEA104313004	SAMEA104313004	Bacterial and virus like particle (VLP) metagenomics of experimental colitis in mice.	Illumina	not provided	PAIRED	SIZE FRACTIONATION	UNIVERSITY OF COLORADO DENVER, SCHOOL OF MEDICINE	C57BL/6	C57BL/6J	Rag1 ko	Faeces	Chow	None	8 weeks	Male	Rag1 ko	Faecal	Endogenous	Laboratory	University of Texas Southwestern Medical Center	University of Texas Southwestern Medical Center	Dallas, Texas	USA	University of Texas Southwestern Medical Center	USA	Dallas, Texas	North America	https://doi.org/10.1038/s41564-018-0210-y	Yes
PRJEB22710	ERR2136558	ERS1937983	SAMEA104313005	SAMEA104313005	Bacterial and virus like particle (VLP) metagenomics of experimental colitis in mice.	Illumina	not provided	PAIRED	SIZE FRACTIONATION	UNIVERSITY OF COLORADO DENVER, SCHOOL OF MEDICINE	C57BL/6	C57BL/6J	Rag1 ko	Faeces	Chow	None	8 weeks	Male	Rag1 ko	Faecal	Endogenous	Laboratory	University of Texas Southwestern Medical Center	University of Texas Southwestern Medical Center	Dallas, Texas	USA	University of Texas Southwestern Medical Center	USA	Dallas, Texas	North America	https://doi.org/10.1038/s41564-018-0210-y	Yes
PRJEB22710	ERR2136559	ERS1937984	SAMEA104313006	SAMEA104313006	Bacterial and virus like particle (VLP) metagenomics of experimental colitis in mice.	Illumina	not provided	PAIRED	SIZE FRACTIONATION	UNIVERSITY OF COLORADO DENVER, SCHOOL OF MEDICINE	C57BL/6	C57BL/6J	Rag1 ko	Faeces	Chow	None	8 weeks	Male	Rag1 ko + TC transfer colitis	Faecal	Endogenous	Laboratory	University of Texas Southwestern Medical Center	University of Texas Southwestern Medical Center	Dallas, Texas	USA	University of Texas Southwestern Medical Center	USA	Dallas, Texas	North America	https://doi.org/10.1038/s41564-018-0210-y	Yes
PRJEB22710	ERR2136560	ERS1937985	SAMEA104313007	SAMEA104313007	Bacterial and virus like particle (VLP) metagenomics of experimental colitis in mice.	Illumina	not provided	PAIRED	SIZE FRACTIONATION	UNIVERSITY OF COLORADO DENVER, SCHOOL OF MEDICINE	C57BL/6	C57BL/6J	Rag1 ko	Faeces	Chow	None	8 weeks	Male	Rag1 ko + TC transfer colitis	Faecal	Endogenous	Laboratory	University of Texas Southwestern Medical Center	University of Texas Southwestern Medical Center	Dallas, Texas	USA	University of Texas Southwestern Medical Center	USA	Dallas, Texas	North America	https://doi.org/10.1038/s41564-018-0210-y	Yes
PRJEB22710	ERR2136561	ERS1937986	SAMEA104313008	SAMEA104313008	Bacterial and virus like particle (VLP) metagenomics of experimental colitis in mice.	Illumina	not provided	PAIRED	SIZE FRACTIONATION	UNIVERSITY OF COLORADO DENVER, SCHOOL OF MEDICINE	C57BL/6	C57BL/6J	Rag1 ko	Faeces	Chow	None	8 weeks	Male	Rag1 ko + TC transfer colitis	Faecal	Endogenous	Laboratory	University of Texas Southwestern Medical Center	University of Texas Southwestern Medical Center	Dallas, Texas	USA	University of Texas Southwestern Medical Center	USA	Dallas, Texas	North America	https://doi.org/10.1038/s41564-018-0210-y	Yes
PRJEB22710	ERR2136562	ERS1937987	SAMEA104313009	SAMEA104313009	Bacterial and virus like particle (VLP) metagenomics of experimental colitis in mice.	Illumina	not provided	PAIRED	SIZE FRACTIONATION	UNIVERSITY OF COLORADO DENVER, SCHOOL OF MEDICINE	C57BL/6	C57BL/6J	Rag1 ko	Faeces	Chow	None	12 weeks	Male	Rag1 ko	Faecal	Endogenous	Laboratory	University of Texas Southwestern Medical Center	University of Texas Southwestern Medical Center	Dallas, Texas	USA	University of Texas Southwestern Medical Center	USA	Dallas, Texas	North America	https://doi.org/10.1038/s41564-018-0210-y	Yes
PRJEB22710	ERR2136563	ERS1937988	SAMEA104313010	SAMEA104313010	Bacterial and virus like particle (VLP) metagenomics of experimental colitis in mice.	Illumina	not provided	PAIRED	SIZE FRACTIONATION	UNIVERSITY OF COLORADO DENVER, SCHOOL OF MEDICINE	C57BL/6	C57BL/6J	Rag1 ko	Faeces	Chow	None	12 weeks	Male	Rag1 ko	Faecal	Endogenous	Laboratory	University of Texas Southwestern Medical Center	University of Texas Southwestern Medical Center	Dallas, Texas	USA	University of Texas Southwestern Medical Center	USA	Dallas, Texas	North America	https://doi.org/10.1038/s41564-018-0210-y	Yes
PRJEB22710	ERR2136564	ERS1937989	SAMEA104313011	SAMEA104313011	Bacterial and virus like particle (VLP) metagenomics of experimental colitis in mice.	Illumina	not provided	PAIRED	SIZE FRACTIONATION	UNIVERSITY OF COLORADO DENVER, SCHOOL OF MEDICINE	C57BL/6	C57BL/6J	Rag1 ko	Faeces	Chow	None	12 weeks	Male	Rag1 ko	Faecal	Endogenous	Laboratory	University of Texas Southwestern Medical Center	University of Texas Southwestern Medical Center	Dallas, Texas	USA	University of Texas Southwestern Medical Center	USA	Dallas, Texas	North America	https://doi.org/10.1038/s41564-018-0210-y	Yes
PRJEB22710	ERR2136565	ERS1937990	SAMEA104313012	SAMEA104313012	Bacterial and virus like particle (VLP) metagenomics of experimental colitis in mice.	Illumina	not provided	PAIRED	SIZE FRACTIONATION	UNIVERSITY OF COLORADO DENVER, SCHOOL OF MEDICINE	C57BL/6	C57BL/6J	Rag1 ko	Faeces	Chow	None	12 weeks	Male	Rag1 ko + TC transfer colitis	Faecal	Endogenous	Laboratory	University of Texas Southwestern Medical Center	University of Texas Southwestern Medical Center	Dallas, Texas	USA	University of Texas Southwestern Medical Center	USA	Dallas, Texas	North America	https://doi.org/10.1038/s41564-018-0210-y	Yes
PRJEB22710	ERR2136566	ERS1937991	SAMEA104313013	SAMEA104313013	Bacterial and virus like particle (VLP) metagenomics of experimental colitis in mice.	Illumina	not provided	PAIRED	SIZE FRACTIONATION	UNIVERSITY OF COLORADO DENVER, SCHOOL OF MEDICINE	C57BL/6	C57BL/6J	Rag1 ko	Faeces	Chow	None	12 weeks	Male	Rag1 ko + TC transfer colitis	Faecal	Endogenous	Laboratory	University of Texas Southwestern Medical Center	University of Texas Southwestern Medical Center	Dallas, Texas	USA	University of Texas Southwestern Medical Center	USA	Dallas, Texas	North America	https://doi.org/10.1038/s41564-018-0210-y	Yes
PRJEB22710	ERR2136567	ERS1937992	SAMEA104313014	SAMEA104313014	Bacterial and virus like particle (VLP) metagenomics of experimental colitis in mice.	Illumina	not provided	PAIRED	SIZE FRACTIONATION	UNIVERSITY OF COLORADO DENVER, SCHOOL OF MEDICINE	C57BL/6	C57BL/6J	Rag1 ko	Faeces	Chow	None	12 weeks	Male	Rag1 ko + TC transfer colitis	Faecal	Endogenous	Laboratory	University of Texas Southwestern Medical Center	University of Texas Southwestern Medical Center	Dallas, Texas	USA	University of Texas Southwestern Medical Center	USA	Dallas, Texas	North America	https://doi.org/10.1038/s41564-018-0210-y	Yes
PRJEB22710	ERR2497911	ERS2367137	SAMEA1061669	SAMEA1061669	Bacterial and virus like particle (VLP) metagenomics of experimental colitis in mice.	Illumina	not provided	PAIRED	SIZE FRACTIONATION	UNIVERSITY OF COLORADO DENVER, SCHOOL OF MEDICINE	C57BL/6	C57BL/6J	Rag1 ko	Faeces	Chow	None	10 weeks	Male	Rag1 ko	Faecal	Endogenous	Laboratory	University of Texas Southwestern Medical Center	University of Texas Southwestern Medical Center	Dallas, Texas	USA	University of Texas Southwestern Medical Center	USA	Dallas, Texas	North America	https://doi.org/10.1038/s41564-018-0210-y	Yes
PRJEB22710	ERR2497912	ERS2367138	SAMEA1061670	SAMEA1061670	Bacterial and virus like particle (VLP) metagenomics of experimental colitis in mice.	Illumina	not provided	PAIRED	SIZE FRACTIONATION	UNIVERSITY OF COLORADO DENVER, SCHOOL OF MEDICINE	C57BL/6	C57BL/6J	Rag1 ko	Faeces	Chow	None	10 weeks	Male	Rag1 ko	Faecal	Endogenous	Laboratory	University of Texas Southwestern Medical Center	University of Texas Southwestern Medical Center	Dallas, Texas	USA	University of Texas Southwestern Medical Center	USA	Dallas, Texas	North America	https://doi.org/10.1038/s41564-018-0210-y	Yes
PRJEB22710	ERR2497913	ERS2367139	SAMEA1061671	SAMEA1061671	Bacterial and virus like particle (VLP) metagenomics of experimental colitis in mice.	Illumina	not provided	PAIRED	SIZE FRACTIONATION	UNIVERSITY OF COLORADO DENVER, SCHOOL OF MEDICINE	C57BL/6	C57BL/6J	Rag1 ko	Faeces	Chow	None	10 weeks	Male	Rag1 ko	Faecal	Endogenous	Laboratory	University of Texas Southwestern Medical Center	University of Texas Southwestern Medical Center	Dallas, Texas	USA	University of Texas Southwestern Medical Center	USA	Dallas, Texas	North America	https://doi.org/10.1038/s41564-018-0210-y	Yes
PRJEB22710	ERR2497914	ERS2367140	SAMEA1061672	SAMEA1061672	Bacterial and virus like particle (VLP) metagenomics of experimental colitis in mice.	Illumina	not provided	PAIRED	SIZE FRACTIONATION	UNIVERSITY OF COLORADO DENVER, SCHOOL OF MEDICINE	C57BL/6	C57BL/6J	Rag1 ko	Faeces	Chow	None	10 weeks	Male	Rag1 ko + TC transfer colitis	Faecal	Endogenous	Laboratory	University of Texas Southwestern Medical Center	University of Texas Southwestern Medical Center	Dallas, Texas	USA	University of Texas Southwestern Medical Center	USA	Dallas, Texas	North America	https://doi.org/10.1038/s41564-018-0210-y	Yes
PRJEB22710	ERR2497915	ERS2367141	SAMEA1061673	SAMEA1061673	Bacterial and virus like particle (VLP) metagenomics of experimental colitis in mice.	Illumina	not provided	PAIRED	SIZE FRACTIONATION	UNIVERSITY OF COLORADO DENVER, SCHOOL OF MEDICINE	C57BL/6	C57BL/6J	Rag1 ko	Faeces	Chow	None	10 weeks	Male	Rag1 ko + TC transfer colitis	Faecal	Endogenous	Laboratory	University of Texas Southwestern Medical Center	University of Texas Southwestern Medical Center	Dallas, Texas	USA	University of Texas Southwestern Medical Center	USA	Dallas, Texas	North America	https://doi.org/10.1038/s41564-018-0210-y	Yes
PRJEB22710	ERR2497916	ERS2367142	SAMEA1061674	SAMEA1061674	Bacterial and virus like particle (VLP) metagenomics of experimental colitis in mice.	Illumina	not provided	PAIRED	SIZE FRACTIONATION	UNIVERSITY OF COLORADO DENVER, SCHOOL OF MEDICINE	C57BL/6	C57BL/6J	Rag1 ko	Faeces	Chow	None	10 weeks	Male	Rag1 ko + TC transfer colitis	Faecal	Endogenous	Laboratory	University of Texas Southwestern Medical Center	University of Texas Southwestern Medical Center	Dallas, Texas	USA	University of Texas Southwestern Medical Center	USA	Dallas, Texas	North America	https://doi.org/10.1038/s41564-018-0210-y	Yes
PRJEB26585	ERR2560588	ERS2464038	SAMEA4643389	SAMEA4643389	Antibiotic-induced acceleration of Type 1 diabetes alters intestinal innate pathway maturation	Illumina	not provided	PAIRED	RANDOM	NEW YORK UNIVERSITY SCHOOL OF MEDICINE	NOD	NOD	Wildtype	Faeces	Chow	None	3 weeks	Male	Control	Faecal	Endogenous	Laboratory	Jackson Laboratory, Bar Harbour	Jackson Laboratory	Bar Harbour, Maine	USA	NYU Langone Medical Center	USA	New York	North America	https://doi.org/10.7554/eLife.37816	Yes
PRJEB26585	ERR2560589	ERS2464038	SAMEA4643389	SAMEA4643389	Antibiotic-induced acceleration of Type 1 diabetes alters intestinal innate pathway maturation	Illumina	not provided	PAIRED	RANDOM	NEW YORK UNIVERSITY SCHOOL OF MEDICINE	NOD	NOD	Wildtype	Faeces	Chow	None	3 weeks	Male	Control	Faecal	Endogenous	Laboratory	Jackson Laboratory, Bar Harbour	Jackson Laboratory	Bar Harbour, Maine	USA	NYU Langone Medical Center	USA	New York	North America	https://doi.org/10.7554/eLife.37816	Yes
PRJEB26585	ERR2560590	ERS2464038	SAMEA4643389	SAMEA4643389	Antibiotic-induced acceleration of Type 1 diabetes alters intestinal innate pathway maturation	Illumina	not provided	PAIRED	RANDOM	NEW YORK UNIVERSITY SCHOOL OF MEDICINE	NOD	NOD	Wildtype	Faeces	Chow	None	3 weeks	Male	Control	Faecal	Endogenous	Laboratory	Jackson Laboratory, Bar Harbour	Jackson Laboratory	Bar Harbour, Maine	USA	NYU Langone Medical Center	USA	New York	North America	https://doi.org/10.7554/eLife.37816	Yes
PRJEB26585	ERR2560591	ERS2464039	SAMEA4643390	SAMEA4643390	Antibiotic-induced acceleration of Type 1 diabetes alters intestinal innate pathway maturation	Illumina	not provided	PAIRED	RANDOM	NEW YORK UNIVERSITY SCHOOL OF MEDICINE	NOD	NOD	Wildtype	Faeces	Chow	None	7 weeks	Male	Control	Faecal	Endogenous	Laboratory	Jackson Laboratory, Bar Harbour	Jackson Laboratory	Bar Harbour, Maine	USA	NYU Langone Medical Center	USA	New York	North America	https://doi.org/10.7554/eLife.37816	Yes
PRJEB26585	ERR2560592	ERS2464039	SAMEA4643390	SAMEA4643390	Antibiotic-induced acceleration of Type 1 diabetes alters intestinal innate pathway maturation	Illumina	not provided	PAIRED	RANDOM	NEW YORK UNIVERSITY SCHOOL OF MEDICINE	NOD	NOD	Wildtype	Faeces	Chow	None	7 weeks	Male	Control	Faecal	Endogenous	Laboratory	Jackson Laboratory, Bar Harbour	Jackson Laboratory	Bar Harbour, Maine	USA	NYU Langone Medical Center	USA	New York	North America	https://doi.org/10.7554/eLife.37816	Yes
PRJEB26585	ERR2560593	ERS2464039	SAMEA4643390	SAMEA4643390	Antibiotic-induced acceleration of Type 1 diabetes alters intestinal innate pathway maturation	Illumina	not provided	PAIRED	RANDOM	NEW YORK UNIVERSITY SCHOOL OF MEDICINE	NOD	NOD	Wildtype	Faeces	Chow	None	7 weeks	Male	Control	Faecal	Endogenous	Laboratory	Jackson Laboratory, Bar Harbour	Jackson Laboratory	Bar Harbour, Maine	USA	NYU Langone Medical Center	USA	New York	North America	https://doi.org/10.7554/eLife.37816	Yes
PRJEB26585	ERR2560594	ERS2464040	SAMEA4643391	SAMEA4643391	Antibiotic-induced acceleration of Type 1 diabetes alters intestinal innate pathway maturation	Illumina	not provided	PAIRED	RANDOM	NEW YORK UNIVERSITY SCHOOL OF MEDICINE	NOD	NOD	Wildtype	Faeces	Chow	None	3 weeks	Male	Control	Faecal	Endogenous	Laboratory	Jackson Laboratory, Bar Harbour	Jackson Laboratory	Bar Harbour, Maine	USA	NYU Langone Medical Center	USA	New York	North America	https://doi.org/10.7554/eLife.37816	Yes
PRJEB26585	ERR2560595	ERS2464040	SAMEA4643391	SAMEA4643391	Antibiotic-induced acceleration of Type 1 diabetes alters intestinal innate pathway maturation	Illumina	not provided	PAIRED	RANDOM	NEW YORK UNIVERSITY SCHOOL OF MEDICINE	NOD	NOD	Wildtype	Faeces	Chow	None	3 weeks	Male	Control	Faecal	Endogenous	Laboratory	Jackson Laboratory, Bar Harbour	Jackson Laboratory	Bar Harbour, Maine	USA	NYU Langone Medical Center	USA	New York	North America	https://doi.org/10.7554/eLife.37816	Yes
PRJEB26585	ERR2560596	ERS2464040	SAMEA4643391	SAMEA4643391	Antibiotic-induced acceleration of Type 1 diabetes alters intestinal innate pathway maturation	Illumina	not provided	PAIRED	RANDOM	NEW YORK UNIVERSITY SCHOOL OF MEDICINE	NOD	NOD	Wildtype	Faeces	Chow	None	3 weeks	Male	Control	Faecal	Endogenous	Laboratory	Jackson Laboratory, Bar Harbour	Jackson Laboratory	Bar Harbour, Maine	USA	NYU Langone Medical Center	USA	New York	North America	https://doi.org/10.7554/eLife.37816	Yes
PRJEB26585	ERR2560597	ERS2464041	SAMEA4643392	SAMEA4643392	Antibiotic-induced acceleration of Type 1 diabetes alters intestinal innate pathway maturation	Illumina	not provided	PAIRED	RANDOM	NEW YORK UNIVERSITY SCHOOL OF MEDICINE	NOD	NOD	Wildtype	Faeces	Chow	None	7 weeks	Male	Control	Faecal	Endogenous	Laboratory	Jackson Laboratory, Bar Harbour	Jackson Laboratory	Bar Harbour, Maine	USA	NYU Langone Medical Center	USA	New York	North America	https://doi.org/10.7554/eLife.37816	Yes
PRJEB26585	ERR2560598	ERS2464041	SAMEA4643392	SAMEA4643392	Antibiotic-induced acceleration of Type 1 diabetes alters intestinal innate pathway maturation	Illumina	not provided	PAIRED	RANDOM	NEW YORK UNIVERSITY SCHOOL OF MEDICINE	NOD	NOD	Wildtype	Faeces	Chow	None	7 weeks	Male	Control	Faecal	Endogenous	Laboratory	Jackson Laboratory, Bar Harbour	Jackson Laboratory	Bar Harbour, Maine	USA	NYU Langone Medical Center	USA	New York	North America	https://doi.org/10.7554/eLife.37816	Yes
PRJEB26585	ERR2560599	ERS2464041	SAMEA4643392	SAMEA4643392	Antibiotic-induced acceleration of Type 1 diabetes alters intestinal innate pathway maturation	Illumina	not provided	PAIRED	RANDOM	NEW YORK UNIVERSITY SCHOOL OF MEDICINE	NOD	NOD	Wildtype	Faeces	Chow	None	7 weeks	Male	Control	Faecal	Endogenous	Laboratory	Jackson Laboratory, Bar Harbour	Jackson Laboratory	Bar Harbour, Maine	USA	NYU Langone Medical Center	USA	New York	North America	https://doi.org/10.7554/eLife.37816	Yes
PRJEB26585	ERR2560630	ERS2464052	SAMEA4643403	SAMEA4643403	Antibiotic-induced acceleration of Type 1 diabetes alters intestinal innate pathway maturation	Illumina	not provided	PAIRED	RANDOM	NEW YORK UNIVERSITY SCHOOL OF MEDICINE	NOD	NOD	Wildtype	Faeces	Chow	None	3 weeks	Female	Control	Faecal	Endogenous	Laboratory	Jackson Laboratory, Bar Harbour	Jackson Laboratory	Bar Harbour, Maine	USA	NYU Langone Medical Center	USA	New York	North America	https://doi.org/10.7554/eLife.37816	Yes
PRJEB26585	ERR2560631	ERS2464052	SAMEA4643403	SAMEA4643403	Antibiotic-induced acceleration of Type 1 diabetes alters intestinal innate pathway maturation	Illumina	not provided	PAIRED	RANDOM	NEW YORK UNIVERSITY SCHOOL OF MEDICINE	NOD	NOD	Wildtype	Faeces	Chow	None	3 weeks	Female	Control	Faecal	Endogenous	Laboratory	Jackson Laboratory, Bar Harbour	Jackson Laboratory	Bar Harbour, Maine	USA	NYU Langone Medical Center	USA	New York	North America	https://doi.org/10.7554/eLife.37816	Yes
PRJEB26585	ERR2560632	ERS2464052	SAMEA4643403	SAMEA4643403	Antibiotic-induced acceleration of Type 1 diabetes alters intestinal innate pathway maturation	Illumina	not provided	PAIRED	RANDOM	NEW YORK UNIVERSITY SCHOOL OF MEDICINE	NOD	NOD	Wildtype	Faeces	Chow	None	3 weeks	Female	Control	Faecal	Endogenous	Laboratory	Jackson Laboratory, Bar Harbour	Jackson Laboratory	Bar Harbour, Maine	USA	NYU Langone Medical Center	USA	New York	North America	https://doi.org/10.7554/eLife.37816	Yes
PRJEB26585	ERR2560633	ERS2464053	SAMEA4643404	SAMEA4643404	Antibiotic-induced acceleration of Type 1 diabetes alters intestinal innate pathway maturation	Illumina	not provided	PAIRED	RANDOM	NEW YORK UNIVERSITY SCHOOL OF MEDICINE	NOD	NOD	Wildtype	Faeces	Chow	None	7 weeks	Female	Control	Faecal	Endogenous	Laboratory	Jackson Laboratory, Bar Harbour	Jackson Laboratory	Bar Harbour, Maine	USA	NYU Langone Medical Center	USA	New York	North America	https://doi.org/10.7554/eLife.37816	Yes
PRJEB26585	ERR2560634	ERS2464053	SAMEA4643404	SAMEA4643404	Antibiotic-induced acceleration of Type 1 diabetes alters intestinal innate pathway maturation	Illumina	not provided	PAIRED	RANDOM	NEW YORK UNIVERSITY SCHOOL OF MEDICINE	NOD	NOD	Wildtype	Faeces	Chow	None	7 weeks	Female	Control	Faecal	Endogenous	Laboratory	Jackson Laboratory, Bar Harbour	Jackson Laboratory	Bar Harbour, Maine	USA	NYU Langone Medical Center	USA	New York	North America	https://doi.org/10.7554/eLife.37816	Yes
PRJEB26585	ERR2560635	ERS2464053	SAMEA4643404	SAMEA4643404	Antibiotic-induced acceleration of Type 1 diabetes alters intestinal innate pathway maturation	Illumina	not provided	PAIRED	RANDOM	NEW YORK UNIVERSITY SCHOOL OF MEDICINE	NOD	NOD	Wildtype	Faeces	Chow	None	7 weeks	Female	Control	Faecal	Endogenous	Laboratory	Jackson Laboratory, Bar Harbour	Jackson Laboratory	Bar Harbour, Maine	USA	NYU Langone Medical Center	USA	New York	North America	https://doi.org/10.7554/eLife.37816	Yes
PRJEB26585	ERR2560636	ERS2464054	SAMEA4643405	SAMEA4643405	Antibiotic-induced acceleration of Type 1 diabetes alters intestinal innate pathway maturation	Illumina	not provided	PAIRED	RANDOM	NEW YORK UNIVERSITY SCHOOL OF MEDICINE	NOD	NOD	Wildtype	Faeces	Chow	None	3 weeks	Female	Control	Faecal	Endogenous	Laboratory	Jackson Laboratory, Bar Harbour	Jackson Laboratory	Bar Harbour, Maine	USA	NYU Langone Medical Center	USA	New York	North America	https://doi.org/10.7554/eLife.37816	Yes
PRJEB26585	ERR2560637	ERS2464054	SAMEA4643405	SAMEA4643405	Antibiotic-induced acceleration of Type 1 diabetes alters intestinal innate pathway maturation	Illumina	not provided	PAIRED	RANDOM	NEW YORK UNIVERSITY SCHOOL OF MEDICINE	NOD	NOD	Wildtype	Faeces	Chow	None	3 weeks	Female	Control	Faecal	Endogenous	Laboratory	Jackson Laboratory, Bar Harbour	Jackson Laboratory	Bar Harbour, Maine	USA	NYU Langone Medical Center	USA	New York	North America	https://doi.org/10.7554/eLife.37816	Yes
PRJEB26585	ERR2560638	ERS2464054	SAMEA4643405	SAMEA4643405	Antibiotic-induced acceleration of Type 1 diabetes alters intestinal innate pathway maturation	Illumina	not provided	PAIRED	RANDOM	NEW YORK UNIVERSITY SCHOOL OF MEDICINE	NOD	NOD	Wildtype	Faeces	Chow	None	3 weeks	Female	Control	Faecal	Endogenous	Laboratory	Jackson Laboratory, Bar Harbour	Jackson Laboratory	Bar Harbour, Maine	USA	NYU Langone Medical Center	USA	New York	North America	https://doi.org/10.7554/eLife.37816	Yes
PRJEB26585	ERR2560639	ERS2464055	SAMEA4643406	SAMEA4643406	Antibiotic-induced acceleration of Type 1 diabetes alters intestinal innate pathway maturation	Illumina	not provided	PAIRED	RANDOM	NEW YORK UNIVERSITY SCHOOL OF MEDICINE	NOD	NOD	Wildtype	Faeces	Chow	None	7 weeks	Female	Control	Faecal	Endogenous	Laboratory	Jackson Laboratory, Bar Harbour	Jackson Laboratory	Bar Harbour, Maine	USA	NYU Langone Medical Center	USA	New York	North America	https://doi.org/10.7554/eLife.37816	Yes
PRJEB26585	ERR2560640	ERS2464055	SAMEA4643406	SAMEA4643406	Antibiotic-induced acceleration of Type 1 diabetes alters intestinal innate pathway maturation	Illumina	not provided	PAIRED	RANDOM	NEW YORK UNIVERSITY SCHOOL OF MEDICINE	NOD	NOD	Wildtype	Faeces	Chow	None	7 weeks	Female	Control	Faecal	Endogenous	Laboratory	Jackson Laboratory, Bar Harbour	Jackson Laboratory	Bar Harbour, Maine	USA	NYU Langone Medical Center	USA	New York	North America	https://doi.org/10.7554/eLife.37816	Yes
PRJEB26585	ERR2560641	ERS2464055	SAMEA4643406	SAMEA4643406	Antibiotic-induced acceleration of Type 1 diabetes alters intestinal innate pathway maturation	Illumina	not provided	PAIRED	RANDOM	NEW YORK UNIVERSITY SCHOOL OF MEDICINE	NOD	NOD	Wildtype	Faeces	Chow	None	7 weeks	Female	Control	Faecal	Endogenous	Laboratory	Jackson Laboratory, Bar Harbour	Jackson Laboratory	Bar Harbour, Maine	USA	NYU Langone Medical Center	USA	New York	North America	https://doi.org/10.7554/eLife.37816	Yes
PRJEB26585	ERR2560642	ERS2464056	SAMEA4643407	SAMEA4643407	Antibiotic-induced acceleration of Type 1 diabetes alters intestinal innate pathway maturation	Illumina	not provided	PAIRED	RANDOM	NEW YORK UNIVERSITY SCHOOL OF MEDICINE	NOD	NOD	Wildtype	Faeces	Chow	None	3 weeks	Male	Control	Faecal	Endogenous	Laboratory	Jackson Laboratory, Bar Harbour	Jackson Laboratory	Bar Harbour, Maine	USA	NYU Langone Medical Center	USA	New York	North America	https://doi.org/10.7554/eLife.37816	Yes
PRJEB26585	ERR2560643	ERS2464056	SAMEA4643407	SAMEA4643407	Antibiotic-induced acceleration of Type 1 diabetes alters intestinal innate pathway maturation	Illumina	not provided	PAIRED	RANDOM	NEW YORK UNIVERSITY SCHOOL OF MEDICINE	NOD	NOD	Wildtype	Faeces	Chow	None	3 weeks	Male	Control	Faecal	Endogenous	Laboratory	Jackson Laboratory, Bar Harbour	Jackson Laboratory	Bar Harbour, Maine	USA	NYU Langone Medical Center	USA	New York	North America	https://doi.org/10.7554/eLife.37816	Yes
PRJEB26585	ERR2560644	ERS2464056	SAMEA4643407	SAMEA4643407	Antibiotic-induced acceleration of Type 1 diabetes alters intestinal innate pathway maturation	Illumina	not provided	PAIRED	RANDOM	NEW YORK UNIVERSITY SCHOOL OF MEDICINE	NOD	NOD	Wildtype	Faeces	Chow	None	3 weeks	Male	Control	Faecal	Endogenous	Laboratory	Jackson Laboratory, Bar Harbour	Jackson Laboratory	Bar Harbour, Maine	USA	NYU Langone Medical Center	USA	New York	North America	https://doi.org/10.7554/eLife.37816	Yes
PRJEB26585	ERR2560645	ERS2464057	SAMEA4643408	SAMEA4643408	Antibiotic-induced acceleration of Type 1 diabetes alters intestinal innate pathway maturation	Illumina	not provided	PAIRED	RANDOM	NEW YORK UNIVERSITY SCHOOL OF MEDICINE	NOD	NOD	Wildtype	Faeces	Chow	None	7 weeks	Male	Control	Faecal	Endogenous	Laboratory	Jackson Laboratory, Bar Harbour	Jackson Laboratory	Bar Harbour, Maine	USA	NYU Langone Medical Center	USA	New York	North America	https://doi.org/10.7554/eLife.37816	Yes
PRJEB26585	ERR2560646	ERS2464057	SAMEA4643408	SAMEA4643408	Antibiotic-induced acceleration of Type 1 diabetes alters intestinal innate pathway maturation	Illumina	not provided	PAIRED	RANDOM	NEW YORK UNIVERSITY SCHOOL OF MEDICINE	NOD	NOD	Wildtype	Faeces	Chow	None	7 weeks	Male	Control	Faecal	Endogenous	Laboratory	Jackson Laboratory, Bar Harbour	Jackson Laboratory	Bar Harbour, Maine	USA	NYU Langone Medical Center	USA	New York	North America	https://doi.org/10.7554/eLife.37816	Yes
PRJEB26585	ERR2560647	ERS2464057	SAMEA4643408	SAMEA4643408	Antibiotic-induced acceleration of Type 1 diabetes alters intestinal innate pathway maturation	Illumina	not provided	PAIRED	RANDOM	NEW YORK UNIVERSITY SCHOOL OF MEDICINE	NOD	NOD	Wildtype	Faeces	Chow	None	7 weeks	Male	Control	Faecal	Endogenous	Laboratory	Jackson Laboratory, Bar Harbour	Jackson Laboratory	Bar Harbour, Maine	USA	NYU Langone Medical Center	USA	New York	North America	https://doi.org/10.7554/eLife.37816	Yes
PRJEB26585	ERR2560648	ERS2464058	SAMEA4643409	SAMEA4643409	Antibiotic-induced acceleration of Type 1 diabetes alters intestinal innate pathway maturation	Illumina	not provided	PAIRED	RANDOM	NEW YORK UNIVERSITY SCHOOL OF MEDICINE	NOD	NOD	Wildtype	Faeces	Chow	None	3 weeks	Female	Control	Faecal	Endogenous	Laboratory	Jackson Laboratory, Bar Harbour	Jackson Laboratory	Bar Harbour, Maine	USA	NYU Langone Medical Center	USA	New York	North America	https://doi.org/10.7554/eLife.37816	Yes
PRJEB26585	ERR2560649	ERS2464058	SAMEA4643409	SAMEA4643409	Antibiotic-induced acceleration of Type 1 diabetes alters intestinal innate pathway maturation	Illumina	not provided	PAIRED	RANDOM	NEW YORK UNIVERSITY SCHOOL OF MEDICINE	NOD	NOD	Wildtype	Faeces	Chow	None	3 weeks	Female	Control	Faecal	Endogenous	Laboratory	Jackson Laboratory, Bar Harbour	Jackson Laboratory	Bar Harbour, Maine	USA	NYU Langone Medical Center	USA	New York	North America	https://doi.org/10.7554/eLife.37816	Yes
PRJEB26585	ERR2560650	ERS2464058	SAMEA4643409	SAMEA4643409	Antibiotic-induced acceleration of Type 1 diabetes alters intestinal innate pathway maturation	Illumina	not provided	PAIRED	RANDOM	NEW YORK UNIVERSITY SCHOOL OF MEDICINE	NOD	NOD	Wildtype	Faeces	Chow	None	3 weeks	Female	Control	Faecal	Endogenous	Laboratory	Jackson Laboratory, Bar Harbour	Jackson Laboratory	Bar Harbour, Maine	USA	NYU Langone Medical Center	USA	New York	North America	https://doi.org/10.7554/eLife.37816	Yes
PRJEB26585	ERR2560651	ERS2464059	SAMEA4643410	SAMEA4643410	Antibiotic-induced acceleration of Type 1 diabetes alters intestinal innate pathway maturation	Illumina	not provided	PAIRED	RANDOM	NEW YORK UNIVERSITY SCHOOL OF MEDICINE	NOD	NOD	Wildtype	Faeces	Chow	None	7 weeks	Female	Control	Faecal	Endogenous	Laboratory	Jackson Laboratory, Bar Harbour	Jackson Laboratory	Bar Harbour, Maine	USA	NYU Langone Medical Center	USA	New York	North America	https://doi.org/10.7554/eLife.37816	Yes
PRJEB26585	ERR2560652	ERS2464059	SAMEA4643410	SAMEA4643410	Antibiotic-induced acceleration of Type 1 diabetes alters intestinal innate pathway maturation	Illumina	not provided	PAIRED	RANDOM	NEW YORK UNIVERSITY SCHOOL OF MEDICINE	NOD	NOD	Wildtype	Faeces	Chow	None	7 weeks	Female	Control	Faecal	Endogenous	Laboratory	Jackson Laboratory, Bar Harbour	Jackson Laboratory	Bar Harbour, Maine	USA	NYU Langone Medical Center	USA	New York	North America	https://doi.org/10.7554/eLife.37816	Yes
PRJEB26585	ERR2560653	ERS2464059	SAMEA4643410	SAMEA4643410	Antibiotic-induced acceleration of Type 1 diabetes alters intestinal innate pathway maturation	Illumina	not provided	PAIRED	RANDOM	NEW YORK UNIVERSITY SCHOOL OF MEDICINE	NOD	NOD	Wildtype	Faeces	Chow	None	7 weeks	Female	Control	Faecal	Endogenous	Laboratory	Jackson Laboratory, Bar Harbour	Jackson Laboratory	Bar Harbour, Maine	USA	NYU Langone Medical Center	USA	New York	North America	https://doi.org/10.7554/eLife.37816	Yes
PRJEB26585	ERR2560654	ERS2464060	SAMEA4643411	SAMEA4643411	Antibiotic-induced acceleration of Type 1 diabetes alters intestinal innate pathway maturation	Illumina	not provided	PAIRED	RANDOM	NEW YORK UNIVERSITY SCHOOL OF MEDICINE	NOD	NOD	Wildtype	Faeces	Chow	None	3 weeks	Female	Control	Faecal	Endogenous	Laboratory	Jackson Laboratory, Bar Harbour	Jackson Laboratory	Bar Harbour, Maine	USA	NYU Langone Medical Center	USA	New York	North America	https://doi.org/10.7554/eLife.37816	Yes
PRJEB26585	ERR2560655	ERS2464060	SAMEA4643411	SAMEA4643411	Antibiotic-induced acceleration of Type 1 diabetes alters intestinal innate pathway maturation	Illumina	not provided	PAIRED	RANDOM	NEW YORK UNIVERSITY SCHOOL OF MEDICINE	NOD	NOD	Wildtype	Faeces	Chow	None	3 weeks	Female	Control	Faecal	Endogenous	Laboratory	Jackson Laboratory, Bar Harbour	Jackson Laboratory	Bar Harbour, Maine	USA	NYU Langone Medical Center	USA	New York	North America	https://doi.org/10.7554/eLife.37816	Yes
PRJEB26585	ERR2560656	ERS2464060	SAMEA4643411	SAMEA4643411	Antibiotic-induced acceleration of Type 1 diabetes alters intestinal innate pathway maturation	Illumina	not provided	PAIRED	RANDOM	NEW YORK UNIVERSITY SCHOOL OF MEDICINE	NOD	NOD	Wildtype	Faeces	Chow	None	3 weeks	Female	Control	Faecal	Endogenous	Laboratory	Jackson Laboratory, Bar Harbour	Jackson Laboratory	Bar Harbour, Maine	USA	NYU Langone Medical Center	USA	New York	North America	https://doi.org/10.7554/eLife.37816	Yes
PRJEB26585	ERR2560657	ERS2464061	SAMEA4643412	SAMEA4643412	Antibiotic-induced acceleration of Type 1 diabetes alters intestinal innate pathway maturation	Illumina	not provided	PAIRED	RANDOM	NEW YORK UNIVERSITY SCHOOL OF MEDICINE	NOD	NOD	Wildtype	Faeces	Chow	None	7 weeks	Female	Control	Faecal	Endogenous	Laboratory	Jackson Laboratory, Bar Harbour	Jackson Laboratory	Bar Harbour, Maine	USA	NYU Langone Medical Center	USA	New York	North America	https://doi.org/10.7554/eLife.37816	Yes
PRJEB26585	ERR2560658	ERS2464061	SAMEA4643412	SAMEA4643412	Antibiotic-induced acceleration of Type 1 diabetes alters intestinal innate pathway maturation	Illumina	not provided	PAIRED	RANDOM	NEW YORK UNIVERSITY SCHOOL OF MEDICINE	NOD	NOD	Wildtype	Faeces	Chow	None	7 weeks	Female	Control	Faecal	Endogenous	Laboratory	Jackson Laboratory, Bar Harbour	Jackson Laboratory	Bar Harbour, Maine	USA	NYU Langone Medical Center	USA	New York	North America	https://doi.org/10.7554/eLife.37816	Yes
PRJEB26585	ERR2560659	ERS2464061	SAMEA4643412	SAMEA4643412	Antibiotic-induced acceleration of Type 1 diabetes alters intestinal innate pathway maturation	Illumina	not provided	PAIRED	RANDOM	NEW YORK UNIVERSITY SCHOOL OF MEDICINE	NOD	NOD	Wildtype	Faeces	Chow	None	7 weeks	Female	Control	Faecal	Endogenous	Laboratory	Jackson Laboratory, Bar Harbour	Jackson Laboratory	Bar Harbour, Maine	USA	NYU Langone Medical Center	USA	New York	North America	https://doi.org/10.7554/eLife.37816	Yes
PRJEB26585	ERR2560660	ERS2464062	SAMEA4643413	SAMEA4643413	Antibiotic-induced acceleration of Type 1 diabetes alters intestinal innate pathway maturation	Illumina	not provided	PAIRED	RANDOM	NEW YORK UNIVERSITY SCHOOL OF MEDICINE	NOD	NOD	Wildtype	Faeces	Chow	None	3 weeks	Female	Control	Faecal	Endogenous	Laboratory	Jackson Laboratory, Bar Harbour	Jackson Laboratory	Bar Harbour, Maine	USA	NYU Langone Medical Center	USA	New York	North America	https://doi.org/10.7554/eLife.37816	Yes
PRJEB26585	ERR2560661	ERS2464062	SAMEA4643413	SAMEA4643413	Antibiotic-induced acceleration of Type 1 diabetes alters intestinal innate pathway maturation	Illumina	not provided	PAIRED	RANDOM	NEW YORK UNIVERSITY SCHOOL OF MEDICINE	NOD	NOD	Wildtype	Faeces	Chow	None	3 weeks	Female	Control	Faecal	Endogenous	Laboratory	Jackson Laboratory, Bar Harbour	Jackson Laboratory	Bar Harbour, Maine	USA	NYU Langone Medical Center	USA	New York	North America	https://doi.org/10.7554/eLife.37816	Yes
PRJEB26585	ERR2560662	ERS2464062	SAMEA4643413	SAMEA4643413	Antibiotic-induced acceleration of Type 1 diabetes alters intestinal innate pathway maturation	Illumina	not provided	PAIRED	RANDOM	NEW YORK UNIVERSITY SCHOOL OF MEDICINE	NOD	NOD	Wildtype	Faeces	Chow	None	3 weeks	Female	Control	Faecal	Endogenous	Laboratory	Jackson Laboratory, Bar Harbour	Jackson Laboratory	Bar Harbour, Maine	USA	NYU Langone Medical Center	USA	New York	North America	https://doi.org/10.7554/eLife.37816	Yes
PRJEB26585	ERR2560663	ERS2464063	SAMEA4643414	SAMEA4643414	Antibiotic-induced acceleration of Type 1 diabetes alters intestinal innate pathway maturation	Illumina	not provided	PAIRED	RANDOM	NEW YORK UNIVERSITY SCHOOL OF MEDICINE	NOD	NOD	Wildtype	Faeces	Chow	None	7 weeks	Female	Control	Faecal	Endogenous	Laboratory	Jackson Laboratory, Bar Harbour	Jackson Laboratory	Bar Harbour, Maine	USA	NYU Langone Medical Center	USA	New York	North America	https://doi.org/10.7554/eLife.37816	Yes
PRJEB26585	ERR2560664	ERS2464063	SAMEA4643414	SAMEA4643414	Antibiotic-induced acceleration of Type 1 diabetes alters intestinal innate pathway maturation	Illumina	not provided	PAIRED	RANDOM	NEW YORK UNIVERSITY SCHOOL OF MEDICINE	NOD	NOD	Wildtype	Faeces	Chow	None	7 weeks	Female	Control	Faecal	Endogenous	Laboratory	Jackson Laboratory, Bar Harbour	Jackson Laboratory	Bar Harbour, Maine	USA	NYU Langone Medical Center	USA	New York	North America	https://doi.org/10.7554/eLife.37816	Yes
PRJEB26585	ERR2560665	ERS2464063	SAMEA4643414	SAMEA4643414	Antibiotic-induced acceleration of Type 1 diabetes alters intestinal innate pathway maturation	Illumina	not provided	PAIRED	RANDOM	NEW YORK UNIVERSITY SCHOOL OF MEDICINE	NOD	NOD	Wildtype	Faeces	Chow	None	7 weeks	Female	Control	Faecal	Endogenous	Laboratory	Jackson Laboratory, Bar Harbour	Jackson Laboratory	Bar Harbour, Maine	USA	NYU Langone Medical Center	USA	New York	North America	https://doi.org/10.7554/eLife.37816	Yes
PRJEB26585	ERR2560666	ERS2464064	SAMEA4643415	SAMEA4643415	Antibiotic-induced acceleration of Type 1 diabetes alters intestinal innate pathway maturation	Illumina	not provided	PAIRED	RANDOM	NEW YORK UNIVERSITY SCHOOL OF MEDICINE	NOD	NOD	Wildtype	Faeces	Chow	None	3 weeks	Male	Control	Faecal	Endogenous	Laboratory	Jackson Laboratory, Bar Harbour	Jackson Laboratory	Bar Harbour, Maine	USA	NYU Langone Medical Center	USA	New York	North America	https://doi.org/10.7554/eLife.37816	Yes
PRJEB26585	ERR2560667	ERS2464064	SAMEA4643415	SAMEA4643415	Antibiotic-induced acceleration of Type 1 diabetes alters intestinal innate pathway maturation	Illumina	not provided	PAIRED	RANDOM	NEW YORK UNIVERSITY SCHOOL OF MEDICINE	NOD	NOD	Wildtype	Faeces	Chow	None	3 weeks	Male	Control	Faecal	Endogenous	Laboratory	Jackson Laboratory, Bar Harbour	Jackson Laboratory	Bar Harbour, Maine	USA	NYU Langone Medical Center	USA	New York	North America	https://doi.org/10.7554/eLife.37816	Yes
PRJEB26585	ERR2560668	ERS2464064	SAMEA4643415	SAMEA4643415	Antibiotic-induced acceleration of Type 1 diabetes alters intestinal innate pathway maturation	Illumina	not provided	PAIRED	RANDOM	NEW YORK UNIVERSITY SCHOOL OF MEDICINE	NOD	NOD	Wildtype	Faeces	Chow	None	3 weeks	Male	Control	Faecal	Endogenous	Laboratory	Jackson Laboratory, Bar Harbour	Jackson Laboratory	Bar Harbour, Maine	USA	NYU Langone Medical Center	USA	New York	North America	https://doi.org/10.7554/eLife.37816	Yes
PRJEB26585	ERR2560669	ERS2464065	SAMEA4643416	SAMEA4643416	Antibiotic-induced acceleration of Type 1 diabetes alters intestinal innate pathway maturation	Illumina	not provided	PAIRED	RANDOM	NEW YORK UNIVERSITY SCHOOL OF MEDICINE	NOD	NOD	Wildtype	Faeces	Chow	None	7 weeks	Male	Control	Faecal	Endogenous	Laboratory	Jackson Laboratory, Bar Harbour	Jackson Laboratory	Bar Harbour, Maine	USA	NYU Langone Medical Center	USA	New York	North America	https://doi.org/10.7554/eLife.37816	Yes
PRJEB26585	ERR2560670	ERS2464065	SAMEA4643416	SAMEA4643416	Antibiotic-induced acceleration of Type 1 diabetes alters intestinal innate pathway maturation	Illumina	not provided	PAIRED	RANDOM	NEW YORK UNIVERSITY SCHOOL OF MEDICINE	NOD	NOD	Wildtype	Faeces	Chow	None	7 weeks	Male	Control	Faecal	Endogenous	Laboratory	Jackson Laboratory, Bar Harbour	Jackson Laboratory	Bar Harbour, Maine	USA	NYU Langone Medical Center	USA	New York	North America	https://doi.org/10.7554/eLife.37816	Yes
PRJEB26585	ERR2560671	ERS2464065	SAMEA4643416	SAMEA4643416	Antibiotic-induced acceleration of Type 1 diabetes alters intestinal innate pathway maturation	Illumina	not provided	PAIRED	RANDOM	NEW YORK UNIVERSITY SCHOOL OF MEDICINE	NOD	NOD	Wildtype	Faeces	Chow	None	7 weeks	Male	Control	Faecal	Endogenous	Laboratory	Jackson Laboratory, Bar Harbour	Jackson Laboratory	Bar Harbour, Maine	USA	NYU Langone Medical Center	USA	New York	North America	https://doi.org/10.7554/eLife.37816	Yes
PRJEB26585	ERR2560672	ERS2464066	SAMEA4643417	SAMEA4643417	Antibiotic-induced acceleration of Type 1 diabetes alters intestinal innate pathway maturation	Illumina	not provided	PAIRED	RANDOM	NEW YORK UNIVERSITY SCHOOL OF MEDICINE	NOD	NOD	Wildtype	Faeces	Chow	None	3 weeks	Male	Control	Faecal	Endogenous	Laboratory	Jackson Laboratory, Bar Harbour	Jackson Laboratory	Bar Harbour, Maine	USA	NYU Langone Medical Center	USA	New York	North America	https://doi.org/10.7554/eLife.37816	Yes
PRJEB26585	ERR2560673	ERS2464066	SAMEA4643417	SAMEA4643417	Antibiotic-induced acceleration of Type 1 diabetes alters intestinal innate pathway maturation	Illumina	not provided	PAIRED	RANDOM	NEW YORK UNIVERSITY SCHOOL OF MEDICINE	NOD	NOD	Wildtype	Faeces	Chow	None	3 weeks	Male	Control	Faecal	Endogenous	Laboratory	Jackson Laboratory, Bar Harbour	Jackson Laboratory	Bar Harbour, Maine	USA	NYU Langone Medical Center	USA	New York	North America	https://doi.org/10.7554/eLife.37816	Yes
PRJEB26585	ERR2560674	ERS2464066	SAMEA4643417	SAMEA4643417	Antibiotic-induced acceleration of Type 1 diabetes alters intestinal innate pathway maturation	Illumina	not provided	PAIRED	RANDOM	NEW YORK UNIVERSITY SCHOOL OF MEDICINE	NOD	NOD	Wildtype	Faeces	Chow	None	3 weeks	Male	Control	Faecal	Endogenous	Laboratory	Jackson Laboratory, Bar Harbour	Jackson Laboratory	Bar Harbour, Maine	USA	NYU Langone Medical Center	USA	New York	North America	https://doi.org/10.7554/eLife.37816	Yes
PRJEB26585	ERR2560675	ERS2464067	SAMEA4643418	SAMEA4643418	Antibiotic-induced acceleration of Type 1 diabetes alters intestinal innate pathway maturation	Illumina	not provided	PAIRED	RANDOM	NEW YORK UNIVERSITY SCHOOL OF MEDICINE	NOD	NOD	Wildtype	Faeces	Chow	None	7 weeks	Male	Control	Faecal	Endogenous	Laboratory	Jackson Laboratory, Bar Harbour	Jackson Laboratory	Bar Harbour, Maine	USA	NYU Langone Medical Center	USA	New York	North America	https://doi.org/10.7554/eLife.37816	Yes
PRJEB26585	ERR2560676	ERS2464067	SAMEA4643418	SAMEA4643418	Antibiotic-induced acceleration of Type 1 diabetes alters intestinal innate pathway maturation	Illumina	not provided	PAIRED	RANDOM	NEW YORK UNIVERSITY SCHOOL OF MEDICINE	NOD	NOD	Wildtype	Faeces	Chow	None	7 weeks	Male	Control	Faecal	Endogenous	Laboratory	Jackson Laboratory, Bar Harbour	Jackson Laboratory	Bar Harbour, Maine	USA	NYU Langone Medical Center	USA	New York	North America	https://doi.org/10.7554/eLife.37816	Yes
PRJEB26585	ERR2560677	ERS2464067	SAMEA4643418	SAMEA4643418	Antibiotic-induced acceleration of Type 1 diabetes alters intestinal innate pathway maturation	Illumina	not provided	PAIRED	RANDOM	NEW YORK UNIVERSITY SCHOOL OF MEDICINE	NOD	NOD	Wildtype	Faeces	Chow	None	7 weeks	Male	Control	Faecal	Endogenous	Laboratory	Jackson Laboratory, Bar Harbour	Jackson Laboratory	Bar Harbour, Maine	USA	NYU Langone Medical Center	USA	New York	North America	https://doi.org/10.7554/eLife.37816	Yes
PRJEB26585	ERR2560678	ERS2464068	SAMEA4643419	SAMEA4643419	Antibiotic-induced acceleration of Type 1 diabetes alters intestinal innate pathway maturation	Illumina	not provided	PAIRED	RANDOM	NEW YORK UNIVERSITY SCHOOL OF MEDICINE	NOD	NOD	Wildtype	Faeces	Chow	None	3 weeks	Male	Control	Faecal	Endogenous	Laboratory	Jackson Laboratory, Bar Harbour	Jackson Laboratory	Bar Harbour, Maine	USA	NYU Langone Medical Center	USA	New York	North America	https://doi.org/10.7554/eLife.37816	Yes
PRJEB26585	ERR2560679	ERS2464068	SAMEA4643419	SAMEA4643419	Antibiotic-induced acceleration of Type 1 diabetes alters intestinal innate pathway maturation	Illumina	not provided	PAIRED	RANDOM	NEW YORK UNIVERSITY SCHOOL OF MEDICINE	NOD	NOD	Wildtype	Faeces	Chow	None	3 weeks	Male	Control	Faecal	Endogenous	Laboratory	Jackson Laboratory, Bar Harbour	Jackson Laboratory	Bar Harbour, Maine	USA	NYU Langone Medical Center	USA	New York	North America	https://doi.org/10.7554/eLife.37816	Yes
PRJEB26585	ERR2560680	ERS2464068	SAMEA4643419	SAMEA4643419	Antibiotic-induced acceleration of Type 1 diabetes alters intestinal innate pathway maturation	Illumina	not provided	PAIRED	RANDOM	NEW YORK UNIVERSITY SCHOOL OF MEDICINE	NOD	NOD	Wildtype	Faeces	Chow	None	3 weeks	Male	Control	Faecal	Endogenous	Laboratory	Jackson Laboratory, Bar Harbour	Jackson Laboratory	Bar Harbour, Maine	USA	NYU Langone Medical Center	USA	New York	North America	https://doi.org/10.7554/eLife.37816	Yes
PRJEB26585	ERR2560681	ERS2464069	SAMEA4643420	SAMEA4643420	Antibiotic-induced acceleration of Type 1 diabetes alters intestinal innate pathway maturation	Illumina	not provided	PAIRED	RANDOM	NEW YORK UNIVERSITY SCHOOL OF MEDICINE	NOD	NOD	Wildtype	Faeces	Chow	None	7 weeks	Male	Control	Faecal	Endogenous	Laboratory	Jackson Laboratory, Bar Harbour	Jackson Laboratory	Bar Harbour, Maine	USA	NYU Langone Medical Center	USA	New York	North America	https://doi.org/10.7554/eLife.37816	Yes
PRJEB26585	ERR2560682	ERS2464069	SAMEA4643420	SAMEA4643420	Antibiotic-induced acceleration of Type 1 diabetes alters intestinal innate pathway maturation	Illumina	not provided	PAIRED	RANDOM	NEW YORK UNIVERSITY SCHOOL OF MEDICINE	NOD	NOD	Wildtype	Faeces	Chow	None	7 weeks	Male	Control	Faecal	Endogenous	Laboratory	Jackson Laboratory, Bar Harbour	Jackson Laboratory	Bar Harbour, Maine	USA	NYU Langone Medical Center	USA	New York	North America	https://doi.org/10.7554/eLife.37816	Yes
PRJEB26585	ERR2560683	ERS2464069	SAMEA4643420	SAMEA4643420	Antibiotic-induced acceleration of Type 1 diabetes alters intestinal innate pathway maturation	Illumina	not provided	PAIRED	RANDOM	NEW YORK UNIVERSITY SCHOOL OF MEDICINE	NOD	NOD	Wildtype	Faeces	Chow	None	7 weeks	Male	Control	Faecal	Endogenous	Laboratory	Jackson Laboratory, Bar Harbour	Jackson Laboratory	Bar Harbour, Maine	USA	NYU Langone Medical Center	USA	New York	North America	https://doi.org/10.7554/eLife.37816	Yes
PRJEB26585	ERR2560684	ERS2464070	SAMEA4643421	SAMEA4643421	Antibiotic-induced acceleration of Type 1 diabetes alters intestinal innate pathway maturation	Illumina	not provided	PAIRED	RANDOM	NEW YORK UNIVERSITY SCHOOL OF MEDICINE	NOD	NOD	Wildtype	Faeces	Chow	None	3 weeks	Female	Control	Faecal	Endogenous	Laboratory	Jackson Laboratory, Bar Harbour	Jackson Laboratory	Bar Harbour, Maine	USA	NYU Langone Medical Center	USA	New York	North America	https://doi.org/10.7554/eLife.37816	Yes
PRJEB26585	ERR2560685	ERS2464070	SAMEA4643421	SAMEA4643421	Antibiotic-induced acceleration of Type 1 diabetes alters intestinal innate pathway maturation	Illumina	not provided	PAIRED	RANDOM	NEW YORK UNIVERSITY SCHOOL OF MEDICINE	NOD	NOD	Wildtype	Faeces	Chow	None	3 weeks	Female	Control	Faecal	Endogenous	Laboratory	Jackson Laboratory, Bar Harbour	Jackson Laboratory	Bar Harbour, Maine	USA	NYU Langone Medical Center	USA	New York	North America	https://doi.org/10.7554/eLife.37816	Yes
PRJEB26585	ERR2560686	ERS2464070	SAMEA4643421	SAMEA4643421	Antibiotic-induced acceleration of Type 1 diabetes alters intestinal innate pathway maturation	Illumina	not provided	PAIRED	RANDOM	NEW YORK UNIVERSITY SCHOOL OF MEDICINE	NOD	NOD	Wildtype	Faeces	Chow	None	3 weeks	Female	Control	Faecal	Endogenous	Laboratory	Jackson Laboratory, Bar Harbour	Jackson Laboratory	Bar Harbour, Maine	USA	NYU Langone Medical Center	USA	New York	North America	https://doi.org/10.7554/eLife.37816	Yes
PRJEB26585	ERR2560687	ERS2464071	SAMEA4643422	SAMEA4643422	Antibiotic-induced acceleration of Type 1 diabetes alters intestinal innate pathway maturation	Illumina	not provided	PAIRED	RANDOM	NEW YORK UNIVERSITY SCHOOL OF MEDICINE	NOD	NOD	Wildtype	Faeces	Chow	None	7 weeks	Female	Control	Faecal	Endogenous	Laboratory	Jackson Laboratory, Bar Harbour	Jackson Laboratory	Bar Harbour, Maine	USA	NYU Langone Medical Center	USA	New York	North America	https://doi.org/10.7554/eLife.37816	Yes
PRJEB26585	ERR2560688	ERS2464071	SAMEA4643422	SAMEA4643422	Antibiotic-induced acceleration of Type 1 diabetes alters intestinal innate pathway maturation	Illumina	not provided	PAIRED	RANDOM	NEW YORK UNIVERSITY SCHOOL OF MEDICINE	NOD	NOD	Wildtype	Faeces	Chow	None	7 weeks	Female	Control	Faecal	Endogenous	Laboratory	Jackson Laboratory, Bar Harbour	Jackson Laboratory	Bar Harbour, Maine	USA	NYU Langone Medical Center	USA	New York	North America	https://doi.org/10.7554/eLife.37816	Yes
PRJEB26585	ERR2560689	ERS2464071	SAMEA4643422	SAMEA4643422	Antibiotic-induced acceleration of Type 1 diabetes alters intestinal innate pathway maturation	Illumina	not provided	PAIRED	RANDOM	NEW YORK UNIVERSITY SCHOOL OF MEDICINE	NOD	NOD	Wildtype	Faeces	Chow	None	7 weeks	Female	Control	Faecal	Endogenous	Laboratory	Jackson Laboratory, Bar Harbour	Jackson Laboratory	Bar Harbour, Maine	USA	NYU Langone Medical Center	USA	New York	North America	https://doi.org/10.7554/eLife.37816	Yes
PRJEB30924	ERR3598100	ERS3888203	SAMEA6087797	SAMEA6087797	Comparative analysis of amplicon and metagenomic sequencing methods reveals key features in the evolution of animal metaorganisms	Illumina	not provided	PAIRED	RANDOM	MPIEVB	F11 (M. m. musculus x M. m. domesticus)	F11 (M. m. musculus x M. m. domesticus)	Wildtype	Caecum	Chow	None	NA	Male	Control	Luminal	Endogenous	F11 Hybrid	Wild origin	Wild origin	Munich	Germany	Max Planck Institute	Germany	Plön	Europe	https://doi.org/10.1186/s40168-019-0743-1	Yes
PRJEB30924	ERR3598101	ERS3888203	SAMEA6087797	SAMEA6087797	Comparative analysis of amplicon and metagenomic sequencing methods reveals key features in the evolution of animal metaorganisms	Illumina	not provided	PAIRED	RANDOM	MPIEVB	F11 (M. m. musculus x M. m. domesticus)	F11 (M. m. musculus x M. m. domesticus)	Wildtype	Caecum	Chow	None	NA	Male	Control	Luminal	Endogenous	F11 Hybrid	Wild origin	Wild origin	Munich	Germany	Max Planck Institute	Germany	Plön	Europe	https://doi.org/10.1186/s40168-019-0743-1	Yes
PRJEB30924	ERR3598102	ERS3888203	SAMEA6087797	SAMEA6087797	Comparative analysis of amplicon and metagenomic sequencing methods reveals key features in the evolution of animal metaorganisms	Illumina	not provided	PAIRED	RANDOM	MPIEVB	F11 (M. m. musculus x M. m. domesticus)	F11 (M. m. musculus x M. m. domesticus)	Wildtype	Caecum	Chow	None	NA	Male	Control	Luminal	Endogenous	F11 Hybrid	Wild origin	Wild origin	Munich	Germany	Max Planck Institute	Germany	Plön	Europe	https://doi.org/10.1186/s40168-019-0743-1	Yes
PRJEB30924	ERR3598103	ERS3888203	SAMEA6087797	SAMEA6087797	Comparative analysis of amplicon and metagenomic sequencing methods reveals key features in the evolution of animal metaorganisms	Illumina	not provided	PAIRED	RANDOM	MPIEVB	F11 (M. m. musculus x M. m. domesticus)	F11 (M. m. musculus x M. m. domesticus)	Wildtype	Caecum	Chow	None	NA	Male	Control	Luminal	Endogenous	F11 Hybrid	Wild origin	Wild origin	Munich	Germany	Max Planck Institute	Germany	Plön	Europe	https://doi.org/10.1186/s40168-019-0743-1	Yes
PRJEB30924	ERR3610240	ERS3888203	SAMEA6087797	SAMEA6087797	Comparative analysis of amplicon and metagenomic sequencing methods reveals key features in the evolution of animal metaorganisms	Illumina	not provided	PAIRED	RANDOM	MPIEVB	F11 (M. m. musculus x M. m. domesticus)	F11 (M. m. musculus x M. m. domesticus)	Wildtype	Caecum	Chow	None	NA	Male	Control	Luminal	Endogenous	F11 Hybrid	Wild origin	Wild origin	Munich	Germany	Max Planck Institute	Germany	Plön	Europe	https://doi.org/10.1186/s40168-019-0743-1	Yes
PRJEB30924	ERR3610241	ERS3888203	SAMEA6087797	SAMEA6087797	Comparative analysis of amplicon and metagenomic sequencing methods reveals key features in the evolution of animal metaorganisms	Illumina	not provided	PAIRED	RANDOM	MPIEVB	F11 (M. m. musculus x M. m. domesticus)	F11 (M. m. musculus x M. m. domesticus)	Wildtype	Caecum	Chow	None	NA	Male	Control	Luminal	Endogenous	F11 Hybrid	Wild origin	Wild origin	Munich	Germany	Max Planck Institute	Germany	Plön	Europe	https://doi.org/10.1186/s40168-019-0743-1	Yes
PRJEB30924	ERR3610242	ERS3888203	SAMEA6087797	SAMEA6087797	Comparative analysis of amplicon and metagenomic sequencing methods reveals key features in the evolution of animal metaorganisms	Illumina	not provided	PAIRED	RANDOM	MPIEVB	F11 (M. m. musculus x M. m. domesticus)	F11 (M. m. musculus x M. m. domesticus)	Wildtype	Caecum	Chow	None	NA	Male	Control	Luminal	Endogenous	F11 Hybrid	Wild origin	Wild origin	Munich	Germany	Max Planck Institute	Germany	Plön	Europe	https://doi.org/10.1186/s40168-019-0743-1	Yes
PRJEB30924	ERR3610243	ERS3888203	SAMEA6087797	SAMEA6087797	Comparative analysis of amplicon and metagenomic sequencing methods reveals key features in the evolution of animal metaorganisms	Illumina	not provided	PAIRED	RANDOM	MPIEVB	F11 (M. m. musculus x M. m. domesticus)	F11 (M. m. musculus x M. m. domesticus)	Wildtype	Caecum	Chow	None	NA	Male	Control	Luminal	Endogenous	F11 Hybrid	Wild origin	Wild origin	Munich	Germany	Max Planck Institute	Germany	Plön	Europe	https://doi.org/10.1186/s40168-019-0743-1	Yes
PRJEB31298	ERR3199521	ERS3189228	SAMEA5382855	SAMEA5382855	Study on the diversity of gut microorganisms in mice infected with different toxic H7N9 viruses	Illumina	not provided	PAIRED	RANDOM	National Key Laboratory of Agricultural Microbiology	C57BL/6	C57BL/6	Wildtype	Faeces	Chow	None	8 weeks	Female	Control	Faecal	Endogenous	Laboratory	College of Veterinary Medicine, Huazhong Agricultural University, Wuhan	Huazhong Agricultural University	Wuhan	China	Huazhong Agricultural University	China	Wuhan	Asia	https://doi.org/10.1186/s13059-020-02007-1	Yes
PRJEB31298	ERR3199522	ERS3189302	SAMEA5382929	SAMEA5382929	Study on the diversity of gut microorganisms in mice infected with different toxic H7N9 viruses	Illumina	not provided	PAIRED	RANDOM	National Key Laboratory of Agricultural Microbiology	C57BL/6	C57BL/6	Wildtype	Faeces	Chow	None	8 weeks	Female	Control	Faecal	Endogenous	Laboratory	College of Veterinary Medicine, Huazhong Agricultural University, Wuhan	Huazhong Agricultural University	Wuhan	China	Huazhong Agricultural University	China	Wuhan	Asia	https://doi.org/10.1186/s13059-020-02007-1	Yes
PRJEB31298	ERR3199523	ERS3188893	SAMEA5382308	SAMEA5382308	Study on the diversity of gut microorganisms in mice infected with different toxic H7N9 viruses	Illumina	not provided	PAIRED	RANDOM	National Key Laboratory of Agricultural Microbiology	C57BL/6	C57BL/6	Wildtype	Faeces	Chow	None	8 weeks	Female	Attenuated influenza	Faecal	Endogenous	Laboratory	College of Veterinary Medicine, Huazhong Agricultural University, Wuhan	Huazhong Agricultural University	Wuhan	China	Huazhong Agricultural University	China	Wuhan	Asia	https://doi.org/10.1186/s13059-020-02007-1	Yes
PRJEB31298	ERR3199524	ERS3188666	SAMEA5382081	SAMEA5382081	Study on the diversity of gut microorganisms in mice infected with different toxic H7N9 viruses	Illumina	not provided	PAIRED	RANDOM	National Key Laboratory of Agricultural Microbiology	C57BL/6	C57BL/6	Wildtype	Faeces	Chow	None	8 weeks	Female	Virulent influenza	Faecal	Endogenous	Laboratory	College of Veterinary Medicine, Huazhong Agricultural University, Wuhan	Huazhong Agricultural University	Wuhan	China	Huazhong Agricultural University	China	Wuhan	Asia	https://doi.org/10.1186/s13059-020-02007-1	Yes
PRJEB31298	ERR3199525	ERS3188682	SAMEA5382097	SAMEA5382097	Study on the diversity of gut microorganisms in mice infected with different toxic H7N9 viruses	Illumina	not provided	PAIRED	RANDOM	National Key Laboratory of Agricultural Microbiology	C57BL/6	C57BL/6	Wildtype	Faeces	Chow	None	8 weeks	Female	Virulent influenza	Faecal	Endogenous	Laboratory	College of Veterinary Medicine, Huazhong Agricultural University, Wuhan	Huazhong Agricultural University	Wuhan	China	Huazhong Agricultural University	China	Wuhan	Asia	https://doi.org/10.1186/s13059-020-02007-1	Yes
PRJEB31298	ERR3199526	ERS3188722	SAMEA5382137	SAMEA5382137	Study on the diversity of gut microorganisms in mice infected with different toxic H7N9 viruses	Illumina	not provided	PAIRED	RANDOM	National Key Laboratory of Agricultural Microbiology	C57BL/6	C57BL/6	Wildtype	Faeces	Chow	None	8 weeks	Female	Virulent influenza	Faecal	Endogenous	Laboratory	College of Veterinary Medicine, Huazhong Agricultural University, Wuhan	Huazhong Agricultural University	Wuhan	China	Huazhong Agricultural University	China	Wuhan	Asia	https://doi.org/10.1186/s13059-020-02007-1	Yes
PRJEB31298	ERR3199527	ERS3188585	SAMEA5382000	SAMEA5382000	Study on the diversity of gut microorganisms in mice infected with different toxic H7N9 viruses	Illumina	not provided	PAIRED	RANDOM	National Key Laboratory of Agricultural Microbiology	C57BL/6	C57BL/6	Wildtype	Faeces	Chow	None	8 weeks	Female	Virulent influenza	Faecal	Endogenous	Laboratory	College of Veterinary Medicine, Huazhong Agricultural University, Wuhan	Huazhong Agricultural University	Wuhan	China	Huazhong Agricultural University	China	Wuhan	Asia	https://doi.org/10.1186/s13059-020-02007-1	Yes
PRJEB31298	ERR3199528	ERS3189279	SAMEA5382906	SAMEA5382906	Study on the diversity of gut microorganisms in mice infected with different toxic H7N9 viruses	Illumina	not provided	PAIRED	RANDOM	National Key Laboratory of Agricultural Microbiology	C57BL/6	C57BL/6	Wildtype	Faeces	Chow	None	8 weeks	Female	Control	Faecal	Endogenous	Laboratory	College of Veterinary Medicine, Huazhong Agricultural University, Wuhan	Huazhong Agricultural University	Wuhan	China	Huazhong Agricultural University	China	Wuhan	Asia	https://doi.org/10.1186/s13059-020-02007-1	Yes
PRJEB31298	ERR3199529	ERS3189207	SAMEA5382834	SAMEA5382834	Study on the diversity of gut microorganisms in mice infected with different toxic H7N9 viruses	Illumina	not provided	PAIRED	RANDOM	National Key Laboratory of Agricultural Microbiology	C57BL/6	C57BL/6	Wildtype	Faeces	Chow	None	8 weeks	Female	Control	Faecal	Endogenous	Laboratory	College of Veterinary Medicine, Huazhong Agricultural University, Wuhan	Huazhong Agricultural University	Wuhan	China	Huazhong Agricultural University	China	Wuhan	Asia	https://doi.org/10.1186/s13059-020-02007-1	Yes
PRJEB31298	ERR3199530	ERS3188980	SAMEA5382395	SAMEA5382395	Study on the diversity of gut microorganisms in mice infected with different toxic H7N9 viruses	Illumina	not provided	PAIRED	RANDOM	National Key Laboratory of Agricultural Microbiology	C57BL/6	C57BL/6	Wildtype	Faeces	Chow	None	8 weeks	Female	Attenuated influenza	Faecal	Endogenous	Laboratory	College of Veterinary Medicine, Huazhong Agricultural University, Wuhan	Huazhong Agricultural University	Wuhan	China	Huazhong Agricultural University	China	Wuhan	Asia	https://doi.org/10.1186/s13059-020-02007-1	Yes
PRJEB31298	ERR3199531	ERS3188880	SAMEA5382295	SAMEA5382295	Study on the diversity of gut microorganisms in mice infected with different toxic H7N9 viruses	Illumina	not provided	PAIRED	RANDOM	National Key Laboratory of Agricultural Microbiology	C57BL/6	C57BL/6	Wildtype	Faeces	Chow	None	8 weeks	Female	Virulent influenza	Faecal	Endogenous	Laboratory	College of Veterinary Medicine, Huazhong Agricultural University, Wuhan	Huazhong Agricultural University	Wuhan	China	Huazhong Agricultural University	China	Wuhan	Asia	https://doi.org/10.1186/s13059-020-02007-1	Yes
PRJEB31298	ERR3199532	ERS3189158	SAMEA5382785	SAMEA5382785	Study on the diversity of gut microorganisms in mice infected with different toxic H7N9 viruses	Illumina	not provided	PAIRED	RANDOM	National Key Laboratory of Agricultural Microbiology	C57BL/6	C57BL/6	Wildtype	Faeces	Chow	None	8 weeks	Female	Control	Faecal	Endogenous	Laboratory	College of Veterinary Medicine, Huazhong Agricultural University, Wuhan	Huazhong Agricultural University	Wuhan	China	Huazhong Agricultural University	China	Wuhan	Asia	https://doi.org/10.1186/s13059-020-02007-1	Yes
PRJEB31298	ERR3199533	ERS3188635	SAMEA5382050	SAMEA5382050	Study on the diversity of gut microorganisms in mice infected with different toxic H7N9 viruses	Illumina	not provided	PAIRED	RANDOM	National Key Laboratory of Agricultural Microbiology	C57BL/6	C57BL/6	Wildtype	Faeces	Chow	None	8 weeks	Female	Virulent influenza	Faecal	Endogenous	Laboratory	College of Veterinary Medicine, Huazhong Agricultural University, Wuhan	Huazhong Agricultural University	Wuhan	China	Huazhong Agricultural University	China	Wuhan	Asia	https://doi.org/10.1186/s13059-020-02007-1	Yes
PRJEB31298	ERR3199534	ERS3188605	SAMEA5382020	SAMEA5382020	Study on the diversity of gut microorganisms in mice infected with different toxic H7N9 viruses	Illumina	not provided	PAIRED	RANDOM	National Key Laboratory of Agricultural Microbiology	C57BL/6	C57BL/6	Wildtype	Faeces	Chow	None	8 weeks	Female	Virulent influenza	Faecal	Endogenous	Laboratory	College of Veterinary Medicine, Huazhong Agricultural University, Wuhan	Huazhong Agricultural University	Wuhan	China	Huazhong Agricultural University	China	Wuhan	Asia	https://doi.org/10.1186/s13059-020-02007-1	Yes
PRJEB31298	ERR3199535	ERS3188700	SAMEA5382115	SAMEA5382115	Study on the diversity of gut microorganisms in mice infected with different toxic H7N9 viruses	Illumina	not provided	PAIRED	RANDOM	National Key Laboratory of Agricultural Microbiology	C57BL/6	C57BL/6	Wildtype	Faeces	Chow	None	8 weeks	Female	Virulent influenza	Faecal	Endogenous	Laboratory	College of Veterinary Medicine, Huazhong Agricultural University, Wuhan	Huazhong Agricultural University	Wuhan	China	Huazhong Agricultural University	China	Wuhan	Asia	https://doi.org/10.1186/s13059-020-02007-1	Yes
PRJEB31298	ERR3199536	ERS3188944	SAMEA5382359	SAMEA5382359	Study on the diversity of gut microorganisms in mice infected with different toxic H7N9 viruses	Illumina	not provided	PAIRED	RANDOM	National Key Laboratory of Agricultural Microbiology	C57BL/6	C57BL/6	Wildtype	Faeces	Chow	None	8 weeks	Female	Attenuated influenza	Faecal	Endogenous	Laboratory	College of Veterinary Medicine, Huazhong Agricultural University, Wuhan	Huazhong Agricultural University	Wuhan	China	Huazhong Agricultural University	China	Wuhan	Asia	https://doi.org/10.1186/s13059-020-02007-1	Yes
PRJEB31298	ERR3199537	ERS3188629	SAMEA5382044	SAMEA5382044	Study on the diversity of gut microorganisms in mice infected with different toxic H7N9 viruses	Illumina	not provided	PAIRED	RANDOM	National Key Laboratory of Agricultural Microbiology	C57BL/6	C57BL/6	Wildtype	Faeces	Chow	None	8 weeks	Female	Virulent influenza	Faecal	Endogenous	Laboratory	College of Veterinary Medicine, Huazhong Agricultural University, Wuhan	Huazhong Agricultural University	Wuhan	China	Huazhong Agricultural University	China	Wuhan	Asia	https://doi.org/10.1186/s13059-020-02007-1	Yes
PRJEB31298	ERR3199538	ERS3189293	SAMEA5382920	SAMEA5382920	Study on the diversity of gut microorganisms in mice infected with different toxic H7N9 viruses	Illumina	not provided	PAIRED	RANDOM	National Key Laboratory of Agricultural Microbiology	C57BL/6	C57BL/6	Wildtype	Faeces	Chow	None	8 weeks	Female	Control	Faecal	Endogenous	Laboratory	College of Veterinary Medicine, Huazhong Agricultural University, Wuhan	Huazhong Agricultural University	Wuhan	China	Huazhong Agricultural University	China	Wuhan	Asia	https://doi.org/10.1186/s13059-020-02007-1	Yes
PRJEB31298	ERR3199539	ERS3189167	SAMEA5382794	SAMEA5382794	Study on the diversity of gut microorganisms in mice infected with different toxic H7N9 viruses	Illumina	not provided	PAIRED	RANDOM	National Key Laboratory of Agricultural Microbiology	C57BL/6	C57BL/6	Wildtype	Faeces	Chow	None	8 weeks	Female	Control	Faecal	Endogenous	Laboratory	College of Veterinary Medicine, Huazhong Agricultural University, Wuhan	Huazhong Agricultural University	Wuhan	China	Huazhong Agricultural University	China	Wuhan	Asia	https://doi.org/10.1186/s13059-020-02007-1	Yes
PRJEB31298	ERR3199540	ERS3188672	SAMEA5382087	SAMEA5382087	Study on the diversity of gut microorganisms in mice infected with different toxic H7N9 viruses	Illumina	not provided	PAIRED	RANDOM	National Key Laboratory of Agricultural Microbiology	C57BL/6	C57BL/6	Wildtype	Faeces	Chow	None	8 weeks	Female	Virulent influenza	Faecal	Endogenous	Laboratory	College of Veterinary Medicine, Huazhong Agricultural University, Wuhan	Huazhong Agricultural University	Wuhan	China	Huazhong Agricultural University	China	Wuhan	Asia	https://doi.org/10.1186/s13059-020-02007-1	Yes
PRJEB31298	ERR3199541	ERS3188719	SAMEA5382134	SAMEA5382134	Study on the diversity of gut microorganisms in mice infected with different toxic H7N9 viruses	Illumina	not provided	PAIRED	RANDOM	National Key Laboratory of Agricultural Microbiology	C57BL/6	C57BL/6	Wildtype	Faeces	Chow	None	8 weeks	Female	Virulent influenza	Faecal	Endogenous	Laboratory	College of Veterinary Medicine, Huazhong Agricultural University, Wuhan	Huazhong Agricultural University	Wuhan	China	Huazhong Agricultural University	China	Wuhan	Asia	https://doi.org/10.1186/s13059-020-02007-1	Yes
PRJEB31298	ERR3199542	ERS3188933	SAMEA5382348	SAMEA5382348	Study on the diversity of gut microorganisms in mice infected with different toxic H7N9 viruses	Illumina	not provided	PAIRED	RANDOM	National Key Laboratory of Agricultural Microbiology	C57BL/6	C57BL/6	Wildtype	Faeces	Chow	None	8 weeks	Female	Attenuated influenza	Faecal	Endogenous	Laboratory	College of Veterinary Medicine, Huazhong Agricultural University, Wuhan	Huazhong Agricultural University	Wuhan	China	Huazhong Agricultural University	China	Wuhan	Asia	https://doi.org/10.1186/s13059-020-02007-1	Yes
PRJEB31298	ERR3199543	ERS3189231	SAMEA5382858	SAMEA5382858	Study on the diversity of gut microorganisms in mice infected with different toxic H7N9 viruses	Illumina	not provided	PAIRED	RANDOM	National Key Laboratory of Agricultural Microbiology	C57BL/6	C57BL/6	Wildtype	Faeces	Chow	None	8 weeks	Female	Control	Faecal	Endogenous	Laboratory	College of Veterinary Medicine, Huazhong Agricultural University, Wuhan	Huazhong Agricultural University	Wuhan	China	Huazhong Agricultural University	China	Wuhan	Asia	https://doi.org/10.1186/s13059-020-02007-1	Yes
PRJEB31298	ERR3199544	ERS3188886	SAMEA5382301	SAMEA5382301	Study on the diversity of gut microorganisms in mice infected with different toxic H7N9 viruses	Illumina	not provided	PAIRED	RANDOM	National Key Laboratory of Agricultural Microbiology	C57BL/6	C57BL/6	Wildtype	Faeces	Chow	None	8 weeks	Female	Virulent influenza	Faecal	Endogenous	Laboratory	College of Veterinary Medicine, Huazhong Agricultural University, Wuhan	Huazhong Agricultural University	Wuhan	China	Huazhong Agricultural University	China	Wuhan	Asia	https://doi.org/10.1186/s13059-020-02007-1	Yes
PRJEB31298	ERR3199545	ERS3188963	SAMEA5382378	SAMEA5382378	Study on the diversity of gut microorganisms in mice infected with different toxic H7N9 viruses	Illumina	not provided	PAIRED	RANDOM	National Key Laboratory of Agricultural Microbiology	C57BL/6	C57BL/6	Wildtype	Faeces	Chow	None	8 weeks	Female	Attenuated influenza	Faecal	Endogenous	Laboratory	College of Veterinary Medicine, Huazhong Agricultural University, Wuhan	Huazhong Agricultural University	Wuhan	China	Huazhong Agricultural University	China	Wuhan	Asia	https://doi.org/10.1186/s13059-020-02007-1	Yes
PRJEB31298	ERR3199546	ERS3188632	SAMEA5382047	SAMEA5382047	Study on the diversity of gut microorganisms in mice infected with different toxic H7N9 viruses	Illumina	not provided	PAIRED	RANDOM	National Key Laboratory of Agricultural Microbiology	C57BL/6	C57BL/6	Wildtype	Faeces	Chow	None	8 weeks	Female	Virulent influenza	Faecal	Endogenous	Laboratory	College of Veterinary Medicine, Huazhong Agricultural University, Wuhan	Huazhong Agricultural University	Wuhan	China	Huazhong Agricultural University	China	Wuhan	Asia	https://doi.org/10.1186/s13059-020-02007-1	Yes
PRJEB31298	ERR3199547	ERS3188713	SAMEA5382128	SAMEA5382128	Study on the diversity of gut microorganisms in mice infected with different toxic H7N9 viruses	Illumina	not provided	PAIRED	RANDOM	National Key Laboratory of Agricultural Microbiology	C57BL/6	C57BL/6	Wildtype	Faeces	Chow	None	8 weeks	Female	Virulent influenza	Faecal	Endogenous	Laboratory	College of Veterinary Medicine, Huazhong Agricultural University, Wuhan	Huazhong Agricultural University	Wuhan	China	Huazhong Agricultural University	China	Wuhan	Asia	https://doi.org/10.1186/s13059-020-02007-1	Yes
PRJEB31298	ERR3199548	ERS3189298	SAMEA5382925	SAMEA5382925	Study on the diversity of gut microorganisms in mice infected with different toxic H7N9 viruses	Illumina	not provided	PAIRED	RANDOM	National Key Laboratory of Agricultural Microbiology	C57BL/6	C57BL/6	Wildtype	Faeces	Chow	None	8 weeks	Female	Control	Faecal	Endogenous	Laboratory	College of Veterinary Medicine, Huazhong Agricultural University, Wuhan	Huazhong Agricultural University	Wuhan	China	Huazhong Agricultural University	China	Wuhan	Asia	https://doi.org/10.1186/s13059-020-02007-1	Yes
PRJEB31298	ERR3199549	ERS3188917	SAMEA5382332	SAMEA5382332	Study on the diversity of gut microorganisms in mice infected with different toxic H7N9 viruses	Illumina	not provided	PAIRED	RANDOM	National Key Laboratory of Agricultural Microbiology	C57BL/6	C57BL/6	Wildtype	Faeces	Chow	None	8 weeks	Female	Attenuated influenza	Faecal	Endogenous	Laboratory	College of Veterinary Medicine, Huazhong Agricultural University, Wuhan	Huazhong Agricultural University	Wuhan	China	Huazhong Agricultural University	China	Wuhan	Asia	https://doi.org/10.1186/s13059-020-02007-1	Yes
PRJEB31298	ERR3199550	ERS3188720	SAMEA5382135	SAMEA5382135	Study on the diversity of gut microorganisms in mice infected with different toxic H7N9 viruses	Illumina	not provided	PAIRED	RANDOM	National Key Laboratory of Agricultural Microbiology	C57BL/6	C57BL/6	Wildtype	Faeces	Chow	None	8 weeks	Female	Virulent influenza	Faecal	Endogenous	Laboratory	College of Veterinary Medicine, Huazhong Agricultural University, Wuhan	Huazhong Agricultural University	Wuhan	China	Huazhong Agricultural University	China	Wuhan	Asia	https://doi.org/10.1186/s13059-020-02007-1	Yes
PRJEB31298	ERR3199551	ERS3188885	SAMEA5382300	SAMEA5382300	Study on the diversity of gut microorganisms in mice infected with different toxic H7N9 viruses	Illumina	not provided	PAIRED	RANDOM	National Key Laboratory of Agricultural Microbiology	C57BL/6	C57BL/6	Wildtype	Faeces	Chow	None	8 weeks	Female	Virulent influenza	Faecal	Endogenous	Laboratory	College of Veterinary Medicine, Huazhong Agricultural University, Wuhan	Huazhong Agricultural University	Wuhan	China	Huazhong Agricultural University	China	Wuhan	Asia	https://doi.org/10.1186/s13059-020-02007-1	Yes
PRJEB31298	ERR3199552	ERS3189012	SAMEA5382428	SAMEA5382428	Study on the diversity of gut microorganisms in mice infected with different toxic H7N9 viruses	Illumina	not provided	PAIRED	RANDOM	National Key Laboratory of Agricultural Microbiology	C57BL/6	C57BL/6	Wildtype	Faeces	Chow	None	8 weeks	Female	Attenuated influenza	Faecal	Endogenous	Laboratory	College of Veterinary Medicine, Huazhong Agricultural University, Wuhan	Huazhong Agricultural University	Wuhan	China	Huazhong Agricultural University	China	Wuhan	Asia	https://doi.org/10.1186/s13059-020-02007-1	Yes
PRJEB31298	ERR3199553	ERS3189013	SAMEA5382429	SAMEA5382429	Study on the diversity of gut microorganisms in mice infected with different toxic H7N9 viruses	Illumina	not provided	PAIRED	RANDOM	National Key Laboratory of Agricultural Microbiology	C57BL/6	C57BL/6	Wildtype	Faeces	Chow	None	8 weeks	Female	Attenuated influenza	Faecal	Endogenous	Laboratory	College of Veterinary Medicine, Huazhong Agricultural University, Wuhan	Huazhong Agricultural University	Wuhan	China	Huazhong Agricultural University	China	Wuhan	Asia	https://doi.org/10.1186/s13059-020-02007-1	Yes
PRJEB31298	ERR3199554	ERS3188784	SAMEA5382199	SAMEA5382199	Study on the diversity of gut microorganisms in mice infected with different toxic H7N9 viruses	Illumina	not provided	PAIRED	RANDOM	National Key Laboratory of Agricultural Microbiology	C57BL/6	C57BL/6	Wildtype	Faeces	Chow	None	8 weeks	Female	Virulent influenza	Faecal	Endogenous	Laboratory	College of Veterinary Medicine, Huazhong Agricultural University, Wuhan	Huazhong Agricultural University	Wuhan	China	Huazhong Agricultural University	China	Wuhan	Asia	https://doi.org/10.1186/s13059-020-02007-1	Yes
PRJEB31298	ERR3199555	ERS3188679	SAMEA5382094	SAMEA5382094	Study on the diversity of gut microorganisms in mice infected with different toxic H7N9 viruses	Illumina	not provided	PAIRED	RANDOM	National Key Laboratory of Agricultural Microbiology	C57BL/6	C57BL/6	Wildtype	Faeces	Chow	None	8 weeks	Female	Virulent influenza	Faecal	Endogenous	Laboratory	College of Veterinary Medicine, Huazhong Agricultural University, Wuhan	Huazhong Agricultural University	Wuhan	China	Huazhong Agricultural University	China	Wuhan	Asia	https://doi.org/10.1186/s13059-020-02007-1	Yes
PRJEB31298	ERR3199556	ERS3189272	SAMEA5382899	SAMEA5382899	Study on the diversity of gut microorganisms in mice infected with different toxic H7N9 viruses	Illumina	not provided	PAIRED	RANDOM	National Key Laboratory of Agricultural Microbiology	C57BL/6	C57BL/6	Wildtype	Faeces	Chow	None	8 weeks	Female	Control	Faecal	Endogenous	Laboratory	College of Veterinary Medicine, Huazhong Agricultural University, Wuhan	Huazhong Agricultural University	Wuhan	China	Huazhong Agricultural University	China	Wuhan	Asia	https://doi.org/10.1186/s13059-020-02007-1	Yes
PRJEB31298	ERR3199557	ERS3188643	SAMEA5382058	SAMEA5382058	Study on the diversity of gut microorganisms in mice infected with different toxic H7N9 viruses	Illumina	not provided	PAIRED	RANDOM	National Key Laboratory of Agricultural Microbiology	C57BL/6	C57BL/6	Wildtype	Faeces	Chow	None	8 weeks	Female	Virulent influenza	Faecal	Endogenous	Laboratory	College of Veterinary Medicine, Huazhong Agricultural University, Wuhan	Huazhong Agricultural University	Wuhan	China	Huazhong Agricultural University	China	Wuhan	Asia	https://doi.org/10.1186/s13059-020-02007-1	Yes
PRJEB31298	ERR3199558	ERS3188690	SAMEA5382105	SAMEA5382105	Study on the diversity of gut microorganisms in mice infected with different toxic H7N9 viruses	Illumina	not provided	PAIRED	RANDOM	National Key Laboratory of Agricultural Microbiology	C57BL/6	C57BL/6	Wildtype	Faeces	Chow	None	8 weeks	Female	Virulent influenza	Faecal	Endogenous	Laboratory	College of Veterinary Medicine, Huazhong Agricultural University, Wuhan	Huazhong Agricultural University	Wuhan	China	Huazhong Agricultural University	China	Wuhan	Asia	https://doi.org/10.1186/s13059-020-02007-1	Yes
PRJEB31298	ERR3199559	ERS3189192	SAMEA5382819	SAMEA5382819	Study on the diversity of gut microorganisms in mice infected with different toxic H7N9 viruses	Illumina	not provided	PAIRED	RANDOM	National Key Laboratory of Agricultural Microbiology	C57BL/6	C57BL/6	Wildtype	Faeces	Chow	None	8 weeks	Female	Control	Faecal	Endogenous	Laboratory	College of Veterinary Medicine, Huazhong Agricultural University, Wuhan	Huazhong Agricultural University	Wuhan	China	Huazhong Agricultural University	China	Wuhan	Asia	https://doi.org/10.1186/s13059-020-02007-1	Yes
PRJEB31298	ERR3199560	ERS3188773	SAMEA5382188	SAMEA5382188	Study on the diversity of gut microorganisms in mice infected with different toxic H7N9 viruses	Illumina	not provided	PAIRED	RANDOM	National Key Laboratory of Agricultural Microbiology	C57BL/6	C57BL/6	Wildtype	Faeces	Chow	None	8 weeks	Female	Virulent influenza	Faecal	Endogenous	Laboratory	College of Veterinary Medicine, Huazhong Agricultural University, Wuhan	Huazhong Agricultural University	Wuhan	China	Huazhong Agricultural University	China	Wuhan	Asia	https://doi.org/10.1186/s13059-020-02007-1	Yes
PRJEB31298	ERR3199561	ERS3188890	SAMEA5382305	SAMEA5382305	Study on the diversity of gut microorganisms in mice infected with different toxic H7N9 viruses	Illumina	not provided	PAIRED	RANDOM	National Key Laboratory of Agricultural Microbiology	C57BL/6	C57BL/6	Wildtype	Faeces	Chow	None	8 weeks	Female	Virulent influenza	Faecal	Endogenous	Laboratory	College of Veterinary Medicine, Huazhong Agricultural University, Wuhan	Huazhong Agricultural University	Wuhan	China	Huazhong Agricultural University	China	Wuhan	Asia	https://doi.org/10.1186/s13059-020-02007-1	Yes
PRJEB31298	ERR3199562	ERS3188615	SAMEA5382030	SAMEA5382030	Study on the diversity of gut microorganisms in mice infected with different toxic H7N9 viruses	Illumina	not provided	PAIRED	RANDOM	National Key Laboratory of Agricultural Microbiology	C57BL/6	C57BL/6	Wildtype	Faeces	Chow	None	8 weeks	Female	Virulent influenza	Faecal	Endogenous	Laboratory	College of Veterinary Medicine, Huazhong Agricultural University, Wuhan	Huazhong Agricultural University	Wuhan	China	Huazhong Agricultural University	China	Wuhan	Asia	https://doi.org/10.1186/s13059-020-02007-1	Yes
PRJEB31298	ERR3199563	ERS3188655	SAMEA5382070	SAMEA5382070	Study on the diversity of gut microorganisms in mice infected with different toxic H7N9 viruses	Illumina	not provided	PAIRED	RANDOM	National Key Laboratory of Agricultural Microbiology	C57BL/6	C57BL/6	Wildtype	Faeces	Chow	None	8 weeks	Female	Virulent influenza	Faecal	Endogenous	Laboratory	College of Veterinary Medicine, Huazhong Agricultural University, Wuhan	Huazhong Agricultural University	Wuhan	China	Huazhong Agricultural University	China	Wuhan	Asia	https://doi.org/10.1186/s13059-020-02007-1	Yes
PRJEB31298	ERR3199564	ERS3189051	SAMEA5382467	SAMEA5382467	Study on the diversity of gut microorganisms in mice infected with different toxic H7N9 viruses	Illumina	not provided	PAIRED	RANDOM	National Key Laboratory of Agricultural Microbiology	C57BL/6	C57BL/6	Wildtype	Faeces	Chow	None	8 weeks	Female	Control	Faecal	Endogenous	Laboratory	College of Veterinary Medicine, Huazhong Agricultural University, Wuhan	Huazhong Agricultural University	Wuhan	China	Huazhong Agricultural University	China	Wuhan	Asia	https://doi.org/10.1186/s13059-020-02007-1	Yes
PRJEB31298	ERR3199565	ERS3188595	SAMEA5382010	SAMEA5382010	Study on the diversity of gut microorganisms in mice infected with different toxic H7N9 viruses	Illumina	not provided	PAIRED	RANDOM	National Key Laboratory of Agricultural Microbiology	C57BL/6	C57BL/6	Wildtype	Faeces	Chow	None	8 weeks	Female	Virulent influenza	Faecal	Endogenous	Laboratory	College of Veterinary Medicine, Huazhong Agricultural University, Wuhan	Huazhong Agricultural University	Wuhan	China	Huazhong Agricultural University	China	Wuhan	Asia	https://doi.org/10.1186/s13059-020-02007-1	Yes
PRJEB31298	ERR3199566	ERS3188859	SAMEA5382274	SAMEA5382274	Study on the diversity of gut microorganisms in mice infected with different toxic H7N9 viruses	Illumina	not provided	PAIRED	RANDOM	National Key Laboratory of Agricultural Microbiology	C57BL/6	C57BL/6	Wildtype	Faeces	Chow	None	8 weeks	Female	Virulent influenza	Faecal	Endogenous	Laboratory	College of Veterinary Medicine, Huazhong Agricultural University, Wuhan	Huazhong Agricultural University	Wuhan	China	Huazhong Agricultural University	China	Wuhan	Asia	https://doi.org/10.1186/s13059-020-02007-1	Yes
PRJEB31298	ERR3199567	ERS3188902	SAMEA5382317	SAMEA5382317	Study on the diversity of gut microorganisms in mice infected with different toxic H7N9 viruses	Illumina	not provided	PAIRED	RANDOM	National Key Laboratory of Agricultural Microbiology	C57BL/6	C57BL/6	Wildtype	Faeces	Chow	None	8 weeks	Female	Attenuated influenza	Faecal	Endogenous	Laboratory	College of Veterinary Medicine, Huazhong Agricultural University, Wuhan	Huazhong Agricultural University	Wuhan	China	Huazhong Agricultural University	China	Wuhan	Asia	https://doi.org/10.1186/s13059-020-02007-1	Yes
PRJEB31298	ERR3199568	ERS3188685	SAMEA5382100	SAMEA5382100	Study on the diversity of gut microorganisms in mice infected with different toxic H7N9 viruses	Illumina	not provided	PAIRED	RANDOM	National Key Laboratory of Agricultural Microbiology	C57BL/6	C57BL/6	Wildtype	Faeces	Chow	None	8 weeks	Female	Virulent influenza	Faecal	Endogenous	Laboratory	College of Veterinary Medicine, Huazhong Agricultural University, Wuhan	Huazhong Agricultural University	Wuhan	China	Huazhong Agricultural University	China	Wuhan	Asia	https://doi.org/10.1186/s13059-020-02007-1	Yes
PRJEB31298	ERR3199569	ERS3188836	SAMEA5382251	SAMEA5382251	Study on the diversity of gut microorganisms in mice infected with different toxic H7N9 viruses	Illumina	not provided	PAIRED	RANDOM	National Key Laboratory of Agricultural Microbiology	C57BL/6	C57BL/6	Wildtype	Faeces	Chow	None	8 weeks	Female	Virulent influenza	Faecal	Endogenous	Laboratory	College of Veterinary Medicine, Huazhong Agricultural University, Wuhan	Huazhong Agricultural University	Wuhan	China	Huazhong Agricultural University	China	Wuhan	Asia	https://doi.org/10.1186/s13059-020-02007-1	Yes
PRJEB31298	ERR3199570	ERS3188987	SAMEA5382402	SAMEA5382402	Study on the diversity of gut microorganisms in mice infected with different toxic H7N9 viruses	Illumina	not provided	PAIRED	RANDOM	National Key Laboratory of Agricultural Microbiology	C57BL/6	C57BL/6	Wildtype	Faeces	Chow	None	8 weeks	Female	Attenuated influenza	Faecal	Endogenous	Laboratory	College of Veterinary Medicine, Huazhong Agricultural University, Wuhan	Huazhong Agricultural University	Wuhan	China	Huazhong Agricultural University	China	Wuhan	Asia	https://doi.org/10.1186/s13059-020-02007-1	Yes
PRJEB31298	ERR3199571	ERS3188731	SAMEA5382146	SAMEA5382146	Study on the diversity of gut microorganisms in mice infected with different toxic H7N9 viruses	Illumina	not provided	PAIRED	RANDOM	National Key Laboratory of Agricultural Microbiology	C57BL/6	C57BL/6	Wildtype	Faeces	Chow	None	8 weeks	Female	Virulent influenza	Faecal	Endogenous	Laboratory	College of Veterinary Medicine, Huazhong Agricultural University, Wuhan	Huazhong Agricultural University	Wuhan	China	Huazhong Agricultural University	China	Wuhan	Asia	https://doi.org/10.1186/s13059-020-02007-1	Yes
PRJEB31298	ERR3199572	ERS3188696	SAMEA5382111	SAMEA5382111	Study on the diversity of gut microorganisms in mice infected with different toxic H7N9 viruses	Illumina	not provided	PAIRED	RANDOM	National Key Laboratory of Agricultural Microbiology	C57BL/6	C57BL/6	Wildtype	Faeces	Chow	None	8 weeks	Female	Virulent influenza	Faecal	Endogenous	Laboratory	College of Veterinary Medicine, Huazhong Agricultural University, Wuhan	Huazhong Agricultural University	Wuhan	China	Huazhong Agricultural University	China	Wuhan	Asia	https://doi.org/10.1186/s13059-020-02007-1	Yes
PRJEB31298	ERR3199573	ERS3189040	SAMEA5382456	SAMEA5382456	Study on the diversity of gut microorganisms in mice infected with different toxic H7N9 viruses	Illumina	not provided	PAIRED	RANDOM	National Key Laboratory of Agricultural Microbiology	C57BL/6	C57BL/6	Wildtype	Faeces	Chow	None	8 weeks	Female	Attenuated influenza	Faecal	Endogenous	Laboratory	College of Veterinary Medicine, Huazhong Agricultural University, Wuhan	Huazhong Agricultural University	Wuhan	China	Huazhong Agricultural University	China	Wuhan	Asia	https://doi.org/10.1186/s13059-020-02007-1	Yes
PRJEB31298	ERR3199574	ERS3188755	SAMEA5382170	SAMEA5382170	Study on the diversity of gut microorganisms in mice infected with different toxic H7N9 viruses	Illumina	not provided	PAIRED	RANDOM	National Key Laboratory of Agricultural Microbiology	C57BL/6	C57BL/6	Wildtype	Faeces	Chow	None	8 weeks	Female	Virulent influenza	Faecal	Endogenous	Laboratory	College of Veterinary Medicine, Huazhong Agricultural University, Wuhan	Huazhong Agricultural University	Wuhan	China	Huazhong Agricultural University	China	Wuhan	Asia	https://doi.org/10.1186/s13059-020-02007-1	Yes
PRJEB31298	ERR3199575	ERS3188763	SAMEA5382178	SAMEA5382178	Study on the diversity of gut microorganisms in mice infected with different toxic H7N9 viruses	Illumina	not provided	PAIRED	RANDOM	National Key Laboratory of Agricultural Microbiology	C57BL/6	C57BL/6	Wildtype	Faeces	Chow	None	8 weeks	Female	Virulent influenza	Faecal	Endogenous	Laboratory	College of Veterinary Medicine, Huazhong Agricultural University, Wuhan	Huazhong Agricultural University	Wuhan	China	Huazhong Agricultural University	China	Wuhan	Asia	https://doi.org/10.1186/s13059-020-02007-1	Yes
PRJEB31298	ERR3199576	ERS3188964	SAMEA5382379	SAMEA5382379	Study on the diversity of gut microorganisms in mice infected with different toxic H7N9 viruses	Illumina	not provided	PAIRED	RANDOM	National Key Laboratory of Agricultural Microbiology	C57BL/6	C57BL/6	Wildtype	Faeces	Chow	None	8 weeks	Female	Attenuated influenza	Faecal	Endogenous	Laboratory	College of Veterinary Medicine, Huazhong Agricultural University, Wuhan	Huazhong Agricultural University	Wuhan	China	Huazhong Agricultural University	China	Wuhan	Asia	https://doi.org/10.1186/s13059-020-02007-1	Yes
PRJEB31298	ERR3199577	ERS3189244	SAMEA5382871	SAMEA5382871	Study on the diversity of gut microorganisms in mice infected with different toxic H7N9 viruses	Illumina	not provided	PAIRED	RANDOM	National Key Laboratory of Agricultural Microbiology	C57BL/6	C57BL/6	Wildtype	Faeces	Chow	None	8 weeks	Female	Control	Faecal	Endogenous	Laboratory	College of Veterinary Medicine, Huazhong Agricultural University, Wuhan	Huazhong Agricultural University	Wuhan	China	Huazhong Agricultural University	China	Wuhan	Asia	https://doi.org/10.1186/s13059-020-02007-1	Yes
PRJEB31298	ERR3199578	ERS3188638	SAMEA5382053	SAMEA5382053	Study on the diversity of gut microorganisms in mice infected with different toxic H7N9 viruses	Illumina	not provided	PAIRED	RANDOM	National Key Laboratory of Agricultural Microbiology	C57BL/6	C57BL/6	Wildtype	Faeces	Chow	None	8 weeks	Female	Virulent influenza	Faecal	Endogenous	Laboratory	College of Veterinary Medicine, Huazhong Agricultural University, Wuhan	Huazhong Agricultural University	Wuhan	China	Huazhong Agricultural University	China	Wuhan	Asia	https://doi.org/10.1186/s13059-020-02007-1	Yes
PRJEB31298	ERR3199579	ERS3189037	SAMEA5382453	SAMEA5382453	Study on the diversity of gut microorganisms in mice infected with different toxic H7N9 viruses	Illumina	not provided	PAIRED	RANDOM	National Key Laboratory of Agricultural Microbiology	C57BL/6	C57BL/6	Wildtype	Faeces	Chow	None	8 weeks	Female	Attenuated influenza	Faecal	Endogenous	Laboratory	College of Veterinary Medicine, Huazhong Agricultural University, Wuhan	Huazhong Agricultural University	Wuhan	China	Huazhong Agricultural University	China	Wuhan	Asia	https://doi.org/10.1186/s13059-020-02007-1	Yes
PRJEB31298	ERR3199580	ERS3188813	SAMEA5382228	SAMEA5382228	Study on the diversity of gut microorganisms in mice infected with different toxic H7N9 viruses	Illumina	not provided	PAIRED	RANDOM	National Key Laboratory of Agricultural Microbiology	C57BL/6	C57BL/6	Wildtype	Faeces	Chow	None	8 weeks	Female	Virulent influenza	Faecal	Endogenous	Laboratory	College of Veterinary Medicine, Huazhong Agricultural University, Wuhan	Huazhong Agricultural University	Wuhan	China	Huazhong Agricultural University	China	Wuhan	Asia	https://doi.org/10.1186/s13059-020-02007-1	Yes
PRJEB31298	ERR3199581	ERS3189018	SAMEA5382434	SAMEA5382434	Study on the diversity of gut microorganisms in mice infected with different toxic H7N9 viruses	Illumina	not provided	PAIRED	RANDOM	National Key Laboratory of Agricultural Microbiology	C57BL/6	C57BL/6	Wildtype	Faeces	Chow	None	8 weeks	Female	Attenuated influenza	Faecal	Endogenous	Laboratory	College of Veterinary Medicine, Huazhong Agricultural University, Wuhan	Huazhong Agricultural University	Wuhan	China	Huazhong Agricultural University	China	Wuhan	Asia	https://doi.org/10.1186/s13059-020-02007-1	Yes
PRJEB31298	ERR3199582	ERS3188670	SAMEA5382085	SAMEA5382085	Study on the diversity of gut microorganisms in mice infected with different toxic H7N9 viruses	Illumina	not provided	PAIRED	RANDOM	National Key Laboratory of Agricultural Microbiology	C57BL/6	C57BL/6	Wildtype	Faeces	Chow	None	8 weeks	Female	Virulent influenza	Faecal	Endogenous	Laboratory	College of Veterinary Medicine, Huazhong Agricultural University, Wuhan	Huazhong Agricultural University	Wuhan	China	Huazhong Agricultural University	China	Wuhan	Asia	https://doi.org/10.1186/s13059-020-02007-1	Yes
PRJEB31298	ERR3199583	ERS3188883	SAMEA5382298	SAMEA5382298	Study on the diversity of gut microorganisms in mice infected with different toxic H7N9 viruses	Illumina	not provided	PAIRED	RANDOM	National Key Laboratory of Agricultural Microbiology	C57BL/6	C57BL/6	Wildtype	Faeces	Chow	None	8 weeks	Female	Virulent influenza	Faecal	Endogenous	Laboratory	College of Veterinary Medicine, Huazhong Agricultural University, Wuhan	Huazhong Agricultural University	Wuhan	China	Huazhong Agricultural University	China	Wuhan	Asia	https://doi.org/10.1186/s13059-020-02007-1	Yes
PRJEB31298	ERR3199584	ERS3188955	SAMEA5382370	SAMEA5382370	Study on the diversity of gut microorganisms in mice infected with different toxic H7N9 viruses	Illumina	not provided	PAIRED	RANDOM	National Key Laboratory of Agricultural Microbiology	C57BL/6	C57BL/6	Wildtype	Faeces	Chow	None	8 weeks	Female	Attenuated influenza	Faecal	Endogenous	Laboratory	College of Veterinary Medicine, Huazhong Agricultural University, Wuhan	Huazhong Agricultural University	Wuhan	China	Huazhong Agricultural University	China	Wuhan	Asia	https://doi.org/10.1186/s13059-020-02007-1	Yes
PRJEB31298	ERR3199585	ERS3188896	SAMEA5382311	SAMEA5382311	Study on the diversity of gut microorganisms in mice infected with different toxic H7N9 viruses	Illumina	not provided	PAIRED	RANDOM	National Key Laboratory of Agricultural Microbiology	C57BL/6	C57BL/6	Wildtype	Faeces	Chow	None	8 weeks	Female	Attenuated influenza	Faecal	Endogenous	Laboratory	College of Veterinary Medicine, Huazhong Agricultural University, Wuhan	Huazhong Agricultural University	Wuhan	China	Huazhong Agricultural University	China	Wuhan	Asia	https://doi.org/10.1186/s13059-020-02007-1	Yes
PRJEB31298	ERR3199586	ERS3188874	SAMEA5382289	SAMEA5382289	Study on the diversity of gut microorganisms in mice infected with different toxic H7N9 viruses	Illumina	not provided	PAIRED	RANDOM	National Key Laboratory of Agricultural Microbiology	C57BL/6	C57BL/6	Wildtype	Faeces	Chow	None	8 weeks	Female	Virulent influenza	Faecal	Endogenous	Laboratory	College of Veterinary Medicine, Huazhong Agricultural University, Wuhan	Huazhong Agricultural University	Wuhan	China	Huazhong Agricultural University	China	Wuhan	Asia	https://doi.org/10.1186/s13059-020-02007-1	Yes
PRJEB31298	ERR3199587	ERS3188580	SAMEA5381995	SAMEA5381995	Study on the diversity of gut microorganisms in mice infected with different toxic H7N9 viruses	Illumina	not provided	PAIRED	RANDOM	National Key Laboratory of Agricultural Microbiology	C57BL/6	C57BL/6	Wildtype	Faeces	Chow	None	8 weeks	Female	Virulent influenza	Faecal	Endogenous	Laboratory	College of Veterinary Medicine, Huazhong Agricultural University, Wuhan	Huazhong Agricultural University	Wuhan	China	Huazhong Agricultural University	China	Wuhan	Asia	https://doi.org/10.1186/s13059-020-02007-1	Yes
PRJEB31298	ERR3199588	ERS3188848	SAMEA5382263	SAMEA5382263	Study on the diversity of gut microorganisms in mice infected with different toxic H7N9 viruses	Illumina	not provided	PAIRED	RANDOM	National Key Laboratory of Agricultural Microbiology	C57BL/6	C57BL/6	Wildtype	Faeces	Chow	None	8 weeks	Female	Virulent influenza	Faecal	Endogenous	Laboratory	College of Veterinary Medicine, Huazhong Agricultural University, Wuhan	Huazhong Agricultural University	Wuhan	China	Huazhong Agricultural University	China	Wuhan	Asia	https://doi.org/10.1186/s13059-020-02007-1	Yes
PRJEB31298	ERR3199589	ERS3188778	SAMEA5382193	SAMEA5382193	Study on the diversity of gut microorganisms in mice infected with different toxic H7N9 viruses	Illumina	not provided	PAIRED	RANDOM	National Key Laboratory of Agricultural Microbiology	C57BL/6	C57BL/6	Wildtype	Faeces	Chow	None	8 weeks	Female	Virulent influenza	Faecal	Endogenous	Laboratory	College of Veterinary Medicine, Huazhong Agricultural University, Wuhan	Huazhong Agricultural University	Wuhan	China	Huazhong Agricultural University	China	Wuhan	Asia	https://doi.org/10.1186/s13059-020-02007-1	Yes
PRJEB31298	ERR3199590	ERS3189174	SAMEA5382801	SAMEA5382801	Study on the diversity of gut microorganisms in mice infected with different toxic H7N9 viruses	Illumina	not provided	PAIRED	RANDOM	National Key Laboratory of Agricultural Microbiology	C57BL/6	C57BL/6	Wildtype	Faeces	Chow	None	8 weeks	Female	Control	Faecal	Endogenous	Laboratory	College of Veterinary Medicine, Huazhong Agricultural University, Wuhan	Huazhong Agricultural University	Wuhan	China	Huazhong Agricultural University	China	Wuhan	Asia	https://doi.org/10.1186/s13059-020-02007-1	Yes
PRJEB31298	ERR3199591	ERS3189303	SAMEA5382930	SAMEA5382930	Study on the diversity of gut microorganisms in mice infected with different toxic H7N9 viruses	Illumina	not provided	PAIRED	RANDOM	National Key Laboratory of Agricultural Microbiology	C57BL/6	C57BL/6	Wildtype	Faeces	Chow	None	8 weeks	Female	Control	Faecal	Endogenous	Laboratory	College of Veterinary Medicine, Huazhong Agricultural University, Wuhan	Huazhong Agricultural University	Wuhan	China	Huazhong Agricultural University	China	Wuhan	Asia	https://doi.org/10.1186/s13059-020-02007-1	Yes
PRJEB31298	ERR3199592	ERS3188976	SAMEA5382391	SAMEA5382391	Study on the diversity of gut microorganisms in mice infected with different toxic H7N9 viruses	Illumina	not provided	PAIRED	RANDOM	National Key Laboratory of Agricultural Microbiology	C57BL/6	C57BL/6	Wildtype	Faeces	Chow	None	8 weeks	Female	Attenuated influenza	Faecal	Endogenous	Laboratory	College of Veterinary Medicine, Huazhong Agricultural University, Wuhan	Huazhong Agricultural University	Wuhan	China	Huazhong Agricultural University	China	Wuhan	Asia	https://doi.org/10.1186/s13059-020-02007-1	Yes
PRJEB31298	ERR3199593	ERS3188998	SAMEA5382413	SAMEA5382413	Study on the diversity of gut microorganisms in mice infected with different toxic H7N9 viruses	Illumina	not provided	PAIRED	RANDOM	National Key Laboratory of Agricultural Microbiology	C57BL/6	C57BL/6	Wildtype	Faeces	Chow	None	8 weeks	Female	Attenuated influenza	Faecal	Endogenous	Laboratory	College of Veterinary Medicine, Huazhong Agricultural University, Wuhan	Huazhong Agricultural University	Wuhan	China	Huazhong Agricultural University	China	Wuhan	Asia	https://doi.org/10.1186/s13059-020-02007-1	Yes
PRJEB31298	ERR3199594	ERS3188903	SAMEA5382318	SAMEA5382318	Study on the diversity of gut microorganisms in mice infected with different toxic H7N9 viruses	Illumina	not provided	PAIRED	RANDOM	National Key Laboratory of Agricultural Microbiology	C57BL/6	C57BL/6	Wildtype	Faeces	Chow	None	8 weeks	Female	Attenuated influenza	Faecal	Endogenous	Laboratory	College of Veterinary Medicine, Huazhong Agricultural University, Wuhan	Huazhong Agricultural University	Wuhan	China	Huazhong Agricultural University	China	Wuhan	Asia	https://doi.org/10.1186/s13059-020-02007-1	Yes
PRJEB31298	ERR3199595	ERS3188616	SAMEA5382031	SAMEA5382031	Study on the diversity of gut microorganisms in mice infected with different toxic H7N9 viruses	Illumina	not provided	PAIRED	RANDOM	National Key Laboratory of Agricultural Microbiology	C57BL/6	C57BL/6	Wildtype	Faeces	Chow	None	8 weeks	Female	Virulent influenza	Faecal	Endogenous	Laboratory	College of Veterinary Medicine, Huazhong Agricultural University, Wuhan	Huazhong Agricultural University	Wuhan	China	Huazhong Agricultural University	China	Wuhan	Asia	https://doi.org/10.1186/s13059-020-02007-1	Yes
PRJEB31298	ERR3199596	ERS3189218	SAMEA5382845	SAMEA5382845	Study on the diversity of gut microorganisms in mice infected with different toxic H7N9 viruses	Illumina	not provided	PAIRED	RANDOM	National Key Laboratory of Agricultural Microbiology	C57BL/6	C57BL/6	Wildtype	Faeces	Chow	None	8 weeks	Female	Control	Faecal	Endogenous	Laboratory	College of Veterinary Medicine, Huazhong Agricultural University, Wuhan	Huazhong Agricultural University	Wuhan	China	Huazhong Agricultural University	China	Wuhan	Asia	https://doi.org/10.1186/s13059-020-02007-1	Yes
PRJEB31298	ERR3199597	ERS3189044	SAMEA5382460	SAMEA5382460	Study on the diversity of gut microorganisms in mice infected with different toxic H7N9 viruses	Illumina	not provided	PAIRED	RANDOM	National Key Laboratory of Agricultural Microbiology	C57BL/6	C57BL/6	Wildtype	Faeces	Chow	None	8 weeks	Female	Attenuated influenza	Faecal	Endogenous	Laboratory	College of Veterinary Medicine, Huazhong Agricultural University, Wuhan	Huazhong Agricultural University	Wuhan	China	Huazhong Agricultural University	China	Wuhan	Asia	https://doi.org/10.1186/s13059-020-02007-1	Yes
PRJEB31298	ERR3199598	ERS3188620	SAMEA5382035	SAMEA5382035	Study on the diversity of gut microorganisms in mice infected with different toxic H7N9 viruses	Illumina	not provided	PAIRED	RANDOM	National Key Laboratory of Agricultural Microbiology	C57BL/6	C57BL/6	Wildtype	Faeces	Chow	None	8 weeks	Female	Virulent influenza	Faecal	Endogenous	Laboratory	College of Veterinary Medicine, Huazhong Agricultural University, Wuhan	Huazhong Agricultural University	Wuhan	China	Huazhong Agricultural University	China	Wuhan	Asia	https://doi.org/10.1186/s13059-020-02007-1	Yes
PRJEB31298	ERR3199599	ERS3188922	SAMEA5382337	SAMEA5382337	Study on the diversity of gut microorganisms in mice infected with different toxic H7N9 viruses	Illumina	not provided	PAIRED	RANDOM	National Key Laboratory of Agricultural Microbiology	C57BL/6	C57BL/6	Wildtype	Faeces	Chow	None	8 weeks	Female	Attenuated influenza	Faecal	Endogenous	Laboratory	College of Veterinary Medicine, Huazhong Agricultural University, Wuhan	Huazhong Agricultural University	Wuhan	China	Huazhong Agricultural University	China	Wuhan	Asia	https://doi.org/10.1186/s13059-020-02007-1	Yes
PRJEB31298	ERR3199600	ERS3189003	SAMEA5382419	SAMEA5382419	Study on the diversity of gut microorganisms in mice infected with different toxic H7N9 viruses	Illumina	not provided	PAIRED	RANDOM	National Key Laboratory of Agricultural Microbiology	C57BL/6	C57BL/6	Wildtype	Faeces	Chow	None	8 weeks	Female	Attenuated influenza	Faecal	Endogenous	Laboratory	College of Veterinary Medicine, Huazhong Agricultural University, Wuhan	Huazhong Agricultural University	Wuhan	China	Huazhong Agricultural University	China	Wuhan	Asia	https://doi.org/10.1186/s13059-020-02007-1	Yes
PRJEB31298	ERR3199601	ERS3188618	SAMEA5382033	SAMEA5382033	Study on the diversity of gut microorganisms in mice infected with different toxic H7N9 viruses	Illumina	not provided	PAIRED	RANDOM	National Key Laboratory of Agricultural Microbiology	C57BL/6	C57BL/6	Wildtype	Faeces	Chow	None	8 weeks	Female	Virulent influenza	Faecal	Endogenous	Laboratory	College of Veterinary Medicine, Huazhong Agricultural University, Wuhan	Huazhong Agricultural University	Wuhan	China	Huazhong Agricultural University	China	Wuhan	Asia	https://doi.org/10.1186/s13059-020-02007-1	Yes
PRJEB31298	ERR3199602	ERS3188995	SAMEA5382410	SAMEA5382410	Study on the diversity of gut microorganisms in mice infected with different toxic H7N9 viruses	Illumina	not provided	PAIRED	RANDOM	National Key Laboratory of Agricultural Microbiology	C57BL/6	C57BL/6	Wildtype	Faeces	Chow	None	8 weeks	Female	Attenuated influenza	Faecal	Endogenous	Laboratory	College of Veterinary Medicine, Huazhong Agricultural University, Wuhan	Huazhong Agricultural University	Wuhan	China	Huazhong Agricultural University	China	Wuhan	Asia	https://doi.org/10.1186/s13059-020-02007-1	Yes
PRJEB31298	ERR3199603	ERS3188758	SAMEA5382173	SAMEA5382173	Study on the diversity of gut microorganisms in mice infected with different toxic H7N9 viruses	Illumina	not provided	PAIRED	RANDOM	National Key Laboratory of Agricultural Microbiology	C57BL/6	C57BL/6	Wildtype	Faeces	Chow	None	8 weeks	Female	Virulent influenza	Faecal	Endogenous	Laboratory	College of Veterinary Medicine, Huazhong Agricultural University, Wuhan	Huazhong Agricultural University	Wuhan	China	Huazhong Agricultural University	China	Wuhan	Asia	https://doi.org/10.1186/s13059-020-02007-1	Yes
PRJEB31298	ERR3199604	ERS3188973	SAMEA5382388	SAMEA5382388	Study on the diversity of gut microorganisms in mice infected with different toxic H7N9 viruses	Illumina	not provided	PAIRED	RANDOM	National Key Laboratory of Agricultural Microbiology	C57BL/6	C57BL/6	Wildtype	Faeces	Chow	None	8 weeks	Female	Attenuated influenza	Faecal	Endogenous	Laboratory	College of Veterinary Medicine, Huazhong Agricultural University, Wuhan	Huazhong Agricultural University	Wuhan	China	Huazhong Agricultural University	China	Wuhan	Asia	https://doi.org/10.1186/s13059-020-02007-1	Yes
PRJEB31298	ERR3199605	ERS3188820	SAMEA5382235	SAMEA5382235	Study on the diversity of gut microorganisms in mice infected with different toxic H7N9 viruses	Illumina	not provided	PAIRED	RANDOM	National Key Laboratory of Agricultural Microbiology	C57BL/6	C57BL/6	Wildtype	Faeces	Chow	None	8 weeks	Female	Virulent influenza	Faecal	Endogenous	Laboratory	College of Veterinary Medicine, Huazhong Agricultural University, Wuhan	Huazhong Agricultural University	Wuhan	China	Huazhong Agricultural University	China	Wuhan	Asia	https://doi.org/10.1186/s13059-020-02007-1	Yes
PRJEB31298	ERR3199606	ERS3188826	SAMEA5382241	SAMEA5382241	Study on the diversity of gut microorganisms in mice infected with different toxic H7N9 viruses	Illumina	not provided	PAIRED	RANDOM	National Key Laboratory of Agricultural Microbiology	C57BL/6	C57BL/6	Wildtype	Faeces	Chow	None	8 weeks	Female	Virulent influenza	Faecal	Endogenous	Laboratory	College of Veterinary Medicine, Huazhong Agricultural University, Wuhan	Huazhong Agricultural University	Wuhan	China	Huazhong Agricultural University	China	Wuhan	Asia	https://doi.org/10.1186/s13059-020-02007-1	Yes
PRJEB31298	ERR3199607	ERS3188612	SAMEA5382027	SAMEA5382027	Study on the diversity of gut microorganisms in mice infected with different toxic H7N9 viruses	Illumina	not provided	PAIRED	RANDOM	National Key Laboratory of Agricultural Microbiology	C57BL/6	C57BL/6	Wildtype	Faeces	Chow	None	8 weeks	Female	Virulent influenza	Faecal	Endogenous	Laboratory	College of Veterinary Medicine, Huazhong Agricultural University, Wuhan	Huazhong Agricultural University	Wuhan	China	Huazhong Agricultural University	China	Wuhan	Asia	https://doi.org/10.1186/s13059-020-02007-1	Yes
PRJEB31298	ERR3199608	ERS3188706	SAMEA5382121	SAMEA5382121	Study on the diversity of gut microorganisms in mice infected with different toxic H7N9 viruses	Illumina	not provided	PAIRED	RANDOM	National Key Laboratory of Agricultural Microbiology	C57BL/6	C57BL/6	Wildtype	Faeces	Chow	None	8 weeks	Female	Virulent influenza	Faecal	Endogenous	Laboratory	College of Veterinary Medicine, Huazhong Agricultural University, Wuhan	Huazhong Agricultural University	Wuhan	China	Huazhong Agricultural University	China	Wuhan	Asia	https://doi.org/10.1186/s13059-020-02007-1	Yes
PRJEB31298	ERR3199609	ERS3188721	SAMEA5382136	SAMEA5382136	Study on the diversity of gut microorganisms in mice infected with different toxic H7N9 viruses	Illumina	not provided	PAIRED	RANDOM	National Key Laboratory of Agricultural Microbiology	C57BL/6	C57BL/6	Wildtype	Faeces	Chow	None	8 weeks	Female	Virulent influenza	Faecal	Endogenous	Laboratory	College of Veterinary Medicine, Huazhong Agricultural University, Wuhan	Huazhong Agricultural University	Wuhan	China	Huazhong Agricultural University	China	Wuhan	Asia	https://doi.org/10.1186/s13059-020-02007-1	Yes
PRJEB31298	ERR3199611	ERS3189197	SAMEA5382824	SAMEA5382824	Study on the diversity of gut microorganisms in mice infected with different toxic H7N9 viruses	Illumina	not provided	PAIRED	RANDOM	National Key Laboratory of Agricultural Microbiology	C57BL/6	C57BL/6	Wildtype	Faeces	Chow	None	8 weeks	Female	Control	Faecal	Endogenous	Laboratory	College of Veterinary Medicine, Huazhong Agricultural University, Wuhan	Huazhong Agricultural University	Wuhan	China	Huazhong Agricultural University	China	Wuhan	Asia	https://doi.org/10.1186/s13059-020-02007-1	Yes
PRJEB31298	ERR3199612	ERS3188947	SAMEA5382362	SAMEA5382362	Study on the diversity of gut microorganisms in mice infected with different toxic H7N9 viruses	Illumina	not provided	PAIRED	RANDOM	National Key Laboratory of Agricultural Microbiology	C57BL/6	C57BL/6	Wildtype	Faeces	Chow	None	8 weeks	Female	Attenuated influenza	Faecal	Endogenous	Laboratory	College of Veterinary Medicine, Huazhong Agricultural University, Wuhan	Huazhong Agricultural University	Wuhan	China	Huazhong Agricultural University	China	Wuhan	Asia	https://doi.org/10.1186/s13059-020-02007-1	Yes
PRJEB31298	ERR3199613	ERS3189237	SAMEA5382864	SAMEA5382864	Study on the diversity of gut microorganisms in mice infected with different toxic H7N9 viruses	Illumina	not provided	PAIRED	RANDOM	National Key Laboratory of Agricultural Microbiology	C57BL/6	C57BL/6	Wildtype	Faeces	Chow	None	8 weeks	Female	Control	Faecal	Endogenous	Laboratory	College of Veterinary Medicine, Huazhong Agricultural University, Wuhan	Huazhong Agricultural University	Wuhan	China	Huazhong Agricultural University	China	Wuhan	Asia	https://doi.org/10.1186/s13059-020-02007-1	Yes
PRJEB31298	ERR3199614	ERS3189046	SAMEA5382462	SAMEA5382462	Study on the diversity of gut microorganisms in mice infected with different toxic H7N9 viruses	Illumina	not provided	PAIRED	RANDOM	National Key Laboratory of Agricultural Microbiology	C57BL/6	C57BL/6	Wildtype	Faeces	Chow	None	8 weeks	Female	Attenuated influenza	Faecal	Endogenous	Laboratory	College of Veterinary Medicine, Huazhong Agricultural University, Wuhan	Huazhong Agricultural University	Wuhan	China	Huazhong Agricultural University	China	Wuhan	Asia	https://doi.org/10.1186/s13059-020-02007-1	Yes
PRJEB31298	ERR3199615	ERS3188650	SAMEA5382065	SAMEA5382065	Study on the diversity of gut microorganisms in mice infected with different toxic H7N9 viruses	Illumina	not provided	PAIRED	RANDOM	National Key Laboratory of Agricultural Microbiology	C57BL/6	C57BL/6	Wildtype	Faeces	Chow	None	8 weeks	Female	Virulent influenza	Faecal	Endogenous	Laboratory	College of Veterinary Medicine, Huazhong Agricultural University, Wuhan	Huazhong Agricultural University	Wuhan	China	Huazhong Agricultural University	China	Wuhan	Asia	https://doi.org/10.1186/s13059-020-02007-1	Yes
PRJEB31298	ERR3199616	ERS3188870	SAMEA5382285	SAMEA5382285	Study on the diversity of gut microorganisms in mice infected with different toxic H7N9 viruses	Illumina	not provided	PAIRED	RANDOM	National Key Laboratory of Agricultural Microbiology	C57BL/6	C57BL/6	Wildtype	Faeces	Chow	None	8 weeks	Female	Virulent influenza	Faecal	Endogenous	Laboratory	College of Veterinary Medicine, Huazhong Agricultural University, Wuhan	Huazhong Agricultural University	Wuhan	China	Huazhong Agricultural University	China	Wuhan	Asia	https://doi.org/10.1186/s13059-020-02007-1	Yes
PRJEB31298	ERR3199617	ERS3188640	SAMEA5382055	SAMEA5382055	Study on the diversity of gut microorganisms in mice infected with different toxic H7N9 viruses	Illumina	not provided	PAIRED	RANDOM	National Key Laboratory of Agricultural Microbiology	C57BL/6	C57BL/6	Wildtype	Faeces	Chow	None	8 weeks	Female	Virulent influenza	Faecal	Endogenous	Laboratory	College of Veterinary Medicine, Huazhong Agricultural University, Wuhan	Huazhong Agricultural University	Wuhan	China	Huazhong Agricultural University	China	Wuhan	Asia	https://doi.org/10.1186/s13059-020-02007-1	Yes
PRJEB31298	ERR3199618	ERS3188577	SAMEA5381992	SAMEA5381992	Study on the diversity of gut microorganisms in mice infected with different toxic H7N9 viruses	Illumina	not provided	PAIRED	RANDOM	National Key Laboratory of Agricultural Microbiology	C57BL/6	C57BL/6	Wildtype	Faeces	Chow	None	8 weeks	Female	Virulent influenza	Faecal	Endogenous	Laboratory	College of Veterinary Medicine, Huazhong Agricultural University, Wuhan	Huazhong Agricultural University	Wuhan	China	Huazhong Agricultural University	China	Wuhan	Asia	https://doi.org/10.1186/s13059-020-02007-1	Yes
PRJEB31298	ERR3199619	ERS3188768	SAMEA5382183	SAMEA5382183	Study on the diversity of gut microorganisms in mice infected with different toxic H7N9 viruses	Illumina	not provided	PAIRED	RANDOM	National Key Laboratory of Agricultural Microbiology	C57BL/6	C57BL/6	Wildtype	Faeces	Chow	None	8 weeks	Female	Virulent influenza	Faecal	Endogenous	Laboratory	College of Veterinary Medicine, Huazhong Agricultural University, Wuhan	Huazhong Agricultural University	Wuhan	China	Huazhong Agricultural University	China	Wuhan	Asia	https://doi.org/10.1186/s13059-020-02007-1	Yes
PRJEB31298	ERR3199620	ERS3188630	SAMEA5382045	SAMEA5382045	Study on the diversity of gut microorganisms in mice infected with different toxic H7N9 viruses	Illumina	not provided	PAIRED	RANDOM	National Key Laboratory of Agricultural Microbiology	C57BL/6	C57BL/6	Wildtype	Faeces	Chow	None	8 weeks	Female	Virulent influenza	Faecal	Endogenous	Laboratory	College of Veterinary Medicine, Huazhong Agricultural University, Wuhan	Huazhong Agricultural University	Wuhan	China	Huazhong Agricultural University	China	Wuhan	Asia	https://doi.org/10.1186/s13059-020-02007-1	Yes
PRJEB31298	ERR3199621	ERS3188701	SAMEA5382116	SAMEA5382116	Study on the diversity of gut microorganisms in mice infected with different toxic H7N9 viruses	Illumina	not provided	PAIRED	RANDOM	National Key Laboratory of Agricultural Microbiology	C57BL/6	C57BL/6	Wildtype	Faeces	Chow	None	8 weeks	Female	Virulent influenza	Faecal	Endogenous	Laboratory	College of Veterinary Medicine, Huazhong Agricultural University, Wuhan	Huazhong Agricultural University	Wuhan	China	Huazhong Agricultural University	China	Wuhan	Asia	https://doi.org/10.1186/s13059-020-02007-1	Yes
PRJEB31298	ERR3199622	ERS3188934	SAMEA5382349	SAMEA5382349	Study on the diversity of gut microorganisms in mice infected with different toxic H7N9 viruses	Illumina	not provided	PAIRED	RANDOM	National Key Laboratory of Agricultural Microbiology	C57BL/6	C57BL/6	Wildtype	Faeces	Chow	None	8 weeks	Female	Attenuated influenza	Faecal	Endogenous	Laboratory	College of Veterinary Medicine, Huazhong Agricultural University, Wuhan	Huazhong Agricultural University	Wuhan	China	Huazhong Agricultural University	China	Wuhan	Asia	https://doi.org/10.1186/s13059-020-02007-1	Yes
PRJEB31298	ERR3199623	ERS3189224	SAMEA5382851	SAMEA5382851	Study on the diversity of gut microorganisms in mice infected with different toxic H7N9 viruses	Illumina	not provided	PAIRED	RANDOM	National Key Laboratory of Agricultural Microbiology	C57BL/6	C57BL/6	Wildtype	Faeces	Chow	None	8 weeks	Female	Control	Faecal	Endogenous	Laboratory	College of Veterinary Medicine, Huazhong Agricultural University, Wuhan	Huazhong Agricultural University	Wuhan	China	Huazhong Agricultural University	China	Wuhan	Asia	https://doi.org/10.1186/s13059-020-02007-1	Yes
PRJEB31298	ERR3199624	ERS3189034	SAMEA5382450	SAMEA5382450	Study on the diversity of gut microorganisms in mice infected with different toxic H7N9 viruses	Illumina	not provided	PAIRED	RANDOM	National Key Laboratory of Agricultural Microbiology	C57BL/6	C57BL/6	Wildtype	Faeces	Chow	None	8 weeks	Female	Attenuated influenza	Faecal	Endogenous	Laboratory	College of Veterinary Medicine, Huazhong Agricultural University, Wuhan	Huazhong Agricultural University	Wuhan	China	Huazhong Agricultural University	China	Wuhan	Asia	https://doi.org/10.1186/s13059-020-02007-1	Yes
PRJEB31298	ERR3199625	ERS3188626	SAMEA5382041	SAMEA5382041	Study on the diversity of gut microorganisms in mice infected with different toxic H7N9 viruses	Illumina	not provided	PAIRED	RANDOM	National Key Laboratory of Agricultural Microbiology	C57BL/6	C57BL/6	Wildtype	Faeces	Chow	None	8 weeks	Female	Virulent influenza	Faecal	Endogenous	Laboratory	College of Veterinary Medicine, Huazhong Agricultural University, Wuhan	Huazhong Agricultural University	Wuhan	China	Huazhong Agricultural University	China	Wuhan	Asia	https://doi.org/10.1186/s13059-020-02007-1	Yes
PRJEB31298	ERR3199626	ERS3189212	SAMEA5382839	SAMEA5382839	Study on the diversity of gut microorganisms in mice infected with different toxic H7N9 viruses	Illumina	not provided	PAIRED	RANDOM	National Key Laboratory of Agricultural Microbiology	C57BL/6	C57BL/6	Wildtype	Faeces	Chow	None	8 weeks	Female	Control	Faecal	Endogenous	Laboratory	College of Veterinary Medicine, Huazhong Agricultural University, Wuhan	Huazhong Agricultural University	Wuhan	China	Huazhong Agricultural University	China	Wuhan	Asia	https://doi.org/10.1186/s13059-020-02007-1	Yes
PRJEB31298	ERR3199627	ERS3188675	SAMEA5382090	SAMEA5382090	Study on the diversity of gut microorganisms in mice infected with different toxic H7N9 viruses	Illumina	not provided	PAIRED	RANDOM	National Key Laboratory of Agricultural Microbiology	C57BL/6	C57BL/6	Wildtype	Faeces	Chow	None	8 weeks	Female	Virulent influenza	Faecal	Endogenous	Laboratory	College of Veterinary Medicine, Huazhong Agricultural University, Wuhan	Huazhong Agricultural University	Wuhan	China	Huazhong Agricultural University	China	Wuhan	Asia	https://doi.org/10.1186/s13059-020-02007-1	Yes
PRJEB31298	ERR3199628	ERS3188710	SAMEA5382125	SAMEA5382125	Study on the diversity of gut microorganisms in mice infected with different toxic H7N9 viruses	Illumina	not provided	PAIRED	RANDOM	National Key Laboratory of Agricultural Microbiology	C57BL/6	C57BL/6	Wildtype	Faeces	Chow	None	8 weeks	Female	Virulent influenza	Faecal	Endogenous	Laboratory	College of Veterinary Medicine, Huazhong Agricultural University, Wuhan	Huazhong Agricultural University	Wuhan	China	Huazhong Agricultural University	China	Wuhan	Asia	https://doi.org/10.1186/s13059-020-02007-1	Yes
PRJEB31298	ERR3199629	ERS3188757	SAMEA5382172	SAMEA5382172	Study on the diversity of gut microorganisms in mice infected with different toxic H7N9 viruses	Illumina	not provided	PAIRED	RANDOM	National Key Laboratory of Agricultural Microbiology	C57BL/6	C57BL/6	Wildtype	Faeces	Chow	None	8 weeks	Female	Virulent influenza	Faecal	Endogenous	Laboratory	College of Veterinary Medicine, Huazhong Agricultural University, Wuhan	Huazhong Agricultural University	Wuhan	China	Huazhong Agricultural University	China	Wuhan	Asia	https://doi.org/10.1186/s13059-020-02007-1	Yes
PRJEB31298	ERR3199630	ERS3188838	SAMEA5382253	SAMEA5382253	Study on the diversity of gut microorganisms in mice infected with different toxic H7N9 viruses	Illumina	not provided	PAIRED	RANDOM	National Key Laboratory of Agricultural Microbiology	C57BL/6	C57BL/6	Wildtype	Faeces	Chow	None	8 weeks	Female	Virulent influenza	Faecal	Endogenous	Laboratory	College of Veterinary Medicine, Huazhong Agricultural University, Wuhan	Huazhong Agricultural University	Wuhan	China	Huazhong Agricultural University	China	Wuhan	Asia	https://doi.org/10.1186/s13059-020-02007-1	Yes
PRJEB31298	ERR3199631	ERS3188805	SAMEA5382220	SAMEA5382220	Study on the diversity of gut microorganisms in mice infected with different toxic H7N9 viruses	Illumina	not provided	PAIRED	RANDOM	National Key Laboratory of Agricultural Microbiology	C57BL/6	C57BL/6	Wildtype	Faeces	Chow	None	8 weeks	Female	Virulent influenza	Faecal	Endogenous	Laboratory	College of Veterinary Medicine, Huazhong Agricultural University, Wuhan	Huazhong Agricultural University	Wuhan	China	Huazhong Agricultural University	China	Wuhan	Asia	https://doi.org/10.1186/s13059-020-02007-1	Yes
PRJEB31298	ERR3199632	ERS3188688	SAMEA5382103	SAMEA5382103	Study on the diversity of gut microorganisms in mice infected with different toxic H7N9 viruses	Illumina	not provided	PAIRED	RANDOM	National Key Laboratory of Agricultural Microbiology	C57BL/6	C57BL/6	Wildtype	Faeces	Chow	None	8 weeks	Female	Virulent influenza	Faecal	Endogenous	Laboratory	College of Veterinary Medicine, Huazhong Agricultural University, Wuhan	Huazhong Agricultural University	Wuhan	China	Huazhong Agricultural University	China	Wuhan	Asia	https://doi.org/10.1186/s13059-020-02007-1	Yes
PRJEB31298	ERR3199633	ERS3189221	SAMEA5382848	SAMEA5382848	Study on the diversity of gut microorganisms in mice infected with different toxic H7N9 viruses	Illumina	not provided	PAIRED	RANDOM	National Key Laboratory of Agricultural Microbiology	C57BL/6	C57BL/6	Wildtype	Faeces	Chow	None	8 weeks	Female	Control	Faecal	Endogenous	Laboratory	College of Veterinary Medicine, Huazhong Agricultural University, Wuhan	Huazhong Agricultural University	Wuhan	China	Huazhong Agricultural University	China	Wuhan	Asia	https://doi.org/10.1186/s13059-020-02007-1	Yes
PRJEB31298	ERR3199634	ERS3188646	SAMEA5382061	SAMEA5382061	Study on the diversity of gut microorganisms in mice infected with different toxic H7N9 viruses	Illumina	not provided	PAIRED	RANDOM	National Key Laboratory of Agricultural Microbiology	C57BL/6	C57BL/6	Wildtype	Faeces	Chow	None	8 weeks	Female	Virulent influenza	Faecal	Endogenous	Laboratory	College of Veterinary Medicine, Huazhong Agricultural University, Wuhan	Huazhong Agricultural University	Wuhan	China	Huazhong Agricultural University	China	Wuhan	Asia	https://doi.org/10.1186/s13059-020-02007-1	Yes
PRJEB31298	ERR3199635	ERS3188730	SAMEA5382145	SAMEA5382145	Study on the diversity of gut microorganisms in mice infected with different toxic H7N9 viruses	Illumina	not provided	PAIRED	RANDOM	National Key Laboratory of Agricultural Microbiology	C57BL/6	C57BL/6	Wildtype	Faeces	Chow	None	8 weeks	Female	Virulent influenza	Faecal	Endogenous	Laboratory	College of Veterinary Medicine, Huazhong Agricultural University, Wuhan	Huazhong Agricultural University	Wuhan	China	Huazhong Agricultural University	China	Wuhan	Asia	https://doi.org/10.1186/s13059-020-02007-1	Yes
PRJEB31298	ERR3199636	ERS3188982	SAMEA5382397	SAMEA5382397	Study on the diversity of gut microorganisms in mice infected with different toxic H7N9 viruses	Illumina	not provided	PAIRED	RANDOM	National Key Laboratory of Agricultural Microbiology	C57BL/6	C57BL/6	Wildtype	Faeces	Chow	None	8 weeks	Female	Attenuated influenza	Faecal	Endogenous	Laboratory	College of Veterinary Medicine, Huazhong Agricultural University, Wuhan	Huazhong Agricultural University	Wuhan	China	Huazhong Agricultural University	China	Wuhan	Asia	https://doi.org/10.1186/s13059-020-02007-1	Yes
PRJEB31298	ERR3199637	ERS3188703	SAMEA5382118	SAMEA5382118	Study on the diversity of gut microorganisms in mice infected with different toxic H7N9 viruses	Illumina	not provided	PAIRED	RANDOM	National Key Laboratory of Agricultural Microbiology	C57BL/6	C57BL/6	Wildtype	Faeces	Chow	None	8 weeks	Female	Virulent influenza	Faecal	Endogenous	Laboratory	College of Veterinary Medicine, Huazhong Agricultural University, Wuhan	Huazhong Agricultural University	Wuhan	China	Huazhong Agricultural University	China	Wuhan	Asia	https://doi.org/10.1186/s13059-020-02007-1	Yes
PRJEB31298	ERR3199638	ERS3188604	SAMEA5382019	SAMEA5382019	Study on the diversity of gut microorganisms in mice infected with different toxic H7N9 viruses	Illumina	not provided	PAIRED	RANDOM	National Key Laboratory of Agricultural Microbiology	C57BL/6	C57BL/6	Wildtype	Faeces	Chow	None	8 weeks	Female	Virulent influenza	Faecal	Endogenous	Laboratory	College of Veterinary Medicine, Huazhong Agricultural University, Wuhan	Huazhong Agricultural University	Wuhan	China	Huazhong Agricultural University	China	Wuhan	Asia	https://doi.org/10.1186/s13059-020-02007-1	Yes
PRJEB31298	ERR3199639	ERS3189301	SAMEA5382928	SAMEA5382928	Study on the diversity of gut microorganisms in mice infected with different toxic H7N9 viruses	Illumina	not provided	PAIRED	RANDOM	National Key Laboratory of Agricultural Microbiology	C57BL/6	C57BL/6	Wildtype	Faeces	Chow	None	8 weeks	Female	Control	Faecal	Endogenous	Laboratory	College of Veterinary Medicine, Huazhong Agricultural University, Wuhan	Huazhong Agricultural University	Wuhan	China	Huazhong Agricultural University	China	Wuhan	Asia	https://doi.org/10.1186/s13059-020-02007-1	Yes
PRJEB31298	ERR3199640	ERS3189223	SAMEA5382850	SAMEA5382850	Study on the diversity of gut microorganisms in mice infected with different toxic H7N9 viruses	Illumina	not provided	PAIRED	RANDOM	National Key Laboratory of Agricultural Microbiology	C57BL/6	C57BL/6	Wildtype	Faeces	Chow	None	8 weeks	Female	Control	Faecal	Endogenous	Laboratory	College of Veterinary Medicine, Huazhong Agricultural University, Wuhan	Huazhong Agricultural University	Wuhan	China	Huazhong Agricultural University	China	Wuhan	Asia	https://doi.org/10.1186/s13059-020-02007-1	Yes
PRJEB31298	ERR3199641	ERS3189245	SAMEA5382872	SAMEA5382872	Study on the diversity of gut microorganisms in mice infected with different toxic H7N9 viruses	Illumina	not provided	PAIRED	RANDOM	National Key Laboratory of Agricultural Microbiology	C57BL/6	C57BL/6	Wildtype	Faeces	Chow	None	8 weeks	Female	Control	Faecal	Endogenous	Laboratory	College of Veterinary Medicine, Huazhong Agricultural University, Wuhan	Huazhong Agricultural University	Wuhan	China	Huazhong Agricultural University	China	Wuhan	Asia	https://doi.org/10.1186/s13059-020-02007-1	Yes
PRJEB31298	ERR3199642	ERS3188693	SAMEA5382108	SAMEA5382108	Study on the diversity of gut microorganisms in mice infected with different toxic H7N9 viruses	Illumina	not provided	PAIRED	RANDOM	National Key Laboratory of Agricultural Microbiology	C57BL/6	C57BL/6	Wildtype	Faeces	Chow	None	8 weeks	Female	Virulent influenza	Faecal	Endogenous	Laboratory	College of Veterinary Medicine, Huazhong Agricultural University, Wuhan	Huazhong Agricultural University	Wuhan	China	Huazhong Agricultural University	China	Wuhan	Asia	https://doi.org/10.1186/s13059-020-02007-1	Yes
PRJEB31298	ERR3199643	ERS3189175	SAMEA5382802	SAMEA5382802	Study on the diversity of gut microorganisms in mice infected with different toxic H7N9 viruses	Illumina	not provided	PAIRED	RANDOM	National Key Laboratory of Agricultural Microbiology	C57BL/6	C57BL/6	Wildtype	Faeces	Chow	None	8 weeks	Female	Control	Faecal	Endogenous	Laboratory	College of Veterinary Medicine, Huazhong Agricultural University, Wuhan	Huazhong Agricultural University	Wuhan	China	Huazhong Agricultural University	China	Wuhan	Asia	https://doi.org/10.1186/s13059-020-02007-1	Yes
PRJEB31298	ERR3199644	ERS3188623	SAMEA5382038	SAMEA5382038	Study on the diversity of gut microorganisms in mice infected with different toxic H7N9 viruses	Illumina	not provided	PAIRED	RANDOM	National Key Laboratory of Agricultural Microbiology	C57BL/6	C57BL/6	Wildtype	Faeces	Chow	None	8 weeks	Female	Virulent influenza	Faecal	Endogenous	Laboratory	College of Veterinary Medicine, Huazhong Agricultural University, Wuhan	Huazhong Agricultural University	Wuhan	China	Huazhong Agricultural University	China	Wuhan	Asia	https://doi.org/10.1186/s13059-020-02007-1	Yes
PRJEB31298	ERR3199645	ERS3188699	SAMEA5382114	SAMEA5382114	Study on the diversity of gut microorganisms in mice infected with different toxic H7N9 viruses	Illumina	not provided	PAIRED	RANDOM	National Key Laboratory of Agricultural Microbiology	C57BL/6	C57BL/6	Wildtype	Faeces	Chow	None	8 weeks	Female	Virulent influenza	Faecal	Endogenous	Laboratory	College of Veterinary Medicine, Huazhong Agricultural University, Wuhan	Huazhong Agricultural University	Wuhan	China	Huazhong Agricultural University	China	Wuhan	Asia	https://doi.org/10.1186/s13059-020-02007-1	Yes
PRJEB31298	ERR3199646	ERS3188901	SAMEA5382316	SAMEA5382316	Study on the diversity of gut microorganisms in mice infected with different toxic H7N9 viruses	Illumina	not provided	PAIRED	RANDOM	National Key Laboratory of Agricultural Microbiology	C57BL/6	C57BL/6	Wildtype	Faeces	Chow	None	8 weeks	Female	Attenuated influenza	Faecal	Endogenous	Laboratory	College of Veterinary Medicine, Huazhong Agricultural University, Wuhan	Huazhong Agricultural University	Wuhan	China	Huazhong Agricultural University	China	Wuhan	Asia	https://doi.org/10.1186/s13059-020-02007-1	Yes
PRJEB31298	ERR3199647	ERS3188915	SAMEA5382330	SAMEA5382330	Study on the diversity of gut microorganisms in mice infected with different toxic H7N9 viruses	Illumina	not provided	PAIRED	RANDOM	National Key Laboratory of Agricultural Microbiology	C57BL/6	C57BL/6	Wildtype	Faeces	Chow	None	8 weeks	Female	Attenuated influenza	Faecal	Endogenous	Laboratory	College of Veterinary Medicine, Huazhong Agricultural University, Wuhan	Huazhong Agricultural University	Wuhan	China	Huazhong Agricultural University	China	Wuhan	Asia	https://doi.org/10.1186/s13059-020-02007-1	Yes
PRJEB31298	ERR3199648	ERS3189254	SAMEA5382881	SAMEA5382881	Study on the diversity of gut microorganisms in mice infected with different toxic H7N9 viruses	Illumina	not provided	PAIRED	RANDOM	National Key Laboratory of Agricultural Microbiology	C57BL/6	C57BL/6	Wildtype	Faeces	Chow	None	8 weeks	Female	Control	Faecal	Endogenous	Laboratory	College of Veterinary Medicine, Huazhong Agricultural University, Wuhan	Huazhong Agricultural University	Wuhan	China	Huazhong Agricultural University	China	Wuhan	Asia	https://doi.org/10.1186/s13059-020-02007-1	Yes
PRJEB31298	ERR3199649	ERS3188603	SAMEA5382018	SAMEA5382018	Study on the diversity of gut microorganisms in mice infected with different toxic H7N9 viruses	Illumina	not provided	PAIRED	RANDOM	National Key Laboratory of Agricultural Microbiology	C57BL/6	C57BL/6	Wildtype	Faeces	Chow	None	8 weeks	Female	Virulent influenza	Faecal	Endogenous	Laboratory	College of Veterinary Medicine, Huazhong Agricultural University, Wuhan	Huazhong Agricultural University	Wuhan	China	Huazhong Agricultural University	China	Wuhan	Asia	https://doi.org/10.1186/s13059-020-02007-1	Yes
PRJEB31298	ERR3199650	ERS3188949	SAMEA5382364	SAMEA5382364	Study on the diversity of gut microorganisms in mice infected with different toxic H7N9 viruses	Illumina	not provided	PAIRED	RANDOM	National Key Laboratory of Agricultural Microbiology	C57BL/6	C57BL/6	Wildtype	Faeces	Chow	None	8 weeks	Female	Attenuated influenza	Faecal	Endogenous	Laboratory	College of Veterinary Medicine, Huazhong Agricultural University, Wuhan	Huazhong Agricultural University	Wuhan	China	Huazhong Agricultural University	China	Wuhan	Asia	https://doi.org/10.1186/s13059-020-02007-1	Yes
PRJEB31298	ERR3199651	ERS3188740	SAMEA5382155	SAMEA5382155	Study on the diversity of gut microorganisms in mice infected with different toxic H7N9 viruses	Illumina	not provided	PAIRED	RANDOM	National Key Laboratory of Agricultural Microbiology	C57BL/6	C57BL/6	Wildtype	Faeces	Chow	None	8 weeks	Female	Virulent influenza	Faecal	Endogenous	Laboratory	College of Veterinary Medicine, Huazhong Agricultural University, Wuhan	Huazhong Agricultural University	Wuhan	China	Huazhong Agricultural University	China	Wuhan	Asia	https://doi.org/10.1186/s13059-020-02007-1	Yes
PRJEB31298	ERR3199652	ERS3188861	SAMEA5382276	SAMEA5382276	Study on the diversity of gut microorganisms in mice infected with different toxic H7N9 viruses	Illumina	not provided	PAIRED	RANDOM	National Key Laboratory of Agricultural Microbiology	C57BL/6	C57BL/6	Wildtype	Faeces	Chow	None	8 weeks	Female	Virulent influenza	Faecal	Endogenous	Laboratory	College of Veterinary Medicine, Huazhong Agricultural University, Wuhan	Huazhong Agricultural University	Wuhan	China	Huazhong Agricultural University	China	Wuhan	Asia	https://doi.org/10.1186/s13059-020-02007-1	Yes
PRJEB31298	ERR3199653	ERS3188711	SAMEA5382126	SAMEA5382126	Study on the diversity of gut microorganisms in mice infected with different toxic H7N9 viruses	Illumina	not provided	PAIRED	RANDOM	National Key Laboratory of Agricultural Microbiology	C57BL/6	C57BL/6	Wildtype	Faeces	Chow	None	8 weeks	Female	Virulent influenza	Faecal	Endogenous	Laboratory	College of Veterinary Medicine, Huazhong Agricultural University, Wuhan	Huazhong Agricultural University	Wuhan	China	Huazhong Agricultural University	China	Wuhan	Asia	https://doi.org/10.1186/s13059-020-02007-1	Yes
PRJEB31298	ERR3199654	ERS3189260	SAMEA5382887	SAMEA5382887	Study on the diversity of gut microorganisms in mice infected with different toxic H7N9 viruses	Illumina	not provided	PAIRED	RANDOM	National Key Laboratory of Agricultural Microbiology	C57BL/6	C57BL/6	Wildtype	Faeces	Chow	None	8 weeks	Female	Control	Faecal	Endogenous	Laboratory	College of Veterinary Medicine, Huazhong Agricultural University, Wuhan	Huazhong Agricultural University	Wuhan	China	Huazhong Agricultural University	China	Wuhan	Asia	https://doi.org/10.1186/s13059-020-02007-1	Yes
PRJEB31298	ERR3199655	ERS3189024	SAMEA5382440	SAMEA5382440	Study on the diversity of gut microorganisms in mice infected with different toxic H7N9 viruses	Illumina	not provided	PAIRED	RANDOM	National Key Laboratory of Agricultural Microbiology	C57BL/6	C57BL/6	Wildtype	Faeces	Chow	None	8 weeks	Female	Attenuated influenza	Faecal	Endogenous	Laboratory	College of Veterinary Medicine, Huazhong Agricultural University, Wuhan	Huazhong Agricultural University	Wuhan	China	Huazhong Agricultural University	China	Wuhan	Asia	https://doi.org/10.1186/s13059-020-02007-1	Yes
PRJEB31298	ERR3199656	ERS3189019	SAMEA5382435	SAMEA5382435	Study on the diversity of gut microorganisms in mice infected with different toxic H7N9 viruses	Illumina	not provided	PAIRED	RANDOM	National Key Laboratory of Agricultural Microbiology	C57BL/6	C57BL/6	Wildtype	Faeces	Chow	None	8 weeks	Female	Attenuated influenza	Faecal	Endogenous	Laboratory	College of Veterinary Medicine, Huazhong Agricultural University, Wuhan	Huazhong Agricultural University	Wuhan	China	Huazhong Agricultural University	China	Wuhan	Asia	https://doi.org/10.1186/s13059-020-02007-1	Yes
PRJEB31298	ERR3199657	ERS3188900	SAMEA5382315	SAMEA5382315	Study on the diversity of gut microorganisms in mice infected with different toxic H7N9 viruses	Illumina	not provided	PAIRED	RANDOM	National Key Laboratory of Agricultural Microbiology	C57BL/6	C57BL/6	Wildtype	Faeces	Chow	None	8 weeks	Female	Attenuated influenza	Faecal	Endogenous	Laboratory	College of Veterinary Medicine, Huazhong Agricultural University, Wuhan	Huazhong Agricultural University	Wuhan	China	Huazhong Agricultural University	China	Wuhan	Asia	https://doi.org/10.1186/s13059-020-02007-1	Yes
PRJEB31298	ERR3199658	ERS3188788	SAMEA5382203	SAMEA5382203	Study on the diversity of gut microorganisms in mice infected with different toxic H7N9 viruses	Illumina	not provided	PAIRED	RANDOM	National Key Laboratory of Agricultural Microbiology	C57BL/6	C57BL/6	Wildtype	Faeces	Chow	None	8 weeks	Female	Virulent influenza	Faecal	Endogenous	Laboratory	College of Veterinary Medicine, Huazhong Agricultural University, Wuhan	Huazhong Agricultural University	Wuhan	China	Huazhong Agricultural University	China	Wuhan	Asia	https://doi.org/10.1186/s13059-020-02007-1	Yes
PRJEB31298	ERR3199659	ERS3188716	SAMEA5382131	SAMEA5382131	Study on the diversity of gut microorganisms in mice infected with different toxic H7N9 viruses	Illumina	not provided	PAIRED	RANDOM	National Key Laboratory of Agricultural Microbiology	C57BL/6	C57BL/6	Wildtype	Faeces	Chow	None	8 weeks	Female	Virulent influenza	Faecal	Endogenous	Laboratory	College of Veterinary Medicine, Huazhong Agricultural University, Wuhan	Huazhong Agricultural University	Wuhan	China	Huazhong Agricultural University	China	Wuhan	Asia	https://doi.org/10.1186/s13059-020-02007-1	Yes
PRJEB31298	ERR3199660	ERS3188627	SAMEA5382042	SAMEA5382042	Study on the diversity of gut microorganisms in mice infected with different toxic H7N9 viruses	Illumina	not provided	PAIRED	RANDOM	National Key Laboratory of Agricultural Microbiology	C57BL/6	C57BL/6	Wildtype	Faeces	Chow	None	8 weeks	Female	Virulent influenza	Faecal	Endogenous	Laboratory	College of Veterinary Medicine, Huazhong Agricultural University, Wuhan	Huazhong Agricultural University	Wuhan	China	Huazhong Agricultural University	China	Wuhan	Asia	https://doi.org/10.1186/s13059-020-02007-1	Yes
PRJEB31298	ERR3199661	ERS3188736	SAMEA5382151	SAMEA5382151	Study on the diversity of gut microorganisms in mice infected with different toxic H7N9 viruses	Illumina	not provided	PAIRED	RANDOM	National Key Laboratory of Agricultural Microbiology	C57BL/6	C57BL/6	Wildtype	Faeces	Chow	None	8 weeks	Female	Virulent influenza	Faecal	Endogenous	Laboratory	College of Veterinary Medicine, Huazhong Agricultural University, Wuhan	Huazhong Agricultural University	Wuhan	China	Huazhong Agricultural University	China	Wuhan	Asia	https://doi.org/10.1186/s13059-020-02007-1	Yes
PRJEB31298	ERR3199662	ERS3188652	SAMEA5382067	SAMEA5382067	Study on the diversity of gut microorganisms in mice infected with different toxic H7N9 viruses	Illumina	not provided	PAIRED	RANDOM	National Key Laboratory of Agricultural Microbiology	C57BL/6	C57BL/6	Wildtype	Faeces	Chow	None	8 weeks	Female	Virulent influenza	Faecal	Endogenous	Laboratory	College of Veterinary Medicine, Huazhong Agricultural University, Wuhan	Huazhong Agricultural University	Wuhan	China	Huazhong Agricultural University	China	Wuhan	Asia	https://doi.org/10.1186/s13059-020-02007-1	Yes
PRJEB31298	ERR3199663	ERS3188781	SAMEA5382196	SAMEA5382196	Study on the diversity of gut microorganisms in mice infected with different toxic H7N9 viruses	Illumina	not provided	PAIRED	RANDOM	National Key Laboratory of Agricultural Microbiology	C57BL/6	C57BL/6	Wildtype	Faeces	Chow	None	8 weeks	Female	Virulent influenza	Faecal	Endogenous	Laboratory	College of Veterinary Medicine, Huazhong Agricultural University, Wuhan	Huazhong Agricultural University	Wuhan	China	Huazhong Agricultural University	China	Wuhan	Asia	https://doi.org/10.1186/s13059-020-02007-1	Yes
PRJEB31298	ERR3199664	ERS3189255	SAMEA5382882	SAMEA5382882	Study on the diversity of gut microorganisms in mice infected with different toxic H7N9 viruses	Illumina	not provided	PAIRED	RANDOM	National Key Laboratory of Agricultural Microbiology	C57BL/6	C57BL/6	Wildtype	Faeces	Chow	None	8 weeks	Female	Control	Faecal	Endogenous	Laboratory	College of Veterinary Medicine, Huazhong Agricultural University, Wuhan	Huazhong Agricultural University	Wuhan	China	Huazhong Agricultural University	China	Wuhan	Asia	https://doi.org/10.1186/s13059-020-02007-1	Yes
PRJEB31298	ERR3199665	ERS3188774	SAMEA5382189	SAMEA5382189	Study on the diversity of gut microorganisms in mice infected with different toxic H7N9 viruses	Illumina	not provided	PAIRED	RANDOM	National Key Laboratory of Agricultural Microbiology	C57BL/6	C57BL/6	Wildtype	Faeces	Chow	None	8 weeks	Female	Virulent influenza	Faecal	Endogenous	Laboratory	College of Veterinary Medicine, Huazhong Agricultural University, Wuhan	Huazhong Agricultural University	Wuhan	China	Huazhong Agricultural University	China	Wuhan	Asia	https://doi.org/10.1186/s13059-020-02007-1	Yes
PRJEB31298	ERR3199666	ERS3188845	SAMEA5382260	SAMEA5382260	Study on the diversity of gut microorganisms in mice infected with different toxic H7N9 viruses	Illumina	not provided	PAIRED	RANDOM	National Key Laboratory of Agricultural Microbiology	C57BL/6	C57BL/6	Wildtype	Faeces	Chow	None	8 weeks	Female	Virulent influenza	Faecal	Endogenous	Laboratory	College of Veterinary Medicine, Huazhong Agricultural University, Wuhan	Huazhong Agricultural University	Wuhan	China	Huazhong Agricultural University	China	Wuhan	Asia	https://doi.org/10.1186/s13059-020-02007-1	Yes
PRJEB31298	ERR3199667	ERS3188909	SAMEA5382324	SAMEA5382324	Study on the diversity of gut microorganisms in mice infected with different toxic H7N9 viruses	Illumina	not provided	PAIRED	RANDOM	National Key Laboratory of Agricultural Microbiology	C57BL/6	C57BL/6	Wildtype	Faeces	Chow	None	8 weeks	Female	Attenuated influenza	Faecal	Endogenous	Laboratory	College of Veterinary Medicine, Huazhong Agricultural University, Wuhan	Huazhong Agricultural University	Wuhan	China	Huazhong Agricultural University	China	Wuhan	Asia	https://doi.org/10.1186/s13059-020-02007-1	Yes
PRJEB31298	ERR3199668	ERS3189282	SAMEA5382909	SAMEA5382909	Study on the diversity of gut microorganisms in mice infected with different toxic H7N9 viruses	Illumina	not provided	PAIRED	RANDOM	National Key Laboratory of Agricultural Microbiology	C57BL/6	C57BL/6	Wildtype	Faeces	Chow	None	8 weeks	Female	Control	Faecal	Endogenous	Laboratory	College of Veterinary Medicine, Huazhong Agricultural University, Wuhan	Huazhong Agricultural University	Wuhan	China	Huazhong Agricultural University	China	Wuhan	Asia	https://doi.org/10.1186/s13059-020-02007-1	Yes
PRJEB31298	ERR3199669	ERS3188628	SAMEA5382043	SAMEA5382043	Study on the diversity of gut microorganisms in mice infected with different toxic H7N9 viruses	Illumina	not provided	PAIRED	RANDOM	National Key Laboratory of Agricultural Microbiology	C57BL/6	C57BL/6	Wildtype	Faeces	Chow	None	8 weeks	Female	Virulent influenza	Faecal	Endogenous	Laboratory	College of Veterinary Medicine, Huazhong Agricultural University, Wuhan	Huazhong Agricultural University	Wuhan	China	Huazhong Agricultural University	China	Wuhan	Asia	https://doi.org/10.1186/s13059-020-02007-1	Yes
PRJEB31298	ERR3199670	ERS3188843	SAMEA5382258	SAMEA5382258	Study on the diversity of gut microorganisms in mice infected with different toxic H7N9 viruses	Illumina	not provided	PAIRED	RANDOM	National Key Laboratory of Agricultural Microbiology	C57BL/6	C57BL/6	Wildtype	Faeces	Chow	None	8 weeks	Female	Virulent influenza	Faecal	Endogenous	Laboratory	College of Veterinary Medicine, Huazhong Agricultural University, Wuhan	Huazhong Agricultural University	Wuhan	China	Huazhong Agricultural University	China	Wuhan	Asia	https://doi.org/10.1186/s13059-020-02007-1	Yes
PRJEB31298	ERR3199671	ERS3189165	SAMEA5382792	SAMEA5382792	Study on the diversity of gut microorganisms in mice infected with different toxic H7N9 viruses	Illumina	not provided	PAIRED	RANDOM	National Key Laboratory of Agricultural Microbiology	C57BL/6	C57BL/6	Wildtype	Faeces	Chow	None	8 weeks	Female	Control	Faecal	Endogenous	Laboratory	College of Veterinary Medicine, Huazhong Agricultural University, Wuhan	Huazhong Agricultural University	Wuhan	China	Huazhong Agricultural University	China	Wuhan	Asia	https://doi.org/10.1186/s13059-020-02007-1	Yes
PRJEB31298	ERR3199672	ERS3189256	SAMEA5382883	SAMEA5382883	Study on the diversity of gut microorganisms in mice infected with different toxic H7N9 viruses	Illumina	not provided	PAIRED	RANDOM	National Key Laboratory of Agricultural Microbiology	C57BL/6	C57BL/6	Wildtype	Faeces	Chow	None	8 weeks	Female	Control	Faecal	Endogenous	Laboratory	College of Veterinary Medicine, Huazhong Agricultural University, Wuhan	Huazhong Agricultural University	Wuhan	China	Huazhong Agricultural University	China	Wuhan	Asia	https://doi.org/10.1186/s13059-020-02007-1	Yes
PRJEB31298	ERR3199673	ERS3188811	SAMEA5382226	SAMEA5382226	Study on the diversity of gut microorganisms in mice infected with different toxic H7N9 viruses	Illumina	not provided	PAIRED	RANDOM	National Key Laboratory of Agricultural Microbiology	C57BL/6	C57BL/6	Wildtype	Faeces	Chow	None	8 weeks	Female	Virulent influenza	Faecal	Endogenous	Laboratory	College of Veterinary Medicine, Huazhong Agricultural University, Wuhan	Huazhong Agricultural University	Wuhan	China	Huazhong Agricultural University	China	Wuhan	Asia	https://doi.org/10.1186/s13059-020-02007-1	Yes
PRJEB31298	ERR3199674	ERS3188617	SAMEA5382032	SAMEA5382032	Study on the diversity of gut microorganisms in mice infected with different toxic H7N9 viruses	Illumina	not provided	PAIRED	RANDOM	National Key Laboratory of Agricultural Microbiology	C57BL/6	C57BL/6	Wildtype	Faeces	Chow	None	8 weeks	Female	Virulent influenza	Faecal	Endogenous	Laboratory	College of Veterinary Medicine, Huazhong Agricultural University, Wuhan	Huazhong Agricultural University	Wuhan	China	Huazhong Agricultural University	China	Wuhan	Asia	https://doi.org/10.1186/s13059-020-02007-1	Yes
PRJEB31298	ERR3199675	ERS3188804	SAMEA5382219	SAMEA5382219	Study on the diversity of gut microorganisms in mice infected with different toxic H7N9 viruses	Illumina	not provided	PAIRED	RANDOM	National Key Laboratory of Agricultural Microbiology	C57BL/6	C57BL/6	Wildtype	Faeces	Chow	None	8 weeks	Female	Virulent influenza	Faecal	Endogenous	Laboratory	College of Veterinary Medicine, Huazhong Agricultural University, Wuhan	Huazhong Agricultural University	Wuhan	China	Huazhong Agricultural University	China	Wuhan	Asia	https://doi.org/10.1186/s13059-020-02007-1	Yes
PRJEB31298	ERR3199676	ERS3189253	SAMEA5382880	SAMEA5382880	Study on the diversity of gut microorganisms in mice infected with different toxic H7N9 viruses	Illumina	not provided	PAIRED	RANDOM	National Key Laboratory of Agricultural Microbiology	C57BL/6	C57BL/6	Wildtype	Faeces	Chow	None	8 weeks	Female	Control	Faecal	Endogenous	Laboratory	College of Veterinary Medicine, Huazhong Agricultural University, Wuhan	Huazhong Agricultural University	Wuhan	China	Huazhong Agricultural University	China	Wuhan	Asia	https://doi.org/10.1186/s13059-020-02007-1	Yes
PRJEB31298	ERR3199677	ERS3188739	SAMEA5382154	SAMEA5382154	Study on the diversity of gut microorganisms in mice infected with different toxic H7N9 viruses	Illumina	not provided	PAIRED	RANDOM	National Key Laboratory of Agricultural Microbiology	C57BL/6	C57BL/6	Wildtype	Faeces	Chow	None	8 weeks	Female	Virulent influenza	Faecal	Endogenous	Laboratory	College of Veterinary Medicine, Huazhong Agricultural University, Wuhan	Huazhong Agricultural University	Wuhan	China	Huazhong Agricultural University	China	Wuhan	Asia	https://doi.org/10.1186/s13059-020-02007-1	Yes
PRJEB31298	ERR3199678	ERS3188954	SAMEA5382369	SAMEA5382369	Study on the diversity of gut microorganisms in mice infected with different toxic H7N9 viruses	Illumina	not provided	PAIRED	RANDOM	National Key Laboratory of Agricultural Microbiology	C57BL/6	C57BL/6	Wildtype	Faeces	Chow	None	8 weeks	Female	Attenuated influenza	Faecal	Endogenous	Laboratory	College of Veterinary Medicine, Huazhong Agricultural University, Wuhan	Huazhong Agricultural University	Wuhan	China	Huazhong Agricultural University	China	Wuhan	Asia	https://doi.org/10.1186/s13059-020-02007-1	Yes
PRJEB31298	ERR3199679	ERS3189238	SAMEA5382865	SAMEA5382865	Study on the diversity of gut microorganisms in mice infected with different toxic H7N9 viruses	Illumina	not provided	PAIRED	RANDOM	National Key Laboratory of Agricultural Microbiology	C57BL/6	C57BL/6	Wildtype	Faeces	Chow	None	8 weeks	Female	Control	Faecal	Endogenous	Laboratory	College of Veterinary Medicine, Huazhong Agricultural University, Wuhan	Huazhong Agricultural University	Wuhan	China	Huazhong Agricultural University	China	Wuhan	Asia	https://doi.org/10.1186/s13059-020-02007-1	Yes
PRJEB31298	ERR3199680	ERS3188835	SAMEA5382250	SAMEA5382250	Study on the diversity of gut microorganisms in mice infected with different toxic H7N9 viruses	Illumina	not provided	PAIRED	RANDOM	National Key Laboratory of Agricultural Microbiology	C57BL/6	C57BL/6	Wildtype	Faeces	Chow	None	8 weeks	Female	Virulent influenza	Faecal	Endogenous	Laboratory	College of Veterinary Medicine, Huazhong Agricultural University, Wuhan	Huazhong Agricultural University	Wuhan	China	Huazhong Agricultural University	China	Wuhan	Asia	https://doi.org/10.1186/s13059-020-02007-1	Yes
PRJEB31298	ERR3199681	ERS3188583	SAMEA5381998	SAMEA5381998	Study on the diversity of gut microorganisms in mice infected with different toxic H7N9 viruses	Illumina	not provided	PAIRED	RANDOM	National Key Laboratory of Agricultural Microbiology	C57BL/6	C57BL/6	Wildtype	Faeces	Chow	None	8 weeks	Female	Virulent influenza	Faecal	Endogenous	Laboratory	College of Veterinary Medicine, Huazhong Agricultural University, Wuhan	Huazhong Agricultural University	Wuhan	China	Huazhong Agricultural University	China	Wuhan	Asia	https://doi.org/10.1186/s13059-020-02007-1	Yes
PRJEB31298	ERR3199682	ERS3188609	SAMEA5382024	SAMEA5382024	Study on the diversity of gut microorganisms in mice infected with different toxic H7N9 viruses	Illumina	not provided	PAIRED	RANDOM	National Key Laboratory of Agricultural Microbiology	C57BL/6	C57BL/6	Wildtype	Faeces	Chow	None	8 weeks	Female	Virulent influenza	Faecal	Endogenous	Laboratory	College of Veterinary Medicine, Huazhong Agricultural University, Wuhan	Huazhong Agricultural University	Wuhan	China	Huazhong Agricultural University	China	Wuhan	Asia	https://doi.org/10.1186/s13059-020-02007-1	Yes
PRJEB31298	ERR3199683	ERS3188680	SAMEA5382095	SAMEA5382095	Study on the diversity of gut microorganisms in mice infected with different toxic H7N9 viruses	Illumina	not provided	PAIRED	RANDOM	National Key Laboratory of Agricultural Microbiology	C57BL/6	C57BL/6	Wildtype	Faeces	Chow	None	8 weeks	Female	Virulent influenza	Faecal	Endogenous	Laboratory	College of Veterinary Medicine, Huazhong Agricultural University, Wuhan	Huazhong Agricultural University	Wuhan	China	Huazhong Agricultural University	China	Wuhan	Asia	https://doi.org/10.1186/s13059-020-02007-1	Yes
PRJEB31298	ERR3199684	ERS3189050	SAMEA5382466	SAMEA5382466	Study on the diversity of gut microorganisms in mice infected with different toxic H7N9 viruses	Illumina	not provided	PAIRED	RANDOM	National Key Laboratory of Agricultural Microbiology	C57BL/6	C57BL/6	Wildtype	Faeces	Chow	None	8 weeks	Female	Attenuated influenza	Faecal	Endogenous	Laboratory	College of Veterinary Medicine, Huazhong Agricultural University, Wuhan	Huazhong Agricultural University	Wuhan	China	Huazhong Agricultural University	China	Wuhan	Asia	https://doi.org/10.1186/s13059-020-02007-1	Yes
PRJEB31298	ERR3199685	ERS3189205	SAMEA5382832	SAMEA5382832	Study on the diversity of gut microorganisms in mice infected with different toxic H7N9 viruses	Illumina	not provided	PAIRED	RANDOM	National Key Laboratory of Agricultural Microbiology	C57BL/6	C57BL/6	Wildtype	Faeces	Chow	None	8 weeks	Female	Control	Faecal	Endogenous	Laboratory	College of Veterinary Medicine, Huazhong Agricultural University, Wuhan	Huazhong Agricultural University	Wuhan	China	Huazhong Agricultural University	China	Wuhan	Asia	https://doi.org/10.1186/s13059-020-02007-1	Yes
PRJEB31298	ERR3199686	ERS3188747	SAMEA5382162	SAMEA5382162	Study on the diversity of gut microorganisms in mice infected with different toxic H7N9 viruses	Illumina	not provided	PAIRED	RANDOM	National Key Laboratory of Agricultural Microbiology	C57BL/6	C57BL/6	Wildtype	Faeces	Chow	None	8 weeks	Female	Virulent influenza	Faecal	Endogenous	Laboratory	College of Veterinary Medicine, Huazhong Agricultural University, Wuhan	Huazhong Agricultural University	Wuhan	China	Huazhong Agricultural University	China	Wuhan	Asia	https://doi.org/10.1186/s13059-020-02007-1	Yes
PRJEB31298	ERR3199687	ERS3188787	SAMEA5382202	SAMEA5382202	Study on the diversity of gut microorganisms in mice infected with different toxic H7N9 viruses	Illumina	not provided	PAIRED	RANDOM	National Key Laboratory of Agricultural Microbiology	C57BL/6	C57BL/6	Wildtype	Faeces	Chow	None	8 weeks	Female	Virulent influenza	Faecal	Endogenous	Laboratory	College of Veterinary Medicine, Huazhong Agricultural University, Wuhan	Huazhong Agricultural University	Wuhan	China	Huazhong Agricultural University	China	Wuhan	Asia	https://doi.org/10.1186/s13059-020-02007-1	Yes
PRJEB31298	ERR3199688	ERS3188899	SAMEA5382314	SAMEA5382314	Study on the diversity of gut microorganisms in mice infected with different toxic H7N9 viruses	Illumina	not provided	PAIRED	RANDOM	National Key Laboratory of Agricultural Microbiology	C57BL/6	C57BL/6	Wildtype	Faeces	Chow	None	8 weeks	Female	Attenuated influenza	Faecal	Endogenous	Laboratory	College of Veterinary Medicine, Huazhong Agricultural University, Wuhan	Huazhong Agricultural University	Wuhan	China	Huazhong Agricultural University	China	Wuhan	Asia	https://doi.org/10.1186/s13059-020-02007-1	Yes
PRJEB31298	ERR3199689	ERS3188957	SAMEA5382372	SAMEA5382372	Study on the diversity of gut microorganisms in mice infected with different toxic H7N9 viruses	Illumina	not provided	PAIRED	RANDOM	National Key Laboratory of Agricultural Microbiology	C57BL/6	C57BL/6	Wildtype	Faeces	Chow	None	8 weeks	Female	Attenuated influenza	Faecal	Endogenous	Laboratory	College of Veterinary Medicine, Huazhong Agricultural University, Wuhan	Huazhong Agricultural University	Wuhan	China	Huazhong Agricultural University	China	Wuhan	Asia	https://doi.org/10.1186/s13059-020-02007-1	Yes
PRJEB31298	ERR3199690	ERS3189250	SAMEA5382877	SAMEA5382877	Study on the diversity of gut microorganisms in mice infected with different toxic H7N9 viruses	Illumina	not provided	PAIRED	RANDOM	National Key Laboratory of Agricultural Microbiology	C57BL/6	C57BL/6	Wildtype	Faeces	Chow	None	8 weeks	Female	Control	Faecal	Endogenous	Laboratory	College of Veterinary Medicine, Huazhong Agricultural University, Wuhan	Huazhong Agricultural University	Wuhan	China	Huazhong Agricultural University	China	Wuhan	Asia	https://doi.org/10.1186/s13059-020-02007-1	Yes
PRJEB31298	ERR3199691	ERS3189247	SAMEA5382874	SAMEA5382874	Study on the diversity of gut microorganisms in mice infected with different toxic H7N9 viruses	Illumina	not provided	PAIRED	RANDOM	National Key Laboratory of Agricultural Microbiology	C57BL/6	C57BL/6	Wildtype	Faeces	Chow	None	8 weeks	Female	Control	Faecal	Endogenous	Laboratory	College of Veterinary Medicine, Huazhong Agricultural University, Wuhan	Huazhong Agricultural University	Wuhan	China	Huazhong Agricultural University	China	Wuhan	Asia	https://doi.org/10.1186/s13059-020-02007-1	Yes
PRJEB31298	ERR3199692	ERS3188606	SAMEA5382021	SAMEA5382021	Study on the diversity of gut microorganisms in mice infected with different toxic H7N9 viruses	Illumina	not provided	PAIRED	RANDOM	National Key Laboratory of Agricultural Microbiology	C57BL/6	C57BL/6	Wildtype	Faeces	Chow	None	8 weeks	Female	Virulent influenza	Faecal	Endogenous	Laboratory	College of Veterinary Medicine, Huazhong Agricultural University, Wuhan	Huazhong Agricultural University	Wuhan	China	Huazhong Agricultural University	China	Wuhan	Asia	https://doi.org/10.1186/s13059-020-02007-1	Yes
PRJEB31298	ERR3199693	ERS3188869	SAMEA5382284	SAMEA5382284	Study on the diversity of gut microorganisms in mice infected with different toxic H7N9 viruses	Illumina	not provided	PAIRED	RANDOM	National Key Laboratory of Agricultural Microbiology	C57BL/6	C57BL/6	Wildtype	Faeces	Chow	None	8 weeks	Female	Virulent influenza	Faecal	Endogenous	Laboratory	College of Veterinary Medicine, Huazhong Agricultural University, Wuhan	Huazhong Agricultural University	Wuhan	China	Huazhong Agricultural University	China	Wuhan	Asia	https://doi.org/10.1186/s13059-020-02007-1	Yes
PRJEB31298	ERR3199694	ERS3189229	SAMEA5382856	SAMEA5382856	Study on the diversity of gut microorganisms in mice infected with different toxic H7N9 viruses	Illumina	not provided	PAIRED	RANDOM	National Key Laboratory of Agricultural Microbiology	C57BL/6	C57BL/6	Wildtype	Faeces	Chow	None	8 weeks	Female	Control	Faecal	Endogenous	Laboratory	College of Veterinary Medicine, Huazhong Agricultural University, Wuhan	Huazhong Agricultural University	Wuhan	China	Huazhong Agricultural University	China	Wuhan	Asia	https://doi.org/10.1186/s13059-020-02007-1	Yes
PRJEB31298	ERR3199695	ERS3189183	SAMEA5382810	SAMEA5382810	Study on the diversity of gut microorganisms in mice infected with different toxic H7N9 viruses	Illumina	not provided	PAIRED	RANDOM	National Key Laboratory of Agricultural Microbiology	C57BL/6	C57BL/6	Wildtype	Faeces	Chow	None	8 weeks	Female	Control	Faecal	Endogenous	Laboratory	College of Veterinary Medicine, Huazhong Agricultural University, Wuhan	Huazhong Agricultural University	Wuhan	China	Huazhong Agricultural University	China	Wuhan	Asia	https://doi.org/10.1186/s13059-020-02007-1	Yes
PRJEB31298	ERR3199696	ERS3188765	SAMEA5382180	SAMEA5382180	Study on the diversity of gut microorganisms in mice infected with different toxic H7N9 viruses	Illumina	not provided	PAIRED	RANDOM	National Key Laboratory of Agricultural Microbiology	C57BL/6	C57BL/6	Wildtype	Faeces	Chow	None	8 weeks	Female	Virulent influenza	Faecal	Endogenous	Laboratory	College of Veterinary Medicine, Huazhong Agricultural University, Wuhan	Huazhong Agricultural University	Wuhan	China	Huazhong Agricultural University	China	Wuhan	Asia	https://doi.org/10.1186/s13059-020-02007-1	Yes
PRJEB31298	ERR3199697	ERS3189208	SAMEA5382835	SAMEA5382835	Study on the diversity of gut microorganisms in mice infected with different toxic H7N9 viruses	Illumina	not provided	PAIRED	RANDOM	National Key Laboratory of Agricultural Microbiology	C57BL/6	C57BL/6	Wildtype	Faeces	Chow	None	8 weeks	Female	Control	Faecal	Endogenous	Laboratory	College of Veterinary Medicine, Huazhong Agricultural University, Wuhan	Huazhong Agricultural University	Wuhan	China	Huazhong Agricultural University	China	Wuhan	Asia	https://doi.org/10.1186/s13059-020-02007-1	Yes
PRJEB32790	ERR4065474	ERS4268631	SAMEA6504194	SAMEA6504194	The reduction of dextran sulfate sodium-induced colitis severity in mice exposed to cigarette smoke is accompanied by specific gene pathway and microbial shifts	Illumina	2017-09-04	PAIRED	RANDOM	PHILIP MORRIS INTERNATIONAL R&D	C57BL/6	C57BL/6	Wildtype	Faeces	Chow	DSS	9 weeks	Male	DSS colitis + CS Low	Faecal	Endogenous	Laboratory	InVivos Pte Ltd, Singapore	InVivos	Singapore	Singapore	Philip Morris International R&D	Singapore	Singapore	Asia	https://doi.org/10.1038/s41598-020-60175-3	Yes
PRJEB32790	ERR4065476	ERS4268631	SAMEA6504194	SAMEA6504194	The reduction of dextran sulfate sodium-induced colitis severity in mice exposed to cigarette smoke is accompanied by specific gene pathway and microbial shifts	Illumina	2017-09-04	PAIRED	RANDOM	PHILIP MORRIS INTERNATIONAL R&D	C57BL/6	C57BL/6	Wildtype	Faeces	Chow	DSS	9 weeks	Male	DSS colitis + CS Low	Faecal	Endogenous	Laboratory	InVivos Pte Ltd, Singapore	InVivos	Singapore	Singapore	Philip Morris International R&D	Singapore	Singapore	Asia	https://doi.org/10.1038/s41598-020-60175-3	Yes
PRJEB32790	ERR4065477	ERS4268632	SAMEA6504195	SAMEA6504195	The reduction of dextran sulfate sodium-induced colitis severity in mice exposed to cigarette smoke is accompanied by specific gene pathway and microbial shifts	Illumina	2017-09-05	PAIRED	RANDOM	PHILIP MORRIS INTERNATIONAL R&D	C57BL/6	C57BL/6	Wildtype	Faeces	Chow	None	9 weeks	Male	CS Medium	Faecal	Endogenous	Laboratory	InVivos Pte Ltd, Singapore	InVivos	Singapore	Singapore	Philip Morris International R&D	Singapore	Singapore	Asia	https://doi.org/10.1038/s41598-020-60175-3	Yes
PRJEB32790	ERR4065504	ERS4268632	SAMEA6504195	SAMEA6504195	The reduction of dextran sulfate sodium-induced colitis severity in mice exposed to cigarette smoke is accompanied by specific gene pathway and microbial shifts	Illumina	2017-09-05	PAIRED	RANDOM	PHILIP MORRIS INTERNATIONAL R&D	C57BL/6	C57BL/6	Wildtype	Faeces	Chow	None	9 weeks	Male	CS Medium	Faecal	Endogenous	Laboratory	InVivos Pte Ltd, Singapore	InVivos	Singapore	Singapore	Philip Morris International R&D	Singapore	Singapore	Asia	https://doi.org/10.1038/s41598-020-60175-3	Yes
PRJEB32790	ERR4065546	ERS4268633	SAMEA6504196	SAMEA6504196	The reduction of dextran sulfate sodium-induced colitis severity in mice exposed to cigarette smoke is accompanied by specific gene pathway and microbial shifts	Illumina	2017-08-18	PAIRED	RANDOM	PHILIP MORRIS INTERNATIONAL R&D	C57BL/6	C57BL/6	Wildtype	Faeces	Chow	DSS	9 weeks	Male	DSS colitis	Faecal	Endogenous	Laboratory	InVivos Pte Ltd, Singapore	InVivos	Singapore	Singapore	Philip Morris International R&D	Singapore	Singapore	Asia	https://doi.org/10.1038/s41598-020-60175-3	Yes
PRJEB32790	ERR4065547	ERS4268633	SAMEA6504196	SAMEA6504196	The reduction of dextran sulfate sodium-induced colitis severity in mice exposed to cigarette smoke is accompanied by specific gene pathway and microbial shifts	Illumina	2017-08-18	PAIRED	RANDOM	PHILIP MORRIS INTERNATIONAL R&D	C57BL/6	C57BL/6	Wildtype	Faeces	Chow	DSS	9 weeks	Male	DSS colitis	Faecal	Endogenous	Laboratory	InVivos Pte Ltd, Singapore	InVivos	Singapore	Singapore	Philip Morris International R&D	Singapore	Singapore	Asia	https://doi.org/10.1038/s41598-020-60175-3	Yes
PRJEB32790	ERR4073473	ERS4268634	SAMEA6504197	SAMEA6504197	The reduction of dextran sulfate sodium-induced colitis severity in mice exposed to cigarette smoke is accompanied by specific gene pathway and microbial shifts	Illumina	2017-09-04	PAIRED	RANDOM	PHILIP MORRIS INTERNATIONAL R&D	C57BL/6	C57BL/6	Wildtype	Faeces	Chow	DSS	9 weeks	Male	DSS colitis + CS Medium	Faecal	Endogenous	Laboratory	InVivos Pte Ltd, Singapore	InVivos	Singapore	Singapore	Philip Morris International R&D	Singapore	Singapore	Asia	https://doi.org/10.1038/s41598-020-60175-3	Yes
PRJEB32790	ERR4073474	ERS4268634	SAMEA6504197	SAMEA6504197	The reduction of dextran sulfate sodium-induced colitis severity in mice exposed to cigarette smoke is accompanied by specific gene pathway and microbial shifts	Illumina	2017-09-04	PAIRED	RANDOM	PHILIP MORRIS INTERNATIONAL R&D	C57BL/6	C57BL/6	Wildtype	Faeces	Chow	DSS	9 weeks	Male	DSS colitis + CS Medium	Faecal	Endogenous	Laboratory	InVivos Pte Ltd, Singapore	InVivos	Singapore	Singapore	Philip Morris International R&D	Singapore	Singapore	Asia	https://doi.org/10.1038/s41598-020-60175-3	Yes
PRJEB32790	ERR4073475	ERS4268635	SAMEA6504198	SAMEA6504198	The reduction of dextran sulfate sodium-induced colitis severity in mice exposed to cigarette smoke is accompanied by specific gene pathway and microbial shifts	Illumina	2017-08-18	PAIRED	RANDOM	PHILIP MORRIS INTERNATIONAL R&D	C57BL/6	C57BL/6	Wildtype	Faeces	Chow	None	9 weeks	Male	CS Low	Faecal	Endogenous	Laboratory	InVivos Pte Ltd, Singapore	InVivos	Singapore	Singapore	Philip Morris International R&D	Singapore	Singapore	Asia	https://doi.org/10.1038/s41598-020-60175-3	Yes
PRJEB32790	ERR4073676	ERS4268635	SAMEA6504198	SAMEA6504198	The reduction of dextran sulfate sodium-induced colitis severity in mice exposed to cigarette smoke is accompanied by specific gene pathway and microbial shifts	Illumina	2017-08-18	PAIRED	RANDOM	PHILIP MORRIS INTERNATIONAL R&D	C57BL/6	C57BL/6	Wildtype	Faeces	Chow	None	9 weeks	Male	CS Low	Faecal	Endogenous	Laboratory	InVivos Pte Ltd, Singapore	InVivos	Singapore	Singapore	Philip Morris International R&D	Singapore	Singapore	Asia	https://doi.org/10.1038/s41598-020-60175-3	Yes
PRJEB32790	ERR4073681	ERS4268636	SAMEA6504199	SAMEA6504199	The reduction of dextran sulfate sodium-induced colitis severity in mice exposed to cigarette smoke is accompanied by specific gene pathway and microbial shifts	Illumina	2017-08-07	PAIRED	RANDOM	PHILIP MORRIS INTERNATIONAL R&D	C57BL/6	C57BL/6	Wildtype	Faeces	Chow	DSS	9 weeks	Male	DSS colitis + CS High	Faecal	Endogenous	Laboratory	InVivos Pte Ltd, Singapore	InVivos	Singapore	Singapore	Philip Morris International R&D	Singapore	Singapore	Asia	https://doi.org/10.1038/s41598-020-60175-3	Yes
PRJEB32790	ERR4073730	ERS4268636	SAMEA6504199	SAMEA6504199	The reduction of dextran sulfate sodium-induced colitis severity in mice exposed to cigarette smoke is accompanied by specific gene pathway and microbial shifts	Illumina	2017-08-07	PAIRED	RANDOM	PHILIP MORRIS INTERNATIONAL R&D	C57BL/6	C57BL/6	Wildtype	Faeces	Chow	DSS	9 weeks	Male	DSS colitis + CS High	Faecal	Endogenous	Laboratory	InVivos Pte Ltd, Singapore	InVivos	Singapore	Singapore	Philip Morris International R&D	Singapore	Singapore	Asia	https://doi.org/10.1038/s41598-020-60175-3	Yes
PRJEB32790	ERR4073731	ERS4268637	SAMEA6504200	SAMEA6504200	The reduction of dextran sulfate sodium-induced colitis severity in mice exposed to cigarette smoke is accompanied by specific gene pathway and microbial shifts	Illumina	2017-08-07	PAIRED	RANDOM	PHILIP MORRIS INTERNATIONAL R&D	C57BL/6	C57BL/6	Wildtype	Faeces	Chow	None	9 weeks	Male	CS Medium	Faecal	Endogenous	Laboratory	InVivos Pte Ltd, Singapore	InVivos	Singapore	Singapore	Philip Morris International R&D	Singapore	Singapore	Asia	https://doi.org/10.1038/s41598-020-60175-3	Yes
PRJEB32790	ERR4073732	ERS4268637	SAMEA6504200	SAMEA6504200	The reduction of dextran sulfate sodium-induced colitis severity in mice exposed to cigarette smoke is accompanied by specific gene pathway and microbial shifts	Illumina	2017-08-07	PAIRED	RANDOM	PHILIP MORRIS INTERNATIONAL R&D	C57BL/6	C57BL/6	Wildtype	Faeces	Chow	None	9 weeks	Male	CS Medium	Faecal	Endogenous	Laboratory	InVivos Pte Ltd, Singapore	InVivos	Singapore	Singapore	Philip Morris International R&D	Singapore	Singapore	Asia	https://doi.org/10.1038/s41598-020-60175-3	Yes
PRJEB32790	ERR4073733	ERS4268638	SAMEA6504201	SAMEA6504201	The reduction of dextran sulfate sodium-induced colitis severity in mice exposed to cigarette smoke is accompanied by specific gene pathway and microbial shifts	Illumina	2017-08-27	PAIRED	RANDOM	PHILIP MORRIS INTERNATIONAL R&D	C57BL/6	C57BL/6	Wildtype	Faeces	Chow	DSS	9 weeks	Male	DSS colitis + CS Low	Faecal	Endogenous	Laboratory	InVivos Pte Ltd, Singapore	InVivos	Singapore	Singapore	Philip Morris International R&D	Singapore	Singapore	Asia	https://doi.org/10.1038/s41598-020-60175-3	Yes
PRJEB32790	ERR4073734	ERS4268638	SAMEA6504201	SAMEA6504201	The reduction of dextran sulfate sodium-induced colitis severity in mice exposed to cigarette smoke is accompanied by specific gene pathway and microbial shifts	Illumina	2017-08-27	PAIRED	RANDOM	PHILIP MORRIS INTERNATIONAL R&D	C57BL/6	C57BL/6	Wildtype	Faeces	Chow	DSS	9 weeks	Male	DSS colitis + CS Low	Faecal	Endogenous	Laboratory	InVivos Pte Ltd, Singapore	InVivos	Singapore	Singapore	Philip Morris International R&D	Singapore	Singapore	Asia	https://doi.org/10.1038/s41598-020-60175-3	Yes
PRJEB32790	ERR4073760	ERS4268639	SAMEA6504202	SAMEA6504202	The reduction of dextran sulfate sodium-induced colitis severity in mice exposed to cigarette smoke is accompanied by specific gene pathway and microbial shifts	Illumina	2017-08-28	PAIRED	RANDOM	PHILIP MORRIS INTERNATIONAL R&D	C57BL/6	C57BL/6	Wildtype	Faeces	Chow	DSS	9 weeks	Male	DSS colitis + CS High	Faecal	Endogenous	Laboratory	InVivos Pte Ltd, Singapore	InVivos	Singapore	Singapore	Philip Morris International R&D	Singapore	Singapore	Asia	https://doi.org/10.1038/s41598-020-60175-3	Yes
PRJEB32790	ERR4073761	ERS4268639	SAMEA6504202	SAMEA6504202	The reduction of dextran sulfate sodium-induced colitis severity in mice exposed to cigarette smoke is accompanied by specific gene pathway and microbial shifts	Illumina	2017-08-28	PAIRED	RANDOM	PHILIP MORRIS INTERNATIONAL R&D	C57BL/6	C57BL/6	Wildtype	Faeces	Chow	DSS	9 weeks	Male	DSS colitis + CS High	Faecal	Endogenous	Laboratory	InVivos Pte Ltd, Singapore	InVivos	Singapore	Singapore	Philip Morris International R&D	Singapore	Singapore	Asia	https://doi.org/10.1038/s41598-020-60175-3	Yes
PRJEB32790	ERR4073763	ERS4268640	SAMEA6504203	SAMEA6504203	The reduction of dextran sulfate sodium-induced colitis severity in mice exposed to cigarette smoke is accompanied by specific gene pathway and microbial shifts	Illumina	2017-08-18	PAIRED	RANDOM	PHILIP MORRIS INTERNATIONAL R&D	C57BL/6	C57BL/6	Wildtype	Faeces	Chow	DSS	9 weeks	Male	DSS colitis + CS Low	Faecal	Endogenous	Laboratory	InVivos Pte Ltd, Singapore	InVivos	Singapore	Singapore	Philip Morris International R&D	Singapore	Singapore	Asia	https://doi.org/10.1038/s41598-020-60175-3	Yes
PRJEB32790	ERR4073765	ERS4268640	SAMEA6504203	SAMEA6504203	The reduction of dextran sulfate sodium-induced colitis severity in mice exposed to cigarette smoke is accompanied by specific gene pathway and microbial shifts	Illumina	2017-08-18	PAIRED	RANDOM	PHILIP MORRIS INTERNATIONAL R&D	C57BL/6	C57BL/6	Wildtype	Faeces	Chow	DSS	9 weeks	Male	DSS colitis + CS Low	Faecal	Endogenous	Laboratory	InVivos Pte Ltd, Singapore	InVivos	Singapore	Singapore	Philip Morris International R&D	Singapore	Singapore	Asia	https://doi.org/10.1038/s41598-020-60175-3	Yes
PRJEB32790	ERR4073766	ERS4268641	SAMEA6504204	SAMEA6504204	The reduction of dextran sulfate sodium-induced colitis severity in mice exposed to cigarette smoke is accompanied by specific gene pathway and microbial shifts	Illumina	2017-08-27	PAIRED	RANDOM	PHILIP MORRIS INTERNATIONAL R&D	C57BL/6	C57BL/6	Wildtype	Faeces	Chow	None	9 weeks	Male	Control	Faecal	Endogenous	Laboratory	InVivos Pte Ltd, Singapore	InVivos	Singapore	Singapore	Philip Morris International R&D	Singapore	Singapore	Asia	https://doi.org/10.1038/s41598-020-60175-3	Yes
PRJEB32790	ERR4074280	ERS4268641	SAMEA6504204	SAMEA6504204	The reduction of dextran sulfate sodium-induced colitis severity in mice exposed to cigarette smoke is accompanied by specific gene pathway and microbial shifts	Illumina	2017-08-27	PAIRED	RANDOM	PHILIP MORRIS INTERNATIONAL R&D	C57BL/6	C57BL/6	Wildtype	Faeces	Chow	None	9 weeks	Male	Control	Faecal	Endogenous	Laboratory	InVivos Pte Ltd, Singapore	InVivos	Singapore	Singapore	Philip Morris International R&D	Singapore	Singapore	Asia	https://doi.org/10.1038/s41598-020-60175-3	Yes
PRJEB32790	ERR4074282	ERS4268642	SAMEA6504205	SAMEA6504205	The reduction of dextran sulfate sodium-induced colitis severity in mice exposed to cigarette smoke is accompanied by specific gene pathway and microbial shifts	Illumina	2017-08-27	PAIRED	RANDOM	PHILIP MORRIS INTERNATIONAL R&D	C57BL/6	C57BL/6	Wildtype	Faeces	Chow	None	9 weeks	Male	CS Low	Faecal	Endogenous	Laboratory	InVivos Pte Ltd, Singapore	InVivos	Singapore	Singapore	Philip Morris International R&D	Singapore	Singapore	Asia	https://doi.org/10.1038/s41598-020-60175-3	Yes
PRJEB32790	ERR4074283	ERS4268642	SAMEA6504205	SAMEA6504205	The reduction of dextran sulfate sodium-induced colitis severity in mice exposed to cigarette smoke is accompanied by specific gene pathway and microbial shifts	Illumina	2017-08-27	PAIRED	RANDOM	PHILIP MORRIS INTERNATIONAL R&D	C57BL/6	C57BL/6	Wildtype	Faeces	Chow	None	9 weeks	Male	CS Low	Faecal	Endogenous	Laboratory	InVivos Pte Ltd, Singapore	InVivos	Singapore	Singapore	Philip Morris International R&D	Singapore	Singapore	Asia	https://doi.org/10.1038/s41598-020-60175-3	Yes
PRJEB32790	ERR4074321	ERS4268643	SAMEA6504206	SAMEA6504206	The reduction of dextran sulfate sodium-induced colitis severity in mice exposed to cigarette smoke is accompanied by specific gene pathway and microbial shifts	Illumina	2017-08-18	PAIRED	RANDOM	PHILIP MORRIS INTERNATIONAL R&D	C57BL/6	C57BL/6	Wildtype	Faeces	Chow	DSS	9 weeks	Male	DSS colitis + CS High	Faecal	Endogenous	Laboratory	InVivos Pte Ltd, Singapore	InVivos	Singapore	Singapore	Philip Morris International R&D	Singapore	Singapore	Asia	https://doi.org/10.1038/s41598-020-60175-3	Yes
PRJEB32790	ERR4074324	ERS4268643	SAMEA6504206	SAMEA6504206	The reduction of dextran sulfate sodium-induced colitis severity in mice exposed to cigarette smoke is accompanied by specific gene pathway and microbial shifts	Illumina	2017-08-18	PAIRED	RANDOM	PHILIP MORRIS INTERNATIONAL R&D	C57BL/6	C57BL/6	Wildtype	Faeces	Chow	DSS	9 weeks	Male	DSS colitis + CS High	Faecal	Endogenous	Laboratory	InVivos Pte Ltd, Singapore	InVivos	Singapore	Singapore	Philip Morris International R&D	Singapore	Singapore	Asia	https://doi.org/10.1038/s41598-020-60175-3	Yes
PRJEB32790	ERR4074570	ERS4268645	SAMEA6504208	SAMEA6504208	The reduction of dextran sulfate sodium-induced colitis severity in mice exposed to cigarette smoke is accompanied by specific gene pathway and microbial shifts	Illumina	2017-08-07	PAIRED	RANDOM	PHILIP MORRIS INTERNATIONAL R&D	C57BL/6	C57BL/6	Wildtype	Faeces	Chow	None	9 weeks	Male	CS Low	Faecal	Endogenous	Laboratory	InVivos Pte Ltd, Singapore	InVivos	Singapore	Singapore	Philip Morris International R&D	Singapore	Singapore	Asia	https://doi.org/10.1038/s41598-020-60175-3	Yes
PRJEB32790	ERR4074571	ERS4268646	SAMEA6504209	SAMEA6504209	The reduction of dextran sulfate sodium-induced colitis severity in mice exposed to cigarette smoke is accompanied by specific gene pathway and microbial shifts	Illumina	2017-08-27	PAIRED	RANDOM	PHILIP MORRIS INTERNATIONAL R&D	C57BL/6	C57BL/6	Wildtype	Faeces	Chow	DSS	9 weeks	Male	DSS colitis	Faecal	Endogenous	Laboratory	InVivos Pte Ltd, Singapore	InVivos	Singapore	Singapore	Philip Morris International R&D	Singapore	Singapore	Asia	https://doi.org/10.1038/s41598-020-60175-3	Yes
PRJEB32790	ERR4074572	ERS4268646	SAMEA6504209	SAMEA6504209	The reduction of dextran sulfate sodium-induced colitis severity in mice exposed to cigarette smoke is accompanied by specific gene pathway and microbial shifts	Illumina	2017-08-27	PAIRED	RANDOM	PHILIP MORRIS INTERNATIONAL R&D	C57BL/6	C57BL/6	Wildtype	Faeces	Chow	DSS	9 weeks	Male	DSS colitis	Faecal	Endogenous	Laboratory	InVivos Pte Ltd, Singapore	InVivos	Singapore	Singapore	Philip Morris International R&D	Singapore	Singapore	Asia	https://doi.org/10.1038/s41598-020-60175-3	Yes
PRJEB32790	ERR4074666	ERS4268647	SAMEA6504210	SAMEA6504210	The reduction of dextran sulfate sodium-induced colitis severity in mice exposed to cigarette smoke is accompanied by specific gene pathway and microbial shifts	Illumina	2017-08-18	PAIRED	RANDOM	PHILIP MORRIS INTERNATIONAL R&D	C57BL/6	C57BL/6	Wildtype	Faeces	Chow	None	9 weeks	Male	CS High	Faecal	Endogenous	Laboratory	InVivos Pte Ltd, Singapore	InVivos	Singapore	Singapore	Philip Morris International R&D	Singapore	Singapore	Asia	https://doi.org/10.1038/s41598-020-60175-3	Yes
PRJEB32790	ERR4075187	ERS4268647	SAMEA6504210	SAMEA6504210	The reduction of dextran sulfate sodium-induced colitis severity in mice exposed to cigarette smoke is accompanied by specific gene pathway and microbial shifts	Illumina	2017-08-18	PAIRED	RANDOM	PHILIP MORRIS INTERNATIONAL R&D	C57BL/6	C57BL/6	Wildtype	Faeces	Chow	None	9 weeks	Male	CS High	Faecal	Endogenous	Laboratory	InVivos Pte Ltd, Singapore	InVivos	Singapore	Singapore	Philip Morris International R&D	Singapore	Singapore	Asia	https://doi.org/10.1038/s41598-020-60175-3	Yes
PRJEB32790	ERR4076198	ERS4268648	SAMEA6504211	SAMEA6504211	The reduction of dextran sulfate sodium-induced colitis severity in mice exposed to cigarette smoke is accompanied by specific gene pathway and microbial shifts	Illumina	2017-08-18	PAIRED	RANDOM	PHILIP MORRIS INTERNATIONAL R&D	C57BL/6	C57BL/6	Wildtype	Faeces	Chow	DSS	9 weeks	Male	DSS colitis + CS Medium	Faecal	Endogenous	Laboratory	InVivos Pte Ltd, Singapore	InVivos	Singapore	Singapore	Philip Morris International R&D	Singapore	Singapore	Asia	https://doi.org/10.1038/s41598-020-60175-3	Yes
PRJEB32790	ERR4076693	ERS4268648	SAMEA6504211	SAMEA6504211	The reduction of dextran sulfate sodium-induced colitis severity in mice exposed to cigarette smoke is accompanied by specific gene pathway and microbial shifts	Illumina	2017-08-18	PAIRED	RANDOM	PHILIP MORRIS INTERNATIONAL R&D	C57BL/6	C57BL/6	Wildtype	Faeces	Chow	DSS	9 weeks	Male	DSS colitis + CS Medium	Faecal	Endogenous	Laboratory	InVivos Pte Ltd, Singapore	InVivos	Singapore	Singapore	Philip Morris International R&D	Singapore	Singapore	Asia	https://doi.org/10.1038/s41598-020-60175-3	Yes
PRJEB32790	ERR4077194	ERS4268649	SAMEA6504212	SAMEA6504212	The reduction of dextran sulfate sodium-induced colitis severity in mice exposed to cigarette smoke is accompanied by specific gene pathway and microbial shifts	Illumina	2017-09-04	PAIRED	RANDOM	PHILIP MORRIS INTERNATIONAL R&D	C57BL/6	C57BL/6	Wildtype	Faeces	Chow	DSS	9 weeks	Male	DSS colitis + CS High	Faecal	Endogenous	Laboratory	InVivos Pte Ltd, Singapore	InVivos	Singapore	Singapore	Philip Morris International R&D	Singapore	Singapore	Asia	https://doi.org/10.1038/s41598-020-60175-3	Yes
PRJEB32790	ERR4077195	ERS4268649	SAMEA6504212	SAMEA6504212	The reduction of dextran sulfate sodium-induced colitis severity in mice exposed to cigarette smoke is accompanied by specific gene pathway and microbial shifts	Illumina	2017-09-04	PAIRED	RANDOM	PHILIP MORRIS INTERNATIONAL R&D	C57BL/6	C57BL/6	Wildtype	Faeces	Chow	DSS	9 weeks	Male	DSS colitis + CS High	Faecal	Endogenous	Laboratory	InVivos Pte Ltd, Singapore	InVivos	Singapore	Singapore	Philip Morris International R&D	Singapore	Singapore	Asia	https://doi.org/10.1038/s41598-020-60175-3	Yes
PRJEB32790	ERR4077216	ERS4268650	SAMEA6504213	SAMEA6504213	The reduction of dextran sulfate sodium-induced colitis severity in mice exposed to cigarette smoke is accompanied by specific gene pathway and microbial shifts	Illumina	2017-08-27	PAIRED	RANDOM	PHILIP MORRIS INTERNATIONAL R&D	C57BL/6	C57BL/6	Wildtype	Faeces	Chow	None	9 weeks	Male	CS Medium	Faecal	Endogenous	Laboratory	InVivos Pte Ltd, Singapore	InVivos	Singapore	Singapore	Philip Morris International R&D	Singapore	Singapore	Asia	https://doi.org/10.1038/s41598-020-60175-3	Yes
PRJEB32790	ERR4077220	ERS4268650	SAMEA6504213	SAMEA6504213	The reduction of dextran sulfate sodium-induced colitis severity in mice exposed to cigarette smoke is accompanied by specific gene pathway and microbial shifts	Illumina	2017-08-27	PAIRED	RANDOM	PHILIP MORRIS INTERNATIONAL R&D	C57BL/6	C57BL/6	Wildtype	Faeces	Chow	None	9 weeks	Male	CS Medium	Faecal	Endogenous	Laboratory	InVivos Pte Ltd, Singapore	InVivos	Singapore	Singapore	Philip Morris International R&D	Singapore	Singapore	Asia	https://doi.org/10.1038/s41598-020-60175-3	Yes
PRJEB32790	ERR4077398	ERS4268651	SAMEA6504214	SAMEA6504214	The reduction of dextran sulfate sodium-induced colitis severity in mice exposed to cigarette smoke is accompanied by specific gene pathway and microbial shifts	Illumina	2017-09-05	PAIRED	RANDOM	PHILIP MORRIS INTERNATIONAL R&D	C57BL/6	C57BL/6	Wildtype	Faeces	Chow	DSS	9 weeks	Male	DSS colitis	Faecal	Endogenous	Laboratory	InVivos Pte Ltd, Singapore	InVivos	Singapore	Singapore	Philip Morris International R&D	Singapore	Singapore	Asia	https://doi.org/10.1038/s41598-020-60175-3	Yes
PRJEB32790	ERR4077957	ERS4268651	SAMEA6504214	SAMEA6504214	The reduction of dextran sulfate sodium-induced colitis severity in mice exposed to cigarette smoke is accompanied by specific gene pathway and microbial shifts	Illumina	2017-09-05	PAIRED	RANDOM	PHILIP MORRIS INTERNATIONAL R&D	C57BL/6	C57BL/6	Wildtype	Faeces	Chow	DSS	9 weeks	Male	DSS colitis	Faecal	Endogenous	Laboratory	InVivos Pte Ltd, Singapore	InVivos	Singapore	Singapore	Philip Morris International R&D	Singapore	Singapore	Asia	https://doi.org/10.1038/s41598-020-60175-3	Yes
PRJEB32790	ERR4078049	ERS4268652	SAMEA6504215	SAMEA6504215	The reduction of dextran sulfate sodium-induced colitis severity in mice exposed to cigarette smoke is accompanied by specific gene pathway and microbial shifts	Illumina	2017-08-27	PAIRED	RANDOM	PHILIP MORRIS INTERNATIONAL R&D	C57BL/6	C57BL/6	Wildtype	Faeces	Chow	DSS	9 weeks	Male	DSS colitis + CS Medium	Faecal	Endogenous	Laboratory	InVivos Pte Ltd, Singapore	InVivos	Singapore	Singapore	Philip Morris International R&D	Singapore	Singapore	Asia	https://doi.org/10.1038/s41598-020-60175-3	Yes
PRJEB32790	ERR4078128	ERS4268652	SAMEA6504215	SAMEA6504215	The reduction of dextran sulfate sodium-induced colitis severity in mice exposed to cigarette smoke is accompanied by specific gene pathway and microbial shifts	Illumina	2017-08-27	PAIRED	RANDOM	PHILIP MORRIS INTERNATIONAL R&D	C57BL/6	C57BL/6	Wildtype	Faeces	Chow	DSS	9 weeks	Male	DSS colitis + CS Medium	Faecal	Endogenous	Laboratory	InVivos Pte Ltd, Singapore	InVivos	Singapore	Singapore	Philip Morris International R&D	Singapore	Singapore	Asia	https://doi.org/10.1038/s41598-020-60175-3	Yes
PRJEB32790	ERR4078130	ERS4268653	SAMEA6504216	SAMEA6504216	The reduction of dextran sulfate sodium-induced colitis severity in mice exposed to cigarette smoke is accompanied by specific gene pathway and microbial shifts	Illumina	2017-08-27	PAIRED	RANDOM	PHILIP MORRIS INTERNATIONAL R&D	C57BL/6	C57BL/6	Wildtype	Faeces	Chow	DSS	9 weeks	Male	DSS colitis + CS Medium	Faecal	Endogenous	Laboratory	InVivos Pte Ltd, Singapore	InVivos	Singapore	Singapore	Philip Morris International R&D	Singapore	Singapore	Asia	https://doi.org/10.1038/s41598-020-60175-3	Yes
PRJEB32790	ERR4078134	ERS4268653	SAMEA6504216	SAMEA6504216	The reduction of dextran sulfate sodium-induced colitis severity in mice exposed to cigarette smoke is accompanied by specific gene pathway and microbial shifts	Illumina	2017-08-27	PAIRED	RANDOM	PHILIP MORRIS INTERNATIONAL R&D	C57BL/6	C57BL/6	Wildtype	Faeces	Chow	DSS	9 weeks	Male	DSS colitis + CS Medium	Faecal	Endogenous	Laboratory	InVivos Pte Ltd, Singapore	InVivos	Singapore	Singapore	Philip Morris International R&D	Singapore	Singapore	Asia	https://doi.org/10.1038/s41598-020-60175-3	Yes
PRJEB32790	ERR4078156	ERS4268654	SAMEA6504217	SAMEA6504217	The reduction of dextran sulfate sodium-induced colitis severity in mice exposed to cigarette smoke is accompanied by specific gene pathway and microbial shifts	Illumina	2017-08-27	PAIRED	RANDOM	PHILIP MORRIS INTERNATIONAL R&D	C57BL/6	C57BL/6	Wildtype	Faeces	Chow	None	9 weeks	Male	CS Medium	Faecal	Endogenous	Laboratory	InVivos Pte Ltd, Singapore	InVivos	Singapore	Singapore	Philip Morris International R&D	Singapore	Singapore	Asia	https://doi.org/10.1038/s41598-020-60175-3	Yes
PRJEB32790	ERR4078324	ERS4268654	SAMEA6504217	SAMEA6504217	The reduction of dextran sulfate sodium-induced colitis severity in mice exposed to cigarette smoke is accompanied by specific gene pathway and microbial shifts	Illumina	2017-08-27	PAIRED	RANDOM	PHILIP MORRIS INTERNATIONAL R&D	C57BL/6	C57BL/6	Wildtype	Faeces	Chow	None	9 weeks	Male	CS Medium	Faecal	Endogenous	Laboratory	InVivos Pte Ltd, Singapore	InVivos	Singapore	Singapore	Philip Morris International R&D	Singapore	Singapore	Asia	https://doi.org/10.1038/s41598-020-60175-3	Yes
PRJEB32790	ERR4078556	ERS4268655	SAMEA6504218	SAMEA6504218	The reduction of dextran sulfate sodium-induced colitis severity in mice exposed to cigarette smoke is accompanied by specific gene pathway and microbial shifts	Illumina	2017-09-04	PAIRED	RANDOM	PHILIP MORRIS INTERNATIONAL R&D	C57BL/6	C57BL/6	Wildtype	Faeces	Chow	None	9 weeks	Male	CS Medium	Faecal	Endogenous	Laboratory	InVivos Pte Ltd, Singapore	InVivos	Singapore	Singapore	Philip Morris International R&D	Singapore	Singapore	Asia	https://doi.org/10.1038/s41598-020-60175-3	Yes
PRJEB32790	ERR4078863	ERS4268655	SAMEA6504218	SAMEA6504218	The reduction of dextran sulfate sodium-induced colitis severity in mice exposed to cigarette smoke is accompanied by specific gene pathway and microbial shifts	Illumina	2017-09-04	PAIRED	RANDOM	PHILIP MORRIS INTERNATIONAL R&D	C57BL/6	C57BL/6	Wildtype	Faeces	Chow	None	9 weeks	Male	CS Medium	Faecal	Endogenous	Laboratory	InVivos Pte Ltd, Singapore	InVivos	Singapore	Singapore	Philip Morris International R&D	Singapore	Singapore	Asia	https://doi.org/10.1038/s41598-020-60175-3	Yes
PRJEB32790	ERR4078864	ERS4268656	SAMEA6504219	SAMEA6504219	The reduction of dextran sulfate sodium-induced colitis severity in mice exposed to cigarette smoke is accompanied by specific gene pathway and microbial shifts	Illumina	2017-08-07	PAIRED	RANDOM	PHILIP MORRIS INTERNATIONAL R&D	C57BL/6	C57BL/6	Wildtype	Faeces	Chow	DSS	9 weeks	Male	DSS colitis + CS High	Faecal	Endogenous	Laboratory	InVivos Pte Ltd, Singapore	InVivos	Singapore	Singapore	Philip Morris International R&D	Singapore	Singapore	Asia	https://doi.org/10.1038/s41598-020-60175-3	Yes
PRJEB32790	ERR4078927	ERS4268657	SAMEA6504220	SAMEA6504220	The reduction of dextran sulfate sodium-induced colitis severity in mice exposed to cigarette smoke is accompanied by specific gene pathway and microbial shifts	Illumina	2017-09-05	PAIRED	RANDOM	PHILIP MORRIS INTERNATIONAL R&D	C57BL/6	C57BL/6	Wildtype	Faeces	Chow	None	9 weeks	Male	CS Low	Faecal	Endogenous	Laboratory	InVivos Pte Ltd, Singapore	InVivos	Singapore	Singapore	Philip Morris International R&D	Singapore	Singapore	Asia	https://doi.org/10.1038/s41598-020-60175-3	Yes
PRJEB32790	ERR4079031	ERS4268657	SAMEA6504220	SAMEA6504220	The reduction of dextran sulfate sodium-induced colitis severity in mice exposed to cigarette smoke is accompanied by specific gene pathway and microbial shifts	Illumina	2017-09-05	PAIRED	RANDOM	PHILIP MORRIS INTERNATIONAL R&D	C57BL/6	C57BL/6	Wildtype	Faeces	Chow	None	9 weeks	Male	CS Low	Faecal	Endogenous	Laboratory	InVivos Pte Ltd, Singapore	InVivos	Singapore	Singapore	Philip Morris International R&D	Singapore	Singapore	Asia	https://doi.org/10.1038/s41598-020-60175-3	Yes
PRJEB32790	ERR4079037	ERS4268658	SAMEA6504221	SAMEA6504221	The reduction of dextran sulfate sodium-induced colitis severity in mice exposed to cigarette smoke is accompanied by specific gene pathway and microbial shifts	Illumina	2017-08-28	PAIRED	RANDOM	PHILIP MORRIS INTERNATIONAL R&D	C57BL/6	C57BL/6	Wildtype	Faeces	Chow	None	9 weeks	Male	CS Low	Faecal	Endogenous	Laboratory	InVivos Pte Ltd, Singapore	InVivos	Singapore	Singapore	Philip Morris International R&D	Singapore	Singapore	Asia	https://doi.org/10.1038/s41598-020-60175-3	Yes
PRJEB32790	ERR4079042	ERS4268658	SAMEA6504221	SAMEA6504221	The reduction of dextran sulfate sodium-induced colitis severity in mice exposed to cigarette smoke is accompanied by specific gene pathway and microbial shifts	Illumina	2017-08-28	PAIRED	RANDOM	PHILIP MORRIS INTERNATIONAL R&D	C57BL/6	C57BL/6	Wildtype	Faeces	Chow	None	9 weeks	Male	CS Low	Faecal	Endogenous	Laboratory	InVivos Pte Ltd, Singapore	InVivos	Singapore	Singapore	Philip Morris International R&D	Singapore	Singapore	Asia	https://doi.org/10.1038/s41598-020-60175-3	Yes
PRJEB32790	ERR4079130	ERS4268659	SAMEA6504222	SAMEA6504222	The reduction of dextran sulfate sodium-induced colitis severity in mice exposed to cigarette smoke is accompanied by specific gene pathway and microbial shifts	Illumina	2017-08-07	PAIRED	RANDOM	PHILIP MORRIS INTERNATIONAL R&D	C57BL/6	C57BL/6	Wildtype	Faeces	Chow	DSS	9 weeks	Male	DSS colitis + CS Medium	Faecal	Endogenous	Laboratory	InVivos Pte Ltd, Singapore	InVivos	Singapore	Singapore	Philip Morris International R&D	Singapore	Singapore	Asia	https://doi.org/10.1038/s41598-020-60175-3	Yes
PRJEB32790	ERR4079136	ERS4268659	SAMEA6504222	SAMEA6504222	The reduction of dextran sulfate sodium-induced colitis severity in mice exposed to cigarette smoke is accompanied by specific gene pathway and microbial shifts	Illumina	2017-08-07	PAIRED	RANDOM	PHILIP MORRIS INTERNATIONAL R&D	C57BL/6	C57BL/6	Wildtype	Faeces	Chow	DSS	9 weeks	Male	DSS colitis + CS Medium	Faecal	Endogenous	Laboratory	InVivos Pte Ltd, Singapore	InVivos	Singapore	Singapore	Philip Morris International R&D	Singapore	Singapore	Asia	https://doi.org/10.1038/s41598-020-60175-3	Yes
PRJEB32790	ERR4079291	ERS4268660	SAMEA6504223	SAMEA6504223	The reduction of dextran sulfate sodium-induced colitis severity in mice exposed to cigarette smoke is accompanied by specific gene pathway and microbial shifts	Illumina	2017-08-18	PAIRED	RANDOM	PHILIP MORRIS INTERNATIONAL R&D	C57BL/6	C57BL/6	Wildtype	Faeces	Chow	None	9 weeks	Male	Control	Faecal	Endogenous	Laboratory	InVivos Pte Ltd, Singapore	InVivos	Singapore	Singapore	Philip Morris International R&D	Singapore	Singapore	Asia	https://doi.org/10.1038/s41598-020-60175-3	Yes
PRJEB32790	ERR4080110	ERS4268660	SAMEA6504223	SAMEA6504223	The reduction of dextran sulfate sodium-induced colitis severity in mice exposed to cigarette smoke is accompanied by specific gene pathway and microbial shifts	Illumina	2017-08-18	PAIRED	RANDOM	PHILIP MORRIS INTERNATIONAL R&D	C57BL/6	C57BL/6	Wildtype	Faeces	Chow	None	9 weeks	Male	Control	Faecal	Endogenous	Laboratory	InVivos Pte Ltd, Singapore	InVivos	Singapore	Singapore	Philip Morris International R&D	Singapore	Singapore	Asia	https://doi.org/10.1038/s41598-020-60175-3	Yes
PRJEB32790	ERR4080118	ERS4268661	SAMEA6504224	SAMEA6504224	The reduction of dextran sulfate sodium-induced colitis severity in mice exposed to cigarette smoke is accompanied by specific gene pathway and microbial shifts	Illumina	2017-09-04	PAIRED	RANDOM	PHILIP MORRIS INTERNATIONAL R&D	C57BL/6	C57BL/6	Wildtype	Faeces	Chow	None	9 weeks	Male	CS High	Faecal	Endogenous	Laboratory	InVivos Pte Ltd, Singapore	InVivos	Singapore	Singapore	Philip Morris International R&D	Singapore	Singapore	Asia	https://doi.org/10.1038/s41598-020-60175-3	Yes
PRJEB32790	ERR4080121	ERS4268661	SAMEA6504224	SAMEA6504224	The reduction of dextran sulfate sodium-induced colitis severity in mice exposed to cigarette smoke is accompanied by specific gene pathway and microbial shifts	Illumina	2017-09-04	PAIRED	RANDOM	PHILIP MORRIS INTERNATIONAL R&D	C57BL/6	C57BL/6	Wildtype	Faeces	Chow	None	9 weeks	Male	CS High	Faecal	Endogenous	Laboratory	InVivos Pte Ltd, Singapore	InVivos	Singapore	Singapore	Philip Morris International R&D	Singapore	Singapore	Asia	https://doi.org/10.1038/s41598-020-60175-3	Yes
PRJEB32790	ERR4080134	ERS4268662	SAMEA6504225	SAMEA6504225	The reduction of dextran sulfate sodium-induced colitis severity in mice exposed to cigarette smoke is accompanied by specific gene pathway and microbial shifts	Illumina	2017-08-18	PAIRED	RANDOM	PHILIP MORRIS INTERNATIONAL R&D	C57BL/6	C57BL/6	Wildtype	Faeces	Chow	DSS	9 weeks	Male	DSS colitis + CS High	Faecal	Endogenous	Laboratory	InVivos Pte Ltd, Singapore	InVivos	Singapore	Singapore	Philip Morris International R&D	Singapore	Singapore	Asia	https://doi.org/10.1038/s41598-020-60175-3	Yes
PRJEB32790	ERR4080135	ERS4268662	SAMEA6504225	SAMEA6504225	The reduction of dextran sulfate sodium-induced colitis severity in mice exposed to cigarette smoke is accompanied by specific gene pathway and microbial shifts	Illumina	2017-08-18	PAIRED	RANDOM	PHILIP MORRIS INTERNATIONAL R&D	C57BL/6	C57BL/6	Wildtype	Faeces	Chow	DSS	9 weeks	Male	DSS colitis + CS High	Faecal	Endogenous	Laboratory	InVivos Pte Ltd, Singapore	InVivos	Singapore	Singapore	Philip Morris International R&D	Singapore	Singapore	Asia	https://doi.org/10.1038/s41598-020-60175-3	Yes
PRJEB32790	ERR4080165	ERS4268663	SAMEA6504226	SAMEA6504226	The reduction of dextran sulfate sodium-induced colitis severity in mice exposed to cigarette smoke is accompanied by specific gene pathway and microbial shifts	Illumina	2017-08-07	PAIRED	RANDOM	PHILIP MORRIS INTERNATIONAL R&D	C57BL/6	C57BL/6	Wildtype	Faeces	Chow	DSS	9 weeks	Male	DSS colitis + CS Low	Faecal	Endogenous	Laboratory	InVivos Pte Ltd, Singapore	InVivos	Singapore	Singapore	Philip Morris International R&D	Singapore	Singapore	Asia	https://doi.org/10.1038/s41598-020-60175-3	Yes
PRJEB32790	ERR4080167	ERS4268663	SAMEA6504226	SAMEA6504226	The reduction of dextran sulfate sodium-induced colitis severity in mice exposed to cigarette smoke is accompanied by specific gene pathway and microbial shifts	Illumina	2017-08-07	PAIRED	RANDOM	PHILIP MORRIS INTERNATIONAL R&D	C57BL/6	C57BL/6	Wildtype	Faeces	Chow	DSS	9 weeks	Male	DSS colitis + CS Low	Faecal	Endogenous	Laboratory	InVivos Pte Ltd, Singapore	InVivos	Singapore	Singapore	Philip Morris International R&D	Singapore	Singapore	Asia	https://doi.org/10.1038/s41598-020-60175-3	Yes
PRJEB32790	ERR4080168	ERS4268664	SAMEA6504227	SAMEA6504227	The reduction of dextran sulfate sodium-induced colitis severity in mice exposed to cigarette smoke is accompanied by specific gene pathway and microbial shifts	Illumina	2017-08-27	PAIRED	RANDOM	PHILIP MORRIS INTERNATIONAL R&D	C57BL/6	C57BL/6	Wildtype	Faeces	Chow	DSS	9 weeks	Male	DSS colitis + CS High	Faecal	Endogenous	Laboratory	InVivos Pte Ltd, Singapore	InVivos	Singapore	Singapore	Philip Morris International R&D	Singapore	Singapore	Asia	https://doi.org/10.1038/s41598-020-60175-3	Yes
PRJEB32790	ERR4080170	ERS4268664	SAMEA6504227	SAMEA6504227	The reduction of dextran sulfate sodium-induced colitis severity in mice exposed to cigarette smoke is accompanied by specific gene pathway and microbial shifts	Illumina	2017-08-27	PAIRED	RANDOM	PHILIP MORRIS INTERNATIONAL R&D	C57BL/6	C57BL/6	Wildtype	Faeces	Chow	DSS	9 weeks	Male	DSS colitis + CS High	Faecal	Endogenous	Laboratory	InVivos Pte Ltd, Singapore	InVivos	Singapore	Singapore	Philip Morris International R&D	Singapore	Singapore	Asia	https://doi.org/10.1038/s41598-020-60175-3	Yes
PRJEB32790	ERR4080205	ERS4268665	SAMEA6504228	SAMEA6504228	The reduction of dextran sulfate sodium-induced colitis severity in mice exposed to cigarette smoke is accompanied by specific gene pathway and microbial shifts	Illumina	2017-09-04	PAIRED	RANDOM	PHILIP MORRIS INTERNATIONAL R&D	C57BL/6	C57BL/6	Wildtype	Faeces	Chow	None	9 weeks	Male	Control	Faecal	Endogenous	Laboratory	InVivos Pte Ltd, Singapore	InVivos	Singapore	Singapore	Philip Morris International R&D	Singapore	Singapore	Asia	https://doi.org/10.1038/s41598-020-60175-3	Yes
PRJEB32790	ERR4080208	ERS4268665	SAMEA6504228	SAMEA6504228	The reduction of dextran sulfate sodium-induced colitis severity in mice exposed to cigarette smoke is accompanied by specific gene pathway and microbial shifts	Illumina	2017-09-04	PAIRED	RANDOM	PHILIP MORRIS INTERNATIONAL R&D	C57BL/6	C57BL/6	Wildtype	Faeces	Chow	None	9 weeks	Male	Control	Faecal	Endogenous	Laboratory	InVivos Pte Ltd, Singapore	InVivos	Singapore	Singapore	Philip Morris International R&D	Singapore	Singapore	Asia	https://doi.org/10.1038/s41598-020-60175-3	Yes
PRJEB32790	ERR4080210	ERS4268666	SAMEA6504229	SAMEA6504229	The reduction of dextran sulfate sodium-induced colitis severity in mice exposed to cigarette smoke is accompanied by specific gene pathway and microbial shifts	Illumina	2017-09-04	PAIRED	RANDOM	PHILIP MORRIS INTERNATIONAL R&D	C57BL/6	C57BL/6	Wildtype	Faeces	Chow	DSS	9 weeks	Male	DSS colitis + CS Low	Faecal	Endogenous	Laboratory	InVivos Pte Ltd, Singapore	InVivos	Singapore	Singapore	Philip Morris International R&D	Singapore	Singapore	Asia	https://doi.org/10.1038/s41598-020-60175-3	Yes
PRJEB32790	ERR4080212	ERS4268666	SAMEA6504229	SAMEA6504229	The reduction of dextran sulfate sodium-induced colitis severity in mice exposed to cigarette smoke is accompanied by specific gene pathway and microbial shifts	Illumina	2017-09-04	PAIRED	RANDOM	PHILIP MORRIS INTERNATIONAL R&D	C57BL/6	C57BL/6	Wildtype	Faeces	Chow	DSS	9 weeks	Male	DSS colitis + CS Low	Faecal	Endogenous	Laboratory	InVivos Pte Ltd, Singapore	InVivos	Singapore	Singapore	Philip Morris International R&D	Singapore	Singapore	Asia	https://doi.org/10.1038/s41598-020-60175-3	Yes
PRJEB32790	ERR4080214	ERS4268667	SAMEA6504230	SAMEA6504230	The reduction of dextran sulfate sodium-induced colitis severity in mice exposed to cigarette smoke is accompanied by specific gene pathway and microbial shifts	Illumina	2017-08-18	PAIRED	RANDOM	PHILIP MORRIS INTERNATIONAL R&D	C57BL/6	C57BL/6	Wildtype	Faeces	Chow	DSS	9 weeks	Male	DSS colitis + CS Medium	Faecal	Endogenous	Laboratory	InVivos Pte Ltd, Singapore	InVivos	Singapore	Singapore	Philip Morris International R&D	Singapore	Singapore	Asia	https://doi.org/10.1038/s41598-020-60175-3	Yes
PRJEB32790	ERR4080297	ERS4268667	SAMEA6504230	SAMEA6504230	The reduction of dextran sulfate sodium-induced colitis severity in mice exposed to cigarette smoke is accompanied by specific gene pathway and microbial shifts	Illumina	2017-08-18	PAIRED	RANDOM	PHILIP MORRIS INTERNATIONAL R&D	C57BL/6	C57BL/6	Wildtype	Faeces	Chow	DSS	9 weeks	Male	DSS colitis + CS Medium	Faecal	Endogenous	Laboratory	InVivos Pte Ltd, Singapore	InVivos	Singapore	Singapore	Philip Morris International R&D	Singapore	Singapore	Asia	https://doi.org/10.1038/s41598-020-60175-3	Yes
PRJEB32790	ERR4080299	ERS4268668	SAMEA6504231	SAMEA6504231	The reduction of dextran sulfate sodium-induced colitis severity in mice exposed to cigarette smoke is accompanied by specific gene pathway and microbial shifts	Illumina	2017-08-18	PAIRED	RANDOM	PHILIP MORRIS INTERNATIONAL R&D	C57BL/6	C57BL/6	Wildtype	Faeces	Chow	None	9 weeks	Male	CS High	Faecal	Endogenous	Laboratory	InVivos Pte Ltd, Singapore	InVivos	Singapore	Singapore	Philip Morris International R&D	Singapore	Singapore	Asia	https://doi.org/10.1038/s41598-020-60175-3	Yes
PRJEB32790	ERR4080300	ERS4268668	SAMEA6504231	SAMEA6504231	The reduction of dextran sulfate sodium-induced colitis severity in mice exposed to cigarette smoke is accompanied by specific gene pathway and microbial shifts	Illumina	2017-08-18	PAIRED	RANDOM	PHILIP MORRIS INTERNATIONAL R&D	C57BL/6	C57BL/6	Wildtype	Faeces	Chow	None	9 weeks	Male	CS High	Faecal	Endogenous	Laboratory	InVivos Pte Ltd, Singapore	InVivos	Singapore	Singapore	Philip Morris International R&D	Singapore	Singapore	Asia	https://doi.org/10.1038/s41598-020-60175-3	Yes
PRJEB32790	ERR4081988	ERS4268669	SAMEA6504232	SAMEA6504232	The reduction of dextran sulfate sodium-induced colitis severity in mice exposed to cigarette smoke is accompanied by specific gene pathway and microbial shifts	Illumina	2017-09-04	PAIRED	RANDOM	PHILIP MORRIS INTERNATIONAL R&D	C57BL/6	C57BL/6	Wildtype	Faeces	Chow	DSS	9 weeks	Male	DSS colitis	Faecal	Endogenous	Laboratory	InVivos Pte Ltd, Singapore	InVivos	Singapore	Singapore	Philip Morris International R&D	Singapore	Singapore	Asia	https://doi.org/10.1038/s41598-020-60175-3	Yes
PRJEB32790	ERR4081990	ERS4268669	SAMEA6504232	SAMEA6504232	The reduction of dextran sulfate sodium-induced colitis severity in mice exposed to cigarette smoke is accompanied by specific gene pathway and microbial shifts	Illumina	2017-09-04	PAIRED	RANDOM	PHILIP MORRIS INTERNATIONAL R&D	C57BL/6	C57BL/6	Wildtype	Faeces	Chow	DSS	9 weeks	Male	DSS colitis	Faecal	Endogenous	Laboratory	InVivos Pte Ltd, Singapore	InVivos	Singapore	Singapore	Philip Morris International R&D	Singapore	Singapore	Asia	https://doi.org/10.1038/s41598-020-60175-3	Yes
PRJEB32790	ERR4081992	ERS4268670	SAMEA6504233	SAMEA6504233	The reduction of dextran sulfate sodium-induced colitis severity in mice exposed to cigarette smoke is accompanied by specific gene pathway and microbial shifts	Illumina	2017-08-07	PAIRED	RANDOM	PHILIP MORRIS INTERNATIONAL R&D	C57BL/6	C57BL/6	Wildtype	Faeces	Chow	DSS	9 weeks	Male	DSS colitis	Faecal	Endogenous	Laboratory	InVivos Pte Ltd, Singapore	InVivos	Singapore	Singapore	Philip Morris International R&D	Singapore	Singapore	Asia	https://doi.org/10.1038/s41598-020-60175-3	Yes
PRJEB32790	ERR4081993	ERS4268670	SAMEA6504233	SAMEA6504233	The reduction of dextran sulfate sodium-induced colitis severity in mice exposed to cigarette smoke is accompanied by specific gene pathway and microbial shifts	Illumina	2017-08-07	PAIRED	RANDOM	PHILIP MORRIS INTERNATIONAL R&D	C57BL/6	C57BL/6	Wildtype	Faeces	Chow	DSS	9 weeks	Male	DSS colitis	Faecal	Endogenous	Laboratory	InVivos Pte Ltd, Singapore	InVivos	Singapore	Singapore	Philip Morris International R&D	Singapore	Singapore	Asia	https://doi.org/10.1038/s41598-020-60175-3	Yes
PRJEB32790	ERR4081999	ERS4268671	SAMEA6504234	SAMEA6504234	The reduction of dextran sulfate sodium-induced colitis severity in mice exposed to cigarette smoke is accompanied by specific gene pathway and microbial shifts	Illumina	2017-08-18	PAIRED	RANDOM	PHILIP MORRIS INTERNATIONAL R&D	C57BL/6	C57BL/6	Wildtype	Faeces	Chow	DSS	9 weeks	Male	DSS colitis + CS Low	Faecal	Endogenous	Laboratory	InVivos Pte Ltd, Singapore	InVivos	Singapore	Singapore	Philip Morris International R&D	Singapore	Singapore	Asia	https://doi.org/10.1038/s41598-020-60175-3	Yes
PRJEB32790	ERR4082015	ERS4268671	SAMEA6504234	SAMEA6504234	The reduction of dextran sulfate sodium-induced colitis severity in mice exposed to cigarette smoke is accompanied by specific gene pathway and microbial shifts	Illumina	2017-08-18	PAIRED	RANDOM	PHILIP MORRIS INTERNATIONAL R&D	C57BL/6	C57BL/6	Wildtype	Faeces	Chow	DSS	9 weeks	Male	DSS colitis + CS Low	Faecal	Endogenous	Laboratory	InVivos Pte Ltd, Singapore	InVivos	Singapore	Singapore	Philip Morris International R&D	Singapore	Singapore	Asia	https://doi.org/10.1038/s41598-020-60175-3	Yes
PRJEB32790	ERR4082019	ERS4268672	SAMEA6504235	SAMEA6504235	The reduction of dextran sulfate sodium-induced colitis severity in mice exposed to cigarette smoke is accompanied by specific gene pathway and microbial shifts	Illumina	2017-09-05	PAIRED	RANDOM	PHILIP MORRIS INTERNATIONAL R&D	C57BL/6	C57BL/6	Wildtype	Faeces	Chow	DSS	9 weeks	Male	DSS colitis + CS Medium	Faecal	Endogenous	Laboratory	InVivos Pte Ltd, Singapore	InVivos	Singapore	Singapore	Philip Morris International R&D	Singapore	Singapore	Asia	https://doi.org/10.1038/s41598-020-60175-3	Yes
PRJEB32790	ERR4082021	ERS4268672	SAMEA6504235	SAMEA6504235	The reduction of dextran sulfate sodium-induced colitis severity in mice exposed to cigarette smoke is accompanied by specific gene pathway and microbial shifts	Illumina	2017-09-05	PAIRED	RANDOM	PHILIP MORRIS INTERNATIONAL R&D	C57BL/6	C57BL/6	Wildtype	Faeces	Chow	DSS	9 weeks	Male	DSS colitis + CS Medium	Faecal	Endogenous	Laboratory	InVivos Pte Ltd, Singapore	InVivos	Singapore	Singapore	Philip Morris International R&D	Singapore	Singapore	Asia	https://doi.org/10.1038/s41598-020-60175-3	Yes
PRJEB32790	ERR4082023	ERS4268673	SAMEA6504236	SAMEA6504236	The reduction of dextran sulfate sodium-induced colitis severity in mice exposed to cigarette smoke is accompanied by specific gene pathway and microbial shifts	Illumina	2017-08-07	PAIRED	RANDOM	PHILIP MORRIS INTERNATIONAL R&D	C57BL/6	C57BL/6	Wildtype	Faeces	Chow	None	9 weeks	Male	CS High	Faecal	Endogenous	Laboratory	InVivos Pte Ltd, Singapore	InVivos	Singapore	Singapore	Philip Morris International R&D	Singapore	Singapore	Asia	https://doi.org/10.1038/s41598-020-60175-3	Yes
PRJEB32790	ERR4082024	ERS4268673	SAMEA6504236	SAMEA6504236	The reduction of dextran sulfate sodium-induced colitis severity in mice exposed to cigarette smoke is accompanied by specific gene pathway and microbial shifts	Illumina	2017-08-07	PAIRED	RANDOM	PHILIP MORRIS INTERNATIONAL R&D	C57BL/6	C57BL/6	Wildtype	Faeces	Chow	None	9 weeks	Male	CS High	Faecal	Endogenous	Laboratory	InVivos Pte Ltd, Singapore	InVivos	Singapore	Singapore	Philip Morris International R&D	Singapore	Singapore	Asia	https://doi.org/10.1038/s41598-020-60175-3	Yes
PRJEB32790	ERR4082070	ERS4268674	SAMEA6504237	SAMEA6504237	The reduction of dextran sulfate sodium-induced colitis severity in mice exposed to cigarette smoke is accompanied by specific gene pathway and microbial shifts	Illumina	2017-08-28	PAIRED	RANDOM	PHILIP MORRIS INTERNATIONAL R&D	C57BL/6	C57BL/6	Wildtype	Faeces	Chow	DSS	9 weeks	Male	DSS colitis	Faecal	Endogenous	Laboratory	InVivos Pte Ltd, Singapore	InVivos	Singapore	Singapore	Philip Morris International R&D	Singapore	Singapore	Asia	https://doi.org/10.1038/s41598-020-60175-3	Yes
PRJEB32790	ERR4082091	ERS4268674	SAMEA6504237	SAMEA6504237	The reduction of dextran sulfate sodium-induced colitis severity in mice exposed to cigarette smoke is accompanied by specific gene pathway and microbial shifts	Illumina	2017-08-28	PAIRED	RANDOM	PHILIP MORRIS INTERNATIONAL R&D	C57BL/6	C57BL/6	Wildtype	Faeces	Chow	DSS	9 weeks	Male	DSS colitis	Faecal	Endogenous	Laboratory	InVivos Pte Ltd, Singapore	InVivos	Singapore	Singapore	Philip Morris International R&D	Singapore	Singapore	Asia	https://doi.org/10.1038/s41598-020-60175-3	Yes
PRJEB32790	ERR4082158	ERS4268675	SAMEA6504238	SAMEA6504238	The reduction of dextran sulfate sodium-induced colitis severity in mice exposed to cigarette smoke is accompanied by specific gene pathway and microbial shifts	Illumina	2017-08-27	PAIRED	RANDOM	PHILIP MORRIS INTERNATIONAL R&D	C57BL/6	C57BL/6	Wildtype	Faeces	Chow	DSS	9 weeks	Male	DSS colitis + CS Low	Faecal	Endogenous	Laboratory	InVivos Pte Ltd, Singapore	InVivos	Singapore	Singapore	Philip Morris International R&D	Singapore	Singapore	Asia	https://doi.org/10.1038/s41598-020-60175-3	Yes
PRJEB32790	ERR4082199	ERS4268676	SAMEA6504239	SAMEA6504239	The reduction of dextran sulfate sodium-induced colitis severity in mice exposed to cigarette smoke is accompanied by specific gene pathway and microbial shifts	Illumina	2017-08-18	PAIRED	RANDOM	PHILIP MORRIS INTERNATIONAL R&D	C57BL/6	C57BL/6	Wildtype	Faeces	Chow	DSS	9 weeks	Male	DSS colitis	Faecal	Endogenous	Laboratory	InVivos Pte Ltd, Singapore	InVivos	Singapore	Singapore	Philip Morris International R&D	Singapore	Singapore	Asia	https://doi.org/10.1038/s41598-020-60175-3	Yes
PRJEB32790	ERR4082416	ERS4268676	SAMEA6504239	SAMEA6504239	The reduction of dextran sulfate sodium-induced colitis severity in mice exposed to cigarette smoke is accompanied by specific gene pathway and microbial shifts	Illumina	2017-08-18	PAIRED	RANDOM	PHILIP MORRIS INTERNATIONAL R&D	C57BL/6	C57BL/6	Wildtype	Faeces	Chow	DSS	9 weeks	Male	DSS colitis	Faecal	Endogenous	Laboratory	InVivos Pte Ltd, Singapore	InVivos	Singapore	Singapore	Philip Morris International R&D	Singapore	Singapore	Asia	https://doi.org/10.1038/s41598-020-60175-3	Yes
PRJEB32790	ERR4082456	ERS4268677	SAMEA6504240	SAMEA6504240	The reduction of dextran sulfate sodium-induced colitis severity in mice exposed to cigarette smoke is accompanied by specific gene pathway and microbial shifts	Illumina	2017-08-07	PAIRED	RANDOM	PHILIP MORRIS INTERNATIONAL R&D	C57BL/6	C57BL/6	Wildtype	Faeces	Chow	DSS	9 weeks	Male	DSS colitis + CS Low	Faecal	Endogenous	Laboratory	InVivos Pte Ltd, Singapore	InVivos	Singapore	Singapore	Philip Morris International R&D	Singapore	Singapore	Asia	https://doi.org/10.1038/s41598-020-60175-3	Yes
PRJEB32790	ERR4082465	ERS4268678	SAMEA6504241	SAMEA6504241	The reduction of dextran sulfate sodium-induced colitis severity in mice exposed to cigarette smoke is accompanied by specific gene pathway and microbial shifts	Illumina	2017-08-27	PAIRED	RANDOM	PHILIP MORRIS INTERNATIONAL R&D	C57BL/6	C57BL/6	Wildtype	Faeces	Chow	DSS	9 weeks	Male	DSS colitis + CS High	Faecal	Endogenous	Laboratory	InVivos Pte Ltd, Singapore	InVivos	Singapore	Singapore	Philip Morris International R&D	Singapore	Singapore	Asia	https://doi.org/10.1038/s41598-020-60175-3	Yes
PRJEB32790	ERR4082488	ERS4268678	SAMEA6504241	SAMEA6504241	The reduction of dextran sulfate sodium-induced colitis severity in mice exposed to cigarette smoke is accompanied by specific gene pathway and microbial shifts	Illumina	2017-08-27	PAIRED	RANDOM	PHILIP MORRIS INTERNATIONAL R&D	C57BL/6	C57BL/6	Wildtype	Faeces	Chow	DSS	9 weeks	Male	DSS colitis + CS High	Faecal	Endogenous	Laboratory	InVivos Pte Ltd, Singapore	InVivos	Singapore	Singapore	Philip Morris International R&D	Singapore	Singapore	Asia	https://doi.org/10.1038/s41598-020-60175-3	Yes
PRJEB32790	ERR4082522	ERS4268679	SAMEA6504242	SAMEA6504242	The reduction of dextran sulfate sodium-induced colitis severity in mice exposed to cigarette smoke is accompanied by specific gene pathway and microbial shifts	Illumina	2017-08-27	PAIRED	RANDOM	PHILIP MORRIS INTERNATIONAL R&D	C57BL/6	C57BL/6	Wildtype	Faeces	Chow	DSS	9 weeks	Male	DSS colitis + CS Medium	Faecal	Endogenous	Laboratory	InVivos Pte Ltd, Singapore	InVivos	Singapore	Singapore	Philip Morris International R&D	Singapore	Singapore	Asia	https://doi.org/10.1038/s41598-020-60175-3	Yes
PRJEB32790	ERR4082553	ERS4268679	SAMEA6504242	SAMEA6504242	The reduction of dextran sulfate sodium-induced colitis severity in mice exposed to cigarette smoke is accompanied by specific gene pathway and microbial shifts	Illumina	2017-08-27	PAIRED	RANDOM	PHILIP MORRIS INTERNATIONAL R&D	C57BL/6	C57BL/6	Wildtype	Faeces	Chow	DSS	9 weeks	Male	DSS colitis + CS Medium	Faecal	Endogenous	Laboratory	InVivos Pte Ltd, Singapore	InVivos	Singapore	Singapore	Philip Morris International R&D	Singapore	Singapore	Asia	https://doi.org/10.1038/s41598-020-60175-3	Yes
PRJEB32790	ERR4082617	ERS4268680	SAMEA6504243	SAMEA6504243	The reduction of dextran sulfate sodium-induced colitis severity in mice exposed to cigarette smoke is accompanied by specific gene pathway and microbial shifts	Illumina	2017-08-27	PAIRED	RANDOM	PHILIP MORRIS INTERNATIONAL R&D	C57BL/6	C57BL/6	Wildtype	Faeces	Chow	None	9 weeks	Male	CS Medium	Faecal	Endogenous	Laboratory	InVivos Pte Ltd, Singapore	InVivos	Singapore	Singapore	Philip Morris International R&D	Singapore	Singapore	Asia	https://doi.org/10.1038/s41598-020-60175-3	Yes
PRJEB32790	ERR4082685	ERS4268680	SAMEA6504243	SAMEA6504243	The reduction of dextran sulfate sodium-induced colitis severity in mice exposed to cigarette smoke is accompanied by specific gene pathway and microbial shifts	Illumina	2017-08-27	PAIRED	RANDOM	PHILIP MORRIS INTERNATIONAL R&D	C57BL/6	C57BL/6	Wildtype	Faeces	Chow	None	9 weeks	Male	CS Medium	Faecal	Endogenous	Laboratory	InVivos Pte Ltd, Singapore	InVivos	Singapore	Singapore	Philip Morris International R&D	Singapore	Singapore	Asia	https://doi.org/10.1038/s41598-020-60175-3	Yes
PRJEB32790	ERR4082719	ERS4268690	SAMEA6504253	SAMEA6504253	The reduction of dextran sulfate sodium-induced colitis severity in mice exposed to cigarette smoke is accompanied by specific gene pathway and microbial shifts	Illumina	2017-08-07	PAIRED	RANDOM	PHILIP MORRIS INTERNATIONAL R&D	C57BL/6	C57BL/6	Wildtype	Faeces	Chow	DSS	9 weeks	Male	DSS colitis	Faecal	Endogenous	Laboratory	InVivos Pte Ltd, Singapore	InVivos	Singapore	Singapore	Philip Morris International R&D	Singapore	Singapore	Asia	https://doi.org/10.1038/s41598-020-60175-3	Yes
PRJEB32790	ERR4082744	ERS4268690	SAMEA6504253	SAMEA6504253	The reduction of dextran sulfate sodium-induced colitis severity in mice exposed to cigarette smoke is accompanied by specific gene pathway and microbial shifts	Illumina	2017-08-07	PAIRED	RANDOM	PHILIP MORRIS INTERNATIONAL R&D	C57BL/6	C57BL/6	Wildtype	Faeces	Chow	DSS	9 weeks	Male	DSS colitis	Faecal	Endogenous	Laboratory	InVivos Pte Ltd, Singapore	InVivos	Singapore	Singapore	Philip Morris International R&D	Singapore	Singapore	Asia	https://doi.org/10.1038/s41598-020-60175-3	Yes
PRJEB32790	ERR4082760	ERS4268695	SAMEA6504258	SAMEA6504258	The reduction of dextran sulfate sodium-induced colitis severity in mice exposed to cigarette smoke is accompanied by specific gene pathway and microbial shifts	Illumina	2017-08-18	PAIRED	RANDOM	PHILIP MORRIS INTERNATIONAL R&D	C57BL/6	C57BL/6	Wildtype	Faeces	Chow	DSS	9 weeks	Male	DSS colitis + CS Medium	Faecal	Endogenous	Laboratory	InVivos Pte Ltd, Singapore	InVivos	Singapore	Singapore	Philip Morris International R&D	Singapore	Singapore	Asia	https://doi.org/10.1038/s41598-020-60175-3	Yes
PRJEB32790	ERR4082781	ERS4268695	SAMEA6504258	SAMEA6504258	The reduction of dextran sulfate sodium-induced colitis severity in mice exposed to cigarette smoke is accompanied by specific gene pathway and microbial shifts	Illumina	2017-08-18	PAIRED	RANDOM	PHILIP MORRIS INTERNATIONAL R&D	C57BL/6	C57BL/6	Wildtype	Faeces	Chow	DSS	9 weeks	Male	DSS colitis + CS Medium	Faecal	Endogenous	Laboratory	InVivos Pte Ltd, Singapore	InVivos	Singapore	Singapore	Philip Morris International R&D	Singapore	Singapore	Asia	https://doi.org/10.1038/s41598-020-60175-3	Yes
PRJEB32790	ERR4082811	ERS4268696	SAMEA6504259	SAMEA6504259	The reduction of dextran sulfate sodium-induced colitis severity in mice exposed to cigarette smoke is accompanied by specific gene pathway and microbial shifts	Illumina	2017-08-28	PAIRED	RANDOM	PHILIP MORRIS INTERNATIONAL R&D	C57BL/6	C57BL/6	Wildtype	Faeces	Chow	DSS	9 weeks	Male	DSS colitis	Faecal	Endogenous	Laboratory	InVivos Pte Ltd, Singapore	InVivos	Singapore	Singapore	Philip Morris International R&D	Singapore	Singapore	Asia	https://doi.org/10.1038/s41598-020-60175-3	Yes
PRJEB32790	ERR4082856	ERS4268696	SAMEA6504259	SAMEA6504259	The reduction of dextran sulfate sodium-induced colitis severity in mice exposed to cigarette smoke is accompanied by specific gene pathway and microbial shifts	Illumina	2017-08-28	PAIRED	RANDOM	PHILIP MORRIS INTERNATIONAL R&D	C57BL/6	C57BL/6	Wildtype	Faeces	Chow	DSS	9 weeks	Male	DSS colitis	Faecal	Endogenous	Laboratory	InVivos Pte Ltd, Singapore	InVivos	Singapore	Singapore	Philip Morris International R&D	Singapore	Singapore	Asia	https://doi.org/10.1038/s41598-020-60175-3	Yes
PRJEB32790	ERR4082896	ERS4268697	SAMEA6504260	SAMEA6504260	The reduction of dextran sulfate sodium-induced colitis severity in mice exposed to cigarette smoke is accompanied by specific gene pathway and microbial shifts	Illumina	2017-08-27	PAIRED	RANDOM	PHILIP MORRIS INTERNATIONAL R&D	C57BL/6	C57BL/6	Wildtype	Faeces	Chow	None	9 weeks	Male	CS High	Faecal	Endogenous	Laboratory	InVivos Pte Ltd, Singapore	InVivos	Singapore	Singapore	Philip Morris International R&D	Singapore	Singapore	Asia	https://doi.org/10.1038/s41598-020-60175-3	Yes
PRJEB32790	ERR4082941	ERS4268697	SAMEA6504260	SAMEA6504260	The reduction of dextran sulfate sodium-induced colitis severity in mice exposed to cigarette smoke is accompanied by specific gene pathway and microbial shifts	Illumina	2017-08-27	PAIRED	RANDOM	PHILIP MORRIS INTERNATIONAL R&D	C57BL/6	C57BL/6	Wildtype	Faeces	Chow	None	9 weeks	Male	CS High	Faecal	Endogenous	Laboratory	InVivos Pte Ltd, Singapore	InVivos	Singapore	Singapore	Philip Morris International R&D	Singapore	Singapore	Asia	https://doi.org/10.1038/s41598-020-60175-3	Yes
PRJEB32790	ERR4083198	ERS4268705	SAMEA6504268	SAMEA6504268	The reduction of dextran sulfate sodium-induced colitis severity in mice exposed to cigarette smoke is accompanied by specific gene pathway and microbial shifts	Illumina	2017-08-07	PAIRED	RANDOM	PHILIP MORRIS INTERNATIONAL R&D	C57BL/6	C57BL/6	Wildtype	Faeces	Chow	None	9 weeks	Male	CS Low	Faecal	Endogenous	Laboratory	InVivos Pte Ltd, Singapore	InVivos	Singapore	Singapore	Philip Morris International R&D	Singapore	Singapore	Asia	https://doi.org/10.1038/s41598-020-60175-3	Yes
PRJEB32790	ERR4084565	ERS4268715	SAMEA6504278	SAMEA6504278	The reduction of dextran sulfate sodium-induced colitis severity in mice exposed to cigarette smoke is accompanied by specific gene pathway and microbial shifts	Illumina	2017-09-04	PAIRED	RANDOM	PHILIP MORRIS INTERNATIONAL R&D	C57BL/6	C57BL/6	Wildtype	Faeces	Chow	DSS	9 weeks	Male	DSS colitis	Faecal	Endogenous	Laboratory	InVivos Pte Ltd, Singapore	InVivos	Singapore	Singapore	Philip Morris International R&D	Singapore	Singapore	Asia	https://doi.org/10.1038/s41598-020-60175-3	Yes
PRJEB32790	ERR4084836	ERS4268716	SAMEA6504279	SAMEA6504279	The reduction of dextran sulfate sodium-induced colitis severity in mice exposed to cigarette smoke is accompanied by specific gene pathway and microbial shifts	Illumina	2017-09-04	PAIRED	RANDOM	PHILIP MORRIS INTERNATIONAL R&D	C57BL/6	C57BL/6	Wildtype	Faeces	Chow	DSS	9 weeks	Male	DSS colitis + CS Medium	Faecal	Endogenous	Laboratory	InVivos Pte Ltd, Singapore	InVivos	Singapore	Singapore	Philip Morris International R&D	Singapore	Singapore	Asia	https://doi.org/10.1038/s41598-020-60175-3	Yes
PRJEB32790	ERR4084860	ERS4268716	SAMEA6504279	SAMEA6504279	The reduction of dextran sulfate sodium-induced colitis severity in mice exposed to cigarette smoke is accompanied by specific gene pathway and microbial shifts	Illumina	2017-09-04	PAIRED	RANDOM	PHILIP MORRIS INTERNATIONAL R&D	C57BL/6	C57BL/6	Wildtype	Faeces	Chow	DSS	9 weeks	Male	DSS colitis + CS Medium	Faecal	Endogenous	Laboratory	InVivos Pte Ltd, Singapore	InVivos	Singapore	Singapore	Philip Morris International R&D	Singapore	Singapore	Asia	https://doi.org/10.1038/s41598-020-60175-3	Yes
PRJEB32790	ERR4084861	ERS4268717	SAMEA6504280	SAMEA6504280	The reduction of dextran sulfate sodium-induced colitis severity in mice exposed to cigarette smoke is accompanied by specific gene pathway and microbial shifts	Illumina	2017-08-18	PAIRED	RANDOM	PHILIP MORRIS INTERNATIONAL R&D	C57BL/6	C57BL/6	Wildtype	Faeces	Chow	DSS	9 weeks	Male	DSS colitis + CS Low	Faecal	Endogenous	Laboratory	InVivos Pte Ltd, Singapore	InVivos	Singapore	Singapore	Philip Morris International R&D	Singapore	Singapore	Asia	https://doi.org/10.1038/s41598-020-60175-3	Yes
PRJEB32790	ERR4084886	ERS4268717	SAMEA6504280	SAMEA6504280	The reduction of dextran sulfate sodium-induced colitis severity in mice exposed to cigarette smoke is accompanied by specific gene pathway and microbial shifts	Illumina	2017-08-18	PAIRED	RANDOM	PHILIP MORRIS INTERNATIONAL R&D	C57BL/6	C57BL/6	Wildtype	Faeces	Chow	DSS	9 weeks	Male	DSS colitis + CS Low	Faecal	Endogenous	Laboratory	InVivos Pte Ltd, Singapore	InVivos	Singapore	Singapore	Philip Morris International R&D	Singapore	Singapore	Asia	https://doi.org/10.1038/s41598-020-60175-3	Yes
PRJEB32790	ERR4084913	ERS4268718	SAMEA6504281	SAMEA6504281	The reduction of dextran sulfate sodium-induced colitis severity in mice exposed to cigarette smoke is accompanied by specific gene pathway and microbial shifts	Illumina	2017-08-07	PAIRED	RANDOM	PHILIP MORRIS INTERNATIONAL R&D	C57BL/6	C57BL/6	Wildtype	Faeces	Chow	DSS	9 weeks	Male	DSS colitis + CS Medium	Faecal	Endogenous	Laboratory	InVivos Pte Ltd, Singapore	InVivos	Singapore	Singapore	Philip Morris International R&D	Singapore	Singapore	Asia	https://doi.org/10.1038/s41598-020-60175-3	Yes
PRJEB32790	ERR4084940	ERS4268718	SAMEA6504281	SAMEA6504281	The reduction of dextran sulfate sodium-induced colitis severity in mice exposed to cigarette smoke is accompanied by specific gene pathway and microbial shifts	Illumina	2017-08-07	PAIRED	RANDOM	PHILIP MORRIS INTERNATIONAL R&D	C57BL/6	C57BL/6	Wildtype	Faeces	Chow	DSS	9 weeks	Male	DSS colitis + CS Medium	Faecal	Endogenous	Laboratory	InVivos Pte Ltd, Singapore	InVivos	Singapore	Singapore	Philip Morris International R&D	Singapore	Singapore	Asia	https://doi.org/10.1038/s41598-020-60175-3	Yes
PRJEB32790	ERR4084960	ERS4268719	SAMEA6504282	SAMEA6504282	The reduction of dextran sulfate sodium-induced colitis severity in mice exposed to cigarette smoke is accompanied by specific gene pathway and microbial shifts	Illumina	2017-08-07	PAIRED	RANDOM	PHILIP MORRIS INTERNATIONAL R&D	C57BL/6	C57BL/6	Wildtype	Faeces	Chow	DSS	9 weeks	Male	DSS colitis + CS High	Faecal	Endogenous	Laboratory	InVivos Pte Ltd, Singapore	InVivos	Singapore	Singapore	Philip Morris International R&D	Singapore	Singapore	Asia	https://doi.org/10.1038/s41598-020-60175-3	Yes
PRJEB32790	ERR4084980	ERS4268719	SAMEA6504282	SAMEA6504282	The reduction of dextran sulfate sodium-induced colitis severity in mice exposed to cigarette smoke is accompanied by specific gene pathway and microbial shifts	Illumina	2017-08-07	PAIRED	RANDOM	PHILIP MORRIS INTERNATIONAL R&D	C57BL/6	C57BL/6	Wildtype	Faeces	Chow	DSS	9 weeks	Male	DSS colitis + CS High	Faecal	Endogenous	Laboratory	InVivos Pte Ltd, Singapore	InVivos	Singapore	Singapore	Philip Morris International R&D	Singapore	Singapore	Asia	https://doi.org/10.1038/s41598-020-60175-3	Yes
PRJEB32790	ERR4085101	ERS4268720	SAMEA6504283	SAMEA6504283	The reduction of dextran sulfate sodium-induced colitis severity in mice exposed to cigarette smoke is accompanied by specific gene pathway and microbial shifts	Illumina	2017-09-05	PAIRED	RANDOM	PHILIP MORRIS INTERNATIONAL R&D	C57BL/6	C57BL/6	Wildtype	Faeces	Chow	None	9 weeks	Male	CS Low	Faecal	Endogenous	Laboratory	InVivos Pte Ltd, Singapore	InVivos	Singapore	Singapore	Philip Morris International R&D	Singapore	Singapore	Asia	https://doi.org/10.1038/s41598-020-60175-3	Yes
PRJEB32790	ERR4085160	ERS4268720	SAMEA6504283	SAMEA6504283	The reduction of dextran sulfate sodium-induced colitis severity in mice exposed to cigarette smoke is accompanied by specific gene pathway and microbial shifts	Illumina	2017-09-05	PAIRED	RANDOM	PHILIP MORRIS INTERNATIONAL R&D	C57BL/6	C57BL/6	Wildtype	Faeces	Chow	None	9 weeks	Male	CS Low	Faecal	Endogenous	Laboratory	InVivos Pte Ltd, Singapore	InVivos	Singapore	Singapore	Philip Morris International R&D	Singapore	Singapore	Asia	https://doi.org/10.1038/s41598-020-60175-3	Yes
PRJEB32790	ERR4085453	ERS4268721	SAMEA6504284	SAMEA6504284	The reduction of dextran sulfate sodium-induced colitis severity in mice exposed to cigarette smoke is accompanied by specific gene pathway and microbial shifts	Illumina	2017-08-28	PAIRED	RANDOM	PHILIP MORRIS INTERNATIONAL R&D	C57BL/6	C57BL/6	Wildtype	Faeces	Chow	DSS	9 weeks	Male	DSS colitis + CS Medium	Faecal	Endogenous	Laboratory	InVivos Pte Ltd, Singapore	InVivos	Singapore	Singapore	Philip Morris International R&D	Singapore	Singapore	Asia	https://doi.org/10.1038/s41598-020-60175-3	Yes
PRJEB32790	ERR4085464	ERS4268721	SAMEA6504284	SAMEA6504284	The reduction of dextran sulfate sodium-induced colitis severity in mice exposed to cigarette smoke is accompanied by specific gene pathway and microbial shifts	Illumina	2017-08-28	PAIRED	RANDOM	PHILIP MORRIS INTERNATIONAL R&D	C57BL/6	C57BL/6	Wildtype	Faeces	Chow	DSS	9 weeks	Male	DSS colitis + CS Medium	Faecal	Endogenous	Laboratory	InVivos Pte Ltd, Singapore	InVivos	Singapore	Singapore	Philip Morris International R&D	Singapore	Singapore	Asia	https://doi.org/10.1038/s41598-020-60175-3	Yes
PRJEB32790	ERR4085475	ERS4268721	SAMEA6504284	SAMEA6504284	The reduction of dextran sulfate sodium-induced colitis severity in mice exposed to cigarette smoke is accompanied by specific gene pathway and microbial shifts	Illumina	2017-08-28	PAIRED	RANDOM	PHILIP MORRIS INTERNATIONAL R&D	C57BL/6	C57BL/6	Wildtype	Faeces	Chow	DSS	9 weeks	Male	DSS colitis + CS Medium	Faecal	Endogenous	Laboratory	InVivos Pte Ltd, Singapore	InVivos	Singapore	Singapore	Philip Morris International R&D	Singapore	Singapore	Asia	https://doi.org/10.1038/s41598-020-60175-3	Yes
PRJEB32790	ERR4085696	ERS4268722	SAMEA6504285	SAMEA6504285	The reduction of dextran sulfate sodium-induced colitis severity in mice exposed to cigarette smoke is accompanied by specific gene pathway and microbial shifts	Illumina	2017-08-18	PAIRED	RANDOM	PHILIP MORRIS INTERNATIONAL R&D	C57BL/6	C57BL/6	Wildtype	Faeces	Chow	DSS	9 weeks	Male	DSS colitis	Faecal	Endogenous	Laboratory	InVivos Pte Ltd, Singapore	InVivos	Singapore	Singapore	Philip Morris International R&D	Singapore	Singapore	Asia	https://doi.org/10.1038/s41598-020-60175-3	Yes
PRJEB32790	ERR4085708	ERS4268722	SAMEA6504285	SAMEA6504285	The reduction of dextran sulfate sodium-induced colitis severity in mice exposed to cigarette smoke is accompanied by specific gene pathway and microbial shifts	Illumina	2017-08-18	PAIRED	RANDOM	PHILIP MORRIS INTERNATIONAL R&D	C57BL/6	C57BL/6	Wildtype	Faeces	Chow	DSS	9 weeks	Male	DSS colitis	Faecal	Endogenous	Laboratory	InVivos Pte Ltd, Singapore	InVivos	Singapore	Singapore	Philip Morris International R&D	Singapore	Singapore	Asia	https://doi.org/10.1038/s41598-020-60175-3	Yes
PRJEB32790	ERR4085721	ERS4268722	SAMEA6504285	SAMEA6504285	The reduction of dextran sulfate sodium-induced colitis severity in mice exposed to cigarette smoke is accompanied by specific gene pathway and microbial shifts	Illumina	2017-08-18	PAIRED	RANDOM	PHILIP MORRIS INTERNATIONAL R&D	C57BL/6	C57BL/6	Wildtype	Faeces	Chow	DSS	9 weeks	Male	DSS colitis	Faecal	Endogenous	Laboratory	InVivos Pte Ltd, Singapore	InVivos	Singapore	Singapore	Philip Morris International R&D	Singapore	Singapore	Asia	https://doi.org/10.1038/s41598-020-60175-3	Yes
PRJEB32790	ERR4085778	ERS4268723	SAMEA6504286	SAMEA6504286	The reduction of dextran sulfate sodium-induced colitis severity in mice exposed to cigarette smoke is accompanied by specific gene pathway and microbial shifts	Illumina	2017-08-28	PAIRED	RANDOM	PHILIP MORRIS INTERNATIONAL R&D	C57BL/6	C57BL/6	Wildtype	Faeces	Chow	DSS	9 weeks	Male	DSS colitis + CS High	Faecal	Endogenous	Laboratory	InVivos Pte Ltd, Singapore	InVivos	Singapore	Singapore	Philip Morris International R&D	Singapore	Singapore	Asia	https://doi.org/10.1038/s41598-020-60175-3	Yes
PRJEB32790	ERR4085826	ERS4268723	SAMEA6504286	SAMEA6504286	The reduction of dextran sulfate sodium-induced colitis severity in mice exposed to cigarette smoke is accompanied by specific gene pathway and microbial shifts	Illumina	2017-08-28	PAIRED	RANDOM	PHILIP MORRIS INTERNATIONAL R&D	C57BL/6	C57BL/6	Wildtype	Faeces	Chow	DSS	9 weeks	Male	DSS colitis + CS High	Faecal	Endogenous	Laboratory	InVivos Pte Ltd, Singapore	InVivos	Singapore	Singapore	Philip Morris International R&D	Singapore	Singapore	Asia	https://doi.org/10.1038/s41598-020-60175-3	Yes
PRJEB32790	ERR4085885	ERS4268724	SAMEA6504287	SAMEA6504287	The reduction of dextran sulfate sodium-induced colitis severity in mice exposed to cigarette smoke is accompanied by specific gene pathway and microbial shifts	Illumina	2017-08-07	PAIRED	RANDOM	PHILIP MORRIS INTERNATIONAL R&D	C57BL/6	C57BL/6	Wildtype	Faeces	Chow	DSS	9 weeks	Male	DSS colitis	Faecal	Endogenous	Laboratory	InVivos Pte Ltd, Singapore	InVivos	Singapore	Singapore	Philip Morris International R&D	Singapore	Singapore	Asia	https://doi.org/10.1038/s41598-020-60175-3	Yes
PRJEB32790	ERR4085937	ERS4268724	SAMEA6504287	SAMEA6504287	The reduction of dextran sulfate sodium-induced colitis severity in mice exposed to cigarette smoke is accompanied by specific gene pathway and microbial shifts	Illumina	2017-08-07	PAIRED	RANDOM	PHILIP MORRIS INTERNATIONAL R&D	C57BL/6	C57BL/6	Wildtype	Faeces	Chow	DSS	9 weeks	Male	DSS colitis	Faecal	Endogenous	Laboratory	InVivos Pte Ltd, Singapore	InVivos	Singapore	Singapore	Philip Morris International R&D	Singapore	Singapore	Asia	https://doi.org/10.1038/s41598-020-60175-3	Yes
PRJEB32790	ERR4085989	ERS4268725	SAMEA6504288	SAMEA6504288	The reduction of dextran sulfate sodium-induced colitis severity in mice exposed to cigarette smoke is accompanied by specific gene pathway and microbial shifts	Illumina	2017-08-07	PAIRED	RANDOM	PHILIP MORRIS INTERNATIONAL R&D	C57BL/6	C57BL/6	Wildtype	Faeces	Chow	DSS	9 weeks	Male	DSS colitis + CS Low	Faecal	Endogenous	Laboratory	InVivos Pte Ltd, Singapore	InVivos	Singapore	Singapore	Philip Morris International R&D	Singapore	Singapore	Asia	https://doi.org/10.1038/s41598-020-60175-3	Yes
PRJEB32790	ERR4086030	ERS4268725	SAMEA6504288	SAMEA6504288	The reduction of dextran sulfate sodium-induced colitis severity in mice exposed to cigarette smoke is accompanied by specific gene pathway and microbial shifts	Illumina	2017-08-07	PAIRED	RANDOM	PHILIP MORRIS INTERNATIONAL R&D	C57BL/6	C57BL/6	Wildtype	Faeces	Chow	DSS	9 weeks	Male	DSS colitis + CS Low	Faecal	Endogenous	Laboratory	InVivos Pte Ltd, Singapore	InVivos	Singapore	Singapore	Philip Morris International R&D	Singapore	Singapore	Asia	https://doi.org/10.1038/s41598-020-60175-3	Yes
PRJEB32790	ERR4086086	ERS4268726	SAMEA6504289	SAMEA6504289	The reduction of dextran sulfate sodium-induced colitis severity in mice exposed to cigarette smoke is accompanied by specific gene pathway and microbial shifts	Illumina	2017-08-18	PAIRED	RANDOM	PHILIP MORRIS INTERNATIONAL R&D	C57BL/6	C57BL/6	Wildtype	Faeces	Chow	DSS	9 weeks	Male	DSS colitis + CS Low	Faecal	Endogenous	Laboratory	InVivos Pte Ltd, Singapore	InVivos	Singapore	Singapore	Philip Morris International R&D	Singapore	Singapore	Asia	https://doi.org/10.1038/s41598-020-60175-3	Yes
PRJEB32790	ERR4086137	ERS4268726	SAMEA6504289	SAMEA6504289	The reduction of dextran sulfate sodium-induced colitis severity in mice exposed to cigarette smoke is accompanied by specific gene pathway and microbial shifts	Illumina	2017-08-18	PAIRED	RANDOM	PHILIP MORRIS INTERNATIONAL R&D	C57BL/6	C57BL/6	Wildtype	Faeces	Chow	DSS	9 weeks	Male	DSS colitis + CS Low	Faecal	Endogenous	Laboratory	InVivos Pte Ltd, Singapore	InVivos	Singapore	Singapore	Philip Morris International R&D	Singapore	Singapore	Asia	https://doi.org/10.1038/s41598-020-60175-3	Yes
PRJEB32790	ERR4086182	ERS4268727	SAMEA6504290	SAMEA6504290	The reduction of dextran sulfate sodium-induced colitis severity in mice exposed to cigarette smoke is accompanied by specific gene pathway and microbial shifts	Illumina	2017-08-28	PAIRED	RANDOM	PHILIP MORRIS INTERNATIONAL R&D	C57BL/6	C57BL/6	Wildtype	Faeces	Chow	DSS	9 weeks	Male	DSS colitis	Faecal	Endogenous	Laboratory	InVivos Pte Ltd, Singapore	InVivos	Singapore	Singapore	Philip Morris International R&D	Singapore	Singapore	Asia	https://doi.org/10.1038/s41598-020-60175-3	Yes
PRJEB32790	ERR4086224	ERS4268727	SAMEA6504290	SAMEA6504290	The reduction of dextran sulfate sodium-induced colitis severity in mice exposed to cigarette smoke is accompanied by specific gene pathway and microbial shifts	Illumina	2017-08-28	PAIRED	RANDOM	PHILIP MORRIS INTERNATIONAL R&D	C57BL/6	C57BL/6	Wildtype	Faeces	Chow	DSS	9 weeks	Male	DSS colitis	Faecal	Endogenous	Laboratory	InVivos Pte Ltd, Singapore	InVivos	Singapore	Singapore	Philip Morris International R&D	Singapore	Singapore	Asia	https://doi.org/10.1038/s41598-020-60175-3	Yes
PRJEB32790	ERR4086263	ERS4268728	SAMEA6504291	SAMEA6504291	The reduction of dextran sulfate sodium-induced colitis severity in mice exposed to cigarette smoke is accompanied by specific gene pathway and microbial shifts	Illumina	2017-08-18	PAIRED	RANDOM	PHILIP MORRIS INTERNATIONAL R&D	C57BL/6	C57BL/6	Wildtype	Faeces	Chow	DSS	9 weeks	Male	DSS colitis + CS Medium	Faecal	Endogenous	Laboratory	InVivos Pte Ltd, Singapore	InVivos	Singapore	Singapore	Philip Morris International R&D	Singapore	Singapore	Asia	https://doi.org/10.1038/s41598-020-60175-3	Yes
PRJEB32790	ERR4086303	ERS4268728	SAMEA6504291	SAMEA6504291	The reduction of dextran sulfate sodium-induced colitis severity in mice exposed to cigarette smoke is accompanied by specific gene pathway and microbial shifts	Illumina	2017-08-18	PAIRED	RANDOM	PHILIP MORRIS INTERNATIONAL R&D	C57BL/6	C57BL/6	Wildtype	Faeces	Chow	DSS	9 weeks	Male	DSS colitis + CS Medium	Faecal	Endogenous	Laboratory	InVivos Pte Ltd, Singapore	InVivos	Singapore	Singapore	Philip Morris International R&D	Singapore	Singapore	Asia	https://doi.org/10.1038/s41598-020-60175-3	Yes
PRJEB32790	ERR4086394	ERS4268729	SAMEA6504292	SAMEA6504292	The reduction of dextran sulfate sodium-induced colitis severity in mice exposed to cigarette smoke is accompanied by specific gene pathway and microbial shifts	Illumina	2017-08-18	PAIRED	RANDOM	PHILIP MORRIS INTERNATIONAL R&D	C57BL/6	C57BL/6	Wildtype	Faeces	Chow	DSS	9 weeks	Male	DSS colitis + CS High	Faecal	Endogenous	Laboratory	InVivos Pte Ltd, Singapore	InVivos	Singapore	Singapore	Philip Morris International R&D	Singapore	Singapore	Asia	https://doi.org/10.1038/s41598-020-60175-3	Yes
PRJEB32790	ERR4091546	ERS4268730	SAMEA6504293	SAMEA6504293	The reduction of dextran sulfate sodium-induced colitis severity in mice exposed to cigarette smoke is accompanied by specific gene pathway and microbial shifts	Illumina	2017-09-05	PAIRED	RANDOM	PHILIP MORRIS INTERNATIONAL R&D	C57BL/6	C57BL/6	Wildtype	Faeces	Chow	DSS	9 weeks	Male	DSS colitis + CS High	Faecal	Endogenous	Laboratory	InVivos Pte Ltd, Singapore	InVivos	Singapore	Singapore	Philip Morris International R&D	Singapore	Singapore	Asia	https://doi.org/10.1038/s41598-020-60175-3	Yes
PRJEB32790	ERR4091579	ERS4268730	SAMEA6504293	SAMEA6504293	The reduction of dextran sulfate sodium-induced colitis severity in mice exposed to cigarette smoke is accompanied by specific gene pathway and microbial shifts	Illumina	2017-09-05	PAIRED	RANDOM	PHILIP MORRIS INTERNATIONAL R&D	C57BL/6	C57BL/6	Wildtype	Faeces	Chow	DSS	9 weeks	Male	DSS colitis + CS High	Faecal	Endogenous	Laboratory	InVivos Pte Ltd, Singapore	InVivos	Singapore	Singapore	Philip Morris International R&D	Singapore	Singapore	Asia	https://doi.org/10.1038/s41598-020-60175-3	Yes
PRJEB32790	ERR4091669	ERS4268731	SAMEA6504294	SAMEA6504294	The reduction of dextran sulfate sodium-induced colitis severity in mice exposed to cigarette smoke is accompanied by specific gene pathway and microbial shifts	Illumina	2017-08-27	PAIRED	RANDOM	PHILIP MORRIS INTERNATIONAL R&D	C57BL/6	C57BL/6	Wildtype	Faeces	Chow	None	9 weeks	Male	Control	Faecal	Endogenous	Laboratory	InVivos Pte Ltd, Singapore	InVivos	Singapore	Singapore	Philip Morris International R&D	Singapore	Singapore	Asia	https://doi.org/10.1038/s41598-020-60175-3	Yes
PRJEB32790	ERR4091715	ERS4268731	SAMEA6504294	SAMEA6504294	The reduction of dextran sulfate sodium-induced colitis severity in mice exposed to cigarette smoke is accompanied by specific gene pathway and microbial shifts	Illumina	2017-08-27	PAIRED	RANDOM	PHILIP MORRIS INTERNATIONAL R&D	C57BL/6	C57BL/6	Wildtype	Faeces	Chow	None	9 weeks	Male	Control	Faecal	Endogenous	Laboratory	InVivos Pte Ltd, Singapore	InVivos	Singapore	Singapore	Philip Morris International R&D	Singapore	Singapore	Asia	https://doi.org/10.1038/s41598-020-60175-3	Yes
PRJEB32790	ERR4091760	ERS4268732	SAMEA6504295	SAMEA6504295	The reduction of dextran sulfate sodium-induced colitis severity in mice exposed to cigarette smoke is accompanied by specific gene pathway and microbial shifts	Illumina	2017-08-07	PAIRED	RANDOM	PHILIP MORRIS INTERNATIONAL R&D	C57BL/6	C57BL/6	Wildtype	Faeces	Chow	DSS	9 weeks	Male	DSS colitis + CS Medium	Faecal	Endogenous	Laboratory	InVivos Pte Ltd, Singapore	InVivos	Singapore	Singapore	Philip Morris International R&D	Singapore	Singapore	Asia	https://doi.org/10.1038/s41598-020-60175-3	Yes
PRJEB32790	ERR4091799	ERS4268732	SAMEA6504295	SAMEA6504295	The reduction of dextran sulfate sodium-induced colitis severity in mice exposed to cigarette smoke is accompanied by specific gene pathway and microbial shifts	Illumina	2017-08-07	PAIRED	RANDOM	PHILIP MORRIS INTERNATIONAL R&D	C57BL/6	C57BL/6	Wildtype	Faeces	Chow	DSS	9 weeks	Male	DSS colitis + CS Medium	Faecal	Endogenous	Laboratory	InVivos Pte Ltd, Singapore	InVivos	Singapore	Singapore	Philip Morris International R&D	Singapore	Singapore	Asia	https://doi.org/10.1038/s41598-020-60175-3	Yes
PRJEB32790	ERR4091824	ERS4268733	SAMEA6504296	SAMEA6504296	The reduction of dextran sulfate sodium-induced colitis severity in mice exposed to cigarette smoke is accompanied by specific gene pathway and microbial shifts	Illumina	2017-09-04	PAIRED	RANDOM	PHILIP MORRIS INTERNATIONAL R&D	C57BL/6	C57BL/6	Wildtype	Faeces	Chow	DSS	9 weeks	Male	DSS colitis	Faecal	Endogenous	Laboratory	InVivos Pte Ltd, Singapore	InVivos	Singapore	Singapore	Philip Morris International R&D	Singapore	Singapore	Asia	https://doi.org/10.1038/s41598-020-60175-3	Yes
PRJEB32790	ERR4091858	ERS4268733	SAMEA6504296	SAMEA6504296	The reduction of dextran sulfate sodium-induced colitis severity in mice exposed to cigarette smoke is accompanied by specific gene pathway and microbial shifts	Illumina	2017-09-04	PAIRED	RANDOM	PHILIP MORRIS INTERNATIONAL R&D	C57BL/6	C57BL/6	Wildtype	Faeces	Chow	DSS	9 weeks	Male	DSS colitis	Faecal	Endogenous	Laboratory	InVivos Pte Ltd, Singapore	InVivos	Singapore	Singapore	Philip Morris International R&D	Singapore	Singapore	Asia	https://doi.org/10.1038/s41598-020-60175-3	Yes
PRJEB32790	ERR4091876	ERS4268734	SAMEA6504297	SAMEA6504297	The reduction of dextran sulfate sodium-induced colitis severity in mice exposed to cigarette smoke is accompanied by specific gene pathway and microbial shifts	Illumina	2017-09-04	PAIRED	RANDOM	PHILIP MORRIS INTERNATIONAL R&D	C57BL/6	C57BL/6	Wildtype	Faeces	Chow	DSS	9 weeks	Male	DSS colitis + CS Low	Faecal	Endogenous	Laboratory	InVivos Pte Ltd, Singapore	InVivos	Singapore	Singapore	Philip Morris International R&D	Singapore	Singapore	Asia	https://doi.org/10.1038/s41598-020-60175-3	Yes
PRJEB32790	ERR4091913	ERS4268734	SAMEA6504297	SAMEA6504297	The reduction of dextran sulfate sodium-induced colitis severity in mice exposed to cigarette smoke is accompanied by specific gene pathway and microbial shifts	Illumina	2017-09-04	PAIRED	RANDOM	PHILIP MORRIS INTERNATIONAL R&D	C57BL/6	C57BL/6	Wildtype	Faeces	Chow	DSS	9 weeks	Male	DSS colitis + CS Low	Faecal	Endogenous	Laboratory	InVivos Pte Ltd, Singapore	InVivos	Singapore	Singapore	Philip Morris International R&D	Singapore	Singapore	Asia	https://doi.org/10.1038/s41598-020-60175-3	Yes
PRJEB32790	ERR4091946	ERS4268735	SAMEA6504298	SAMEA6504298	The reduction of dextran sulfate sodium-induced colitis severity in mice exposed to cigarette smoke is accompanied by specific gene pathway and microbial shifts	Illumina	2017-08-18	PAIRED	RANDOM	PHILIP MORRIS INTERNATIONAL R&D	C57BL/6	C57BL/6	Wildtype	Faeces	Chow	None	9 weeks	Male	CS High	Faecal	Endogenous	Laboratory	InVivos Pte Ltd, Singapore	InVivos	Singapore	Singapore	Philip Morris International R&D	Singapore	Singapore	Asia	https://doi.org/10.1038/s41598-020-60175-3	Yes
PRJEB32790	ERR4091970	ERS4268735	SAMEA6504298	SAMEA6504298	The reduction of dextran sulfate sodium-induced colitis severity in mice exposed to cigarette smoke is accompanied by specific gene pathway and microbial shifts	Illumina	2017-08-18	PAIRED	RANDOM	PHILIP MORRIS INTERNATIONAL R&D	C57BL/6	C57BL/6	Wildtype	Faeces	Chow	None	9 weeks	Male	CS High	Faecal	Endogenous	Laboratory	InVivos Pte Ltd, Singapore	InVivos	Singapore	Singapore	Philip Morris International R&D	Singapore	Singapore	Asia	https://doi.org/10.1038/s41598-020-60175-3	Yes
PRJEB32790	ERR4092024	ERS4268736	SAMEA6504299	SAMEA6504299	The reduction of dextran sulfate sodium-induced colitis severity in mice exposed to cigarette smoke is accompanied by specific gene pathway and microbial shifts	Illumina	2017-08-28	PAIRED	RANDOM	PHILIP MORRIS INTERNATIONAL R&D	C57BL/6	C57BL/6	Wildtype	Faeces	Chow	DSS	9 weeks	Male	DSS colitis + CS Low	Faecal	Endogenous	Laboratory	InVivos Pte Ltd, Singapore	InVivos	Singapore	Singapore	Philip Morris International R&D	Singapore	Singapore	Asia	https://doi.org/10.1038/s41598-020-60175-3	Yes
[truncated: 1,680 more rows]

## Sheet: Independent Metagenomes (n=64)
Study	Run accession	SRA sample accession	Biosample accession	Alternative sample name	Study title	Sequencing method	Collection date	Library Layout	Library Selection	Centre Name	Genetic background	Strain	Genotype	Sample source	Diet	Dietary Supplement	Age	Sex	Treatment	Sample type	Microbiota status	Lab vs wild microbiota	Vendor name (Long)	Vendor name	Vendor Location (Geographical region)	Vendor country	Institute	Institute country	Institute Location (Geographical region)	Institute continent	Publication DOI	Used for MAG building
[truncated: 64 more rows]

[truncated: 2 more sheets: Metagenome inclusion+exclusion, Metagenome MAG yields]
