# Supplementary material for: The Mouse Gastrointestinal Bacteria Catalogue enables translation between the mouse and human gut microbiotas via functional mapping
Source: Cell Host Microbe. 2022 Jan 12;30(1):124–138.e8. doi: 10.1016/j.chom.2021.12.003 (PMC8763404; doi:10.1016/j.chom.2021.12.003)
Supplement: Table S3. Metadata for all genomes used in this study, related to STAR methods — ST1: all MAGs generated in this study (n = 64,490); ST2: non-redundant, near-complete genomes of the MGBC (n = 26,640); non-redundant, near-complete genomes of the UHGG (n = 100,456). Metadata fields include genome identifiers, metrics of genome quality (completeness, contamination, N50, etc.), RNA profiles (number of tRNA isoforms and rRNA genes), and taxonomic data from GTDB-Tk r95. “QC_status” denotes whether the genome is medium-plus quality (MQ) or high-quality (HQ), as described in the STAR methods section of the article. For the non-redundant, near-complete MGBC genomes, additional quality metrics from CMseq and GUNC are also provided. [file mmc4.xlsx]

## Sheet: MGBC all MAGS (n=64,490)
Genome	Original_name	Metagenome_study	Completeness	Contamination	Length	N_contigs	N50	Mean_contig_length	GC_content	Quality Score	CMseq	QC_status	Lowest_assigned_taxon	Lowest_assigned_rank	Taxonomy (GTDB r95)
MGBC100001	PRJDB1459.DRR014734.10	PRJDB1459	97.33	1.83	3432085	89	71248	38549	47.8377	88.18	0.140347	HQ	s__UBA7050 sp003979345	species	d__Bacteria;p__Firmicutes_A;c__Clostridia;o__Lachnospirales;f__Lachnospiraceae;g__UBA7050;s__UBA7050 sp003979345
MGBC100002	PRJDB1459.DRR014734.11	PRJDB1459	98.3	0.13	2358452	19	298136	124124	47.1803	97.65	0.144706	HQ	g__UBA7173	genus	d__Bacteria;p__Bacteroidota;c__Bacteroidia;o__Bacteroidales;f__Muribaculaceae;g__UBA7173;s__
MGBC100003	PRJDB1459.DRR014734.12	PRJDB1459	64.88	1.76	2030444	1223	2435	1645	47.4019	56.08	NA	MQ	g__CAG-45	genus	d__Bacteria;p__Firmicutes_A;c__Clostridia;o__Lachnospirales;f__Lachnospiraceae;g__CAG-45;s__
MGBC100004	PRJDB1459.DRR014734.13	PRJDB1459	95.09	3.45	2109469	494	7246	4257	31.1787	77.84	NA	MQ	s__Mucispirillum schaedleri	species	d__Bacteria;p__Deferribacterota;c__Deferribacteres;o__Deferribacterales;f__Mucispirillaceae;g__Mucispirillum;s__Mucispirillum schaedleri
MGBC100005	PRJDB1459.DRR014734.14	PRJDB1459	89.33	0	1342526	107	21112	12538	29.0678	89.33	NA	MQ	g__UMGS1217	genus	d__Bacteria;p__Firmicutes;c__Bacilli;o__RF39;f__CAG-1000;g__UMGS1217;s__
MGBC100006	PRJDB1459.DRR014734.15	PRJDB1459	95.72	0.38	2632222	90	61401	29244	46.8962	93.82	0.10342	HQ	s__CAG-485 sp002362485	species	d__Bacteria;p__Bacteroidota;c__Bacteroidia;o__Bacteroidales;f__Muribaculaceae;g__CAG-485;s__CAG-485 sp002362485
MGBC100007	PRJDB1459.DRR014734.16	PRJDB1459	81.05	0.06	1466195	453	5364	3222	55.7851	80.75	NA	MQ	f__CAG-552	family	d__Bacteria;p__Firmicutes_A;c__Clostridia_A;o__Christensenellales;f__CAG-552;g__;s__
MGBC100008	PRJDB1459.DRR014734.17	PRJDB1459	94.86	0	2716448	131	43662	20730	45.4292	94.86	0.52376	HQ	g__Duncaniella	genus	d__Bacteria;p__Bacteroidota;c__Bacteroidia;o__Bacteroidales;f__Muribaculaceae;g__Duncaniella;s__
MGBC100009	PRJDB1459.DRR014734.18	PRJDB1459	98.43	0.38	2699190	56	102319	48193	53.4872	96.53	0.209225	HQ	s__UBA7173 sp900548705	species	d__Bacteria;p__Bacteroidota;c__Bacteroidia;o__Bacteroidales;f__Muribaculaceae;g__UBA7173;s__UBA7173 sp900548705
MGBC100010	PRJDB1459.DRR014734.19	PRJDB1459	97.92	0.5	2814074	61	170622	46127	50.3556	95.42	0.247896	HQ	s__Muribaculum arabinoxylanisolvens	species	d__Bacteria;p__Bacteroidota;c__Bacteroidia;o__Bacteroidales;f__Muribaculaceae;g__Muribaculum;s__Muribaculum arabinoxylanisolvens
MGBC100011	PRJDB1459.DRR014734.1	PRJDB1459	99.04	0.16	2145772	18	303817	119192	57.3401	98.24	0.119099	HQ	s__Alistipes sp002362235	species	d__Bacteria;p__Bacteroidota;c__Bacteroidia;o__Bacteroidales;f__Rikenellaceae;g__Alistipes;s__Alistipes sp002362235
MGBC100012	PRJDB1459.DRR014734.20	PRJDB1459	97.64	0.38	2730202	155	43533	17603	50.8861	95.74	1.05306	HQ	s__Muribaculum intestinale	species	d__Bacteria;p__Bacteroidota;c__Bacteroidia;o__Bacteroidales;f__Muribaculaceae;g__Muribaculum;s__Muribaculum intestinale
MGBC100013	PRJDB1459.DRR014734.21	PRJDB1459	97.34	4.03	3733979	116	67912	32168	50.9904	77.19	0.156957	HQ	g__Acetatifactor	genus	d__Bacteria;p__Firmicutes_A;c__Clostridia;o__Lachnospirales;f__Lachnospiraceae;g__Acetatifactor;s__
MGBC100014	PRJDB1459.DRR014734.22	PRJDB1459	95.66	0.38	2192152	109	36320	20107	53.3767	93.76	0.308763	HQ	g__CAG-873	genus	d__Bacteria;p__Bacteroidota;c__Bacteroidia;o__Bacteroidales;f__Muribaculaceae;g__CAG-873;s__
MGBC100015	PRJDB1459.DRR014734.23	PRJDB1459	95.4	1.72	3363137	71	87673	47366	39.9363	86.8	0.0217037	HQ	s__CAG-95 sp000403495	species	d__Bacteria;p__Firmicutes_A;c__Clostridia;o__Lachnospirales;f__Lachnospiraceae;g__CAG-95;s__CAG-95 sp000403495
MGBC100016	PRJDB1459.DRR014734.24	PRJDB1459	93.95	0.03	1837283	54	57738	34006	48.2575	93.8	0.0929561	HQ	g__UBA11940	genus	d__Bacteria;p__Firmicutes_A;c__Clostridia_A;o__Christensenellales;f__Borkfalkiaceae;g__UBA11940;s__
MGBC100017	PRJDB1459.DRR014734.25	PRJDB1459	87.55	0.13	1915445	71	78775	26965	55.8415	86.9	NA	MQ	s__CAG-873 sp002490635	species	d__Bacteria;p__Bacteroidota;c__Bacteroidia;o__Bacteroidales;f__Muribaculaceae;g__CAG-873;s__CAG-873 sp002490635
MGBC100018	PRJDB1459.DRR014734.26	PRJDB1459	97.41	0	2655539	49	107547	54189	47.2271	97.41	0.0823949	HQ	s__Prevotella sp002933775	species	d__Bacteria;p__Bacteroidota;c__Bacteroidia;o__Bacteroidales;f__Bacteroidaceae;g__Prevotella;s__Prevotella sp002933775
MGBC100019	PRJDB1459.DRR014734.27	PRJDB1459	97.61	0	2363774	185	21867	12776	58.8681	97.61	0.114375	HQ	g__Rikenella	genus	d__Bacteria;p__Bacteroidota;c__Bacteroidia;o__Bacteroidales;f__Rikenellaceae;g__Rikenella;s__
MGBC100020	PRJDB1459.DRR014734.28	PRJDB1459	70.2	0.85	2212573	1242	2530	1767	53.9379	65.95	NA	MQ	s__CAG-873 sp001689665	species	d__Bacteria;p__Bacteroidota;c__Bacteroidia;o__Bacteroidales;f__Muribaculaceae;g__CAG-873;s__CAG-873 sp001689665
MGBC100021	PRJDB1459.DRR014734.29	PRJDB1459	87.48	0.86	3259717	281	21431	11589	47.6572	83.18	NA	MQ	f__Lachnospiraceae	family	d__Bacteria;p__Firmicutes_A;c__Clostridia;o__Lachnospirales;f__Lachnospiraceae;g__;s__
MGBC100022	PRJDB1459.DRR014734.2	PRJDB1459	95.92	0	2518978	188	25094	13386	59.0277	95.92	0.343284	HQ	g__Ruthenibacterium	genus	d__Bacteria;p__Firmicutes_A;c__Clostridia;o__Oscillospirales;f__Ruminococcaceae;g__Ruthenibacterium;s__
MGBC100023	PRJDB1459.DRR014734.30	PRJDB1459	96.9	0.48	2681128	70	57550	38301	48.4838	94.5	0.00995133	HQ	g__RC9	genus	d__Bacteria;p__Bacteroidota;c__Bacteroidia;o__Bacteroidales;f__UBA932;g__RC9;s__
MGBC100024	PRJDB1459.DRR014734.31	PRJDB1459	94.57	0.38	2285970	97	55022	23560	52.1826	92.67	0.737832	HQ	s__CAG-485 sp002361155	species	d__Bacteria;p__Bacteroidota;c__Bacteroidia;o__Bacteroidales;f__Muribaculaceae;g__CAG-485;s__CAG-485 sp002361155
MGBC100025	PRJDB1459.DRR014734.32	PRJDB1459	97.32	0	2904581	153	32023	18972	39.2807	97.32	0.187126	HQ	g__CAG-303	genus	d__Bacteria;p__Firmicutes_A;c__Clostridia;o__Lachnospirales;f__Lachnospiraceae;g__CAG-303;s__
MGBC100026	PRJDB1459.DRR014734.33	PRJDB1459	75.81	2.85	3157286	765	6620	4116	47.6243	61.56	NA	MQ	g__COE1	genus	d__Bacteria;p__Firmicutes_A;c__Clostridia;o__Lachnospirales;f__Lachnospiraceae;g__COE1;s__
MGBC100027	PRJDB1459.DRR014734.34	PRJDB1459	97.17	0.38	2425156	68	58054	35661	51.0035	95.27	0.398791	HQ	s__UBA7173 sp001689485	species	d__Bacteria;p__Bacteroidota;c__Bacteroidia;o__Bacteroidales;f__Muribaculaceae;g__UBA7173;s__UBA7173 sp001689485
MGBC100028	PRJDB1459.DRR014734.35	PRJDB1459	73.02	0.71	1288329	570	3480	2246	31.7984	69.47	NA	MQ	f__UBA3700	family	d__Bacteria;p__Firmicutes_A;c__Clostridia_A;o__Christensenellales;f__UBA3700;g__;s__
MGBC100029	PRJDB1459.DRR014734.36	PRJDB1459	91.54	0.86	3383908	165	41943	20497	49.7526	87.24	0.466644	HQ	g__UBA3282	genus	d__Bacteria;p__Firmicutes_A;c__Clostridia;o__Lachnospirales;f__Lachnospiraceae;g__UBA3282;s__
MGBC100030	PRJDB1459.DRR014734.37	PRJDB1459	87.55	0	2206278	69	67676	31968	52.0758	87.55	NA	MQ	s__CAG-485 sp002361215	species	d__Bacteria;p__Bacteroidota;c__Bacteroidia;o__Bacteroidales;f__Muribaculaceae;g__CAG-485;s__CAG-485 sp002361215
MGBC100031	PRJDB1459.DRR014734.38	PRJDB1459	73.14	1.02	2075038	1358	2219	1513	49.2521	68.04	NA	MQ	g__Parasutterella	genus	d__Bacteria;p__Proteobacteria;c__Gammaproteobacteria;o__Burkholderiales;f__Burkholderiaceae;g__Parasutterella;s__
MGBC100032	PRJDB1459.DRR014734.39	PRJDB1459	97.92	0	2449407	70	58746	34989	54.112	97.92	0.334744	HQ	g__CAG-873	genus	d__Bacteria;p__Bacteroidota;c__Bacteroidia;o__Bacteroidales;f__Muribaculaceae;g__CAG-873;s__
MGBC100033	PRJDB1459.DRR014734.3	PRJDB1459	69.81	0	1713327	34	98952	50386	56.2377	69.81	NA	MQ	g__CAG-873	genus	d__Bacteria;p__Bacteroidota;c__Bacteroidia;o__Bacteroidales;f__Muribaculaceae;g__CAG-873;s__
MGBC100034	PRJDB1459.DRR014734.40	PRJDB1459	100	0.54	2704054	71	106843	38025	44.68	97.3	0.0548279	HQ	g__Odoribacter	genus	d__Bacteria;p__Bacteroidota;c__Bacteroidia;o__Bacteroidales;f__Marinifilaceae;g__Odoribacter;s__
MGBC100035	PRJDB1459.DRR014734.41	PRJDB1459	93.16	0.05	3564776	397	14484	8966	46.8872	92.91	1.01135	HQ	s__Bacteroides sp002491635	species	d__Bacteria;p__Bacteroidota;c__Bacteroidia;o__Bacteroidales;f__Bacteroidaceae;g__Bacteroides;s__Bacteroides sp002491635
MGBC100036	PRJDB1459.DRR014734.42	PRJDB1459	98.99	0	3575770	72	88004	49647	45.596	98.99	0.139771	HQ	g__Parabacteroides	genus	d__Bacteria;p__Bacteroidota;c__Bacteroidia;o__Bacteroidales;f__Tannerellaceae;g__Parabacteroides;s__
MGBC100037	PRJDB1459.DRR014734.44	PRJDB1459	92.44	0.57	3922696	181	42458	21666	45.6624	89.59	0.25321	HQ	g__COE1	genus	d__Bacteria;p__Firmicutes_A;c__Clostridia;o__Lachnospirales;f__Lachnospiraceae;g__COE1;s__
MGBC100038	PRJDB1459.DRR014734.45	PRJDB1459	57.82	0	849223	499	2383	1686	30.0877	57.82	NA	MQ	g__UBA6345	genus	d__Bacteria;p__Firmicutes_A;c__Clostridia_A;o__Christensenellales;f__UBA1242;g__UBA6345;s__
MGBC100039	PRJDB1459.DRR014734.46	PRJDB1459	94.85	2.35	4521150	299	60490	15110	46.5654	83.1	0.180157	HQ	f__Lachnospiraceae	family	d__Bacteria;p__Firmicutes_A;c__Clostridia;o__Lachnospirales;f__Lachnospiraceae;g__;s__
MGBC100040	PRJDB1459.DRR014734.47	PRJDB1459	94.91	2.26	2580763	56	87674	46077	50.6157	83.61	0.223121	HQ	g__UBA7173	genus	d__Bacteria;p__Bacteroidota;c__Bacteroidia;o__Bacteroidales;f__Muribaculaceae;g__UBA7173;s__
MGBC100041	PRJDB1459.DRR014734.48	PRJDB1459	89.23	0.65	4116589	171	47691	24071	43.1075	85.98	NA	MQ	s__Bacteroides acidifaciens	species	d__Bacteria;p__Bacteroidota;c__Bacteroidia;o__Bacteroidales;f__Bacteroidaceae;g__Bacteroides;s__Bacteroides acidifaciens
MGBC100042	PRJDB1459.DRR014734.49	PRJDB1459	98.22	0	2172432	37	127657	58698	43.3359	98.22	0.0213891	HQ	s__Mailhella sp003512875	species	d__Bacteria;p__Desulfobacterota;c__Desulfovibrionia;o__Desulfovibrionales;f__Desulfovibrionaceae;g__Mailhella;s__Mailhella sp003512875
MGBC100043	PRJDB1459.DRR014734.4	PRJDB1459	98.31	0.75	3193248	91	99692	35086	47.9678	94.56	0.0658637	HQ	s__Duncaniella sp001689425	species	d__Bacteria;p__Bacteroidota;c__Bacteroidia;o__Bacteroidales;f__Muribaculaceae;g__Duncaniella;s__Duncaniella sp001689425
MGBC100044	PRJDB1459.DRR014734.50	PRJDB1459	97.17	1.13	2193801	73	52063	30045	48.5016	91.52	0.0938598	HQ	f__Muribaculaceae	family	d__Bacteria;p__Bacteroidota;c__Bacteroidia;o__Bacteroidales;f__Muribaculaceae;g__;s__
MGBC100045	PRJDB1459.DRR014734.51	PRJDB1459	93.82	0.81	1609511	88	38465	18278	30.3474	89.77	0.257913	HQ	f__UBA3700	family	d__Bacteria;p__Firmicutes_A;c__Clostridia_A;o__Christensenellales;f__UBA3700;g__;s__
MGBC100046	PRJDB1459.DRR014734.52	PRJDB1459	88.97	1.15	3493113	235	29223	14853	46.2751	83.22	NA	MQ	g__UBA3282	genus	d__Bacteria;p__Firmicutes_A;c__Clostridia;o__Lachnospirales;f__Lachnospiraceae;g__UBA3282;s__
MGBC100047	PRJDB1459.DRR014734.53	PRJDB1459	79.02	1.79	1694369	20	410435	84704	27.7457	70.07	NA	MQ	g__UMGS1994	genus	d__Bacteria;p__Firmicutes_A;c__Clostridia;o__TANB77;f__CAG-508;g__UMGS1994;s__
MGBC100048	PRJDB1459.DRR014734.54	PRJDB1459	79.86	0.48	1574706	636	3644	2459	59.5931	77.46	NA	MQ	g__Tidjanibacter	genus	d__Bacteria;p__Bacteroidota;c__Bacteroidia;o__Bacteroidales;f__Rikenellaceae;g__Tidjanibacter;s__
MGBC100049	PRJDB1459.DRR014734.55	PRJDB1459	90.72	0	2301777	89	80930	25855	52.7615	90.72	0.487115	HQ	s__Duncaniella muris	species	d__Bacteria;p__Bacteroidota;c__Bacteroidia;o__Bacteroidales;f__Muribaculaceae;g__Duncaniella;s__Duncaniella muris
MGBC100050	PRJDB1459.DRR014734.56	PRJDB1459	55.88	0.02	1568652	1183	1728	1312	56.014	55.78	NA	MQ	s__Anaerotruncus sp000403395	species	d__Bacteria;p__Firmicutes_A;c__Clostridia;o__Oscillospirales;f__Ruminococcaceae;g__Anaerotruncus;s__Anaerotruncus sp000403395
MGBC100051	PRJDB1459.DRR014734.57	PRJDB1459	54.46	0.34	1254187	971	1753	1278	36.6519	52.76	NA	MQ	g__Ruminococcus	genus	d__Bacteria;p__Firmicutes_A;c__Clostridia;o__Oscillospirales;f__Ruminococcaceae;g__Ruminococcus;s__
MGBC100052	PRJDB1459.DRR014734.58	PRJDB1459	51.32	0.1	892370	675	1769	1305	48.7342	50.82	NA	MQ	g__UMGS1004	genus	d__Bacteria;p__Firmicutes_A;c__Clostridia_A;o__Christensenellales;f__Borkfalkiaceae;g__UMGS1004;s__
MGBC100053	PRJDB1459.DRR014734.59	PRJDB1459	54.22	0.1	1164560	1004	1525	1146	38.5013	53.72	NA	MQ	g__Eubacterium_R	genus	d__Bacteria;p__Firmicutes_A;c__Clostridia;o__Oscillospirales;f__Acutalibacteraceae;g__Eubacterium_R;s__
MGBC100054	PRJDB1459.DRR014734.5	PRJDB1459	98.5	0.38	2199843	65	72120	33829	54.9391	96.6	0.476406	HQ	s__Paramuribaculum intestinale	species	d__Bacteria;p__Bacteroidota;c__Bacteroidia;o__Bacteroidales;f__Muribaculaceae;g__Paramuribaculum;s__Paramuribaculum intestinale
MGBC100055	PRJDB1459.DRR014734.6	PRJDB1459	54.66	0	3155613	370	17138	8519	41.4872	54.66	NA	MQ	s__Bacteroides caecimuris	species	d__Bacteria;p__Bacteroidota;c__Bacteroidia;o__Bacteroidales;f__Bacteroidaceae;g__Bacteroides;s__Bacteroides caecimuris
MGBC100056	PRJDB1459.DRR014734.7	PRJDB1459	53.77	0.38	1327721	58	61606	22875	50.8601	51.87	NA	MQ	s__UBA3263 sp001689615	species	d__Bacteria;p__Bacteroidota;c__Bacteroidia;o__Bacteroidales;f__Muribaculaceae;g__UBA3263;s__UBA3263 sp001689615
MGBC100057	PRJDB1459.DRR014734.8	PRJDB1459	97.55	1.51	2530783	74	58644	34195	49.1114	90	0.264038	HQ	s__Duncaniella sp002492665	species	d__Bacteria;p__Bacteroidota;c__Bacteroidia;o__Bacteroidales;f__Muribaculaceae;g__Duncaniella;s__Duncaniella sp002492665
MGBC100058	PRJDB1459.DRR014734.9	PRJDB1459	99.43	0	3044742	103	64459	29558	49.8451	99.43	0.101643	HQ	s__Muribaculum sp002492595	species	d__Bacteria;p__Bacteroidota;c__Bacteroidia;o__Bacteroidales;f__Muribaculaceae;g__Muribaculum;s__Muribaculum sp002492595
MGBC100059	PRJDB1460.DRR014782.10	PRJDB1460	99.06	0.38	2606521	51	87692	51102	50.543	97.16	0.214773	HQ	g__UBA7173	genus	d__Bacteria;p__Bacteroidota;c__Bacteroidia;o__Bacteroidales;f__Muribaculaceae;g__UBA7173;s__
MGBC100060	PRJDB1460.DRR014782.11	PRJDB1460	99.06	0	2653470	63	68165	42117	50.0992	99.06	0.204755	HQ	s__Muribaculum sp002492595	species	d__Bacteria;p__Bacteroidota;c__Bacteroidia;o__Bacteroidales;f__Muribaculaceae;g__Muribaculum;s__Muribaculum sp002492595
MGBC100061	PRJDB1460.DRR014782.12	PRJDB1460	78.35	2.97	2652831	717	5928	3683	45.9354	63.5	NA	MQ	f__Lachnospiraceae	family	d__Bacteria;p__Firmicutes_A;c__Clostridia;o__Lachnospirales;f__Lachnospiraceae;g__;s__
MGBC100062	PRJDB1460.DRR014782.13	PRJDB1460	96.88	0.75	2254893	144	30449	15653	53.3302	93.13	0.48986	HQ	g__CAG-873	genus	d__Bacteria;p__Bacteroidota;c__Bacteroidia;o__Bacteroidales;f__Muribaculaceae;g__CAG-873;s__
MGBC100063	PRJDB1460.DRR014782.14	PRJDB1460	97.17	0.75	2141399	77	54478	27805	48.5894	93.42	0.205261	HQ	f__Muribaculaceae	family	d__Bacteria;p__Bacteroidota;c__Bacteroidia;o__Bacteroidales;f__Muribaculaceae;g__;s__
MGBC100064	PRJDB1460.DRR014782.15	PRJDB1460	99.04	0.16	2136917	12	494767	178050	57.1682	98.24	0.0819364	HQ	s__Alistipes sp002362235	species	d__Bacteria;p__Bacteroidota;c__Bacteroidia;o__Bacteroidales;f__Rikenellaceae;g__Alistipes;s__Alistipes sp002362235
MGBC100065	PRJDB1460.DRR014782.16	PRJDB1460	98.66	1.68	2720026	110	48565	24713	45.5001	90.26	0.243337	HQ	g__CAG-632	genus	d__Bacteria;p__Firmicutes_A;c__Clostridia;o__Lachnospirales;f__Lachnospiraceae;g__CAG-632;s__
MGBC100066	PRJDB1460.DRR014782.17	PRJDB1460	97.23	0.38	2325229	91	64095	25541	52.0696	95.33	0.480671	HQ	s__CAG-485 sp002361155	species	d__Bacteria;p__Bacteroidota;c__Bacteroidia;o__Bacteroidales;f__Muribaculaceae;g__CAG-485;s__CAG-485 sp002361155
MGBC100067	PRJDB1460.DRR014782.18	PRJDB1460	96.9	0.48	2660006	94	57965	28293	48.5551	94.5	0.0163524	HQ	g__RC9	genus	d__Bacteria;p__Bacteroidota;c__Bacteroidia;o__Bacteroidales;f__UBA932;g__RC9;s__
MGBC100068	PRJDB1460.DRR014782.1	PRJDB1460	96.42	0.38	3090619	118	134762	26180	50.3811	94.52	0.120134	HQ	s__Muribaculum arabinoxylanisolvens	species	d__Bacteria;p__Bacteroidota;c__Bacteroidia;o__Bacteroidales;f__Muribaculaceae;g__Muribaculum;s__Muribaculum arabinoxylanisolvens
MGBC100069	PRJDB1460.DRR014782.20	PRJDB1460	98.85	2.01	3233710	34	167235	95109	45.9314	88.8	0.044645	HQ	g__CAG-510	genus	d__Bacteria;p__Firmicutes_A;c__Clostridia;o__Lachnospirales;f__Lachnospiraceae;g__CAG-510;s__
MGBC100070	PRJDB1460.DRR014782.21	PRJDB1460	67.22	0	2033216	38	104287	53500	48.7834	67.22	NA	MQ	s__Prevotella sp002933775	species	d__Bacteria;p__Bacteroidota;c__Bacteroidia;o__Bacteroidales;f__Bacteroidaceae;g__Prevotella;s__Prevotella sp002933775
MGBC100071	PRJDB1460.DRR014782.22	PRJDB1460	97.61	0	2468362	79	58867	31237	54.0456	97.61	0.435272	HQ	g__CAG-873	genus	d__Bacteria;p__Bacteroidota;c__Bacteroidia;o__Bacteroidales;f__Muribaculaceae;g__CAG-873;s__
MGBC100072	PRJDB1460.DRR014782.23	PRJDB1460	99.06	0.38	3333212	146	47468	22826	45.5672	97.16	0.112523	HQ	g__Duncaniella	genus	d__Bacteria;p__Bacteroidota;c__Bacteroidia;o__Bacteroidales;f__Muribaculaceae;g__Duncaniella;s__
MGBC100073	PRJDB1460.DRR014782.24	PRJDB1460	97.41	2.59	2200551	95	45363	23161	31.1083	84.46	0.011606	HQ	s__Mucispirillum schaedleri	species	d__Bacteria;p__Deferribacterota;c__Deferribacteres;o__Deferribacterales;f__Mucispirillaceae;g__Mucispirillum;s__Mucispirillum schaedleri
MGBC100074	PRJDB1460.DRR014782.25	PRJDB1460	98.94	0.38	2429315	78	53324	31142	50.963	97.04	0.582974	HQ	s__UBA7173 sp001689485	species	d__Bacteria;p__Bacteroidota;c__Bacteroidia;o__Bacteroidales;f__Muribaculaceae;g__UBA7173;s__UBA7173 sp001689485
MGBC100075	PRJDB1460.DRR014782.26	PRJDB1460	100	0.54	2592137	44	122005	58899	44.6705	97.3	0.0514217	HQ	g__Odoribacter	genus	d__Bacteria;p__Bacteroidota;c__Bacteroidia;o__Bacteroidales;f__Marinifilaceae;g__Odoribacter;s__
MGBC100076	PRJDB1460.DRR014782.28	PRJDB1460	97.76	0	2511148	84	56046	29888	52.1923	97.76	0.669274	HQ	s__Duncaniella muris	species	d__Bacteria;p__Bacteroidota;c__Bacteroidia;o__Bacteroidales;f__Muribaculaceae;g__Duncaniella;s__Duncaniella muris
MGBC100077	PRJDB1460.DRR014782.29	PRJDB1460	94.53	0.75	2465321	69	61496	35723	49.0331	90.78	0.299756	HQ	s__Duncaniella sp002492665	species	d__Bacteria;p__Bacteroidota;c__Bacteroidia;o__Bacteroidales;f__Muribaculaceae;g__Duncaniella;s__Duncaniella sp002492665
MGBC100078	PRJDB1460.DRR014782.2	PRJDB1460	61.07	0	1513359	46	79239	32894	53.4704	61.07	NA	MQ	s__CAG-485 sp002361215	species	d__Bacteria;p__Bacteroidota;c__Bacteroidia;o__Bacteroidales;f__Muribaculaceae;g__CAG-485;s__CAG-485 sp002361215
MGBC100079	PRJDB1460.DRR014782.31	PRJDB1460	96.79	0	2890104	62	95419	46601	53.4888	96.79	0.34859	HQ	s__CAG-873 sp001689665	species	d__Bacteria;p__Bacteroidota;c__Bacteroidia;o__Bacteroidales;f__Muribaculaceae;g__CAG-873;s__CAG-873 sp001689665
MGBC100080	PRJDB1460.DRR014782.32	PRJDB1460	94.72	3.32	4325530	264	26731	16373	50.8915	78.12	0.479613	HQ	g__Acetatifactor	genus	d__Bacteria;p__Firmicutes_A;c__Clostridia;o__Lachnospirales;f__Lachnospiraceae;g__Acetatifactor;s__
MGBC100081	PRJDB1460.DRR014782.33	PRJDB1460	91.13	0	1737908	218	13676	7956	43.9561	91.13	0.225886	HQ	f__UBA3700	family	d__Bacteria;p__Firmicutes_A;c__Clostridia_A;o__Christensenellales;f__UBA3700;g__;s__
MGBC100082	PRJDB1460.DRR014782.34	PRJDB1460	90.09	0.88	1817032	288	10467	6294	59.4347	85.69	1.91985	HQ	g__Tidjanibacter	genus	d__Bacteria;p__Bacteroidota;c__Bacteroidia;o__Bacteroidales;f__Rikenellaceae;g__Tidjanibacter;s__
MGBC100083	PRJDB1460.DRR014782.35	PRJDB1460	98.22	0	2056673	17	194533	120974	43.5212	98.22	0.00763049	HQ	s__Mailhella sp003512875	species	d__Bacteria;p__Desulfobacterota;c__Desulfovibrionia;o__Desulfovibrionales;f__Desulfovibrionaceae;g__Mailhella;s__Mailhella sp003512875
MGBC100084	PRJDB1460.DRR014782.36	PRJDB1460	97.7	0.57	3049903	68	94790	44845	47.3458	94.85	0.155249	HQ	g__1XD8-76	genus	d__Bacteria;p__Firmicutes_A;c__Clostridia;o__Lachnospirales;f__Lachnospiraceae;g__1XD8-76;s__
MGBC100085	PRJDB1460.DRR014782.37	PRJDB1460	98.43	0.38	2705206	80	108899	33806	53.4893	96.53	0.100216	HQ	s__UBA7173 sp900548705	species	d__Bacteria;p__Bacteroidota;c__Bacteroidia;o__Bacteroidales;f__Muribaculaceae;g__UBA7173;s__UBA7173 sp900548705
MGBC100086	PRJDB1460.DRR014782.38	PRJDB1460	56.5	0.21	1053989	921	1537	1130	51.4644	55.45	NA	MQ	g__Parasutterella	genus	d__Bacteria;p__Proteobacteria;c__Gammaproteobacteria;o__Burkholderiales;f__Burkholderiaceae;g__Parasutterella;s__
MGBC100087	PRJDB1460.DRR014782.39	PRJDB1460	94.72	0	2136385	45	74291	47470	54.9891	94.72	0.307314	HQ	s__Paramuribaculum intestinale	species	d__Bacteria;p__Bacteroidota;c__Bacteroidia;o__Bacteroidales;f__Muribaculaceae;g__Paramuribaculum;s__Paramuribaculum intestinale
MGBC100088	PRJDB1460.DRR014782.3	PRJDB1460	97.03	0.07	4821019	196	54310	24593	43.3141	96.68	0.0339793	HQ	s__Bacteroides acidifaciens	species	d__Bacteria;p__Bacteroidota;c__Bacteroidia;o__Bacteroidales;f__Bacteroidaceae;g__Bacteroides;s__Bacteroides acidifaciens
MGBC100089	PRJDB1460.DRR014782.40	PRJDB1460	93.72	0	2846368	239	21707	11898	39.2701	93.72	0.317095	HQ	g__CAG-303	genus	d__Bacteria;p__Firmicutes_A;c__Clostridia;o__Lachnospirales;f__Lachnospiraceae;g__CAG-303;s__
MGBC100090	PRJDB1460.DRR014782.42	PRJDB1460	60.75	0	841286	76	20269	11059	45.4334	60.75	NA	MQ	g__UBA2866	genus	d__Bacteria;p__Patescibacteria;c__Saccharimonadia;o__Saccharimonadales;f__Saccharimonadaceae;g__UBA2866;s__
MGBC100091	PRJDB1460.DRR014782.43	PRJDB1460	77.84	0.67	2982948	304	16738	9805	48.9079	74.49	NA	MQ	f__Lachnospiraceae	family	d__Bacteria;p__Firmicutes_A;c__Clostridia;o__Lachnospirales;f__Lachnospiraceae;g__;s__
MGBC100092	PRJDB1460.DRR014782.44	PRJDB1460	96.48	0.38	2651556	142	61368	18663	46.989	94.58	0.176837	HQ	s__CAG-485 sp002362485	species	d__Bacteria;p__Bacteroidota;c__Bacteroidia;o__Bacteroidales;f__Muribaculaceae;g__CAG-485;s__CAG-485 sp002362485
MGBC100093	PRJDB1460.DRR014782.45	PRJDB1460	59.94	0	920136	219	7086	4190	27.8605	59.94	NA	MQ	g__CAG-776	genus	d__Bacteria;p__Firmicutes;c__Bacilli;o__RF39;f__CAG-1000;g__CAG-776;s__
MGBC100094	PRJDB1460.DRR014782.46	PRJDB1460	98.78	0.38	3571880	93	80078	38402	45.6687	96.88	0.183376	HQ	g__Parabacteroides	genus	d__Bacteria;p__Bacteroidota;c__Bacteroidia;o__Bacteroidales;f__Tannerellaceae;g__Parabacteroides;s__
MGBC100095	PRJDB1460.DRR014782.47	PRJDB1460	88.92	0.13	1868613	576	5791	3230	36.4128	88.27	NA	MQ	g__Ruminococcus	genus	d__Bacteria;p__Firmicutes_A;c__Clostridia;o__Oscillospirales;f__Ruminococcaceae;g__Ruminococcus;s__
MGBC100096	PRJDB1460.DRR014782.48	PRJDB1460	84.15	1.83	3915400	454	13406	8613	43.9495	75	NA	MQ	g__CAG-95	genus	d__Bacteria;p__Firmicutes_A;c__Clostridia;o__Lachnospirales;f__Lachnospiraceae;g__CAG-95;s__
MGBC100097	PRJDB1460.DRR014782.49	PRJDB1460	69.92	2.59	2242655	1103	2981	2020	47.8645	56.97	NA	MQ	f__Lachnospiraceae	family	d__Bacteria;p__Firmicutes_A;c__Clostridia;o__Lachnospirales;f__Lachnospiraceae;g__;s__
MGBC100098	PRJDB1460.DRR014782.4	PRJDB1460	98.11	0.75	2759085	47	113819	58669	48.6661	94.36	0.160316	HQ	s__Duncaniella sp001689425	species	d__Bacteria;p__Bacteroidota;c__Bacteroidia;o__Bacteroidales;f__Muribaculaceae;g__Duncaniella;s__Duncaniella sp001689425
MGBC100099	PRJDB1460.DRR014782.50	PRJDB1460	99.03	0	2738093	68	76575	40256	50.8784	99.03	0.407476	HQ	s__Muribaculum intestinale	species	d__Bacteria;p__Bacteroidota;c__Bacteroidia;o__Bacteroidales;f__Muribaculaceae;g__Muribaculum;s__Muribaculum intestinale
MGBC100100	PRJDB1460.DRR014782.51	PRJDB1460	62.74	1.68	2406666	1288	2781	1856	38.7587	54.34	NA	MQ	s__COE1 sp003513705	species	d__Bacteria;p__Firmicutes_A;c__Clostridia;o__Lachnospirales;f__Lachnospiraceae;g__COE1;s__COE1 sp003513705
MGBC100101	PRJDB1460.DRR014782.52	PRJDB1460	95.09	0.13	2142478	40	94179	53558	55.3539	94.44	0.371665	HQ	s__CAG-873 sp002490635	species	d__Bacteria;p__Bacteroidota;c__Bacteroidia;o__Bacteroidales;f__Muribaculaceae;g__CAG-873;s__CAG-873 sp002490635
MGBC100102	PRJDB1460.DRR014782.53	PRJDB1460	58.1	0	3174494	342	18309	9272	41.6196	58.1	NA	MQ	s__Bacteroides caecimuris	species	d__Bacteria;p__Bacteroidota;c__Bacteroidia;o__Bacteroidales;f__Bacteroidaceae;g__Bacteroides;s__Bacteroides caecimuris
MGBC100103	PRJDB1460.DRR014782.54	PRJDB1460	89.89	1.12	1566420	40	108055	39150	28.1155	84.29	NA	MQ	g__CAG-582	genus	d__Bacteria;p__Firmicutes;c__Bacilli;o__RF39;f__CAG-1000;g__CAG-582;s__
MGBC100104	PRJDB1460.DRR014782.55	PRJDB1460	95.69	2.07	2715715	416	12107	6513	47.5874	85.34	0.615553	HQ	g__Butyrivibrio_A	genus	d__Bacteria;p__Firmicutes_A;c__Clostridia;o__Lachnospirales;f__Lachnospiraceae;g__Butyrivibrio_A;s__
MGBC100105	PRJDB1460.DRR014782.56	PRJDB1460	58.8	1.62	1588484	1318	1613	1189	44.352	50.7	NA	MQ	g__Eubacterium_F	genus	d__Bacteria;p__Firmicutes_A;c__Clostridia;o__Lachnospirales;f__Lachnospiraceae;g__Eubacterium_F;s__
MGBC100106	PRJDB1460.DRR014782.5	PRJDB1460	69.43	3.4	1533238	363	7064	4211	35.6211	52.43	NA	MQ	f__CAG-508	family	d__Bacteria;p__Firmicutes_A;c__Clostridia;o__TANB77;f__CAG-508;g__;s__
MGBC100107	PRJDB1460.DRR014782.6	PRJDB1460	97.77	1.93	3894882	135	101813	28806	48.3966	88.12	0.0862738	HQ	g__UBA3282	genus	d__Bacteria;p__Firmicutes_A;c__Clostridia;o__Lachnospirales;f__Lachnospiraceae;g__UBA3282;s__
MGBC100108	PRJDB1460.DRR014782.7	PRJDB1460	92.74	0	1410681	111	24907	12699	46.8209	92.74	0.187907	HQ	g__UBA11940	genus	d__Bacteria;p__Firmicutes_A;c__Clostridia_A;o__Christensenellales;f__Borkfalkiaceae;g__UBA11940;s__
MGBC100109	PRJDB1460.DRR014782.8	PRJDB1460	78.11	0.38	1918531	70	85331	27402	52.3869	76.21	NA	MQ	s__UBA3263 sp001689615	species	d__Bacteria;p__Bacteroidota;c__Bacteroidia;o__Bacteroidales;f__Muribaculaceae;g__UBA3263;s__UBA3263 sp001689615
MGBC100110	PRJDB1460.DRR014782.9	PRJDB1460	85.84	1.12	1840909	46	88944	40012	27.182	80.24	NA	MQ	f__CAG-508	family	d__Bacteria;p__Firmicutes_A;c__Clostridia;o__TANB77;f__CAG-508;g__;s__
MGBC100111	PRJDB1461.DRR014783.10	PRJDB1461	94.38	3.37	1909035	8	504915	238598	26.5588	77.53	0.00734125	HQ	g__UBA11963	genus	d__Bacteria;p__Firmicutes;c__Bacilli;o__RF39;f__CAG-1000;g__UBA11963;s__
MGBC100112	PRJDB1461.DRR014783.11	PRJDB1461	53.83	0	779292	248	5096	3126	45.4402	53.83	NA	MQ	g__UBA2866	genus	d__Bacteria;p__Patescibacteria;c__Saccharimonadia;o__Saccharimonadales;f__Saccharimonadaceae;g__UBA2866;s__
MGBC100113	PRJDB1461.DRR014783.12	PRJDB1461	99.46	3.64	4384138	138	127306	31763	52.4943	81.26	0.0530039	HQ	g__Acetatifactor	genus	d__Bacteria;p__Firmicutes_A;c__Clostridia;o__Lachnospirales;f__Lachnospiraceae;g__Acetatifactor;s__
MGBC100114	PRJDB1461.DRR014783.13	PRJDB1461	81.39	1.12	884020	176	7132	5012	32.1948	75.79	NA	MQ	g__CAG-345	genus	d__Bacteria;p__Firmicutes;c__Bacilli;o__RFN20;f__CAG-288;g__CAG-345;s__
MGBC100115	PRJDB1461.DRR014783.14	PRJDB1461	81.61	1.13	2411846	68	113838	35414	49.3026	75.96	NA	MQ	s__Duncaniella sp001689425	species	d__Bacteria;p__Bacteroidota;c__Bacteroidia;o__Bacteroidales;f__Muribaculaceae;g__Duncaniella;s__Duncaniella sp001689425
MGBC100116	PRJDB1461.DRR014783.15	PRJDB1461	94.04	0	2897224	136	40445	21295	39.1468	94.04	0.161299	HQ	g__CAG-303	genus	d__Bacteria;p__Firmicutes_A;c__Clostridia;o__Lachnospirales;f__Lachnospiraceae;g__CAG-303;s__
MGBC100117	PRJDB1461.DRR014783.16	PRJDB1461	65.05	2.01	2655179	1673	2272	1572	44.2638	55	NA	MQ	g__SZUA-448	genus	d__Bacteria;p__Firmicutes_A;c__Clostridia;o__Lachnospirales;f__Lachnospiraceae;g__SZUA-448;s__
MGBC100118	PRJDB1461.DRR014783.17	PRJDB1461	97.55	0	2784518	59	101620	47184	50.7558	97.55	0.235899	HQ	s__Muribaculum intestinale	species	d__Bacteria;p__Bacteroidota;c__Bacteroidia;o__Bacteroidales;f__Muribaculaceae;g__Muribaculum;s__Muribaculum intestinale
MGBC100119	PRJDB1461.DRR014783.18	PRJDB1461	95.53	0.38	2574649	121	59273	21270	46.9655	93.63	0.210258	HQ	s__CAG-485 sp002362485	species	d__Bacteria;p__Bacteroidota;c__Bacteroidia;o__Bacteroidales;f__Muribaculaceae;g__CAG-485;s__CAG-485 sp002362485
MGBC100120	PRJDB1461.DRR014783.19	PRJDB1461	95.6	2.59	2963292	209	25615	14168	45.9223	82.65	0.494041	HQ	g__CAG-510	genus	d__Bacteria;p__Firmicutes_A;c__Clostridia;o__Lachnospirales;f__Lachnospiraceae;g__CAG-510;s__
MGBC100121	PRJDB1461.DRR014783.1	PRJDB1461	96.1	0.38	2270966	67	55022	33887	52.2269	94.2	0.546777	HQ	s__CAG-485 sp002361155	species	d__Bacteria;p__Bacteroidota;c__Bacteroidia;o__Bacteroidales;f__Muribaculaceae;g__CAG-485;s__CAG-485 sp002361155
MGBC100122	PRJDB1461.DRR014783.20	PRJDB1461	71.18	0.35	1426554	614	3654	2306	50.739	69.43	NA	MQ	f__CAG-552	family	d__Bacteria;p__Firmicutes_A;c__Clostridia_A;o__Christensenellales;f__CAG-552;g__;s__
MGBC100123	PRJDB1461.DRR014783.21	PRJDB1461	99.04	0.16	2129230	21	303857	101367	57.2081	98.24	0.0669503	HQ	s__Alistipes sp002362235	species	d__Bacteria;p__Bacteroidota;c__Bacteroidia;o__Bacteroidales;f__Rikenellaceae;g__Alistipes;s__Alistipes sp002362235
MGBC100124	PRJDB1461.DRR014783.22	PRJDB1461	97.55	0.75	2544756	92	59941	27653	48.8878	93.8	0.218176	HQ	s__Duncaniella sp002492665	species	d__Bacteria;p__Bacteroidota;c__Bacteroidia;o__Bacteroidales;f__Muribaculaceae;g__Duncaniella;s__Duncaniella sp002492665
MGBC100125	PRJDB1461.DRR014783.23	PRJDB1461	74.58	0	3368244	211	37911	15956	43.496	74.58	NA	MQ	s__Bacteroides acidifaciens	species	d__Bacteria;p__Bacteroidota;c__Bacteroidia;o__Bacteroidales;f__Bacteroidaceae;g__Bacteroides;s__Bacteroides acidifaciens
MGBC100126	PRJDB1461.DRR014783.24	PRJDB1461	88.95	1.36	1680312	357	10506	4694	38.8755	82.15	NA	MQ	s__Limosilactobacillus reuteri	species	d__Bacteria;p__Firmicutes;c__Bacilli;o__Lactobacillales;f__Lactobacillaceae;g__Limosilactobacillus;s__Limosilactobacillus reuteri
MGBC100127	PRJDB1461.DRR014783.25	PRJDB1461	97.99	0	2204311	27	333336	81641	39.0914	97.99	0.0185633	HQ	g__Eubacterium_R	genus	d__Bacteria;p__Firmicutes_A;c__Clostridia;o__Oscillospirales;f__Acutalibacteraceae;g__Eubacterium_R;s__
MGBC100128	PRJDB1461.DRR014783.26	PRJDB1461	93.32	1.64	2146094	48	93428	44702	55.2821	85.12	0.597607	HQ	s__CAG-873 sp002490635	species	d__Bacteria;p__Bacteroidota;c__Bacteroidia;o__Bacteroidales;f__Muribaculaceae;g__CAG-873;s__CAG-873 sp002490635
MGBC100129	PRJDB1461.DRR014783.27	PRJDB1461	55.37	0	1655906	49	109717	33782	48.0371	55.37	NA	MQ	s__Prevotella sp002933775	species	d__Bacteria;p__Bacteroidota;c__Bacteroidia;o__Bacteroidales;f__Bacteroidaceae;g__Prevotella;s__Prevotella sp002933775
MGBC100130	PRJDB1461.DRR014783.28	PRJDB1461	96.9	0.48	2678595	83	65456	32266	48.5877	94.5	0.0389173	HQ	g__RC9	genus	d__Bacteria;p__Bacteroidota;c__Bacteroidia;o__Bacteroidales;f__UBA932;g__RC9;s__
MGBC100131	PRJDB1461.DRR014783.29	PRJDB1461	81.83	0	1340470	408	5836	3270	46.809	81.83	NA	MQ	g__UBA11940	genus	d__Bacteria;p__Firmicutes_A;c__Clostridia_A;o__Christensenellales;f__Borkfalkiaceae;g__UBA11940;s__
MGBC100132	PRJDB1461.DRR014783.2	PRJDB1461	98.15	0.13	2251536	25	233149	90050	47.4486	97.5	0.285606	HQ	g__UBA7173	genus	d__Bacteria;p__Bacteroidota;c__Bacteroidia;o__Bacteroidales;f__Muribaculaceae;g__UBA7173;s__
MGBC100133	PRJDB1461.DRR014783.30	PRJDB1461	98.96	0	2691079	119	57729	22607	50.1351	98.96	0.608819	HQ	s__Muribaculum sp002492595	species	d__Bacteria;p__Bacteroidota;c__Bacteroidia;o__Bacteroidales;f__Muribaculaceae;g__Muribaculum;s__Muribaculum sp002492595
MGBC100134	PRJDB1461.DRR014783.31	PRJDB1461	98.79	0.38	2145270	60	66112	35752	50.3407	96.89	0.257726	HQ	s__Paramuribaculum sp001689565	species	d__Bacteria;p__Bacteroidota;c__Bacteroidia;o__Bacteroidales;f__Muribaculaceae;g__Paramuribaculum;s__Paramuribaculum sp001689565
MGBC100135	PRJDB1461.DRR014783.32	PRJDB1461	99.43	0.38	2966463	61	176655	48622	50.0681	97.53	0.0897871	HQ	s__Muribaculum arabinoxylanisolvens	species	d__Bacteria;p__Bacteroidota;c__Bacteroidia;o__Bacteroidales;f__Muribaculaceae;g__Muribaculum;s__Muribaculum arabinoxylanisolvens
MGBC100136	PRJDB1461.DRR014783.33	PRJDB1461	95.92	0	2368628	73	49550	32444	54.2731	95.92	0.501493	HQ	g__CAG-873	genus	d__Bacteria;p__Bacteroidota;c__Bacteroidia;o__Bacteroidales;f__Muribaculaceae;g__CAG-873;s__
MGBC100137	PRJDB1461.DRR014783.34	PRJDB1461	89.69	1.72	2008265	278	13111	7212	31.3318	81.09	NA	MQ	s__Mucispirillum schaedleri	species	d__Bacteria;p__Deferribacterota;c__Deferribacteres;o__Deferribacterales;f__Mucispirillaceae;g__Mucispirillum;s__Mucispirillum schaedleri
MGBC100138	PRJDB1461.DRR014783.35	PRJDB1461	99.2	0	3620012	65	90980	55672	45.5427	99.2	0.115667	HQ	g__Parabacteroides	genus	d__Bacteria;p__Bacteroidota;c__Bacteroidia;o__Bacteroidales;f__Tannerellaceae;g__Parabacteroides;s__
MGBC100139	PRJDB1461.DRR014783.36	PRJDB1461	59.65	0	1080530	298	5728	3609	25.7666	59.65	NA	MQ	g__UMGS1045	genus	d__Bacteria;p__Firmicutes;c__Bacilli;o__RF39;f__CAG-822;g__UMGS1045;s__
MGBC100140	PRJDB1461.DRR014783.37	PRJDB1461	68.37	0.51	1749790	1118	2187	1552	59.5178	65.82	NA	MQ	g__Rikenella	genus	d__Bacteria;p__Bacteroidota;c__Bacteroidia;o__Bacteroidales;f__Rikenellaceae;g__Rikenella;s__
MGBC100141	PRJDB1461.DRR014783.38	PRJDB1461	77.55	0.75	1763871	45	72124	39191	56.04	73.8	NA	MQ	s__Paramuribaculum intestinale	species	d__Bacteria;p__Bacteroidota;c__Bacteroidia;o__Bacteroidales;f__Muribaculaceae;g__Paramuribaculum;s__Paramuribaculum intestinale
MGBC100142	PRJDB1461.DRR014783.39	PRJDB1461	98.43	0.38	2878844	72	106291	39981	53.3778	96.53	0.148927	HQ	s__UBA7173 sp900548705	species	d__Bacteria;p__Bacteroidota;c__Bacteroidia;o__Bacteroidales;f__Muribaculaceae;g__UBA7173;s__UBA7173 sp900548705
MGBC100143	PRJDB1461.DRR014783.3	PRJDB1461	94.08	0	2114744	230	17333	9180	43.5084	94.08	0.111066	HQ	s__Mailhella sp003512875	species	d__Bacteria;p__Desulfobacterota;c__Desulfovibrionia;o__Desulfovibrionales;f__Desulfovibrionaceae;g__Mailhella;s__Mailhella sp003512875
MGBC100144	PRJDB1461.DRR014783.40	PRJDB1461	80.12	4.03	4773448	2189	3197	2164	38.3344	59.97	NA	MQ	g__CAG-590	genus	d__Bacteria;p__Firmicutes_A;c__Clostridia;o__Lachnospirales;f__Lachnospiraceae;g__CAG-590;s__
MGBC100145	PRJDB1461.DRR014783.41	PRJDB1461	73.39	0	1139876	39	65928	29224	34.0065	73.39	NA	MQ	s__Lactobacillus johnsonii	species	d__Bacteria;p__Firmicutes;c__Bacilli;o__Lactobacillales;f__Lactobacillaceae;g__Lactobacillus;s__Lactobacillus johnsonii
MGBC100146	PRJDB1461.DRR014783.42	PRJDB1461	96.42	0.38	2223451	118	33979	18840	53.2316	94.52	0.401417	HQ	g__CAG-873	genus	d__Bacteria;p__Bacteroidota;c__Bacteroidia;o__Bacteroidales;f__Muribaculaceae;g__CAG-873;s__
MGBC100147	PRJDB1461.DRR014783.44	PRJDB1461	61.19	0.96	1461934	1122	1785	1288	58.3807	56.39	NA	MQ	g__Alistipes	genus	d__Bacteria;p__Bacteroidota;c__Bacteroidia;o__Bacteroidales;f__Rikenellaceae;g__Alistipes;s__
MGBC100148	PRJDB1461.DRR014783.45	PRJDB1461	71.89	0	1798509	47	56004	38259	52.1844	71.89	NA	MQ	s__CAG-485 sp002361215	species	d__Bacteria;p__Bacteroidota;c__Bacteroidia;o__Bacteroidales;f__Muribaculaceae;g__CAG-485;s__CAG-485 sp002361215
MGBC100149	PRJDB1461.DRR014783.46	PRJDB1461	71.83	0.96	2961924	1355	3213	2167	46.9634	67.03	NA	MQ	s__Bacteroides sp002491635	species	d__Bacteria;p__Bacteroidota;c__Bacteroidia;o__Bacteroidales;f__Bacteroidaceae;g__Bacteroides;s__Bacteroides sp002491635
MGBC100150	PRJDB1461.DRR014783.47	PRJDB1461	93.88	0.5	2356959	286	13506	8227	51.0779	91.38	1.81008	HQ	s__UBA7173 sp001689485	species	d__Bacteria;p__Bacteroidota;c__Bacteroidia;o__Bacteroidales;f__Muribaculaceae;g__UBA7173;s__UBA7173 sp001689485
MGBC100151	PRJDB1461.DRR014783.4	PRJDB1461	99.48	0.52	2035355	130	24359	15651	40.1771	96.88	0.0416118	HQ	s__Ligilactobacillus murinus	species	d__Bacteria;p__Firmicutes;c__Bacilli;o__Lactobacillales;f__Lactobacillaceae;g__Ligilactobacillus;s__Ligilactobacillus murinus
MGBC100152	PRJDB1461.DRR014783.50	PRJDB1461	97.55	0.38	2810410	97	52289	28970	45.5132	95.65	0.0588516	HQ	g__Duncaniella	genus	d__Bacteria;p__Bacteroidota;c__Bacteroidia;o__Bacteroidales;f__Muribaculaceae;g__Duncaniella;s__
MGBC100153	PRJDB1461.DRR014783.51	PRJDB1461	97.19	1.35	2354771	91	46468	25870	48.9454	90.44	0.431715	HQ	f__Muribaculaceae	family	d__Bacteria;p__Bacteroidota;c__Bacteroidia;o__Bacteroidales;f__Muribaculaceae;g__;s__
MGBC100154	PRJDB1461.DRR014783.52	PRJDB1461	99.06	0.38	2613867	50	88972	52264	50.5653	97.16	0.182936	HQ	g__UBA7173	genus	d__Bacteria;p__Bacteroidota;c__Bacteroidia;o__Bacteroidales;f__Muribaculaceae;g__UBA7173;s__
MGBC100155	PRJDB1461.DRR014783.53	PRJDB1461	63.79	1.47	2272856	694	5397	3262	49.4143	56.44	NA	MQ	f__Lachnospiraceae	family	d__Bacteria;p__Firmicutes_A;c__Clostridia;o__Lachnospirales;f__Lachnospiraceae;g__;s__
MGBC100156	PRJDB1461.DRR014783.54	PRJDB1461	100	0.54	2574349	65	95513	39582	44.7333	97.3	0.0611183	HQ	g__Odoribacter	genus	d__Bacteria;p__Bacteroidota;c__Bacteroidia;o__Bacteroidales;f__Marinifilaceae;g__Odoribacter;s__
MGBC100157	PRJDB1461.DRR014783.55	PRJDB1461	95.11	0.57	3597952	135	57331	26646	46.0163	92.26	0.170041	HQ	g__Kineothrix	genus	d__Bacteria;p__Firmicutes_A;c__Clostridia;o__Lachnospirales;f__Lachnospiraceae;g__Kineothrix;s__
MGBC100158	PRJDB1461.DRR014783.56	PRJDB1461	98.66	0.22	2636241	74	106623	35616	42.9191	97.56	0.038322	HQ	g__Ruminococcus	genus	d__Bacteria;p__Firmicutes_A;c__Clostridia;o__Oscillospirales;f__Ruminococcaceae;g__Ruminococcus;s__
MGBC100159	PRJDB1461.DRR014783.57	PRJDB1461	65.52	0	2115693	217	17576	9737	52.9891	65.52	NA	MQ	s__Duncaniella muris	species	d__Bacteria;p__Bacteroidota;c__Bacteroidia;o__Bacteroidales;f__Muribaculaceae;g__Duncaniella;s__Duncaniella muris
MGBC100160	PRJDB1461.DRR014783.58	PRJDB1461	97.91	1.15	3441799	104	118895	33085	47.794	92.16	0.124482	HQ	s__UBA7050 sp003979345	species	d__Bacteria;p__Firmicutes_A;c__Clostridia;o__Lachnospirales;f__Lachnospiraceae;g__UBA7050;s__UBA7050 sp003979345
MGBC100161	PRJDB1461.DRR014783.59	PRJDB1461	99.93	0.18	4656389	103	163895	45196	50.738	99.03	0.0238774	HQ	s__Escherichia flexneri	species	d__Bacteria;p__Proteobacteria;c__Gammaproteobacteria;o__Enterobacterales;f__Enterobacteriaceae;g__Escherichia;s__Escherichia flexneri
MGBC100162	PRJDB1461.DRR014783.5	PRJDB1461	97.55	0	3036512	90	97005	33714	53.3123	97.55	0.237247	HQ	s__CAG-873 sp001689665	species	d__Bacteria;p__Bacteroidota;c__Bacteroidia;o__Bacteroidales;f__Muribaculaceae;g__CAG-873;s__CAG-873 sp001689665
MGBC100163	PRJDB1461.DRR014783.60	PRJDB1461	99.52	0	2019456	26	96451	77632	58.8284	99.52	0.249252	HQ	g__Tidjanibacter	genus	d__Bacteria;p__Bacteroidota;c__Bacteroidia;o__Bacteroidales;f__Rikenellaceae;g__Tidjanibacter;s__
MGBC100164	PRJDB1461.DRR014783.61	PRJDB1461	98.66	0.67	2730351	227	19276	12013	47.5537	95.31	0.412183	HQ	g__Butyrivibrio_A	genus	d__Bacteria;p__Firmicutes_A;c__Clostridia;o__Lachnospirales;f__Lachnospiraceae;g__Butyrivibrio_A;s__
MGBC100165	PRJDB1461.DRR014783.6	PRJDB1461	97.55	0.38	2180718	89	90042	24492	52.5796	95.65	0.0828354	HQ	s__UBA3263 sp001689615	species	d__Bacteria;p__Bacteroidota;c__Bacteroidia;o__Bacteroidales;f__Muribaculaceae;g__UBA3263;s__UBA3263 sp001689615
MGBC100166	PRJDB1461.DRR014783.8	PRJDB1461	86.19	1.01	3165009	901	5498	3498	46.1662	81.14	NA	MQ	g__UBA946	genus	d__Bacteria;p__Firmicutes_A;c__Clostridia;o__Oscillospirales;f__Ruminococcaceae;g__UBA946;s__
MGBC100167	PRJDB1461.DRR014783.9	PRJDB1461	91.01	1.69	1549002	26	123425	59569	28.0948	82.56	0.11612	HQ	g__CAG-582	genus	d__Bacteria;p__Firmicutes;c__Bacilli;o__RF39;f__CAG-1000;g__CAG-582;s__
MGBC100168	PRJDB1462.DRR014784.10	PRJDB1462	96.36	0.75	2413790	60	54533	40226	49.0954	92.61	0.283601	HQ	s__Duncaniella sp002492665	species	d__Bacteria;p__Bacteroidota;c__Bacteroidia;o__Bacteroidales;f__Muribaculaceae;g__Duncaniella;s__Duncaniella sp002492665
MGBC100169	PRJDB1462.DRR014784.12	PRJDB1462	84.68	0	1292504	57	52367	22663	47.2307	84.68	NA	MQ	g__UBA11940	genus	d__Bacteria;p__Firmicutes_A;c__Clostridia_A;o__Christensenellales;f__Borkfalkiaceae;g__UBA11940;s__
MGBC100170	PRJDB1462.DRR014784.13	PRJDB1462	97.7	1.15	3285458	96	61186	34213	45.1127	91.95	0.240364	HQ	g__G11	genus	d__Bacteria;p__Firmicutes_A;c__Clostridia;o__Lachnospirales;f__Lachnospiraceae;g__G11;s__
MGBC100171	PRJDB1462.DRR014784.14	PRJDB1462	100	0.54	2873958	135	96996	21269	44.7407	97.3	0.0603153	HQ	g__Odoribacter	genus	d__Bacteria;p__Bacteroidota;c__Bacteroidia;o__Bacteroidales;f__Marinifilaceae;g__Odoribacter;s__
MGBC100172	PRJDB1462.DRR014784.15	PRJDB1462	97.61	0	3124289	46	145150	67910	43.9614	97.61	0.154634	HQ	g__Kineothrix	genus	d__Bacteria;p__Firmicutes_A;c__Clostridia;o__Lachnospirales;f__Lachnospiraceae;g__Kineothrix;s__
MGBC100173	PRJDB1462.DRR014784.16	PRJDB1462	95.61	0.77	3945332	284	43955	13853	46.0356	91.76	0.284299	HQ	g__UBA3282	genus	d__Bacteria;p__Firmicutes_A;c__Clostridia;o__Lachnospirales;f__Lachnospiraceae;g__UBA3282;s__
MGBC100174	PRJDB1462.DRR014784.17	PRJDB1462	95.64	0	3472137	202	30439	17178	31.8463	95.64	0.291139	HQ	f__Lachnospiraceae	family	d__Bacteria;p__Firmicutes_A;c__Clostridia;o__Lachnospirales;f__Lachnospiraceae;g__;s__
MGBC100175	PRJDB1462.DRR014784.18	PRJDB1462	98.28	2.59	2316422	130	41900	17807	31.1524	85.33	0.0138123	HQ	s__Mucispirillum schaedleri	species	d__Bacteria;p__Deferribacterota;c__Deferribacteres;o__Deferribacterales;f__Mucispirillaceae;g__Mucispirillum;s__Mucispirillum schaedleri
MGBC100176	PRJDB1462.DRR014784.19	PRJDB1462	83.49	2.29	2944903	303	17933	9713	51.3307	72.04	NA	MQ	f__Lachnospiraceae	family	d__Bacteria;p__Firmicutes_A;c__Clostridia;o__Lachnospirales;f__Lachnospiraceae;g__;s__
MGBC100177	PRJDB1462.DRR014784.1	PRJDB1462	67.22	0	2027367	32	107000	63355	48.7796	67.22	NA	MQ	s__Prevotella sp002933775	species	d__Bacteria;p__Bacteroidota;c__Bacteroidia;o__Bacteroidales;f__Bacteroidaceae;g__Prevotella;s__Prevotella sp002933775
MGBC100178	PRJDB1462.DRR014784.21	PRJDB1462	76.29	2.81	1519215	299	9116	5068	30.5717	62.24	NA	MQ	g__CAG-582	genus	d__Bacteria;p__Firmicutes;c__Bacilli;o__RF39;f__CAG-1000;g__CAG-582;s__
MGBC100179	PRJDB1462.DRR014784.23	PRJDB1462	82.65	2.35	2236229	215	23266	10396	63.6474	70.9	NA	MQ	f__Oscillospiraceae	family	d__Bacteria;p__Firmicutes_A;c__Clostridia;o__Oscillospirales;f__Oscillospiraceae;g__;s__
MGBC100180	PRJDB1462.DRR014784.25	PRJDB1462	95	0	2605165	64	64364	40705	48.6234	95	0.0230801	HQ	g__RC9	genus	d__Bacteria;p__Bacteroidota;c__Bacteroidia;o__Bacteroidales;f__UBA932;g__RC9;s__
MGBC100181	PRJDB1462.DRR014784.26	PRJDB1462	93.02	0.75	2060529	64	60296	32190	48.5051	89.27	0.180091	HQ	f__Muribaculaceae	family	d__Bacteria;p__Bacteroidota;c__Bacteroidia;o__Bacteroidales;f__Muribaculaceae;g__;s__
MGBC100182	PRJDB1462.DRR014784.27	PRJDB1462	94.76	0.03	1678256	177	16867	9472	48.8812	94.61	0.264453	HQ	f__UBA3700	family	d__Bacteria;p__Firmicutes_A;c__Clostridia_A;o__Christensenellales;f__UBA3700;g__;s__
MGBC100183	PRJDB1462.DRR014784.28	PRJDB1462	76.98	0.13	1620300	16	301818	101266	48.3979	76.33	NA	MQ	g__UBA7173	genus	d__Bacteria;p__Bacteroidota;c__Bacteroidia;o__Bacteroidales;f__Muribaculaceae;g__UBA7173;s__
MGBC100184	PRJDB1462.DRR014784.29	PRJDB1462	92.34	0	1572683	57	59025	27582	33.6344	92.34	0.0765744	HQ	f__UBA3700	family	d__Bacteria;p__Firmicutes_A;c__Clostridia_A;o__Christensenellales;f__UBA3700;g__;s__
MGBC100185	PRJDB1462.DRR014784.2	PRJDB1462	82.64	0	1892343	48	69621	39412	52.7223	82.64	NA	MQ	s__CAG-485 sp002361215	species	d__Bacteria;p__Bacteroidota;c__Bacteroidia;o__Bacteroidales;f__Muribaculaceae;g__CAG-485;s__CAG-485 sp002361215
MGBC100186	PRJDB1462.DRR014784.30	PRJDB1462	75.77	2.91	2395585	850	4488	2804	39.8306	61.22	NA	MQ	f__Lachnospiraceae	family	d__Bacteria;p__Firmicutes_A;c__Clostridia;o__Lachnospirales;f__Lachnospiraceae;g__;s__
MGBC100187	PRJDB1462.DRR014784.31	PRJDB1462	71.68	0	2012481	96	67775	20959	56.053	71.68	NA	MQ	g__CAG-873	genus	d__Bacteria;p__Bacteroidota;c__Bacteroidia;o__Bacteroidales;f__Muribaculaceae;g__CAG-873;s__
MGBC100188	PRJDB1462.DRR014784.32	PRJDB1462	99.43	2.26	3012159	63	128627	47804	50.06	88.13	0.241546	HQ	s__Muribaculum arabinoxylanisolvens	species	d__Bacteria;p__Bacteroidota;c__Bacteroidia;o__Bacteroidales;f__Muribaculaceae;g__Muribaculum;s__Muribaculum arabinoxylanisolvens
MGBC100189	PRJDB1462.DRR014784.33	PRJDB1462	92.15	0.38	2122841	185	18924	11467	53.5536	90.25	1.17485	HQ	g__CAG-873	genus	d__Bacteria;p__Bacteroidota;c__Bacteroidia;o__Bacteroidales;f__Muribaculaceae;g__CAG-873;s__
MGBC100190	PRJDB1462.DRR014784.34	PRJDB1462	97.17	0.75	2872983	86	103827	33372	48.4387	93.42	0.109193	HQ	s__Duncaniella sp001689425	species	d__Bacteria;p__Bacteroidota;c__Bacteroidia;o__Bacteroidales;f__Muribaculaceae;g__Duncaniella;s__Duncaniella sp001689425
MGBC100191	PRJDB1462.DRR014784.35	PRJDB1462	90.94	0.13	2044450	39	88366	52413	55.4128	90.29	0.284841	HQ	s__CAG-873 sp002490635	species	d__Bacteria;p__Bacteroidota;c__Bacteroidia;o__Bacteroidales;f__Muribaculaceae;g__CAG-873;s__CAG-873 sp002490635
MGBC100192	PRJDB1462.DRR014784.37	PRJDB1462	96.08	3.06	3689035	92	94245	40089	50.3588	80.78	0.191042	HQ	g__Acetatifactor	genus	d__Bacteria;p__Firmicutes_A;c__Clostridia;o__Lachnospirales;f__Lachnospiraceae;g__Acetatifactor;s__
MGBC100193	PRJDB1462.DRR014784.38	PRJDB1462	97.23	0.38	2525912	82	60431	30801	46.9383	95.33	0.0873883	HQ	s__CAG-485 sp002362485	species	d__Bacteria;p__Bacteroidota;c__Bacteroidia;o__Bacteroidales;f__Muribaculaceae;g__CAG-485;s__CAG-485 sp002362485
MGBC100194	PRJDB1462.DRR014784.39	PRJDB1462	84.77	0.72	2798726	309	16130	9045	40.4022	81.17	NA	MQ	s__CAG-95 sp000403495	species	d__Bacteria;p__Firmicutes_A;c__Clostridia;o__Lachnospirales;f__Lachnospiraceae;g__CAG-95;s__CAG-95 sp000403495
MGBC100195	PRJDB1462.DRR014784.3	PRJDB1462	98.22	0	2207747	31	178814	71214	43.3043	98.22	0.00808109	HQ	s__Mailhella sp003512875	species	d__Bacteria;p__Desulfobacterota;c__Desulfovibrionia;o__Desulfovibrionales;f__Desulfovibrionaceae;g__Mailhella;s__Mailhella sp003512875
MGBC100196	PRJDB1462.DRR014784.40	PRJDB1462	96.35	3.23	3560131	112	52732	31776	50.3315	80.2	0.394198	HQ	g__UBA3282	genus	d__Bacteria;p__Firmicutes_A;c__Clostridia;o__Lachnospirales;f__Lachnospiraceae;g__UBA3282;s__
MGBC100197	PRJDB1462.DRR014784.41	PRJDB1462	96.18	2.35	3663739	248	29761	14758	46.6085	84.43	0.538879	HQ	f__Lachnospiraceae	family	d__Bacteria;p__Firmicutes_A;c__Clostridia;o__Lachnospirales;f__Lachnospiraceae;g__;s__
MGBC100198	PRJDB1462.DRR014784.42	PRJDB1462	88.66	0.38	2042048	39	72215	52357	55.3323	86.76	NA	MQ	s__Paramuribaculum intestinale	species	d__Bacteria;p__Bacteroidota;c__Bacteroidia;o__Bacteroidales;f__Muribaculaceae;g__Paramuribaculum;s__Paramuribaculum intestinale
MGBC100199	PRJDB1462.DRR014784.43	PRJDB1462	97.16	1.8	5307938	268	71058	19791	45.685	88.16	0.062767	HQ	s__COE1 sp002490665	species	d__Bacteria;p__Firmicutes_A;c__Clostridia;o__Lachnospirales;f__Lachnospiraceae;g__COE1;s__COE1 sp002490665
MGBC100200	PRJDB1462.DRR014784.44	PRJDB1462	83.39	4.71	3871523	721	8251	5358	52.6936	59.84	NA	MQ	g__Acetatifactor	genus	d__Bacteria;p__Firmicutes_A;c__Clostridia;o__Lachnospirales;f__Lachnospiraceae;g__Acetatifactor;s__
MGBC100201	PRJDB1462.DRR014784.45	PRJDB1462	93.49	0	2550834	60	82474	42510	51.0113	93.49	0.435301	HQ	s__Muribaculum intestinale	species	d__Bacteria;p__Bacteroidota;c__Bacteroidia;o__Bacteroidales;f__Muribaculaceae;g__Muribaculum;s__Muribaculum intestinale
MGBC100202	PRJDB1462.DRR014784.46	PRJDB1462	64.91	0	3060566	833	5572	3660	48.2222	64.91	NA	MQ	g__CAG-95	genus	d__Bacteria;p__Firmicutes_A;c__Clostridia;o__Lachnospirales;f__Lachnospiraceae;g__CAG-95;s__
MGBC100203	PRJDB1462.DRR014784.47	PRJDB1462	72.93	1.19	1815317	957	2786	1885	49.3866	66.98	NA	MQ	f__UBA5755	family	d__Bacteria;p__Firmicutes_B;c__Dehalobacteriia;o__UBA4068;f__UBA5755;g__;s__
MGBC100204	PRJDB1462.DRR014784.48	PRJDB1462	63.95	1.72	1476404	819	2521	1787	43.8425	55.35	NA	MQ	g__Eubacterium_F	genus	d__Bacteria;p__Firmicutes_A;c__Clostridia;o__Lachnospirales;f__Lachnospiraceae;g__Eubacterium_F;s__
MGBC100205	PRJDB1462.DRR014784.49	PRJDB1462	93.04	0.5	2319493	480	7623	4821	55.5541	90.54	NA	MQ	s__Anaerotruncus sp000403395	species	d__Bacteria;p__Firmicutes_A;c__Clostridia;o__Oscillospirales;f__Ruminococcaceae;g__Anaerotruncus;s__Anaerotruncus sp000403395
MGBC100206	PRJDB1462.DRR014784.4	PRJDB1462	98.08	0.48	2283134	51	89531	44758	57.5776	95.68	0.389089	HQ	g__Alistipes	genus	d__Bacteria;p__Bacteroidota;c__Bacteroidia;o__Bacteroidales;f__Rikenellaceae;g__Alistipes;s__
MGBC100207	PRJDB1462.DRR014784.50	PRJDB1462	68.47	0	1405166	43	83971	32675	54.3791	68.47	NA	MQ	s__UBA3263 sp001689615	species	d__Bacteria;p__Bacteroidota;c__Bacteroidia;o__Bacteroidales;f__Muribaculaceae;g__UBA3263;s__UBA3263 sp001689615
MGBC100208	PRJDB1462.DRR014784.51	PRJDB1462	70.72	0.71	1446492	529	4023	2721	42.5553	67.17	NA	MQ	g__CAG-1435	genus	d__Bacteria;p__Firmicutes_A;c__Clostridia_A;o__Christensenellales;f__CAG-314;g__CAG-1435;s__
MGBC100209	PRJDB1462.DRR014784.52	PRJDB1462	78.3	0.38	2238243	49	66776	45674	51.237	76.4	NA	MQ	g__UBA7173	genus	d__Bacteria;p__Bacteroidota;c__Bacteroidia;o__Bacteroidales;f__Muribaculaceae;g__UBA7173;s__
MGBC100210	PRJDB1462.DRR014784.53	PRJDB1462	97.54	2.57	3949595	123	63401	32098	51.7374	84.69	0.0977422	HQ	f__Lachnospiraceae	family	d__Bacteria;p__Firmicutes_A;c__Clostridia;o__Lachnospirales;f__Lachnospiraceae;g__;s__
MGBC100211	PRJDB1462.DRR014784.54	PRJDB1462	94.51	0.38	2179137	158	27630	13781	52.3671	92.61	1.12189	HQ	s__CAG-485 sp002361155	species	d__Bacteria;p__Bacteroidota;c__Bacteroidia;o__Bacteroidales;f__Muribaculaceae;g__CAG-485;s__CAG-485 sp002361155
MGBC100212	PRJDB1462.DRR014784.55	PRJDB1462	90.36	2.3	2233478	119	32492	18761	36.7639	78.86	0.0688995	HQ	s__Turicibacter sp002311155	species	d__Bacteria;p__Firmicutes;c__Bacilli;o__Haloplasmatales;f__Turicibacteraceae;g__Turicibacter;s__Turicibacter sp002311155
MGBC100213	PRJDB1462.DRR014784.56	PRJDB1462	96.82	0.38	2390247	51	108987	46731	51.0108	94.92	0.325857	HQ	s__UBA7173 sp001689485	species	d__Bacteria;p__Bacteroidota;c__Bacteroidia;o__Bacteroidales;f__Muribaculaceae;g__UBA7173;s__UBA7173 sp001689485
MGBC100214	PRJDB1462.DRR014784.57	PRJDB1462	83.47	0.03	1515331	69	104719	21954	46.0023	83.32	NA	MQ	g__UBA11940	genus	d__Bacteria;p__Firmicutes_A;c__Clostridia_A;o__Christensenellales;f__Borkfalkiaceae;g__UBA11940;s__
MGBC100215	PRJDB1462.DRR014784.58	PRJDB1462	99.43	0	3096617	168	69214	18427	50.0148	99.43	0.0621029	HQ	s__Muribaculum sp002492595	species	d__Bacteria;p__Bacteroidota;c__Bacteroidia;o__Bacteroidales;f__Muribaculaceae;g__Muribaculum;s__Muribaculum sp002492595
MGBC100216	PRJDB1462.DRR014784.59	PRJDB1462	96.64	0.67	2620387	144	87526	18189	56.3932	93.29	0.301372	HQ	s__Acutalibacter muris	species	d__Bacteria;p__Firmicutes_A;c__Clostridia;o__Oscillospirales;f__Acutalibacteraceae;g__Acutalibacter;s__Acutalibacter muris
MGBC100217	PRJDB1462.DRR014784.5	PRJDB1462	94.77	2.61	3500309	312	18230	11207	43.2122	81.72	0.726435	HQ	g__CAG-45	genus	d__Bacteria;p__Firmicutes_A;c__Clostridia;o__Lachnospirales;f__Lachnospiraceae;g__CAG-45;s__
MGBC100218	PRJDB1462.DRR014784.60	PRJDB1462	89.89	0	2308083	206	18962	11194	54.3851	89.89	NA	MQ	g__CAG-873	genus	d__Bacteria;p__Bacteroidota;c__Bacteroidia;o__Bacteroidales;f__Muribaculaceae;g__CAG-873;s__
MGBC100219	PRJDB1462.DRR014784.61	PRJDB1462	88.97	0.25	4217759	174	47589	24234	43.3387	87.72	NA	MQ	s__Bacteroides acidifaciens	species	d__Bacteria;p__Bacteroidota;c__Bacteroidia;o__Bacteroidales;f__Bacteroidaceae;g__Bacteroides;s__Bacteroides acidifaciens
MGBC100220	PRJDB1462.DRR014784.62	PRJDB1462	95.64	1.72	3302543	174	37711	18968	47.9167	87.04	0.535092	HQ	s__UBA7050 sp003979345	species	d__Bacteria;p__Firmicutes_A;c__Clostridia;o__Lachnospirales;f__Lachnospiraceae;g__UBA7050;s__UBA7050 sp003979345
MGBC100221	PRJDB1462.DRR014784.65	PRJDB1462	62.1	0.31	2725156	1474	2604	1835	47.0264	60.55	NA	MQ	s__Bacteroides sp002491635	species	d__Bacteria;p__Bacteroidota;c__Bacteroidia;o__Bacteroidales;f__Bacteroidaceae;g__Bacteroides;s__Bacteroides sp002491635
MGBC100222	PRJDB1462.DRR014784.66	PRJDB1462	51.72	0	1902054	412	7616	4608	62.384	51.72	NA	MQ	g__UBA9475	genus	d__Bacteria;p__Firmicutes_A;c__Clostridia;o__Oscillospirales;f__Oscillospiraceae;g__UBA9475;s__
MGBC100223	PRJDB1462.DRR014784.6	PRJDB1462	84.42	1.72	3324091	299	20438	11111	50.6519	75.82	NA	MQ	g__CAG-95	genus	d__Bacteria;p__Firmicutes_A;c__Clostridia;o__Lachnospirales;f__Lachnospiraceae;g__CAG-95;s__
MGBC100224	PRJDB1462.DRR014784.7	PRJDB1462	79.7	0.67	2038292	492	7277	4129	56.3878	76.35	NA	MQ	g__AM07-15	genus	d__Bacteria;p__Firmicutes_A;c__Clostridia;o__Oscillospirales;f__Butyricicoccaceae;g__AM07-15;s__
MGBC100225	PRJDB1462.DRR014784.8	PRJDB1462	99.04	0.16	2139082	19	362980	112565	57.1517	98.24	0.0918289	HQ	s__Alistipes sp002362235	species	d__Bacteria;p__Bacteroidota;c__Bacteroidia;o__Bacteroidales;f__Rikenellaceae;g__Alistipes;s__Alistipes sp002362235
MGBC100226	PRJDB1462.DRR014784.9	PRJDB1462	88.58	0	1221521	188	8943	6494	31.6753	88.58	NA	MQ	g__CAG-345	genus	d__Bacteria;p__Firmicutes;c__Bacilli;o__RFN20;f__CAG-288;g__CAG-345;s__
MGBC100227	PRJDB1463.DRR014785.10	PRJDB1463	94.61	1.72	3894690	236	57463	16494	46.0242	86.01	0.886989	HQ	g__UBA3282	genus	d__Bacteria;p__Firmicutes_A;c__Clostridia;o__Lachnospirales;f__Lachnospiraceae;g__UBA3282;s__
MGBC100228	PRJDB1463.DRR014785.11	PRJDB1463	82.26	0.13	1833106	18	301802	101825	47.959	81.61	NA	MQ	g__UBA7173	genus	d__Bacteria;p__Bacteroidota;c__Bacteroidia;o__Bacteroidales;f__Muribaculaceae;g__UBA7173;s__
MGBC100229	PRJDB1463.DRR014785.12	PRJDB1463	91.89	0.38	2099921	112	32318	18746	53.4961	89.99	0.443716	HQ	g__CAG-873	genus	d__Bacteria;p__Bacteroidota;c__Bacteroidia;o__Bacteroidales;f__Muribaculaceae;g__CAG-873;s__
MGBC100230	PRJDB1463.DRR014785.13	PRJDB1463	98.28	2.39	3032952	61	72868	49717	45.1072	86.33	0.0621666	HQ	g__CAG-510	genus	d__Bacteria;p__Firmicutes_A;c__Clostridia;o__Lachnospirales;f__Lachnospiraceae;g__CAG-510;s__
MGBC100231	PRJDB1463.DRR014785.14	PRJDB1463	98.56	0.16	2111052	39	368846	54105	57.2433	97.76	0.0739687	HQ	s__Alistipes sp002362235	species	d__Bacteria;p__Bacteroidota;c__Bacteroidia;o__Bacteroidales;f__Rikenellaceae;g__Alistipes;s__Alistipes sp002362235
MGBC100232	PRJDB1463.DRR014785.15	PRJDB1463	96.85	0.12	2899153	132	35170	21955	39.2549	96.25	0.221068	HQ	g__CAG-303	genus	d__Bacteria;p__Firmicutes_A;c__Clostridia;o__Lachnospirales;f__Lachnospiraceae;g__CAG-303;s__
MGBC100233	PRJDB1463.DRR014785.16	PRJDB1463	94.75	1.11	2990959	398	14533	7504	50.9858	89.2	0.944839	HQ	f__Lachnospiraceae	family	d__Bacteria;p__Firmicutes_A;c__Clostridia;o__Lachnospirales;f__Lachnospiraceae;g__;s__
MGBC100234	PRJDB1463.DRR014785.17	PRJDB1463	97.17	0	2900079	100	63050	28968	53.5059	97.17	0.519255	HQ	s__CAG-873 sp001689665	species	d__Bacteria;p__Bacteroidota;c__Bacteroidia;o__Bacteroidales;f__Muribaculaceae;g__CAG-873;s__CAG-873 sp001689665
MGBC100235	PRJDB1463.DRR014785.18	PRJDB1463	92.55	0.38	2262677	85	63571	26609	51.9646	90.65	0.405115	HQ	s__CAG-485 sp002361155	species	d__Bacteria;p__Bacteroidota;c__Bacteroidia;o__Bacteroidales;f__Muribaculaceae;g__CAG-485;s__CAG-485 sp002361155
MGBC100236	PRJDB1463.DRR014785.19	PRJDB1463	97.52	0.38	2259074	109	66112	20711	50.3857	95.62	0.218365	HQ	s__Paramuribaculum sp001689565	species	d__Bacteria;p__Bacteroidota;c__Bacteroidia;o__Bacteroidales;f__Muribaculaceae;g__Paramuribaculum;s__Paramuribaculum sp001689565
MGBC100237	PRJDB1463.DRR014785.1	PRJDB1463	56.9	0	1249566	774	2281	1597	59.7504	56.9	NA	MQ	g__Tidjanibacter	genus	d__Bacteria;p__Bacteroidota;c__Bacteroidia;o__Bacteroidales;f__Rikenellaceae;g__Tidjanibacter;s__
MGBC100238	PRJDB1463.DRR014785.20	PRJDB1463	73.58	0	1890032	67	74975	28185	55.8498	73.58	NA	MQ	g__CAG-873	genus	d__Bacteria;p__Bacteroidota;c__Bacteroidia;o__Bacteroidales;f__Muribaculaceae;g__CAG-873;s__
MGBC100239	PRJDB1463.DRR014785.21	PRJDB1463	93.96	0	2102158	43	102146	48879	55.204	93.96	0.267043	HQ	s__CAG-873 sp002490635	species	d__Bacteria;p__Bacteroidota;c__Bacteroidia;o__Bacteroidales;f__Muribaculaceae;g__CAG-873;s__CAG-873 sp002490635
MGBC100240	PRJDB1463.DRR014785.22	PRJDB1463	93.32	0.67	2754432	981	4229	2794	42.6411	89.97	NA	MQ	g__Ruminococcus	genus	d__Bacteria;p__Firmicutes_A;c__Clostridia;o__Oscillospirales;f__Ruminococcaceae;g__Ruminococcus;s__
MGBC100241	PRJDB1463.DRR014785.23	PRJDB1463	93.77	1.59	3622638	631	10297	5729	52.3586	85.82	NA	MQ	f__Lachnospiraceae	family	d__Bacteria;p__Firmicutes_A;c__Clostridia;o__Lachnospirales;f__Lachnospiraceae;g__;s__
MGBC100242	PRJDB1463.DRR014785.24	PRJDB1463	95.19	3.37	2175944	44	89475	49447	57.8811	78.34	0.430215	HQ	g__Alistipes	genus	d__Bacteria;p__Bacteroidota;c__Bacteroidia;o__Bacteroidales;f__Rikenellaceae;g__Alistipes;s__
MGBC100243	PRJDB1463.DRR014785.25	PRJDB1463	90.41	0.38	2001933	71	64122	28176	55.1439	88.51	0.496035	HQ	s__Paramuribaculum intestinale	species	d__Bacteria;p__Bacteroidota;c__Bacteroidia;o__Bacteroidales;f__Muribaculaceae;g__Paramuribaculum;s__Paramuribaculum intestinale
MGBC100244	PRJDB1463.DRR014785.26	PRJDB1463	84.48	0.94	1935784	699	4426	2754	52.5283	79.78	NA	MQ	s__Amulumruptor sp900539915	species	d__Bacteria;p__Bacteroidota;c__Bacteroidia;o__Bacteroidales;f__Muribaculaceae;g__Amulumruptor;s__Amulumruptor sp900539915
MGBC100245	PRJDB1463.DRR014785.27	PRJDB1463	96.79	0	2266323	58	69957	39071	52.7446	96.79	0.287479	HQ	s__CAG-485 sp002361215	species	d__Bacteria;p__Bacteroidota;c__Bacteroidia;o__Bacteroidales;f__Muribaculaceae;g__CAG-485;s__CAG-485 sp002361215
MGBC100246	PRJDB1463.DRR014785.28	PRJDB1463	95.69	0	2286255	220	17916	10383	58.9072	95.69	0.210631	HQ	g__Rikenella	genus	d__Bacteria;p__Bacteroidota;c__Bacteroidia;o__Bacteroidales;f__Rikenellaceae;g__Rikenella;s__
MGBC100247	PRJDB1463.DRR014785.29	PRJDB1463	78.38	1.57	1691450	612	4041	2752	57.4113	70.53	NA	MQ	g__Marseille-P3106	genus	d__Bacteria;p__Firmicutes_A;c__Clostridia;o__Oscillospirales;f__Oscillospiraceae;g__Marseille-P3106;s__
MGBC100248	PRJDB1463.DRR014785.2	PRJDB1463	94.95	0.62	2308546	530	7201	4342	49.5377	91.85	NA	MQ	g__Parasutterella	genus	d__Bacteria;p__Proteobacteria;c__Gammaproteobacteria;o__Burkholderiales;f__Burkholderiaceae;g__Parasutterella;s__
MGBC100249	PRJDB1463.DRR014785.30	PRJDB1463	96.9	0.48	2649176	65	64364	40756	48.5791	94.5	0.0173348	HQ	g__RC9	genus	d__Bacteria;p__Bacteroidota;c__Bacteroidia;o__Bacteroidales;f__UBA932;g__RC9;s__
MGBC100250	PRJDB1463.DRR014785.31	PRJDB1463	82.22	0	2304840	42	108477	54875	48.1913	82.22	NA	MQ	s__Prevotella sp002933775	species	d__Bacteria;p__Bacteroidota;c__Bacteroidia;o__Bacteroidales;f__Bacteroidaceae;g__Prevotella;s__Prevotella sp002933775
MGBC100251	PRJDB1463.DRR014785.32	PRJDB1463	67.92	0.38	1638548	60	90056	27297	51.6594	66.02	NA	MQ	s__UBA3263 sp001689615	species	d__Bacteria;p__Bacteroidota;c__Bacteroidia;o__Bacteroidales;f__Muribaculaceae;g__UBA3263;s__UBA3263 sp001689615
MGBC100252	PRJDB1463.DRR014785.33	PRJDB1463	96.98	1.34	3320567	219	31153	15153	48.3856	90.28	0.138846	HQ	g__CAG-115	genus	d__Bacteria;p__Firmicutes_A;c__Clostridia;o__Oscillospirales;f__Ruminococcaceae;g__CAG-115;s__
MGBC100253	PRJDB1463.DRR014785.34	PRJDB1463	98.26	0	2643030	64	70016	41293	50.1028	98.26	0.165585	HQ	s__Muribaculum sp002492595	species	d__Bacteria;p__Bacteroidota;c__Bacteroidia;o__Bacteroidales;f__Muribaculaceae;g__Muribaculum;s__Muribaculum sp002492595
MGBC100254	PRJDB1463.DRR014785.35	PRJDB1463	91.19	0.38	2767923	125	59194	22139	46.6954	89.29	0.132617	HQ	s__CAG-485 sp002362485	species	d__Bacteria;p__Bacteroidota;c__Bacteroidia;o__Bacteroidales;f__Muribaculaceae;g__CAG-485;s__CAG-485 sp002362485
MGBC100255	PRJDB1463.DRR014785.36	PRJDB1463	97.91	1.15	3477114	76	132748	45741	47.8559	92.16	0.0706306	HQ	s__UBA7050 sp003979345	species	d__Bacteria;p__Firmicutes_A;c__Clostridia;o__Lachnospirales;f__Lachnospiraceae;g__UBA7050;s__UBA7050 sp003979345
MGBC100256	PRJDB1463.DRR014785.37	PRJDB1463	96.79	0.38	2355766	53	65215	44448	50.9812	94.89	0.350428	HQ	s__UBA7173 sp001689485	species	d__Bacteria;p__Bacteroidota;c__Bacteroidia;o__Bacteroidales;f__Muribaculaceae;g__UBA7173;s__UBA7173 sp001689485
MGBC100257	PRJDB1463.DRR014785.38	PRJDB1463	61.6	0.85	866844	20	99086	43329	45.427	57.35	NA	MQ	g__UBA2866	genus	d__Bacteria;p__Patescibacteria;c__Saccharimonadia;o__Saccharimonadales;f__Saccharimonadaceae;g__UBA2866;s__
MGBC100258	PRJDB1463.DRR014785.39	PRJDB1463	88.65	0.37	3249480	583	9336	5560	46.7792	86.8	NA	MQ	s__Bacteroides sp002491635	species	d__Bacteria;p__Bacteroidota;c__Bacteroidia;o__Bacteroidales;f__Bacteroidaceae;g__Bacteroides;s__Bacteroides sp002491635
MGBC100259	PRJDB1463.DRR014785.3	PRJDB1463	100	0.54	2611471	46	123651	56729	44.6294	97.3	0.0553769	HQ	g__Odoribacter	genus	d__Bacteria;p__Bacteroidota;c__Bacteroidia;o__Bacteroidales;f__Marinifilaceae;g__Odoribacter;s__
MGBC100260	PRJDB1463.DRR014785.40	PRJDB1463	69.09	0.06	1921003	917	3078	2083	55.9116	68.79	NA	MQ	s__Anaerotruncus sp000403395	species	d__Bacteria;p__Firmicutes_A;c__Clostridia;o__Oscillospirales;f__Ruminococcaceae;g__Anaerotruncus;s__Anaerotruncus sp000403395
MGBC100261	PRJDB1463.DRR014785.42	PRJDB1463	97.46	0.77	4162865	140	158328	29726	45.9606	93.61	0.272373	HQ	g__UBA3282	genus	d__Bacteria;p__Firmicutes_A;c__Clostridia;o__Lachnospirales;f__Lachnospiraceae;g__UBA3282;s__
MGBC100262	PRJDB1463.DRR014785.43	PRJDB1463	97.7	1.32	3562077	66	103057	53967	45.8866	91.1	0.253551	HQ	f__Lachnospiraceae	family	d__Bacteria;p__Firmicutes_A;c__Clostridia;o__Lachnospirales;f__Lachnospiraceae;g__;s__
MGBC100263	PRJDB1463.DRR014785.44	PRJDB1463	66.54	0.07	2351488	1472	2160	1584	48.6264	66.19	NA	MQ	s__14-2 sp000403315	species	d__Bacteria;p__Firmicutes_A;c__Clostridia;o__Lachnospirales;f__Lachnospiraceae;g__14-2;s__14-2 sp000403315
MGBC100264	PRJDB1463.DRR014785.45	PRJDB1463	98.43	0.38	2742984	46	110106	59625	53.4653	96.53	0.236607	HQ	s__UBA7173 sp900548705	species	d__Bacteria;p__Bacteroidota;c__Bacteroidia;o__Bacteroidales;f__Muribaculaceae;g__UBA7173;s__UBA7173 sp900548705
MGBC100265	PRJDB1463.DRR014785.46	PRJDB1463	93.65	0.38	2390759	88	38002	27163	52.4097	91.75	0.671741	HQ	s__Duncaniella muris	species	d__Bacteria;p__Bacteroidota;c__Bacteroidia;o__Bacteroidales;f__Muribaculaceae;g__Duncaniella;s__Duncaniella muris
MGBC100266	PRJDB1463.DRR014785.47	PRJDB1463	96.04	0	2757238	107	86139	25755	50.7433	96.04	0.271218	HQ	s__Muribaculum intestinale	species	d__Bacteria;p__Bacteroidota;c__Bacteroidia;o__Bacteroidales;f__Muribaculaceae;g__Muribaculum;s__Muribaculum intestinale
MGBC100267	PRJDB1463.DRR014785.48	PRJDB1463	98.98	0.38	2587459	48	88992	53901	50.5851	97.08	0.117245	HQ	g__UBA7173	genus	d__Bacteria;p__Bacteroidota;c__Bacteroidia;o__Bacteroidales;f__Muribaculaceae;g__UBA7173;s__
MGBC100268	PRJDB1463.DRR014785.49	PRJDB1463	98.22	0	2267098	65	178814	34875	43.2299	98.22	0.0294184	HQ	s__Mailhella sp003512875	species	d__Bacteria;p__Desulfobacterota;c__Desulfovibrionia;o__Desulfovibrionales;f__Desulfovibrionaceae;g__Mailhella;s__Mailhella sp003512875
MGBC100269	PRJDB1463.DRR014785.4	PRJDB1463	91.57	4.49	1918159	79	48349	24275	30.3568	69.12	0.0805094	HQ	g__CAG-582	genus	d__Bacteria;p__Firmicutes;c__Bacilli;o__RF39;f__CAG-1000;g__CAG-582;s__
MGBC100270	PRJDB1463.DRR014785.50	PRJDB1463	98.28	2.59	2300924	131	44471	17562	31.1002	85.33	0.015147	HQ	s__Mucispirillum schaedleri	species	d__Bacteria;p__Deferribacterota;c__Deferribacteres;o__Deferribacterales;f__Mucispirillaceae;g__Mucispirillum;s__Mucispirillum schaedleri
MGBC100271	PRJDB1463.DRR014785.51	PRJDB1463	88.55	0.75	2472744	369	11581	6688	50.9068	84.8	NA	MQ	s__Muribaculum arabinoxylanisolvens	species	d__Bacteria;p__Bacteroidota;c__Bacteroidia;o__Bacteroidales;f__Muribaculaceae;g__Muribaculum;s__Muribaculum arabinoxylanisolvens
MGBC100272	PRJDB1463.DRR014785.52	PRJDB1463	96.79	0.75	2497010	89	54668	28039	49.0109	93.04	0.303667	HQ	s__Duncaniella sp002492665	species	d__Bacteria;p__Bacteroidota;c__Bacteroidia;o__Bacteroidales;f__Muribaculaceae;g__Duncaniella;s__Duncaniella sp002492665
MGBC100273	PRJDB1463.DRR014785.53	PRJDB1463	92.64	0.38	2080570	63	51071	33019	48.4269	90.74	0.226926	HQ	f__Muribaculaceae	family	d__Bacteria;p__Bacteroidota;c__Bacteroidia;o__Bacteroidales;f__Muribaculaceae;g__;s__
MGBC100274	PRJDB1463.DRR014785.54	PRJDB1463	96.79	0	2464886	73	57400	33762	54.0489	96.79	0.53558	HQ	g__CAG-873	genus	d__Bacteria;p__Bacteroidota;c__Bacteroidia;o__Bacteroidales;f__Muribaculaceae;g__CAG-873;s__
MGBC100275	PRJDB1463.DRR014785.55	PRJDB1463	77.53	2.25	1427268	171	18793	8336	30.4002	66.28	NA	MQ	g__UBA5026	genus	d__Bacteria;p__Firmicutes;c__Bacilli;o__RF39;f__CAG-822;g__UBA5026;s__
MGBC100276	PRJDB1463.DRR014785.57	PRJDB1463	93.21	0.75	2708244	73	104124	37097	48.4181	89.46	0.144446	HQ	s__Duncaniella sp001689425	species	d__Bacteria;p__Bacteroidota;c__Bacteroidia;o__Bacteroidales;f__Muribaculaceae;g__Duncaniella;s__Duncaniella sp001689425
MGBC100277	PRJDB1463.DRR014785.58	PRJDB1463	96.88	2.58	3720434	66	104140	56355	50.4141	83.98	0.089897	HQ	g__Acetatifactor	genus	d__Bacteria;p__Firmicutes_A;c__Clostridia;o__Lachnospirales;f__Lachnospiraceae;g__Acetatifactor;s__
MGBC100278	PRJDB1463.DRR014785.59	PRJDB1463	91.13	0.17	1419550	303	7771	4672	46.6757	90.28	NA	MQ	g__UBA11940	genus	d__Bacteria;p__Firmicutes_A;c__Clostridia_A;o__Christensenellales;f__Borkfalkiaceae;g__UBA11940;s__
MGBC100279	PRJDB1463.DRR014785.5	PRJDB1463	79.4	3.47	2849077	704	6426	4034	40.3121	62.05	NA	MQ	s__CAG-95 sp000403495	species	d__Bacteria;p__Firmicutes_A;c__Clostridia;o__Lachnospirales;f__Lachnospiraceae;g__CAG-95;s__CAG-95 sp000403495
MGBC100280	PRJDB1463.DRR014785.60	PRJDB1463	97.7	1.02	5231169	221	47599	23666	43.1846	92.6	0.039048	HQ	s__Bacteroides acidifaciens	species	d__Bacteria;p__Bacteroidota;c__Bacteroidia;o__Bacteroidales;f__Bacteroidaceae;g__Bacteroides;s__Bacteroides acidifaciens
MGBC100281	PRJDB1463.DRR014785.61	PRJDB1463	64.67	0.07	2571130	1272	2863	2009	45.5872	64.32	NA	MQ	g__Kineothrix	genus	d__Bacteria;p__Firmicutes_A;c__Clostridia;o__Lachnospirales;f__Lachnospiraceae;g__Kineothrix;s__
MGBC100282	PRJDB1463.DRR014785.62	PRJDB1463	54.66	0	4178550	543	15956	7688	41.3749	54.66	NA	MQ	g__Bacteroides	genus	d__Bacteria;p__Bacteroidota;c__Bacteroidia;o__Bacteroidales;f__Bacteroidaceae;g__Bacteroides;s__
MGBC100283	PRJDB1463.DRR014785.64	PRJDB1463	50.4	0	1053915	955	1450	1090	40.8149	50.4	NA	MQ	g__Eubacterium_R	genus	d__Bacteria;p__Firmicutes_A;c__Clostridia;o__Oscillospirales;f__Acutalibacteraceae;g__Eubacterium_R;s__
MGBC100284	PRJDB1463.DRR014785.6	PRJDB1463	99.06	0.38	2982588	133	47439	22421	45.518	97.16	0.0485434	HQ	g__Duncaniella	genus	d__Bacteria;p__Bacteroidota;c__Bacteroidia;o__Bacteroidales;f__Muribaculaceae;g__Duncaniella;s__
MGBC100285	PRJDB1463.DRR014785.7	PRJDB1463	77.74	1.44	2749192	541	8099	5072	51.5528	70.54	NA	MQ	g__UBA3282	genus	d__Bacteria;p__Firmicutes_A;c__Clostridia;o__Lachnospirales;f__Lachnospiraceae;g__UBA3282;s__
MGBC100286	PRJDB1463.DRR014785.8	PRJDB1463	91.44	0.67	2431949	217	17481	11196	56.666	88.09	0.912019	HQ	s__Acutalibacter muris	species	d__Bacteria;p__Firmicutes_A;c__Clostridia;o__Oscillospirales;f__Acutalibacteraceae;g__Acutalibacter;s__Acutalibacter muris
MGBC100287	PRJDB1463.DRR014785.9	PRJDB1463	94.38	0	1117573	146	9407	7653	31.9895	94.38	NA	MQ	g__CAG-345	genus	d__Bacteria;p__Firmicutes;c__Bacilli;o__RFN20;f__CAG-288;g__CAG-345;s__
MGBC100288	PRJDB1464.DRR014786.10	PRJDB1464	98.43	2.12	3142315	39	119965	80546	47.5435	87.83	0.0967608	HQ	f__Lachnospiraceae	family	d__Bacteria;p__Firmicutes_A;c__Clostridia;o__Lachnospirales;f__Lachnospiraceae;g__;s__
MGBC100289	PRJDB1464.DRR014786.11	PRJDB1464	97.31	2.39	3108834	94	70243	33067	44.9418	85.36	0.124275	HQ	g__CAG-510	genus	d__Bacteria;p__Firmicutes_A;c__Clostridia;o__Lachnospirales;f__Lachnospiraceae;g__CAG-510;s__
MGBC100290	PRJDB1464.DRR014786.13	PRJDB1464	96.1	0.38	2574078	123	60800	20920	46.9704	94.2	0.108773	HQ	s__CAG-485 sp002362485	species	d__Bacteria;p__Bacteroidota;c__Bacteroidia;o__Bacteroidales;f__Muribaculaceae;g__CAG-485;s__CAG-485 sp002362485
MGBC100291	PRJDB1464.DRR014786.14	PRJDB1464	92	1.07	2465188	659	6189	3729	37.3901	86.65	NA	MQ	g__Ruminococcus_C	genus	d__Bacteria;p__Firmicutes_A;c__Clostridia;o__Oscillospirales;f__Ruminococcaceae;g__Ruminococcus_C;s__
MGBC100292	PRJDB1464.DRR014786.15	PRJDB1464	76.72	0	2161229	164	20076	13165	52.839	76.72	NA	MQ	s__Duncaniella muris	species	d__Bacteria;p__Bacteroidota;c__Bacteroidia;o__Bacteroidales;f__Muribaculaceae;g__Duncaniella;s__Duncaniella muris
MGBC100293	PRJDB1464.DRR014786.16	PRJDB1464	90.77	0.67	3420122	345	17218	9904	45.4125	87.42	1.12115	HQ	f__Lachnospiraceae	family	d__Bacteria;p__Firmicutes_A;c__Clostridia;o__Lachnospirales;f__Lachnospiraceae;g__;s__
MGBC100294	PRJDB1464.DRR014786.17	PRJDB1464	51.76	0	956467	444	3200	2143	30.6363	51.76	NA	MQ	f__CAG-508	family	d__Bacteria;p__Firmicutes_A;c__Clostridia;o__TANB77;f__CAG-508;g__;s__
MGBC100295	PRJDB1464.DRR014786.18	PRJDB1464	99.06	0.57	3383028	150	45285	22548	45.3323	96.21	0.0845931	HQ	g__Duncaniella	genus	d__Bacteria;p__Bacteroidota;c__Bacteroidia;o__Bacteroidales;f__Muribaculaceae;g__Duncaniella;s__
MGBC100296	PRJDB1464.DRR014786.19	PRJDB1464	96.51	0	2399461	115	37537	20854	54.1507	96.51	1.00393	HQ	g__CAG-873	genus	d__Bacteria;p__Bacteroidota;c__Bacteroidia;o__Bacteroidales;f__Muribaculaceae;g__CAG-873;s__
MGBC100297	PRJDB1464.DRR014786.1	PRJDB1464	96.04	0	2920936	66	99633	44228	53.4895	96.04	0.173161	HQ	s__CAG-873 sp001689665	species	d__Bacteria;p__Bacteroidota;c__Bacteroidia;o__Bacteroidales;f__Muribaculaceae;g__CAG-873;s__CAG-873 sp001689665
MGBC100298	PRJDB1464.DRR014786.20	PRJDB1464	80.87	1.34	2200826	164	21192	13417	61.3608	74.17	NA	MQ	g__Lawsonibacter	genus	d__Bacteria;p__Firmicutes_A;c__Clostridia;o__Oscillospirales;f__Oscillospiraceae;g__Lawsonibacter;s__
MGBC100299	PRJDB1464.DRR014786.21	PRJDB1464	57.18	0.74	1784143	64	70234	27871	41.0663	53.48	NA	MQ	f__Lachnospiraceae	family	d__Bacteria;p__Firmicutes_A;c__Clostridia;o__Lachnospirales;f__Lachnospiraceae;g__;s__
MGBC100300	PRJDB1464.DRR014786.22	PRJDB1464	98.43	0.38	2758818	47	108807	58696	53.371	96.53	0.13066	HQ	s__UBA7173 sp900548705	species	d__Bacteria;p__Bacteroidota;c__Bacteroidia;o__Bacteroidales;f__Muribaculaceae;g__UBA7173;s__UBA7173 sp900548705
MGBC100301	PRJDB1464.DRR014786.23	PRJDB1464	86.45	0.86	3635915	169	46780	21509	44.6699	82.15	NA	MQ	g__CAG-95	genus	d__Bacteria;p__Firmicutes_A;c__Clostridia;o__Lachnospirales;f__Lachnospiraceae;g__CAG-95;s__
MGBC100302	PRJDB1464.DRR014786.24	PRJDB1464	93.97	0.96	3591846	126	53009	28501	44.7866	89.17	0.693721	HQ	f__Lachnospiraceae	family	d__Bacteria;p__Firmicutes_A;c__Clostridia;o__Lachnospirales;f__Lachnospiraceae;g__;s__
MGBC100303	PRJDB1464.DRR014786.25	PRJDB1464	88.06	0.63	2015058	475	6765	4231	52.5551	84.91	NA	MQ	s__Amulumruptor sp900539915	species	d__Bacteria;p__Bacteroidota;c__Bacteroidia;o__Bacteroidales;f__Muribaculaceae;g__Amulumruptor;s__Amulumruptor sp900539915
MGBC100304	PRJDB1464.DRR014786.26	PRJDB1464	61.6	0	838825	24	126646	34942	45.4534	61.6	NA	MQ	g__UBA2866	genus	d__Bacteria;p__Patescibacteria;c__Saccharimonadia;o__Saccharimonadales;f__Saccharimonadaceae;g__UBA2866;s__
MGBC100305	PRJDB1464.DRR014786.27	PRJDB1464	55.66	0	1049275	23	85403	45612	55.002	55.66	NA	MQ	s__UBA3263 sp001689615	species	d__Bacteria;p__Bacteroidota;c__Bacteroidia;o__Bacteroidales;f__Muribaculaceae;g__UBA3263;s__UBA3263 sp001689615
MGBC100306	PRJDB1464.DRR014786.28	PRJDB1464	96.9	0.48	2651254	66	64364	40170	48.5634	94.5	0.0144723	HQ	g__RC9	genus	d__Bacteria;p__Bacteroidota;c__Bacteroidia;o__Bacteroidales;f__UBA932;g__RC9;s__
MGBC100307	PRJDB1464.DRR014786.29	PRJDB1464	89.79	2.3	3506719	352	18547	9950	52.4697	78.29	NA	MQ	f__Lachnospiraceae	family	d__Bacteria;p__Firmicutes_A;c__Clostridia;o__Lachnospirales;f__Lachnospiraceae;g__;s__
MGBC100308	PRJDB1464.DRR014786.2	PRJDB1464	96.97	0.38	2394449	103	62282	23238	51.915	95.07	0.453909	HQ	s__CAG-485 sp002361155	species	d__Bacteria;p__Bacteroidota;c__Bacteroidia;o__Bacteroidales;f__Muribaculaceae;g__CAG-485;s__CAG-485 sp002361155
MGBC100309	PRJDB1464.DRR014786.30	PRJDB1464	94.18	0.22	1693528	119	24555	14221	40.8946	93.08	0.13761	HQ	f__UBA3700	family	d__Bacteria;p__Firmicutes_A;c__Clostridia_A;o__Christensenellales;f__UBA3700;g__;s__
MGBC100310	PRJDB1464.DRR014786.32	PRJDB1464	97.52	2.62	4192217	212	82584	19768	51.0045	84.42	0.148475	HQ	g__Acetatifactor	genus	d__Bacteria;p__Firmicutes_A;c__Clostridia;o__Lachnospirales;f__Lachnospiraceae;g__Acetatifactor;s__
MGBC100311	PRJDB1464.DRR014786.33	PRJDB1464	99.04	0.16	2131617	20	362995	106544	57.1742	98.24	0.132148	HQ	s__Alistipes sp002362235	species	d__Bacteria;p__Bacteroidota;c__Bacteroidia;o__Bacteroidales;f__Rikenellaceae;g__Alistipes;s__Alistipes sp002362235
MGBC100312	PRJDB1464.DRR014786.34	PRJDB1464	97.92	0	2674189	50	86015	53483	50.9771	97.92	0.347473	HQ	s__Muribaculum intestinale	species	d__Bacteria;p__Bacteroidota;c__Bacteroidia;o__Bacteroidales;f__Muribaculaceae;g__Muribaculum;s__Muribaculum intestinale
MGBC100313	PRJDB1464.DRR014786.35	PRJDB1464	97.32	1.61	4754583	348	27947	13652	38.1885	89.27	0.467349	HQ	g__CAG-590	genus	d__Bacteria;p__Firmicutes_A;c__Clostridia;o__Lachnospirales;f__Lachnospiraceae;g__CAG-590;s__
MGBC100314	PRJDB1464.DRR014786.36	PRJDB1464	57.26	0.13	1658969	1150	1945	1428	50.0934	56.61	NA	MQ	g__CAG-115	genus	d__Bacteria;p__Firmicutes_A;c__Clostridia;o__Oscillospirales;f__Ruminococcaceae;g__CAG-115;s__
MGBC100315	PRJDB1464.DRR014786.37	PRJDB1464	97.15	0.38	2118817	78	66109	27145	50.308	95.25	0.185633	HQ	s__Paramuribaculum sp001689565	species	d__Bacteria;p__Bacteroidota;c__Bacteroidia;o__Bacteroidales;f__Muribaculaceae;g__Paramuribaculum;s__Paramuribaculum sp001689565
MGBC100316	PRJDB1464.DRR014786.39	PRJDB1464	52.64	0	1297266	35	64755	37063	56.1651	52.64	NA	MQ	g__CAG-873	genus	d__Bacteria;p__Bacteroidota;c__Bacteroidia;o__Bacteroidales;f__Muribaculaceae;g__CAG-873;s__
MGBC100317	PRJDB1464.DRR014786.3	PRJDB1464	98.3	0.38	2869554	61	113945	47038	50.4572	96.4	0.148867	HQ	s__Muribaculum arabinoxylanisolvens	species	d__Bacteria;p__Bacteroidota;c__Bacteroidia;o__Bacteroidales;f__Muribaculaceae;g__Muribaculum;s__Muribaculum arabinoxylanisolvens
MGBC100318	PRJDB1464.DRR014786.41	PRJDB1464	93.02	0.38	2079705	64	56136	32489	48.4842	91.12	0.225443	HQ	f__Muribaculaceae	family	d__Bacteria;p__Bacteroidota;c__Bacteroidia;o__Bacteroidales;f__Muribaculaceae;g__;s__
MGBC100319	PRJDB1464.DRR014786.42	PRJDB1464	98.28	2.59	2186150	86	45364	25414	31.142	85.33	0.0156633	HQ	s__Mucispirillum schaedleri	species	d__Bacteria;p__Deferribacterota;c__Deferribacteres;o__Deferribacterales;f__Mucispirillaceae;g__Mucispirillum;s__Mucispirillum schaedleri
MGBC100320	PRJDB1464.DRR014786.43	PRJDB1464	95.08	0.7	1945460	45	139946	43217	50.055	91.58	0.037657	HQ	f__CAG-552	family	d__Bacteria;p__Firmicutes_A;c__Clostridia_A;o__Christensenellales;f__CAG-552;g__;s__
MGBC100321	PRJDB1464.DRR014786.44	PRJDB1464	67.22	0	2010110	36	91166	55829	48.8295	67.22	NA	MQ	s__Prevotella sp002933775	species	d__Bacteria;p__Bacteroidota;c__Bacteroidia;o__Bacteroidales;f__Bacteroidaceae;g__Prevotella;s__Prevotella sp002933775
MGBC100322	PRJDB1464.DRR014786.45	PRJDB1464	97.92	0.75	2534121	77	61831	32902	49.0922	94.17	0.262833	HQ	s__Duncaniella sp002492665	species	d__Bacteria;p__Bacteroidota;c__Bacteroidia;o__Bacteroidales;f__Muribaculaceae;g__Duncaniella;s__Duncaniella sp002492665
MGBC100323	PRJDB1464.DRR014786.46	PRJDB1464	82.14	1.12	1624309	64	54601	25367	27.2194	76.54	NA	MQ	f__CAG-508	family	d__Bacteria;p__Firmicutes_A;c__Clostridia;o__TANB77;f__CAG-508;g__;s__
MGBC100324	PRJDB1464.DRR014786.47	PRJDB1464	100	0.54	2616230	58	121886	45085	44.6537	97.3	0.0441809	HQ	g__Odoribacter	genus	d__Bacteria;p__Bacteroidota;c__Bacteroidia;o__Bacteroidales;f__Marinifilaceae;g__Odoribacter;s__
MGBC100325	PRJDB1464.DRR014786.48	PRJDB1464	69.66	0	1324378	135	21218	9803	28.2706	69.66	NA	MQ	g__CAG-460	genus	d__Bacteria;p__Firmicutes;c__Bacilli;o__RF39;f__CAG-1000;g__CAG-460;s__
MGBC100326	PRJDB1464.DRR014786.49	PRJDB1464	86.65	0	3093340	66	81582	46866	51.2613	86.65	NA	MQ	g__UBA3282	genus	d__Bacteria;p__Firmicutes_A;c__Clostridia;o__Lachnospirales;f__Lachnospiraceae;g__UBA3282;s__
MGBC100327	PRJDB1464.DRR014786.4	PRJDB1464	58.84	0.86	909735	226	6454	4012	47.8923	54.54	NA	MQ	g__UBA11940	genus	d__Bacteria;p__Firmicutes_A;c__Clostridia_A;o__Christensenellales;f__Borkfalkiaceae;g__UBA11940;s__
MGBC100328	PRJDB1464.DRR014786.50	PRJDB1464	82.26	0.13	1870066	31	301759	60315	47.8189	81.61	NA	MQ	g__UBA7173	genus	d__Bacteria;p__Bacteroidota;c__Bacteroidia;o__Bacteroidales;f__Muribaculaceae;g__UBA7173;s__
MGBC100329	PRJDB1464.DRR014786.51	PRJDB1464	95.84	0	1759965	60	46960	29299	60.7148	95.84	0.581743	HQ	g__UBA9475	genus	d__Bacteria;p__Firmicutes_A;c__Clostridia;o__Oscillospirales;f__Oscillospiraceae;g__UBA9475;s__
MGBC100330	PRJDB1464.DRR014786.53	PRJDB1464	93.59	0.48	2187096	32	100574	68337	57.6761	91.19	0.275712	HQ	g__Alistipes	genus	d__Bacteria;p__Bacteroidota;c__Bacteroidia;o__Bacteroidales;f__Rikenellaceae;g__Alistipes;s__
MGBC100331	PRJDB1464.DRR014786.54	PRJDB1464	71.96	1.61	996403	572	2621	1729	35.8904	63.91	NA	MQ	f__CAG-1000	family	d__Bacteria;p__Firmicutes;c__Bacilli;o__RF39;f__CAG-1000;g__;s__
MGBC100332	PRJDB1464.DRR014786.55	PRJDB1464	98.77	0.38	2563516	56	89666	45768	50.6063	96.87	0.197665	HQ	g__UBA7173	genus	d__Bacteria;p__Bacteroidota;c__Bacteroidia;o__Bacteroidales;f__Muribaculaceae;g__UBA7173;s__
MGBC100333	PRJDB1464.DRR014786.56	PRJDB1464	90.11	0.85	2722742	64	93971	42542	48.4524	85.86	0.239155	HQ	s__Duncaniella sp001689425	species	d__Bacteria;p__Bacteroidota;c__Bacteroidia;o__Bacteroidales;f__Muribaculaceae;g__Duncaniella;s__Duncaniella sp001689425
MGBC100334	PRJDB1464.DRR014786.57	PRJDB1464	95.73	0.38	2208979	113	33003	19545	53.408	93.83	0.491591	HQ	g__CAG-873	genus	d__Bacteria;p__Bacteroidota;c__Bacteroidia;o__Bacteroidales;f__Muribaculaceae;g__CAG-873;s__
MGBC100335	PRJDB1464.DRR014786.59	PRJDB1464	97.88	0.38	2438703	142	31959	17118	51.0766	95.98	1.01202	HQ	s__UBA7173 sp001689485	species	d__Bacteria;p__Bacteroidota;c__Bacteroidia;o__Bacteroidales;f__Muribaculaceae;g__UBA7173;s__UBA7173 sp001689485
MGBC100336	PRJDB1464.DRR014786.5	PRJDB1464	78.31	0.67	3202878	1421	3250	2239	56.4246	74.96	NA	MQ	g__Butyricicoccus	genus	d__Bacteria;p__Firmicutes_A;c__Clostridia;o__Oscillospirales;f__Butyricicoccaceae;g__Butyricicoccus;s__
MGBC100337	PRJDB1464.DRR014786.60	PRJDB1464	96.3	0	3707655	134	51053	27665	46.6471	96.3	0.438757	HQ	s__Bacteroides sp002491635	species	d__Bacteria;p__Bacteroidota;c__Bacteroidia;o__Bacteroidales;f__Bacteroidaceae;g__Bacteroides;s__Bacteroides sp002491635
MGBC100338	PRJDB1464.DRR014786.61	PRJDB1464	75.44	1.75	2685917	85	87460	31593	40.3932	66.69	NA	MQ	s__CAG-95 sp000403495	species	d__Bacteria;p__Firmicutes_A;c__Clostridia;o__Lachnospirales;f__Lachnospiraceae;g__CAG-95;s__CAG-95 sp000403495
MGBC100339	PRJDB1464.DRR014786.62	PRJDB1464	96.42	0	2506681	61	78279	41089	50.3475	96.42	0.263829	HQ	s__Muribaculum sp002492595	species	d__Bacteria;p__Bacteroidota;c__Bacteroidia;o__Bacteroidales;f__Muribaculaceae;g__Muribaculum;s__Muribaculum sp002492595
MGBC100340	PRJDB1464.DRR014786.63	PRJDB1464	97.15	1.02	5035247	207	58682	24320	43.1905	92.05	0.0283376	HQ	s__Bacteroides acidifaciens	species	d__Bacteria;p__Bacteroidota;c__Bacteroidia;o__Bacteroidales;f__Bacteroidaceae;g__Bacteroides;s__Bacteroides acidifaciens
MGBC100341	PRJDB1464.DRR014786.65	PRJDB1464	97.13	0.67	3931250	138	79500	28482	47.1589	93.78	0.21354	HQ	g__1XD8-76	genus	d__Bacteria;p__Firmicutes_A;c__Clostridia;o__Lachnospirales;f__Lachnospiraceae;g__1XD8-76;s__
MGBC100342	PRJDB1464.DRR014786.66	PRJDB1464	98.55	0.06	2722314	100	55665	27200	42.9888	98.25	0.325543	HQ	g__Eubacterium_F	genus	d__Bacteria;p__Firmicutes_A;c__Clostridia;o__Lachnospirales;f__Lachnospiraceae;g__Eubacterium_F;s__
MGBC100343	PRJDB1464.DRR014786.67	PRJDB1464	96.64	0	2839963	74	61882	38367	39.1911	96.64	0.0994089	HQ	g__CAG-303	genus	d__Bacteria;p__Firmicutes_A;c__Clostridia;o__Lachnospirales;f__Lachnospiraceae;g__CAG-303;s__
MGBC100344	PRJDB1464.DRR014786.68	PRJDB1464	64.15	0	1564528	49	67793	31922	53.3326	64.15	NA	MQ	s__CAG-485 sp002361215	species	d__Bacteria;p__Bacteroidota;c__Bacteroidia;o__Bacteroidales;f__Muribaculaceae;g__CAG-485;s__CAG-485 sp002361215
MGBC100345	PRJDB1464.DRR014786.69	PRJDB1464	92.48	1.22	3667330	69	88411	53140	48.1466	86.38	0.191248	HQ	f__Lachnospiraceae	family	d__Bacteria;p__Firmicutes_A;c__Clostridia;o__Lachnospirales;f__Lachnospiraceae;g__;s__
MGBC100346	PRJDB1464.DRR014786.6	PRJDB1464	98.66	0.22	2839243	125	83426	22700	42.8142	97.56	0.0711806	HQ	g__Ruminococcus	genus	d__Bacteria;p__Firmicutes_A;c__Clostridia;o__Oscillospirales;f__Ruminococcaceae;g__Ruminococcus;s__
MGBC100347	PRJDB1464.DRR014786.70	PRJDB1464	91.43	0.13	2047097	57	99377	35906	55.2877	90.78	0.385065	HQ	s__CAG-873 sp002490635	species	d__Bacteria;p__Bacteroidota;c__Bacteroidia;o__Bacteroidales;f__Muribaculaceae;g__CAG-873;s__CAG-873 sp002490635
MGBC100348	PRJDB1464.DRR014786.71	PRJDB1464	91.01	1.69	1565989	30	122813	52195	28.137	82.56	0.0229931	HQ	g__CAG-582	genus	d__Bacteria;p__Firmicutes;c__Bacilli;o__RF39;f__CAG-1000;g__CAG-582;s__
MGBC100349	PRJDB1464.DRR014786.7	PRJDB1464	98.22	0	2070959	19	178814	108992	43.5317	98.22	0.0101549	HQ	s__Mailhella sp003512875	species	d__Bacteria;p__Desulfobacterota;c__Desulfovibrionia;o__Desulfovibrionales;f__Desulfovibrionaceae;g__Mailhella;s__Mailhella sp003512875
MGBC100350	PRJDB1464.DRR014786.8	PRJDB1464	88.76	0	968644	166	7919	5828	31.8701	88.76	NA	MQ	g__CAG-345	genus	d__Bacteria;p__Firmicutes;c__Bacilli;o__RFN20;f__CAG-288;g__CAG-345;s__
MGBC100351	PRJDB1464.DRR014786.9	PRJDB1464	75.09	1.98	2573927	705	5665	3635	44.7785	65.19	NA	MQ	g__CAG-95	genus	d__Bacteria;p__Firmicutes_A;c__Clostridia;o__Lachnospirales;f__Lachnospiraceae;g__CAG-95;s__
MGBC100352	PRJDB6620.DRR121530.10	PRJDB6620	99.48	0	2057793	132	24944	15588	40.0651	99.48	0.187796	HQ	s__Ligilactobacillus murinus	species	d__Bacteria;p__Firmicutes;c__Bacilli;o__Lactobacillales;f__Lactobacillaceae;g__Ligilactobacillus;s__Ligilactobacillus murinus
MGBC100353	PRJDB6620.DRR121530.1	PRJDB6620	84.01	1.77	2039544	539	4776	3782	36.5438	75.16	NA	MQ	s__Turicibacter sp002311155	species	d__Bacteria;p__Firmicutes;c__Bacilli;o__Haloplasmatales;f__Turicibacteraceae;g__Turicibacter;s__Turicibacter sp002311155
MGBC100354	PRJDB6620.DRR121530.2	PRJDB6620	98.11	1.35	2970612	287	17082	10346	45.9579	91.36	0.0126084	HQ	g__Allobaculum	genus	d__Bacteria;p__Firmicutes;c__Bacilli;o__Erysipelotrichales;f__Erysipelotrichaceae;g__Allobaculum;s__
MGBC100355	PRJDB6620.DRR121530.3	PRJDB6620	98.45	1.55	1888129	70	124474	26966	34.3318	90.7	0.0460313	HQ	s__Lactobacillus johnsonii	species	d__Bacteria;p__Firmicutes;c__Bacilli;o__Lactobacillales;f__Lactobacillaceae;g__Lactobacillus;s__Lactobacillus johnsonii
MGBC100356	PRJDB6620.DRR121530.4	PRJDB6620	83.11	0.47	1875151	416	5557	4505	53.3865	80.76	NA	MQ	g__D16-34	genus	d__Bacteria;p__Actinobacteriota;c__Coriobacteriia;o__Coriobacteriales;f__Eggerthellaceae;g__D16-34;s__
MGBC100357	PRJDB6620.DRR121530.5	PRJDB6620	85.06	1.39	2295225	535	6225	4289	47.4179	78.11	NA	MQ	g__Dubosiella	genus	d__Bacteria;p__Firmicutes;c__Bacilli;o__Erysipelotrichales;f__Erysipelotrichaceae;g__Dubosiella;s__
MGBC100358	PRJDB6620.DRR121530.6	PRJDB6620	81.3	1.09	1717848	268	12574	6409	38.9486	75.85	NA	MQ	g__Limosilactobacillus	genus	d__Bacteria;p__Firmicutes;c__Bacilli;o__Lactobacillales;f__Lactobacillaceae;g__Limosilactobacillus;s__
MGBC100359	PRJDB6620.DRR121530.7	PRJDB6620	92.9	0.6	1975369	101	36157	19555	38.2451	89.9	0.168075	HQ	s__Limosilactobacillus reuteri_D	species	d__Bacteria;p__Firmicutes;c__Bacilli;o__Lactobacillales;f__Lactobacillaceae;g__Limosilactobacillus;s__Limosilactobacillus reuteri_D
MGBC100360	PRJDB6620.DRR121530.8	PRJDB6620	97.71	3.38	2293828	143	55511	16034	35.365	80.81	0.761093	HQ	s__Lactobacillus intestinalis	species	d__Bacteria;p__Firmicutes;c__Bacilli;o__Lactobacillales;f__Lactobacillaceae;g__Lactobacillus;s__Lactobacillus intestinalis
MGBC100361	PRJDB6620.DRR121530.9	PRJDB6620	95.05	0.4	1900393	358	7914	5307	58.5642	93.05	NA	MQ	s__NM07-P-09 sp004793925	species	d__Bacteria;p__Actinobacteriota;c__Coriobacteriia;o__Coriobacteriales;f__Atopobiaceae;g__NM07-P-09;s__NM07-P-09 sp004793925
MGBC100362	PRJDB6620.DRR121531.10	PRJDB6620	98.45	0.78	1865443	62	124474	30078	34.3076	94.55	0.0469788	HQ	s__Lactobacillus johnsonii	species	d__Bacteria;p__Firmicutes;c__Bacilli;o__Lactobacillales;f__Lactobacillaceae;g__Lactobacillus;s__Lactobacillus johnsonii
MGBC100363	PRJDB6620.DRR121531.11	PRJDB6620	93.17	0.55	1940921	88	42061	22053	38.2276	90.42	0.140676	HQ	s__Limosilactobacillus reuteri	species	d__Bacteria;p__Firmicutes;c__Bacilli;o__Lactobacillales;f__Lactobacillaceae;g__Limosilactobacillus;s__Limosilactobacillus reuteri
MGBC100364	PRJDB6620.DRR121531.1	PRJDB6620	69.98	0	2026607	293	15480	6916	38.5474	69.98	NA	MQ	g__Limosilactobacillus	genus	d__Bacteria;p__Firmicutes;c__Bacilli;o__Lactobacillales;f__Lactobacillaceae;g__Limosilactobacillus;s__
MGBC100365	PRJDB6620.DRR121531.2	PRJDB6620	99.48	0	2036099	140	21716	14535	40.1391	99.48	0.184702	HQ	s__Ligilactobacillus murinus	species	d__Bacteria;p__Firmicutes;c__Bacilli;o__Lactobacillales;f__Lactobacillaceae;g__Ligilactobacillus;s__Ligilactobacillus murinus
MGBC100366	PRJDB6620.DRR121531.3	PRJDB6620	87.69	1.93	1843438	542	4960	3397	63.005	78.04	NA	MQ	s__Bifidobacterium globosum	species	d__Bacteria;p__Actinobacteriota;c__Actinomycetia;o__Actinomycetales;f__Bifidobacteriaceae;g__Bifidobacterium;s__Bifidobacterium globosum
MGBC100367	PRJDB6620.DRR121531.4	PRJDB6620	95.05	0.68	2007984	62	100552	32376	35.28	91.65	0.751923	HQ	s__Lactobacillus intestinalis	species	d__Bacteria;p__Firmicutes;c__Bacilli;o__Lactobacillales;f__Lactobacillaceae;g__Lactobacillus;s__Lactobacillus intestinalis
MGBC100368	PRJDB6620.DRR121531.5	PRJDB6620	87.08	2.53	1995525	371	7688	5376	36.6374	74.43	NA	MQ	s__Turicibacter sp002311155	species	d__Bacteria;p__Firmicutes;c__Bacilli;o__Haloplasmatales;f__Turicibacteraceae;g__Turicibacter;s__Turicibacter sp002311155
MGBC100369	PRJDB6620.DRR121531.6	PRJDB6620	95.2	0.81	2224524	242	16410	9191	53.7051	91.15	0.381534	HQ	g__D16-34	genus	d__Bacteria;p__Actinobacteriota;c__Coriobacteriia;o__Coriobacteriales;f__Eggerthellaceae;g__D16-34;s__
MGBC100370	PRJDB6620.DRR121531.7	PRJDB6620	99.19	0.81	1999031	82	43129	24373	58.7023	95.14	0.325331	HQ	s__NM07-P-09 sp004793925	species	d__Bacteria;p__Actinobacteriota;c__Coriobacteriia;o__Coriobacteriales;f__Atopobiaceae;g__NM07-P-09;s__NM07-P-09 sp004793925
MGBC100371	PRJDB6620.DRR121531.8	PRJDB6620	93.4	1.62	2425471	367	11216	6607	47.599	85.3	0.97356	HQ	g__Dubosiella	genus	d__Bacteria;p__Firmicutes;c__Bacilli;o__Erysipelotrichales;f__Erysipelotrichaceae;g__Dubosiella;s__
MGBC100372	PRJDB6620.DRR121531.9	PRJDB6620	98.11	1.35	2963381	288	16946	10285	45.9649	91.36	0.0133105	HQ	g__Allobaculum	genus	d__Bacteria;p__Firmicutes;c__Bacilli;o__Erysipelotrichales;f__Erysipelotrichaceae;g__Allobaculum;s__
MGBC100373	PRJDB6620.DRR121532.10	PRJDB6620	93.17	0.55	2100171	119	33925	17646	38.2195	90.42	0.169168	HQ	s__Limosilactobacillus reuteri_D	species	d__Bacteria;p__Firmicutes;c__Bacilli;o__Lactobacillales;f__Lactobacillaceae;g__Limosilactobacillus;s__Limosilactobacillus reuteri_D
MGBC100374	PRJDB6620.DRR121532.1	PRJDB6620	99.48	0	2052790	145	20311	14148	40.0777	99.48	0.181698	HQ	s__Ligilactobacillus murinus	species	d__Bacteria;p__Firmicutes;c__Bacilli;o__Lactobacillales;f__Lactobacillaceae;g__Ligilactobacillus;s__Ligilactobacillus murinus
MGBC100375	PRJDB6620.DRR121532.2	PRJDB6620	97.73	2.32	2202915	121	59494	18201	35.4626	86.13	0.762333	HQ	s__Lactobacillus intestinalis	species	d__Bacteria;p__Firmicutes;c__Bacilli;o__Lactobacillales;f__Lactobacillaceae;g__Lactobacillus;s__Lactobacillus intestinalis
MGBC100376	PRJDB6620.DRR121532.3	PRJDB6620	87.92	1.51	2013316	314	8653	6410	53.579	80.37	NA	MQ	g__D16-34	genus	d__Bacteria;p__Actinobacteriota;c__Coriobacteriia;o__Coriobacteriales;f__Eggerthellaceae;g__D16-34;s__
MGBC100377	PRJDB6620.DRR121532.4	PRJDB6620	84.66	2.83	2094064	369	7758	5672	36.4441	70.51	NA	MQ	s__Turicibacter sp002311155	species	d__Bacteria;p__Firmicutes;c__Bacilli;o__Haloplasmatales;f__Turicibacteraceae;g__Turicibacter;s__Turicibacter sp002311155
MGBC100378	PRJDB6620.DRR121532.5	PRJDB6620	98.11	1.35	2994529	289	17207	10358	45.9269	91.36	0.0170619	HQ	g__Allobaculum	genus	d__Bacteria;p__Firmicutes;c__Bacilli;o__Erysipelotrichales;f__Erysipelotrichaceae;g__Allobaculum;s__
MGBC100379	PRJDB6620.DRR121532.6	PRJDB6620	85.36	1.36	1906468	233	13225	8169	38.67	78.56	NA	MQ	g__Limosilactobacillus	genus	d__Bacteria;p__Firmicutes;c__Bacilli;o__Lactobacillales;f__Lactobacillaceae;g__Limosilactobacillus;s__
MGBC100380	PRJDB6620.DRR121532.7	PRJDB6620	95.7	1.08	1819107	284	10074	6403	58.8592	90.3	0.189022	HQ	s__NM07-P-09 sp004793925	species	d__Bacteria;p__Actinobacteriota;c__Coriobacteriia;o__Coriobacteriales;f__Atopobiaceae;g__NM07-P-09;s__NM07-P-09 sp004793925
MGBC100381	PRJDB6620.DRR121532.8	PRJDB6620	99.22	2.05	1965566	74	166997	26560	34.291	88.97	0.059819	HQ	s__Lactobacillus johnsonii	species	d__Bacteria;p__Firmicutes;c__Bacilli;o__Lactobacillales;f__Lactobacillaceae;g__Lactobacillus;s__Lactobacillus johnsonii
MGBC100382	PRJDB6620.DRR121532.9	PRJDB6620	88.88	1.71	2167288	327	9393	6625	48.1222	80.33	NA	MQ	g__Dubosiella	genus	d__Bacteria;p__Firmicutes;c__Bacilli;o__Erysipelotrichales;f__Erysipelotrichaceae;g__Dubosiella;s__
MGBC100383	PRJDB6620.DRR121533.1	PRJDB6620	89.74	3.63	2042716	102	33804	20015	35.0399	71.59	NA	MQ	s__Lactobacillus intestinalis	species	d__Bacteria;p__Firmicutes;c__Bacilli;o__Lactobacillales;f__Lactobacillaceae;g__Lactobacillus;s__Lactobacillus intestinalis
MGBC100384	PRJDB6620.DRR121533.2	PRJDB6620	99.48	0	2089293	159	21405	13134	40.1023	99.48	0.199818	HQ	s__Ligilactobacillus murinus	species	d__Bacteria;p__Firmicutes;c__Bacilli;o__Lactobacillales;f__Lactobacillaceae;g__Ligilactobacillus;s__Ligilactobacillus murinus
MGBC100385	PRJDB6620.DRR121533.3	PRJDB6620	98.11	1.35	2984893	295	16946	10114	45.9333	91.36	0.0146618	HQ	g__Allobaculum	genus	d__Bacteria;p__Firmicutes;c__Bacilli;o__Erysipelotrichales;f__Erysipelotrichaceae;g__Allobaculum;s__
MGBC100386	PRJDB6620.DRR121533.4	PRJDB6620	69.83	0	1709437	231	14104	7400	39.1549	69.83	NA	MQ	g__Limosilactobacillus	genus	d__Bacteria;p__Firmicutes;c__Bacilli;o__Lactobacillales;f__Lactobacillaceae;g__Limosilactobacillus;s__
MGBC100387	PRJDB6620.DRR121533.5	PRJDB6620	95.08	0.82	1988005	99	40944	20076	38.2966	90.98	0.204839	HQ	s__Limosilactobacillus reuteri	species	d__Bacteria;p__Firmicutes;c__Bacilli;o__Lactobacillales;f__Lactobacillaceae;g__Limosilactobacillus;s__Limosilactobacillus reuteri
MGBC100388	PRJDB6620.DRR121533.6	PRJDB6620	86.39	1.21	1915944	397	5821	4825	53.5923	80.34	NA	MQ	g__D16-34	genus	d__Bacteria;p__Actinobacteriota;c__Coriobacteriia;o__Coriobacteriales;f__Eggerthellaceae;g__D16-34;s__
MGBC100389	PRJDB6620.DRR121533.7	PRJDB6620	97.43	1.01	2038115	169	20868	12055	58.5654	92.38	0.17029	HQ	s__NM07-P-09 sp004793925	species	d__Bacteria;p__Actinobacteriota;c__Coriobacteriia;o__Coriobacteriales;f__Atopobiaceae;g__NM07-P-09;s__NM07-P-09 sp004793925
MGBC100390	PRJDB6620.DRR121533.8	PRJDB6620	98.45	0.78	1872481	60	158057	31194	34.2648	94.55	0.0507245	HQ	s__Lactobacillus johnsonii	species	d__Bacteria;p__Firmicutes;c__Bacilli;o__Lactobacillales;f__Lactobacillaceae;g__Lactobacillus;s__Lactobacillus johnsonii
MGBC100391	PRJDB6620.DRR121533.9	PRJDB6620	86.52	2.56	2276708	497	6012	4580	47.4722	73.72	NA	MQ	g__Dubosiella	genus	d__Bacteria;p__Firmicutes;c__Bacilli;o__Erysipelotrichales;f__Erysipelotrichaceae;g__Dubosiella;s__
MGBC100392	PRJDB6620.DRR121534.10	PRJDB6620	99.48	0	2070183	163	18208	12693	40.1554	99.48	0.203432	HQ	s__Ligilactobacillus murinus	species	d__Bacteria;p__Firmicutes;c__Bacilli;o__Lactobacillales;f__Lactobacillaceae;g__Ligilactobacillus;s__Ligilactobacillus murinus
MGBC100393	PRJDB6620.DRR121534.1	PRJDB6620	87.69	0.11	1729078	210	12642	8226	39.2312	87.14	NA	MQ	g__Limosilactobacillus	genus	d__Bacteria;p__Firmicutes;c__Bacilli;o__Lactobacillales;f__Lactobacillaceae;g__Limosilactobacillus;s__
MGBC100394	PRJDB6620.DRR121534.2	PRJDB6620	98.11	1.35	2977674	288	17521	10336	45.9338	91.36	0.0125009	HQ	g__Allobaculum	genus	d__Bacteria;p__Firmicutes;c__Bacilli;o__Erysipelotrichales;f__Erysipelotrichaceae;g__Allobaculum;s__
MGBC100395	PRJDB6620.DRR121534.3	PRJDB6620	94.19	3.08	1815936	68	52199	26695	35.4157	78.79	1.18511	HQ	s__Lactobacillus intestinalis	species	d__Bacteria;p__Firmicutes;c__Bacilli;o__Lactobacillales;f__Lactobacillaceae;g__Lactobacillus;s__Lactobacillus intestinalis
MGBC100396	PRJDB6620.DRR121534.4	PRJDB6620	99.45	2.46	2332798	97	48049	24046	37.8722	87.15	0.185163	HQ	s__Limosilactobacillus reuteri	species	d__Bacteria;p__Firmicutes;c__Bacilli;o__Lactobacillales;f__Lactobacillaceae;g__Limosilactobacillus;s__Limosilactobacillus reuteri
MGBC100397	PRJDB6620.DRR121534.5	PRJDB6620	99.19	0.81	1995124	61	64343	32701	58.7637	95.14	0.138153	HQ	s__NM07-P-09 sp004793925	species	d__Bacteria;p__Actinobacteriota;c__Coriobacteriia;o__Coriobacteriales;f__Atopobiaceae;g__NM07-P-09;s__NM07-P-09 sp004793925
MGBC100398	PRJDB6620.DRR121534.6	PRJDB6620	92.37	0.81	2128522	283	10983	7519	53.6668	88.32	0.420422	HQ	g__D16-34	genus	d__Bacteria;p__Actinobacteriota;c__Coriobacteriia;o__Coriobacteriales;f__Eggerthellaceae;g__D16-34;s__
MGBC100399	PRJDB6620.DRR121534.8	PRJDB6620	93.13	1.12	2388906	351	11085	6804	47.6654	87.53	1.02431	HQ	g__Dubosiella	genus	d__Bacteria;p__Firmicutes;c__Bacilli;o__Erysipelotrichales;f__Erysipelotrichaceae;g__Dubosiella;s__
MGBC100400	PRJDB6620.DRR121534.9	PRJDB6620	98.45	0.9	1789270	54	108172	33123	34.2652	93.95	0.0452724	HQ	s__Lactobacillus johnsonii	species	d__Bacteria;p__Firmicutes;c__Bacilli;o__Lactobacillales;f__Lactobacillaceae;g__Lactobacillus;s__Lactobacillus johnsonii
MGBC100401	PRJDB6620.DRR121535.1	PRJDB6620	99.48	0	2118513	216	23894	9807	40.0149	99.48	0.254158	HQ	s__Ligilactobacillus murinus	species	d__Bacteria;p__Firmicutes;c__Bacilli;o__Lactobacillales;f__Lactobacillaceae;g__Ligilactobacillus;s__Ligilactobacillus murinus
MGBC100402	PRJDB6620.DRR121535.2	PRJDB6620	99.1	0.78	1933898	61	116325	31691	34.2234	95.2	0.0542335	HQ	s__Lactobacillus johnsonii	species	d__Bacteria;p__Firmicutes;c__Bacilli;o__Lactobacillales;f__Lactobacillaceae;g__Lactobacillus;s__Lactobacillus johnsonii
MGBC100403	PRJDB6620.DRR121535.3	PRJDB6620	63.55	0.81	1371747	428	3665	3204	53.4818	59.5	NA	MQ	g__D16-34	genus	d__Bacteria;p__Actinobacteriota;c__Coriobacteriia;o__Coriobacteriales;f__Eggerthellaceae;g__D16-34;s__
MGBC100404	PRJDB6620.DRR121535.4	PRJDB6620	82.76	2.17	2100437	651	4194	3225	47.6818	71.91	NA	MQ	g__Dubosiella	genus	d__Bacteria;p__Firmicutes;c__Bacilli;o__Erysipelotrichales;f__Erysipelotrichaceae;g__Dubosiella;s__
MGBC100405	PRJDB6620.DRR121535.5	PRJDB6620	89.61	3.79	2035630	204	33763	9977	34.8679	70.66	NA	MQ	s__Lactobacillus intestinalis	species	d__Bacteria;p__Firmicutes;c__Bacilli;o__Lactobacillales;f__Lactobacillaceae;g__Lactobacillus;s__Lactobacillus intestinalis
MGBC100406	PRJDB6620.DRR121535.6	PRJDB6620	97.81	0.55	1950224	102	36272	19115	38.3152	95.06	0.157881	HQ	s__Limosilactobacillus reuteri	species	d__Bacteria;p__Firmicutes;c__Bacilli;o__Lactobacillales;f__Lactobacillaceae;g__Limosilactobacillus;s__Limosilactobacillus reuteri
MGBC100407	PRJDB6620.DRR121535.7	PRJDB6620	98.11	1.35	2985465	293	16946	10185	45.9345	91.36	0.0143555	HQ	g__Allobaculum	genus	d__Bacteria;p__Firmicutes;c__Bacilli;o__Erysipelotrichales;f__Erysipelotrichaceae;g__Allobaculum;s__
MGBC100408	PRJDB6620.DRR121535.8	PRJDB6620	62.93	0	1565012	281	9401	5569	39.1603	62.93	NA	MQ	g__Limosilactobacillus	genus	d__Bacteria;p__Firmicutes;c__Bacilli;o__Lactobacillales;f__Lactobacillaceae;g__Limosilactobacillus;s__
MGBC100409	PRJDB6620.DRR121535.9	PRJDB6620	92.4	0.81	1705777	363	6990	4698	58.833	88.35	NA	MQ	s__NM07-P-09 sp004793925	species	d__Bacteria;p__Actinobacteriota;c__Coriobacteriia;o__Coriobacteriales;f__Atopobiaceae;g__NM07-P-09;s__NM07-P-09 sp004793925
MGBC100410	PRJDB6620.DRR121536.10	PRJDB6620	99.48	0	2074701	171	25838	12130	40.0315	99.48	0.288638	HQ	s__Ligilactobacillus murinus	species	d__Bacteria;p__Firmicutes;c__Bacilli;o__Lactobacillales;f__Lactobacillaceae;g__Ligilactobacillus;s__Ligilactobacillus murinus
MGBC100411	PRJDB6620.DRR121536.1	PRJDB6620	97.37	0.44	1846439	133	26269	13882	63.5537	95.17	0.0307218	HQ	s__Bifidobacterium globosum	species	d__Bacteria;p__Actinobacteriota;c__Actinomycetia;o__Actinomycetales;f__Bifidobacteriaceae;g__Bifidobacterium;s__Bifidobacterium globosum
MGBC100412	PRJDB6620.DRR121536.2	PRJDB6620	90.82	1.08	1664440	549	3752	3030	59.0453	85.42	NA	MQ	s__NM07-P-09 sp004793925	species	d__Bacteria;p__Actinobacteriota;c__Coriobacteriia;o__Coriobacteriales;f__Atopobiaceae;g__NM07-P-09;s__NM07-P-09 sp004793925
MGBC100413	PRJDB6620.DRR121536.3	PRJDB6620	99.22	1.36	1984966	63	124454	31489	34.379	92.42	0.0731508	HQ	s__Lactobacillus johnsonii	species	d__Bacteria;p__Firmicutes;c__Bacilli;o__Lactobacillales;f__Lactobacillaceae;g__Lactobacillus;s__Lactobacillus johnsonii
MGBC100414	PRJDB6620.DRR121536.4	PRJDB6620	95.28	1.66	2306625	268	16343	8606	47.9494	86.98	0.721067	HQ	g__Dubosiella	genus	d__Bacteria;p__Firmicutes;c__Bacilli;o__Erysipelotrichales;f__Erysipelotrichaceae;g__Dubosiella;s__
MGBC100415	PRJDB6620.DRR121536.5	PRJDB6620	98.11	1.35	3059746	323	18865	9472	45.8577	91.36	0.0146161	HQ	g__Allobaculum	genus	d__Bacteria;p__Firmicutes;c__Bacilli;o__Erysipelotrichales;f__Erysipelotrichaceae;g__Allobaculum;s__
MGBC100416	PRJDB6620.DRR121536.6	PRJDB6620	83.18	2.63	1695013	143	16420	11851	38.9415	70.03	NA	MQ	g__Limosilactobacillus	genus	d__Bacteria;p__Firmicutes;c__Bacilli;o__Lactobacillales;f__Lactobacillaceae;g__Limosilactobacillus;s__
MGBC100417	PRJDB6620.DRR121536.7	PRJDB6620	93.75	3.63	2054373	86	71753	23876	35.0449	75.6	0.89758	HQ	s__Lactobacillus intestinalis	species	d__Bacteria;p__Firmicutes;c__Bacilli;o__Lactobacillales;f__Lactobacillaceae;g__Lactobacillus;s__Lactobacillus intestinalis
MGBC100418	PRJDB6620.DRR121536.8	PRJDB6620	81.37	0.68	2134541	747	3380	2856	55.9103	77.97	NA	MQ	s__Akkermansia muciniphila_A	species	d__Bacteria;p__Verrucomicrobiota;c__Verrucomicrobiae;o__Verrucomicrobiales;f__Akkermansiaceae;g__Akkermansia;s__Akkermansia muciniphila_A
MGBC100419	PRJDB6620.DRR121536.9	PRJDB6620	94.54	0.73	2262688	137	58371	16515	37.9702	90.89	0.233179	HQ	s__Limosilactobacillus reuteri	species	d__Bacteria;p__Firmicutes;c__Bacilli;o__Lactobacillales;f__Lactobacillaceae;g__Limosilactobacillus;s__Limosilactobacillus reuteri
MGBC100420	PRJDB6620.DRR121537.10	PRJDB6620	99.22	1.36	1986751	58	125012	34242	34.3509	92.42	0.0523372	HQ	s__Lactobacillus johnsonii	species	d__Bacteria;p__Firmicutes;c__Bacilli;o__Lactobacillales;f__Lactobacillaceae;g__Lactobacillus;s__Lactobacillus johnsonii
MGBC100421	PRJDB6620.DRR121537.11	PRJDB6620	77.74	0	1902260	197	19626	9655	38.7487	77.74	NA	MQ	g__Limosilactobacillus	genus	d__Bacteria;p__Firmicutes;c__Bacilli;o__Lactobacillales;f__Lactobacillaceae;g__Limosilactobacillus;s__
MGBC100422	PRJDB6620.DRR121537.12	PRJDB6620	81.52	0.84	2004242	518	4806	3868	56.3181	77.32	NA	MQ	s__Akkermansia muciniphila_A	species	d__Bacteria;p__Verrucomicrobiota;c__Verrucomicrobiae;o__Verrucomicrobiales;f__Akkermansiaceae;g__Akkermansia;s__Akkermansia muciniphila_A
MGBC100423	PRJDB6620.DRR121537.2	PRJDB6620	99.48	0	2020141	144	20175	14023	40.1442	99.48	0.252662	HQ	s__Ligilactobacillus murinus	species	d__Bacteria;p__Firmicutes;c__Bacilli;o__Lactobacillales;f__Lactobacillaceae;g__Ligilactobacillus;s__Ligilactobacillus murinus
MGBC100424	PRJDB6620.DRR121537.4	PRJDB6620	94.17	1.16	2208647	148	30025	14917	38.1939	88.37	0.201983	HQ	s__Limosilactobacillus reuteri	species	d__Bacteria;p__Firmicutes;c__Bacilli;o__Lactobacillales;f__Lactobacillaceae;g__Limosilactobacillus;s__Limosilactobacillus reuteri
MGBC100425	PRJDB6620.DRR121537.5	PRJDB6620	93.66	0.75	1782193	404	6218	4410	59.0645	89.91	NA	MQ	s__NM07-P-09 sp004793925	species	d__Bacteria;p__Actinobacteriota;c__Coriobacteriia;o__Coriobacteriales;f__Atopobiaceae;g__NM07-P-09;s__NM07-P-09 sp004793925
MGBC100426	PRJDB6620.DRR121537.6	PRJDB6620	80.6	0.03	1354425	84	64136	16124	35.1754	80.45	NA	MQ	s__Lactobacillus intestinalis	species	d__Bacteria;p__Firmicutes;c__Bacilli;o__Lactobacillales;f__Lactobacillaceae;g__Lactobacillus;s__Lactobacillus intestinalis
MGBC100427	PRJDB6620.DRR121537.7	PRJDB6620	94.81	1.48	2445109	235	17243	10402	47.622	87.41	0.670111	HQ	g__Dubosiella	genus	d__Bacteria;p__Firmicutes;c__Bacilli;o__Erysipelotrichales;f__Erysipelotrichaceae;g__Dubosiella;s__
MGBC100428	PRJDB6620.DRR121537.8	PRJDB6620	98.11	1.35	2975555	296	17207	10049	45.9682	91.36	0.0136137	HQ	g__Allobaculum	genus	d__Bacteria;p__Firmicutes;c__Bacilli;o__Erysipelotrichales;f__Erysipelotrichaceae;g__Allobaculum;s__
MGBC100429	PRJDB6620.DRR121537.9	PRJDB6620	98.48	0.44	1871303	59	48723	31715	63.4351	96.28	0.0247547	HQ	s__Bifidobacterium globosum	species	d__Bacteria;p__Actinobacteriota;c__Actinomycetia;o__Actinomycetales;f__Bifidobacteriaceae;g__Bifidobacterium;s__Bifidobacterium globosum
MGBC100430	PRJDB6620.DRR121538.10	PRJDB6620	75.31	0.68	2040762	810	3172	2518	55.822	71.91	NA	MQ	s__Akkermansia muciniphila_A	species	d__Bacteria;p__Verrucomicrobiota;c__Verrucomicrobiae;o__Verrucomicrobiales;f__Akkermansiaceae;g__Akkermansia;s__Akkermansia muciniphila_A
MGBC100431	PRJDB6620.DRR121538.1	PRJDB6620	93.4	2.56	2442546	322	11683	7584	47.4626	80.6	0.896578	HQ	g__Dubosiella	genus	d__Bacteria;p__Firmicutes;c__Bacilli;o__Erysipelotrichales;f__Erysipelotrichaceae;g__Dubosiella;s__
MGBC100432	PRJDB6620.DRR121538.2	PRJDB6620	99.48	0	2033895	153	17903	13282	40.0948	99.48	0.318084	HQ	s__Ligilactobacillus murinus	species	d__Bacteria;p__Firmicutes;c__Bacilli;o__Lactobacillales;f__Lactobacillaceae;g__Ligilactobacillus;s__Ligilactobacillus murinus
MGBC100433	PRJDB6620.DRR121538.3	PRJDB6620	98.11	1.35	2945868	275	17019	10708	45.9799	91.36	0.00893994	HQ	g__Allobaculum	genus	d__Bacteria;p__Firmicutes;c__Bacilli;o__Erysipelotrichales;f__Erysipelotrichaceae;g__Allobaculum;s__
MGBC100434	PRJDB6620.DRR121538.4	PRJDB6620	83.86	0.82	1649842	144	16336	11454	39.0414	79.76	NA	MQ	g__Limosilactobacillus	genus	d__Bacteria;p__Firmicutes;c__Bacilli;o__Lactobacillales;f__Lactobacillaceae;g__Limosilactobacillus;s__
MGBC100435	PRJDB6620.DRR121538.5	PRJDB6620	91.52	1.42	1911742	309	9431	6186	62.6009	84.42	NA	MQ	s__Bifidobacterium globosum	species	d__Bacteria;p__Actinobacteriota;c__Actinomycetia;o__Actinomycetales;f__Bifidobacteriaceae;g__Bifidobacterium;s__Bifidobacterium globosum
MGBC100436	PRJDB6620.DRR121538.6	PRJDB6620	83.32	3.3	1645238	616	3243	2669	58.1745	66.82	NA	MQ	s__NM07-P-09 sp004793925	species	d__Bacteria;p__Actinobacteriota;c__Coriobacteriia;o__Coriobacteriales;f__Atopobiaceae;g__NM07-P-09;s__NM07-P-09 sp004793925
MGBC100437	PRJDB6620.DRR121538.7	PRJDB6620	92.67	3.28	1987020	76	64124	26129	35.0812	76.27	0.924242	HQ	s__Lactobacillus intestinalis	species	d__Bacteria;p__Firmicutes;c__Bacilli;o__Lactobacillales;f__Lactobacillaceae;g__Lactobacillus;s__Lactobacillus intestinalis
MGBC100438	PRJDB6620.DRR121538.8	PRJDB6620	99.1	0.78	1913879	62	124189	30859	34.2989	95.2	0.0455618	HQ	s__Lactobacillus johnsonii	species	d__Bacteria;p__Firmicutes;c__Bacilli;o__Lactobacillales;f__Lactobacillaceae;g__Lactobacillus;s__Lactobacillus johnsonii
MGBC100439	PRJDB6620.DRR121538.9	PRJDB6620	95.26	0.89	2368250	161	28756	14704	37.9665	90.81	0.227838	HQ	s__Limosilactobacillus reuteri	species	d__Bacteria;p__Firmicutes;c__Bacilli;o__Lactobacillales;f__Lactobacillaceae;g__Limosilactobacillus;s__Limosilactobacillus reuteri
MGBC100440	PRJDB6620.DRR121539.1	PRJDB6620	69.4	3.67	1695816	824	2383	2056	54.0589	51.05	NA	MQ	g__D16-34	genus	d__Bacteria;p__Actinobacteriota;c__Coriobacteriia;o__Coriobacteriales;f__Eggerthellaceae;g__D16-34;s__
MGBC100441	PRJDB6620.DRR121539.2	PRJDB6620	98.11	1.35	3091652	329	18304	9397	45.7331	91.36	0.0117244	HQ	g__Allobaculum	genus	d__Bacteria;p__Firmicutes;c__Bacilli;o__Erysipelotrichales;f__Erysipelotrichaceae;g__Allobaculum;s__
MGBC100442	PRJDB6620.DRR121539.3	PRJDB6620	72.98	0.59	1690638	382	5356	4422	37.7161	70.03	NA	MQ	s__Limosilactobacillus reuteri	species	d__Bacteria;p__Firmicutes;c__Bacilli;o__Lactobacillales;f__Lactobacillaceae;g__Limosilactobacillus;s__Limosilactobacillus reuteri
MGBC100443	PRJDB6620.DRR121539.4	PRJDB6620	92.65	2.65	2253970	267	12573	8438	48.1599	79.4	0.757866	HQ	g__Dubosiella	genus	d__Bacteria;p__Firmicutes;c__Bacilli;o__Erysipelotrichales;f__Erysipelotrichaceae;g__Dubosiella;s__
MGBC100444	PRJDB6620.DRR121539.5	PRJDB6620	99.22	0.78	2019411	67	124474	30128	34.3932	95.32	0.0453356	HQ	s__Lactobacillus johnsonii	species	d__Bacteria;p__Firmicutes;c__Bacilli;o__Lactobacillales;f__Lactobacillaceae;g__Lactobacillus;s__Lactobacillus johnsonii
MGBC100445	PRJDB6620.DRR121539.6	PRJDB6620	99.19	0	1969912	15	245018	131319	58.8378	99.19	0.0500342	HQ	s__NM07-P-09 sp004793925	species	d__Bacteria;p__Actinobacteriota;c__Coriobacteriia;o__Coriobacteriales;f__Atopobiaceae;g__NM07-P-09;s__NM07-P-09 sp004793925
MGBC100446	PRJDB6620.DRR121539.7	PRJDB6620	99.48	0	2108339	168	24567	12548	40.0738	99.48	0.133295	HQ	s__Ligilactobacillus murinus	species	d__Bacteria;p__Firmicutes;c__Bacilli;o__Lactobacillales;f__Lactobacillaceae;g__Ligilactobacillus;s__Ligilactobacillus murinus
MGBC100447	PRJDB6620.DRR121539.8	PRJDB6620	62.62	2.34	1393882	794	1972	1755	49.5001	50.92	NA	MQ	g__Parasutterella	genus	d__Bacteria;p__Proteobacteria;c__Gammaproteobacteria;o__Burkholderiales;f__Burkholderiaceae;g__Parasutterella;s__
MGBC100448	PRJDB6620.DRR121540.1	PRJDB6620	98.39	0.81	1992369	45	77784	44273	58.7655	94.34	0.0526962	HQ	s__NM07-P-09 sp004793925	species	d__Bacteria;p__Actinobacteriota;c__Coriobacteriia;o__Coriobacteriales;f__Atopobiaceae;g__NM07-P-09;s__NM07-P-09 sp004793925
MGBC100449	PRJDB6620.DRR121540.2	PRJDB6620	99.22	0.78	1991182	76	124474	26187	34.2958	95.32	0.0584961	HQ	s__Lactobacillus johnsonii	species	d__Bacteria;p__Firmicutes;c__Bacilli;o__Lactobacillales;f__Lactobacillaceae;g__Lactobacillus;s__Lactobacillus johnsonii
MGBC100450	PRJDB6620.DRR121540.3	PRJDB6620	76.94	1.63	1780743	485	4235	3669	37.749	68.79	NA	MQ	s__Limosilactobacillus reuteri	species	d__Bacteria;p__Firmicutes;c__Bacilli;o__Lactobacillales;f__Lactobacillaceae;g__Limosilactobacillus;s__Limosilactobacillus reuteri
MGBC100451	PRJDB6620.DRR121540.4	PRJDB6620	99.48	0	2091261	167	23593	12522	40.0722	99.48	0.15387	HQ	s__Ligilactobacillus murinus	species	d__Bacteria;p__Firmicutes;c__Bacilli;o__Lactobacillales;f__Lactobacillaceae;g__Ligilactobacillus;s__Ligilactobacillus murinus
MGBC100452	PRJDB6620.DRR121540.5	PRJDB6620	90.9	2.09	2253475	351	10947	6419	47.7323	80.45	0.864487	HQ	g__Dubosiella	genus	d__Bacteria;p__Firmicutes;c__Bacilli;o__Erysipelotrichales;f__Erysipelotrichaceae;g__Dubosiella;s__
MGBC100453	PRJDB6620.DRR121540.6	PRJDB6620	98.11	1.35	3002062	297	17207	10104	45.8772	91.36	0.0132882	HQ	g__Allobaculum	genus	d__Bacteria;p__Firmicutes;c__Bacilli;o__Erysipelotrichales;f__Erysipelotrichaceae;g__Allobaculum;s__
MGBC100454	PRJDB6620.DRR121541.1	PRJDB6620	67.42	1.11	1495763	507	3226	2949	37.9862	61.87	NA	MQ	g__Limosilactobacillus	genus	d__Bacteria;p__Firmicutes;c__Bacilli;o__Lactobacillales;f__Lactobacillaceae;g__Limosilactobacillus;s__
MGBC100455	PRJDB6620.DRR121541.2	PRJDB6620	94.09	1.48	1884821	134	25952	14065	58.863	86.69	0.0458162	HQ	s__NM07-P-09 sp004793925	species	d__Bacteria;p__Actinobacteriota;c__Coriobacteriia;o__Coriobacteriales;f__Atopobiaceae;g__NM07-P-09;s__NM07-P-09 sp004793925
MGBC100456	PRJDB6620.DRR121541.3	PRJDB6620	99.48	0	2046174	179	18145	11425	40.1299	99.48	0.171068	HQ	s__Ligilactobacillus murinus	species	d__Bacteria;p__Firmicutes;c__Bacilli;o__Lactobacillales;f__Lactobacillaceae;g__Ligilactobacillus;s__Ligilactobacillus murinus
MGBC100457	PRJDB6620.DRR121541.4	PRJDB6620	98.11	1.35	3002076	299	17019	10037	45.8725	91.36	0.0116494	HQ	g__Allobaculum	genus	d__Bacteria;p__Firmicutes;c__Bacilli;o__Erysipelotrichales;f__Erysipelotrichaceae;g__Allobaculum;s__
MGBC100458	PRJDB6620.DRR121541.5	PRJDB6620	99.22	0.78	2056122	69	91864	29782	34.0713	95.32	0.0564949	HQ	s__Lactobacillus johnsonii	species	d__Bacteria;p__Firmicutes;c__Bacilli;o__Lactobacillales;f__Lactobacillaceae;g__Lactobacillus;s__Lactobacillus johnsonii
MGBC100459	PRJDB6620.DRR121541.6	PRJDB6620	86.23	3.39	2130376	526	5614	4049	47.7433	69.28	NA	MQ	g__Dubosiella	genus	d__Bacteria;p__Firmicutes;c__Bacilli;o__Erysipelotrichales;f__Erysipelotrichaceae;g__Dubosiella;s__
MGBC100460	PRJDB6620.DRR121542.2	PRJDB6620	98.11	1.35	3011988	309	17019	9743	45.8586	91.36	0.0115116	HQ	g__Allobaculum	genus	d__Bacteria;p__Firmicutes;c__Bacilli;o__Erysipelotrichales;f__Erysipelotrichaceae;g__Allobaculum;s__
MGBC100461	PRJDB6620.DRR121542.3	PRJDB6620	82.27	1.78	1772911	422	5669	4199	34.9439	73.37	NA	MQ	s__Lactobacillus intestinalis	species	d__Bacteria;p__Firmicutes;c__Bacilli;o__Lactobacillales;f__Lactobacillaceae;g__Lactobacillus;s__Lactobacillus intestinalis
MGBC100462	PRJDB6620.DRR121542.4	PRJDB6620	99.19	0.81	1993650	129	29117	15452	58.7516	95.14	0.0356752	HQ	s__NM07-P-09 sp004793925	species	d__Bacteria;p__Actinobacteriota;c__Coriobacteriia;o__Coriobacteriales;f__Atopobiaceae;g__NM07-P-09;s__NM07-P-09 sp004793925
MGBC100463	PRJDB6620.DRR121542.5	PRJDB6620	91.24	1.9	1698544	132	19602	12867	39.1227	81.74	1.53753	HQ	g__Limosilactobacillus	genus	d__Bacteria;p__Firmicutes;c__Bacilli;o__Lactobacillales;f__Lactobacillaceae;g__Limosilactobacillus;s__
MGBC100464	PRJDB6620.DRR121542.6	PRJDB6620	94.99	1.16	2045264	104	34162	19660	38.2633	89.19	0.224494	HQ	s__Limosilactobacillus reuteri	species	d__Bacteria;p__Firmicutes;c__Bacilli;o__Lactobacillales;f__Lactobacillaceae;g__Limosilactobacillus;s__Limosilactobacillus reuteri
MGBC100465	PRJDB6620.DRR121542.7	PRJDB6620	51.5	0	1265132	700	2022	1806	48.0503	51.5	NA	MQ	g__Dubosiella	genus	d__Bacteria;p__Firmicutes;c__Bacilli;o__Erysipelotrichales;f__Erysipelotrichaceae;g__Dubosiella;s__
MGBC100466	PRJDB6620.DRR121542.8	PRJDB6620	57.79	0.19	1187391	600	2180	1978	40.2306	56.84	NA	MQ	s__Ligilactobacillus murinus	species	d__Bacteria;p__Firmicutes;c__Bacilli;o__Lactobacillales;f__Lactobacillaceae;g__Ligilactobacillus;s__Ligilactobacillus murinus
MGBC100467	PRJDB6620.DRR121542.9	PRJDB6620	99.22	1.03	1979838	90	188050	21996	34.2426	94.07	0.0811235	HQ	s__Lactobacillus johnsonii	species	d__Bacteria;p__Firmicutes;c__Bacilli;o__Lactobacillales;f__Lactobacillaceae;g__Lactobacillus;s__Lactobacillus johnsonii
MGBC100468	PRJDB6620.DRR121543.1	PRJDB6620	99.19	0.81	1998948	73	53150	27375	58.776	95.14	0.0594514	HQ	s__NM07-P-09 sp004793925	species	d__Bacteria;p__Actinobacteriota;c__Coriobacteriia;o__Coriobacteriales;f__Atopobiaceae;g__NM07-P-09;s__NM07-P-09 sp004793925
MGBC100469	PRJDB6620.DRR121543.2	PRJDB6620	54.45	0.26	1294101	634	2365	2041	40.0561	53.15	NA	MQ	s__Ligilactobacillus murinus	species	d__Bacteria;p__Firmicutes;c__Bacilli;o__Lactobacillales;f__Lactobacillaceae;g__Ligilactobacillus;s__Ligilactobacillus murinus
MGBC100470	PRJDB6620.DRR121543.3	PRJDB6620	95.08	0.68	2044378	89	39186	22964	38.4039	91.68	0.248955	HQ	s__Limosilactobacillus reuteri	species	d__Bacteria;p__Firmicutes;c__Bacilli;o__Lactobacillales;f__Lactobacillaceae;g__Limosilactobacillus;s__Limosilactobacillus reuteri
MGBC100471	PRJDB6620.DRR121543.4	PRJDB6620	99.22	1.94	2053798	70	158057	29331	34.3134	89.52	0.0718238	HQ	s__Lactobacillus johnsonii	species	d__Bacteria;p__Firmicutes;c__Bacilli;o__Lactobacillales;f__Lactobacillaceae;g__Lactobacillus;s__Lactobacillus johnsonii
MGBC100472	PRJDB6620.DRR121543.5	PRJDB6620	85.45	4.19	1846872	382	6224	4833	34.9718	64.5	NA	MQ	s__Lactobacillus intestinalis	species	d__Bacteria;p__Firmicutes;c__Bacilli;o__Lactobacillales;f__Lactobacillaceae;g__Lactobacillus;s__Lactobacillus intestinalis
MGBC100473	PRJDB6620.DRR121543.6	PRJDB6620	63.75	1.04	1559644	775	2321	2012	47.5919	58.55	NA	MQ	g__Dubosiella	genus	d__Bacteria;p__Firmicutes;c__Bacilli;o__Erysipelotrichales;f__Erysipelotrichaceae;g__Dubosiella;s__
MGBC100474	PRJDB6620.DRR121543.7	PRJDB6620	98.11	1.35	2966391	279	17207	10628	45.8948	91.36	0.00845015	HQ	g__Allobaculum	genus	d__Bacteria;p__Firmicutes;c__Bacilli;o__Erysipelotrichales;f__Erysipelotrichaceae;g__Allobaculum;s__
MGBC100475	PRJDB6620.DRR121544.2	PRJDB6620	70.72	1.25	1477401	254	7177	5814	35.0733	64.47	NA	MQ	s__Lactobacillus intestinalis	species	d__Bacteria;p__Firmicutes;c__Bacilli;o__Lactobacillales;f__Lactobacillaceae;g__Lactobacillus;s__Lactobacillus intestinalis
MGBC100476	PRJDB6620.DRR121544.3	PRJDB6620	92.07	0.71	2001370	110	58437	18194	38.3373	88.52	0.249524	HQ	s__Limosilactobacillus reuteri_D	species	d__Bacteria;p__Firmicutes;c__Bacilli;o__Lactobacillales;f__Lactobacillaceae;g__Limosilactobacillus;s__Limosilactobacillus reuteri_D
MGBC100477	PRJDB6620.DRR121544.4	PRJDB6620	87.34	3.26	1689252	131	20510	12893	39.1788	71.04	NA	MQ	g__Limosilactobacillus	genus	d__Bacteria;p__Firmicutes;c__Bacilli;o__Lactobacillales;f__Lactobacillaceae;g__Limosilactobacillus;s__
MGBC100478	PRJDB6620.DRR121544.5	PRJDB6620	98.11	1.35	3011021	301	17019	9999	45.8695	91.36	0.0122195	HQ	g__Allobaculum	genus	d__Bacteria;p__Firmicutes;c__Bacilli;o__Erysipelotrichales;f__Erysipelotrichaceae;g__Allobaculum;s__
MGBC100479	PRJDB6620.DRR121544.6	PRJDB6620	99.22	1.16	1995744	53	158056	37640	34.2452	93.42	0.0733002	HQ	s__Lactobacillus johnsonii	species	d__Bacteria;p__Firmicutes;c__Bacilli;o__Lactobacillales;f__Lactobacillaceae;g__Lactobacillus;s__Lactobacillus johnsonii
MGBC100480	PRJDB6620.DRR121544.7	PRJDB6620	95.97	0	1924687	177	20046	10870	58.8204	95.97	0.0421903	HQ	s__NM07-P-09 sp004793925	species	d__Bacteria;p__Actinobacteriota;c__Coriobacteriia;o__Coriobacteriales;f__Atopobiaceae;g__NM07-P-09;s__NM07-P-09 sp004793925
MGBC100481	PRJDB6620.DRR121544.8	PRJDB6620	55.84	0.67	1367483	751	1942	1819	48.0228	52.49	NA	MQ	g__Dubosiella	genus	d__Bacteria;p__Firmicutes;c__Bacilli;o__Erysipelotrichales;f__Erysipelotrichaceae;g__Dubosiella;s__
MGBC100482	PRJDB6620.DRR121544.9	PRJDB6620	57.59	0	1162712	451	2711	2576	47.8958	57.59	NA	MQ	s__Muribaculum sp002358615	species	d__Bacteria;p__Bacteroidota;c__Bacteroidia;o__Bacteroidales;f__Muribaculaceae;g__Muribaculum;s__Muribaculum sp002358615
MGBC100483	PRJEB10308.ERR982795.10	PRJEB10308	97.9	0	4447835	123	72134	36161	41.725	97.9	0.180909	HQ	s__Phocaeicola vulgatus	species	d__Bacteria;p__Bacteroidota;c__Bacteroidia;o__Bacteroidales;f__Bacteroidaceae;g__Phocaeicola;s__Phocaeicola vulgatus
MGBC100484	PRJEB10308.ERR982795.11	PRJEB10308	97.99	0.34	2080780	52	98572	40011	38.1482	96.29	0.0262354	HQ	g__Eubacterium_R	genus	d__Bacteria;p__Firmicutes_A;c__Clostridia;o__Oscillospirales;f__Acutalibacteraceae;g__Eubacterium_R;s__
MGBC100485	PRJEB10308.ERR982795.12	PRJEB10308	67.64	1.21	2042038	1215	2520	1660	42.4721	61.59	NA	MQ	g__1XD42-69	genus	d__Bacteria;p__Firmicutes_A;c__Clostridia;o__Lachnospirales;f__Lachnospiraceae;g__1XD42-69;s__
MGBC100486	PRJEB10308.ERR982795.13	PRJEB10308	93.65	0.48	2559794	250	17195	10223	48.5643	91.25	0.0919164	HQ	s__RC9 sp002298075	species	d__Bacteria;p__Bacteroidota;c__Bacteroidia;o__Bacteroidales;f__UBA932;g__RC9;s__RC9 sp002298075
MGBC100487	PRJEB10308.ERR982795.14	PRJEB10308	97.64	2.29	2401506	235	17317	10207	54.3236	86.19	0.0625564	HQ	s__Faecalibaculum rodentium	species	d__Bacteria;p__Firmicutes;c__Bacilli;o__Erysipelotrichales;f__Erysipelotrichaceae;g__Faecalibaculum;s__Faecalibaculum rodentium
MGBC100488	PRJEB10308.ERR982795.15	PRJEB10308	97.13	2.3	3962446	189	74254	20953	40.2407	85.63	0.117224	HQ	s__CAG-95 sp000403495	species	d__Bacteria;p__Firmicutes_A;c__Clostridia;o__Lachnospirales;f__Lachnospiraceae;g__CAG-95;s__CAG-95 sp000403495
MGBC100489	PRJEB10308.ERR982795.16	PRJEB10308	97.38	1.05	1980781	359	10044	5504	40.1267	92.13	0.107264	HQ	s__Ligilactobacillus murinus	species	d__Bacteria;p__Firmicutes;c__Bacilli;o__Lactobacillales;f__Lactobacillaceae;g__Ligilactobacillus;s__Ligilactobacillus murinus
MGBC100490	PRJEB10308.ERR982795.17	PRJEB10308	98.76	1.12	4421787	98	119103	45090	42.7706	93.16	0.0531223	HQ	s__Phocaeicola sp002493165	species	d__Bacteria;p__Bacteroidota;c__Bacteroidia;o__Bacteroidales;f__Bacteroidaceae;g__Phocaeicola;s__Phocaeicola sp002493165
MGBC100491	PRJEB10308.ERR982795.18	PRJEB10308	96.55	0.67	3554790	90	73589	39482	47.4062	93.2	0.0746939	HQ	g__1XD8-76	genus	d__Bacteria;p__Firmicutes_A;c__Clostridia;o__Lachnospirales;f__Lachnospiraceae;g__1XD8-76;s__
MGBC100492	PRJEB10308.ERR982795.19	PRJEB10308	95.86	0.29	3432371	134	40759	25612	45.0144	94.41	0.134154	HQ	s__Kineothrix sp000403275	species	d__Bacteria;p__Firmicutes_A;c__Clostridia;o__Lachnospirales;f__Lachnospiraceae;g__Kineothrix;s__Kineothrix sp000403275
MGBC100493	PRJEB10308.ERR982795.1	PRJEB10308	98.81	1.82	3074104	141	35110	21770	51.0221	89.71	0.00708492	HQ	s__UBA7173 sp001915385	species	d__Bacteria;p__Bacteroidota;c__Bacteroidia;o__Bacteroidales;f__Muribaculaceae;g__UBA7173;s__UBA7173 sp001915385
MGBC100494	PRJEB10308.ERR982795.20	PRJEB10308	81.94	0.96	2267011	290	13548	7803	45.1975	77.14	NA	MQ	g__14-2	genus	d__Bacteria;p__Firmicutes_A;c__Clostridia;o__Lachnospirales;f__Lachnospiraceae;g__14-2;s__
MGBC100495	PRJEB10308.ERR982795.21	PRJEB10308	89.08	0.53	2902713	704	6193	4110	34.2475	86.43	NA	MQ	f__Lachnospiraceae	family	d__Bacteria;p__Firmicutes_A;c__Clostridia;o__Lachnospirales;f__Lachnospiraceae;g__;s__
MGBC100496	PRJEB10308.ERR982795.22	PRJEB10308	61.72	0.81	1753879	1546	1593	1113	40.9618	57.67	NA	MQ	g__Odoribacter	genus	d__Bacteria;p__Bacteroidota;c__Bacteroidia;o__Bacteroidales;f__Marinifilaceae;g__Odoribacter;s__
MGBC100497	PRJEB10308.ERR982795.2	PRJEB10308	88.71	0.1	1619367	604	4263	2660	48.2586	88.21	NA	MQ	g__51-20	genus	d__Bacteria;p__Proteobacteria;c__Alphaproteobacteria;o__RF32;f__CAG-239;g__51-20;s__
MGBC100498	PRJEB10308.ERR982795.3	PRJEB10308	97.64	0.93	4401069	167	57859	26342	46.9628	92.99	0.235154	HQ	s__Bacteroides uniformis	species	d__Bacteria;p__Bacteroidota;c__Bacteroidia;o__Bacteroidales;f__Bacteroidaceae;g__Bacteroides;s__Bacteroides uniformis
MGBC100499	PRJEB10308.ERR982795.4	PRJEB10308	97.23	0.5	3191011	57	89281	55975	51.969	94.73	0.0739186	HQ	g__CAG-485	genus	d__Bacteria;p__Bacteroidota;c__Bacteroidia;o__Bacteroidales;f__Muribaculaceae;g__CAG-485;s__
MGBC100500	PRJEB10308.ERR982795.5	PRJEB10308	81.97	1.36	2172880	260	14218	8345	41.0601	75.17	NA	MQ	g__An181	genus	d__Bacteria;p__Firmicutes_A;c__Clostridia;o__Lachnospirales;f__Lachnospiraceae;g__An181;s__
MGBC100501	PRJEB10308.ERR982795.6	PRJEB10308	96.55	1.15	3716107	70	117131	53081	44.1304	90.8	0.02507	HQ	f__Lachnospiraceae	family	d__Bacteria;p__Firmicutes_A;c__Clostridia;o__Lachnospirales;f__Lachnospiraceae;g__;s__
MGBC100502	PRJEB10308.ERR982795.7	PRJEB10308	55.65	0.86	878378	818	1522	1055	47.7913	51.35	NA	MQ	g__UBA11940	genus	d__Bacteria;p__Firmicutes_A;c__Clostridia_A;o__Christensenellales;f__Borkfalkiaceae;g__UBA11940;s__
MGBC100503	PRJEB10308.ERR982795.8	PRJEB10308	95.28	0.57	2348514	259	15765	9050	51.0021	92.43	0.405312	HQ	s__UBA7173 sp001689485	species	d__Bacteria;p__Bacteroidota;c__Bacteroidia;o__Bacteroidales;f__Muribaculaceae;g__UBA7173;s__UBA7173 sp001689485
MGBC100504	PRJEB10308.ERR982795.9	PRJEB10308	97.96	0	2767019	50	105663	55329	55.537	97.96	0.0108352	HQ	s__Akkermansia muciniphila	species	d__Bacteria;p__Verrucomicrobiota;c__Verrucomicrobiae;o__Verrucomicrobiales;f__Akkermansiaceae;g__Akkermansia;s__Akkermansia muciniphila
MGBC100505	PRJEB10308.ERR982796.10	PRJEB10308	86.14	0.48	1903976	930	3292	2023	56.8385	83.74	NA	MQ	s__Alistipes sp002362235	species	d__Bacteria;p__Bacteroidota;c__Bacteroidia;o__Bacteroidales;f__Rikenellaceae;g__Alistipes;s__Alistipes sp002362235
MGBC100506	PRJEB10308.ERR982796.11	PRJEB10308	96.48	2.77	3181717	93	55534	34202	51.9624	82.63	0.0736278	HQ	g__CAG-485	genus	d__Bacteria;p__Bacteroidota;c__Bacteroidia;o__Bacteroidales;f__Muribaculaceae;g__CAG-485;s__
MGBC100507	PRJEB10308.ERR982796.12	PRJEB10308	93.4	1.35	2212700	141	21513	15687	54.7908	86.65	0.0499608	HQ	s__Faecalibaculum rodentium	species	d__Bacteria;p__Firmicutes;c__Bacilli;o__Erysipelotrichales;f__Erysipelotrichaceae;g__Faecalibaculum;s__Faecalibaculum rodentium
MGBC100508	PRJEB10308.ERR982796.13	PRJEB10308	96.3	0.19	4624247	132	62218	35031	41.9303	95.35	0.23024	HQ	s__Phocaeicola vulgatus	species	d__Bacteria;p__Bacteroidota;c__Bacteroidia;o__Bacteroidales;f__Bacteroidaceae;g__Phocaeicola;s__Phocaeicola vulgatus
MGBC100509	PRJEB10308.ERR982796.14	PRJEB10308	95.95	0.48	2664941	79	56312	33728	48.4284	93.55	0.0182881	HQ	s__RC9 sp002298075	species	d__Bacteria;p__Bacteroidota;c__Bacteroidia;o__Bacteroidales;f__UBA932;g__RC9;s__RC9 sp002298075
MGBC100510	PRJEB10308.ERR982796.15	PRJEB10308	99.06	0	2595404	295	14828	8788	28.4095	99.06	0.117485	HQ	s__Erysipelatoclostridium cocleatum	species	d__Bacteria;p__Firmicutes;c__Bacilli;o__Erysipelotrichales;f__Erysipelatoclostridiaceae;g__Erysipelatoclostridium;s__Erysipelatoclostridium cocleatum
MGBC100511	PRJEB10308.ERR982796.16	PRJEB10308	94.78	0.4	2333687	139	32856	16778	51.9504	92.78	0.209562	HQ	s__CAG-485 sp002361155	species	d__Bacteria;p__Bacteroidota;c__Bacteroidia;o__Bacteroidales;f__Muribaculaceae;g__CAG-485;s__CAG-485 sp002361155
MGBC100512	PRJEB10308.ERR982796.17	PRJEB10308	97.65	0.38	2493900	155	27375	16077	50.8135	95.75	0.186044	HQ	s__UBA7173 sp001689485	species	d__Bacteria;p__Bacteroidota;c__Bacteroidia;o__Bacteroidales;f__Muribaculaceae;g__UBA7173;s__UBA7173 sp001689485
MGBC100513	PRJEB10308.ERR982796.18	PRJEB10308	92.89	1.45	2927473	239	20097	12239	51.0274	85.64	0.099586	HQ	s__UBA7173 sp001915385	species	d__Bacteria;p__Bacteroidota;c__Bacteroidia;o__Bacteroidales;f__Muribaculaceae;g__UBA7173;s__UBA7173 sp001915385
MGBC100514	PRJEB10308.ERR982796.19	PRJEB10308	97.96	0	2774509	23	178783	120626	55.4492	97.96	0.00811307	HQ	s__Akkermansia muciniphila	species	d__Bacteria;p__Verrucomicrobiota;c__Verrucomicrobiae;o__Verrucomicrobiales;f__Akkermansiaceae;g__Akkermansia;s__Akkermansia muciniphila
MGBC100515	PRJEB10308.ERR982796.1	PRJEB10308	99.48	1.05	2054150	169	22486	12148	40.1455	94.23	0.0446897	HQ	s__Ligilactobacillus murinus	species	d__Bacteria;p__Firmicutes;c__Bacilli;o__Lactobacillales;f__Lactobacillaceae;g__Ligilactobacillus;s__Ligilactobacillus murinus
MGBC100516	PRJEB10308.ERR982796.20	PRJEB10308	88.61	1.92	3264441	980	5184	3316	33.5903	79.01	NA	MQ	f__Lachnospiraceae	family	d__Bacteria;p__Firmicutes_A;c__Clostridia;o__Lachnospirales;f__Lachnospiraceae;g__;s__
MGBC100517	PRJEB10308.ERR982796.21	PRJEB10308	97.01	0	3892481	222	42321	17526	45.0562	97.01	0.0607717	HQ	s__Kineothrix sp000403275	species	d__Bacteria;p__Firmicutes_A;c__Clostridia;o__Lachnospirales;f__Lachnospiraceae;g__Kineothrix;s__Kineothrix sp000403275
MGBC100518	PRJEB10308.ERR982796.22	PRJEB10308	57.11	1.32	1786334	1489	1710	1180	49.0888	50.51	NA	MQ	s__Duncaniella sp002492665	species	d__Bacteria;p__Bacteroidota;c__Bacteroidia;o__Bacteroidales;f__Muribaculaceae;g__Duncaniella;s__Duncaniella sp002492665
MGBC100519	PRJEB10308.ERR982796.23	PRJEB10308	88.65	0.38	2229957	93	40016	23961	50.7655	86.75	NA	MQ	g__Paramuribaculum	genus	d__Bacteria;p__Bacteroidota;c__Bacteroidia;o__Bacteroidales;f__Muribaculaceae;g__Paramuribaculum;s__
MGBC100520	PRJEB10308.ERR982796.24	PRJEB10308	55.49	0	2284722	448	9590	5085	40.4614	55.49	NA	MQ	g__COE1	genus	d__Bacteria;p__Firmicutes_A;c__Clostridia;o__Lachnospirales;f__Lachnospiraceae;g__COE1;s__
MGBC100521	PRJEB10308.ERR982796.2	PRJEB10308	98.5	0.56	4399199	171	44527	25712	46.6955	95.7	0.25057	HQ	s__Bacteroides uniformis	species	d__Bacteria;p__Bacteroidota;c__Bacteroidia;o__Bacteroidales;f__Bacteroidaceae;g__Bacteroides;s__Bacteroides uniformis
MGBC100522	PRJEB10308.ERR982796.3	PRJEB10308	89.07	0.58	2291185	124	32384	18471	40.7005	86.17	NA	MQ	g__An181	genus	d__Bacteria;p__Firmicutes_A;c__Clostridia;o__Lachnospirales;f__Lachnospiraceae;g__An181;s__
MGBC100523	PRJEB10308.ERR982796.4	PRJEB10308	99.16	1.12	4749366	174	106364	27294	42.8716	93.56	0.0277187	HQ	s__Phocaeicola sp002493165	species	d__Bacteria;p__Bacteroidota;c__Bacteroidia;o__Bacteroidales;f__Bacteroidaceae;g__Phocaeicola;s__Phocaeicola sp002493165
MGBC100524	PRJEB10308.ERR982796.5	PRJEB10308	90.58	0.38	2613767	567	7274	4591	44.4677	88.68	NA	MQ	g__14-2	genus	d__Bacteria;p__Firmicutes_A;c__Clostridia;o__Lachnospirales;f__Lachnospiraceae;g__14-2;s__
MGBC100525	PRJEB10308.ERR982796.6	PRJEB10308	99.97	0.18	4932202	49	252907	100635	50.4915	99.07	0.00802046	HQ	s__Escherichia coli	species	d__Bacteria;p__Proteobacteria;c__Gammaproteobacteria;o__Enterobacterales;f__Enterobacteriaceae;g__Escherichia;s__Escherichia coli
MGBC100526	PRJEB10308.ERR982796.7	PRJEB10308	87.34	1.32	3289352	729	7785	4492	44.3066	80.74	NA	MQ	f__Lachnospiraceae	family	d__Bacteria;p__Firmicutes_A;c__Clostridia;o__Lachnospirales;f__Lachnospiraceae;g__;s__
MGBC100527	PRJEB10308.ERR982796.8	PRJEB10308	96.34	1.25	3478343	305	20946	11390	47.4741	90.09	0.242609	HQ	g__1XD8-76	genus	d__Bacteria;p__Firmicutes_A;c__Clostridia;o__Lachnospirales;f__Lachnospiraceae;g__1XD8-76;s__
MGBC100528	PRJEB10308.ERR982796.9	PRJEB10308	96.07	0.68	2769728	95	68111	29146	42.9546	92.67	0.0983191	HQ	g__1XD42-69	genus	d__Bacteria;p__Firmicutes_A;c__Clostridia;o__Lachnospirales;f__Lachnospiraceae;g__1XD42-69;s__
MGBC100529	PRJEB10308.ERR982797.10	PRJEB10308	90.6	1.82	3938513	433	18686	9082	47.4074	81.5	0.346358	HQ	g__Eubacterium_J	genus	d__Bacteria;p__Firmicutes_A;c__Clostridia;o__Lachnospirales;f__Lachnospiraceae;g__Eubacterium_J;s__
MGBC100530	PRJEB10308.ERR982797.11	PRJEB10308	88.8	1.83	3379286	583	10045	5776	47.743	79.65	NA	MQ	g__1XD8-76	genus	d__Bacteria;p__Firmicutes_A;c__Clostridia;o__Lachnospirales;f__Lachnospiraceae;g__1XD8-76;s__
MGBC100531	PRJEB10308.ERR982797.12	PRJEB10308	73.39	0	1349111	851	2346	1567	30.292	73.39	NA	MQ	f__UBA3700	family	d__Bacteria;p__Firmicutes_A;c__Clostridia_A;o__Christensenellales;f__UBA3700;g__;s__
MGBC100532	PRJEB10308.ERR982797.13	PRJEB10308	85.63	0.57	2283747	757	5129	2993	50.8533	82.78	NA	MQ	s__UBA7173 sp001689485	species	d__Bacteria;p__Bacteroidota;c__Bacteroidia;o__Bacteroidales;f__Muribaculaceae;g__UBA7173;s__UBA7173 sp001689485
MGBC100533	PRJEB10308.ERR982797.14	PRJEB10308	98.88	1.12	4353593	73	108718	59634	42.8034	93.28	0.00855022	HQ	s__Phocaeicola sp002493165	species	d__Bacteria;p__Bacteroidota;c__Bacteroidia;o__Bacteroidales;f__Bacteroidaceae;g__Phocaeicola;s__Phocaeicola sp002493165
MGBC100534	PRJEB10308.ERR982797.15	PRJEB10308	82.98	1.34	3346115	746	8475	4468	45.1467	76.28	NA	MQ	g__Eubacterium_J	genus	d__Bacteria;p__Firmicutes_A;c__Clostridia;o__Lachnospirales;f__Lachnospiraceae;g__Eubacterium_J;s__
MGBC100535	PRJEB10308.ERR982797.16	PRJEB10308	52.6	0	793100	13	105223	61007	34.7206	52.6	NA	MQ	g__Lactobacillus	genus	d__Bacteria;p__Firmicutes;c__Bacilli;o__Lactobacillales;f__Lactobacillaceae;g__Lactobacillus;s__
MGBC100536	PRJEB10308.ERR982797.17	PRJEB10308	97.01	1.95	3885355	246	34583	15783	47.2183	87.26	0.354817	HQ	g__CAG-95	genus	d__Bacteria;p__Firmicutes_A;c__Clostridia;o__Lachnospirales;f__Lachnospiraceae;g__CAG-95;s__
MGBC100537	PRJEB10308.ERR982797.18	PRJEB10308	77.45	0	2552307	741	5955	3425	28.4809	77.45	NA	MQ	s__Erysipelatoclostridium cocleatum	species	d__Bacteria;p__Firmicutes;c__Bacilli;o__Erysipelotrichales;f__Erysipelatoclostridiaceae;g__Erysipelatoclostridium;s__Erysipelatoclostridium cocleatum
MGBC100538	PRJEB10308.ERR982797.19	PRJEB10308	94.83	0	3341788	109	46782	30656	45.3254	94.83	0.037664	HQ	s__Kineothrix sp000403275	species	d__Bacteria;p__Firmicutes_A;c__Clostridia;o__Lachnospirales;f__Lachnospiraceae;g__Kineothrix;s__Kineothrix sp000403275
MGBC100539	PRJEB10308.ERR982797.1	PRJEB10308	93.92	2.66	3188590	149	38688	21388	52.0756	80.62	0.209081	HQ	g__Acetatifactor	genus	d__Bacteria;p__Firmicutes_A;c__Clostridia;o__Lachnospirales;f__Lachnospiraceae;g__Acetatifactor;s__
MGBC100540	PRJEB10308.ERR982797.21	PRJEB10308	84.01	0.77	2385844	383	11046	6213	45.9135	80.16	NA	MQ	g__1XD42-69	genus	d__Bacteria;p__Firmicutes_A;c__Clostridia;o__Lachnospirales;f__Lachnospiraceae;g__1XD42-69;s__
MGBC100541	PRJEB10308.ERR982797.22	PRJEB10308	96.43	0.48	2673312	77	62437	34711	48.3143	94.03	0.00820279	HQ	s__RC9 sp002298075	species	d__Bacteria;p__Bacteroidota;c__Bacteroidia;o__Bacteroidales;f__UBA932;g__RC9;s__RC9 sp002298075
MGBC100542	PRJEB10308.ERR982797.23	PRJEB10308	96.89	4.21	2951332	130	44031	22694	45.8998	75.84	0.345705	HQ	s__14-2 sp000403845	species	d__Bacteria;p__Firmicutes_A;c__Clostridia;o__Lachnospirales;f__Lachnospiraceae;g__14-2;s__14-2 sp000403845
MGBC100543	PRJEB10308.ERR982797.24	PRJEB10308	97.04	0.48	2769846	70	89305	39559	42.9307	94.64	0.115199	HQ	g__1XD42-69	genus	d__Bacteria;p__Firmicutes_A;c__Clostridia;o__Lachnospirales;f__Lachnospiraceae;g__1XD42-69;s__
MGBC100544	PRJEB10308.ERR982797.25	PRJEB10308	75.82	3.04	2560400	347	12571	7361	53.0245	60.62	NA	MQ	g__Acetatifactor	genus	d__Bacteria;p__Firmicutes_A;c__Clostridia;o__Lachnospirales;f__Lachnospiraceae;g__Acetatifactor;s__
MGBC100545	PRJEB10308.ERR982797.26	PRJEB10308	94.74	0.68	2719563	357	14624	7596	55.4956	91.34	0.0309704	HQ	s__Akkermansia muciniphila	species	d__Bacteria;p__Verrucomicrobiota;c__Verrucomicrobiae;o__Verrucomicrobiales;f__Akkermansiaceae;g__Akkermansia;s__Akkermansia muciniphila
MGBC100546	PRJEB10308.ERR982797.27	PRJEB10308	91.28	0	2533062	277	16478	9138	30.7727	91.28	0.324256	HQ	g__ASF356	genus	d__Bacteria;p__Firmicutes_A;c__Clostridia;o__Lachnospirales;f__Anaerotignaceae;g__ASF356;s__
MGBC100547	PRJEB10308.ERR982797.29	PRJEB10308	55.17	0	660366	8	395053	82533	35.4019	55.17	NA	MQ	s__Lactobacillus intestinalis	species	d__Bacteria;p__Firmicutes;c__Bacilli;o__Lactobacillales;f__Lactobacillaceae;g__Lactobacillus;s__Lactobacillus intestinalis
MGBC100548	PRJEB10308.ERR982797.2	PRJEB10308	94.25	1.92	3290160	292	21596	11256	47.8921	84.65	0.349021	HQ	s__14-2 sp000403315	species	d__Bacteria;p__Firmicutes_A;c__Clostridia;o__Lachnospirales;f__Lachnospiraceae;g__14-2;s__14-2 sp000403315
MGBC100549	PRJEB10308.ERR982797.30	PRJEB10308	54.74	0.26	2790989	1486	2949	1858	46.9275	53.44	NA	MQ	g__CAG-95	genus	d__Bacteria;p__Firmicutes_A;c__Clostridia;o__Lachnospirales;f__Lachnospiraceae;g__CAG-95;s__
MGBC100550	PRJEB10308.ERR982797.3	PRJEB10308	92.56	2.29	2142983	592	5971	3598	54.6501	81.11	NA	MQ	s__Faecalibaculum rodentium	species	d__Bacteria;p__Firmicutes;c__Bacilli;o__Erysipelotrichales;f__Erysipelotrichaceae;g__Faecalibaculum;s__Faecalibaculum rodentium
MGBC100551	PRJEB10308.ERR982797.4	PRJEB10308	69.57	0.84	2571376	1667	2325	1520	49.1199	65.37	NA	MQ	g__UBA7182	genus	d__Bacteria;p__Firmicutes_A;c__Clostridia;o__Lachnospirales;f__Lachnospiraceae;g__UBA7182;s__
MGBC100552	PRJEB10308.ERR982797.5	PRJEB10308	82.51	0	1981221	106	54549	18689	39.1896	82.51	NA	MQ	s__Limosilactobacillus reuteri	species	d__Bacteria;p__Firmicutes;c__Bacilli;o__Lactobacillales;f__Lactobacillaceae;g__Limosilactobacillus;s__Limosilactobacillus reuteri
MGBC100553	PRJEB10308.ERR982797.6	PRJEB10308	99.43	0.19	3001203	118	69155	25419	44.2197	98.48	0.246869	HQ	g__14-2	genus	d__Bacteria;p__Firmicutes_A;c__Clostridia;o__Lachnospirales;f__Lachnospiraceae;g__14-2;s__
MGBC100554	PRJEB10308.ERR982797.7	PRJEB10308	99.48	0.52	2053331	120	34693	17088	40.1762	96.88	0.0612126	HQ	s__Ligilactobacillus murinus	species	d__Bacteria;p__Firmicutes;c__Bacilli;o__Lactobacillales;f__Lactobacillaceae;g__Ligilactobacillus;s__Ligilactobacillus murinus
MGBC100555	PRJEB10308.ERR982797.8	PRJEB10308	86.52	0.55	4104602	1645	4194	2471	50.2764	83.77	NA	MQ	s__Escherichia coli	species	d__Bacteria;p__Proteobacteria;c__Gammaproteobacteria;o__Enterobacterales;f__Enterobacteriaceae;g__Escherichia;s__Escherichia coli
MGBC100556	PRJEB10308.ERR982797.9	PRJEB10308	62.19	1.95	2831298	1547	2793	1807	46.3925	52.44	NA	MQ	s__COE1 sp000403215	species	d__Bacteria;p__Firmicutes_A;c__Clostridia;o__Lachnospirales;f__Lachnospiraceae;g__COE1;s__COE1 sp000403215
MGBC100557	PRJEB10308.ERR982798.11	PRJEB10308	85.34	1.46	1820172	674	4750	2680	57.2405	78.04	NA	MQ	s__Alistipes sp002362235	species	d__Bacteria;p__Bacteroidota;c__Bacteroidia;o__Bacteroidales;f__Rikenellaceae;g__Alistipes;s__Alistipes sp002362235
MGBC100558	PRJEB10308.ERR982798.12	PRJEB10308	97.13	0.19	2797054	118	57074	23694	44.2446	96.18	0.154337	HQ	g__14-2	genus	d__Bacteria;p__Firmicutes_A;c__Clostridia;o__Lachnospirales;f__Lachnospiraceae;g__14-2;s__
MGBC100559	PRJEB10308.ERR982798.13	PRJEB10308	68.8	0.67	1764320	922	2896	1897	59.6382	65.45	NA	MQ	g__Angelakisella	genus	d__Bacteria;p__Firmicutes_A;c__Clostridia;o__Oscillospirales;f__Ruminococcaceae;g__Angelakisella;s__
MGBC100560	PRJEB10308.ERR982798.14	PRJEB10308	95	0.48	2434132	124	36693	19616	48.7946	92.6	0.0215389	HQ	s__RC9 sp002298075	species	d__Bacteria;p__Bacteroidota;c__Bacteroidia;o__Bacteroidales;f__UBA932;g__RC9;s__RC9 sp002298075
MGBC100561	PRJEB10308.ERR982798.15	PRJEB10308	69.68	0.1	1974845	892	3488	2195	52.6055	69.18	NA	MQ	g__Roseburia	genus	d__Bacteria;p__Firmicutes_A;c__Clostridia;o__Lachnospirales;f__Lachnospiraceae;g__Roseburia;s__
MGBC100562	PRJEB10308.ERR982798.16	PRJEB10308	53.56	0.18	2444425	1780	1918	1356	47.1134	52.66	NA	MQ	g__CAG-95	genus	d__Bacteria;p__Firmicutes_A;c__Clostridia;o__Lachnospirales;f__Lachnospiraceae;g__CAG-95;s__
MGBC100563	PRJEB10308.ERR982798.17	PRJEB10308	65.62	0.07	1060266	856	1639	1224	30.9426	65.27	NA	MQ	f__UBA3700	family	d__Bacteria;p__Firmicutes_A;c__Clostridia_A;o__Christensenellales;f__UBA3700;g__;s__
MGBC100564	PRJEB10308.ERR982798.1	PRJEB10308	63.98	1.45	3048494	996	5027	3043	56.6318	56.73	NA	MQ	f__Oscillospiraceae	family	d__Bacteria;p__Firmicutes_A;c__Clostridia;o__Oscillospirales;f__Oscillospiraceae;g__;s__
MGBC100565	PRJEB10308.ERR982798.2	PRJEB10308	97.36	1.13	2421221	132	37721	18325	49.9976	91.71	0.0503791	HQ	g__Paramuribaculum	genus	d__Bacteria;p__Bacteroidota;c__Bacteroidia;o__Bacteroidales;f__Muribaculaceae;g__Paramuribaculum;s__
MGBC100566	PRJEB10308.ERR982798.3	PRJEB10308	86.15	1.45	3363069	820	7050	4085	39.9563	78.9	NA	MQ	g__COE1	genus	d__Bacteria;p__Firmicutes_A;c__Clostridia;o__Lachnospirales;f__Lachnospiraceae;g__COE1;s__
MGBC100567	PRJEB10308.ERR982798.4	PRJEB10308	99.26	1.12	4692008	214	105427	21923	42.8224	93.66	0.0376781	HQ	s__Phocaeicola sp002493165	species	d__Bacteria;p__Bacteroidota;c__Bacteroidia;o__Bacteroidales;f__Bacteroidaceae;g__Phocaeicola;s__Phocaeicola sp002493165
MGBC100568	PRJEB10308.ERR982798.5	PRJEB10308	95.43	1.79	2851398	332	18966	8569	41.3256	86.48	0.118625	HQ	g__Odoribacter	genus	d__Bacteria;p__Bacteroidota;c__Bacteroidia;o__Bacteroidales;f__Marinifilaceae;g__Odoribacter;s__
MGBC100569	PRJEB10308.ERR982798.6	PRJEB10308	95.98	0.57	3582054	165	47555	21700	45.0531	93.13	0.0273532	HQ	s__Kineothrix sp000403275	species	d__Bacteria;p__Firmicutes_A;c__Clostridia;o__Lachnospirales;f__Lachnospiraceae;g__Kineothrix;s__Kineothrix sp000403275
MGBC100570	PRJEB10308.ERR982798.7	PRJEB10308	93.61	0.37	2650446	460	9491	5744	42.8422	91.76	NA	MQ	g__1XD42-69	genus	d__Bacteria;p__Firmicutes_A;c__Clostridia;o__Lachnospirales;f__Lachnospiraceae;g__1XD42-69;s__
MGBC100571	PRJEB10308.ERR982798.8	PRJEB10308	92.7	0.21	2724160	113	33970	24099	45.6105	91.65	0.206336	HQ	g__1XD42-69	genus	d__Bacteria;p__Firmicutes_A;c__Clostridia;o__Lachnospirales;f__Lachnospiraceae;g__1XD42-69;s__
MGBC100572	PRJEB10308.ERR982798.9	PRJEB10308	78.6	0.05	2235771	354	10744	6299	47.9719	78.35	NA	MQ	g__1XD42-69	genus	d__Bacteria;p__Firmicutes_A;c__Clostridia;o__Lachnospirales;f__Lachnospiraceae;g__1XD42-69;s__
MGBC100573	PRJEB10308.ERR982799.10	PRJEB10308	93.62	0.32	2671777	576	7994	4619	42.9054	92.02	NA	MQ	g__1XD42-69	genus	d__Bacteria;p__Firmicutes_A;c__Clostridia;o__Lachnospirales;f__Lachnospiraceae;g__1XD42-69;s__
MGBC100574	PRJEB10308.ERR982799.11	PRJEB10308	96.54	1.32	2875001	144	33301	19952	51.3398	89.94	0.0208179	HQ	s__UBA7173 sp001915385	species	d__Bacteria;p__Bacteroidota;c__Bacteroidia;o__Bacteroidales;f__Muribaculaceae;g__UBA7173;s__UBA7173 sp001915385
MGBC100575	PRJEB10308.ERR982799.12	PRJEB10308	96.55	1.15	3639493	92	72683	39556	44.2572	90.8	0.0766001	HQ	f__Lachnospiraceae	family	d__Bacteria;p__Firmicutes_A;c__Clostridia;o__Lachnospirales;f__Lachnospiraceae;g__;s__
MGBC100576	PRJEB10308.ERR982799.13	PRJEB10308	96.43	0.48	2715799	81	60511	33522	48.218	94.03	0.0209983	HQ	s__RC9 sp002298075	species	d__Bacteria;p__Bacteroidota;c__Bacteroidia;o__Bacteroidales;f__UBA932;g__RC9;s__RC9 sp002298075
MGBC100577	PRJEB10308.ERR982799.14	PRJEB10308	77.32	0.9	2591978	1036	3735	2480	51.6393	72.82	NA	MQ	g__CAG-873	genus	d__Bacteria;p__Bacteroidota;c__Bacteroidia;o__Bacteroidales;f__Muribaculaceae;g__CAG-873;s__
MGBC100578	PRJEB10308.ERR982799.16	PRJEB10308	97.61	0.5	3641263	112	108535	32506	51.734	95.11	0.0420289	HQ	g__CAG-485	genus	d__Bacteria;p__Bacteroidota;c__Bacteroidia;o__Bacteroidales;f__Muribaculaceae;g__CAG-485;s__
MGBC100579	PRJEB10308.ERR982799.17	PRJEB10308	95.56	0.86	2122532	198	24504	10705	47.4688	91.26	0.0594478	HQ	g__UBA11940	genus	d__Bacteria;p__Firmicutes_A;c__Clostridia_A;o__Christensenellales;f__Borkfalkiaceae;g__UBA11940;s__
MGBC100580	PRJEB10308.ERR982799.18	PRJEB10308	99.26	1.12	4238734	62	130576	68327	42.9338	93.66	0.00766636	HQ	s__Phocaeicola sp002493165	species	d__Bacteria;p__Bacteroidota;c__Bacteroidia;o__Bacteroidales;f__Bacteroidaceae;g__Phocaeicola;s__Phocaeicola sp002493165
MGBC100581	PRJEB10308.ERR982799.19	PRJEB10308	85.1	0.16	1765356	851	3270	2053	57.3619	84.3	NA	MQ	s__Alistipes sp002362235	species	d__Bacteria;p__Bacteroidota;c__Bacteroidia;o__Bacteroidales;f__Rikenellaceae;g__Alistipes;s__Alistipes sp002362235
MGBC100582	PRJEB10308.ERR982799.1	PRJEB10308	96.92	1.25	3758373	151	56736	24878	47.2234	90.67	0.130832	HQ	g__1XD8-76	genus	d__Bacteria;p__Firmicutes_A;c__Clostridia;o__Lachnospirales;f__Lachnospiraceae;g__1XD8-76;s__
MGBC100583	PRJEB10308.ERR982799.20	PRJEB10308	97.96	0	2762958	28	132761	98676	55.5051	97.96	0.011859	HQ	s__Akkermansia muciniphila	species	d__Bacteria;p__Verrucomicrobiota;c__Verrucomicrobiae;o__Verrucomicrobiales;f__Akkermansiaceae;g__Akkermansia;s__Akkermansia muciniphila
MGBC100584	PRJEB10308.ERR982799.21	PRJEB10308	94.83	0	3352711	111	42752	30200	45.4496	94.83	0.0393824	HQ	s__Kineothrix sp000403275	species	d__Bacteria;p__Firmicutes_A;c__Clostridia;o__Lachnospirales;f__Lachnospiraceae;g__Kineothrix;s__Kineothrix sp000403275
MGBC100585	PRJEB10308.ERR982799.23	PRJEB10308	76.9	0	4561672	269	37311	16951	41.7447	76.9	NA	MQ	s__Phocaeicola vulgatus	species	d__Bacteria;p__Bacteroidota;c__Bacteroidia;o__Bacteroidales;f__Bacteroidaceae;g__Phocaeicola;s__Phocaeicola vulgatus
MGBC100586	PRJEB10308.ERR982799.24	PRJEB10308	78.6	2.76	3764283	1687	3339	2218	32.9742	64.8	NA	MQ	f__Lachnospiraceae	family	d__Bacteria;p__Firmicutes_A;c__Clostridia;o__Lachnospirales;f__Lachnospiraceae;g__;s__
MGBC100587	PRJEB10308.ERR982799.25	PRJEB10308	60.09	1.76	1726892	1376	1736	1240	49.1271	51.29	NA	MQ	s__Duncaniella sp002492665	species	d__Bacteria;p__Bacteroidota;c__Bacteroidia;o__Bacteroidales;f__Muribaculaceae;g__Duncaniella;s__Duncaniella sp002492665
MGBC100588	PRJEB10308.ERR982799.2	PRJEB10308	87.73	0	1358185	500	4530	2701	48.9422	87.73	NA	MQ	g__UBA11940	genus	d__Bacteria;p__Firmicutes_A;c__Clostridia_A;o__Christensenellales;f__Borkfalkiaceae;g__UBA11940;s__
MGBC100589	PRJEB10308.ERR982799.3	PRJEB10308	98.68	0.43	2635000	123	58334	21417	50.9059	96.53	0.197898	HQ	s__UBA7173 sp001689485	species	d__Bacteria;p__Bacteroidota;c__Bacteroidia;o__Bacteroidales;f__Muribaculaceae;g__UBA7173;s__UBA7173 sp001689485
MGBC100590	PRJEB10308.ERR982799.4	PRJEB10308	96.53	0	1737914	191	17174	9083	48.3168	96.53	0.0731727	HQ	g__51-20	genus	d__Bacteria;p__Proteobacteria;c__Alphaproteobacteria;o__RF32;f__CAG-239;g__51-20;s__
MGBC100591	PRJEB10308.ERR982799.5	PRJEB10308	92.91	0.21	2701349	289	16950	9338	44.6475	91.86	0.260163	HQ	g__14-2	genus	d__Bacteria;p__Firmicutes_A;c__Clostridia;o__Lachnospirales;f__Lachnospiraceae;g__14-2;s__
MGBC100592	PRJEB10308.ERR982799.6	PRJEB10308	94.45	0	1692069	215	14013	7858	34.224	94.45	0.203991	HQ	f__UBA3700	family	d__Bacteria;p__Firmicutes_A;c__Clostridia_A;o__Christensenellales;f__UBA3700;g__;s__
MGBC100593	PRJEB10308.ERR982799.7	PRJEB10308	98.11	2.29	2121953	162	20008	13092	55.1058	86.66	0.0619792	HQ	s__Faecalibaculum rodentium	species	d__Bacteria;p__Firmicutes;c__Bacilli;o__Erysipelotrichales;f__Erysipelotrichaceae;g__Faecalibaculum;s__Faecalibaculum rodentium
MGBC100594	PRJEB10308.ERR982799.8	PRJEB10308	63.06	0.75	1575264	873	2598	1783	52.324	59.31	NA	MQ	s__CAG-485 sp002361155	species	d__Bacteria;p__Bacteroidota;c__Bacteroidia;o__Bacteroidales;f__Muribaculaceae;g__CAG-485;s__CAG-485 sp002361155
MGBC100595	PRJEB10308.ERR982799.9	PRJEB10308	94.53	0.75	2396134	447	9059	5341	50.0866	90.78	NA	MQ	g__Paramuribaculum	genus	d__Bacteria;p__Bacteroidota;c__Bacteroidia;o__Bacteroidales;f__Muribaculaceae;g__Paramuribaculum;s__
MGBC100596	PRJEB10308.ERR982800.10	PRJEB10308	89.78	0.32	3085646	684	8127	4491	48.7836	88.18	NA	MQ	f__Lachnospiraceae	family	d__Bacteria;p__Firmicutes_A;c__Clostridia;o__Lachnospirales;f__Lachnospiraceae;g__;s__
MGBC100597	PRJEB10308.ERR982800.11	PRJEB10308	99.46	0	2926928	58	113015	50456	41.4007	99.46	0.0479986	HQ	g__Odoribacter	genus	d__Bacteria;p__Bacteroidota;c__Bacteroidia;o__Bacteroidales;f__Marinifilaceae;g__Odoribacter;s__
MGBC100598	PRJEB10308.ERR982800.12	PRJEB10308	95.74	0.39	2343067	403	9880	5797	51.04	93.79	NA	MQ	s__UBA7173 sp001689485	species	d__Bacteria;p__Bacteroidota;c__Bacteroidia;o__Bacteroidales;f__Muribaculaceae;g__UBA7173;s__UBA7173 sp001689485
MGBC100599	PRJEB10308.ERR982800.13	PRJEB10308	96.43	0.48	2741055	75	62900	36542	48.262	94.03	0.00987595	HQ	s__RC9 sp002298075	species	d__Bacteria;p__Bacteroidota;c__Bacteroidia;o__Bacteroidales;f__UBA932;g__RC9;s__RC9 sp002298075
MGBC100600	PRJEB10308.ERR982800.14	PRJEB10308	95.29	0.57	3672628	142	46895	25857	45.0467	92.44	0.045891	HQ	s__Kineothrix sp000403275	species	d__Bacteria;p__Firmicutes_A;c__Clostridia;o__Lachnospirales;f__Lachnospiraceae;g__Kineothrix;s__Kineothrix sp000403275
MGBC100601	PRJEB10308.ERR982800.15	PRJEB10308	96.52	0.48	2702341	257	20441	10499	42.8941	94.12	0.370198	HQ	g__1XD42-69	genus	d__Bacteria;p__Firmicutes_A;c__Clostridia;o__Lachnospirales;f__Lachnospiraceae;g__1XD42-69;s__
MGBC100602	PRJEB10308.ERR982800.16	PRJEB10308	92.64	0.57	2269326	483	8040	4679	50.2165	89.79	NA	MQ	g__Paramuribaculum	genus	d__Bacteria;p__Bacteroidota;c__Bacteroidia;o__Bacteroidales;f__Muribaculaceae;g__Paramuribaculum;s__
MGBC100603	PRJEB10308.ERR982800.17	PRJEB10308	98.01	0.19	2878454	104	62297	27670	44.4116	97.06	0.152659	HQ	g__14-2	genus	d__Bacteria;p__Firmicutes_A;c__Clostridia;o__Lachnospirales;f__Lachnospiraceae;g__14-2;s__
MGBC100604	PRJEB10308.ERR982800.18	PRJEB10308	87.03	0	1453739	505	4569	2865	30.6484	87.03	NA	MQ	f__UBA3700	family	d__Bacteria;p__Firmicutes_A;c__Clostridia_A;o__Christensenellales;f__UBA3700;g__;s__
MGBC100605	PRJEB10308.ERR982800.19	PRJEB10308	63.24	0.16	1621522	792	3173	2028	53.8671	62.44	NA	MQ	g__CAG-873	genus	d__Bacteria;p__Bacteroidota;c__Bacteroidia;o__Bacteroidales;f__Muribaculaceae;g__CAG-873;s__
MGBC100606	PRJEB10308.ERR982800.1	PRJEB10308	92.11	0.58	2404589	128	33931	18781	40.7251	89.21	0.174942	HQ	g__An181	genus	d__Bacteria;p__Firmicutes_A;c__Clostridia;o__Lachnospirales;f__Lachnospiraceae;g__An181;s__
MGBC100607	PRJEB10308.ERR982800.20	PRJEB10308	82.57	3.37	1731601	319	13306	5411	43.6619	65.72	NA	MQ	g__UBA2866	genus	d__Bacteria;p__Patescibacteria;c__Saccharimonadia;o__Saccharimonadales;f__Saccharimonadaceae;g__UBA2866;s__
MGBC100608	PRJEB10308.ERR982800.21	PRJEB10308	96.82	0.89	2787218	173	27313	16100	45.2342	92.37	0.235515	HQ	g__1XD42-69	genus	d__Bacteria;p__Firmicutes_A;c__Clostridia;o__Lachnospirales;f__Lachnospiraceae;g__1XD42-69;s__
MGBC100609	PRJEB10308.ERR982800.22	PRJEB10308	97.96	0	2773619	31	179234	89463	55.4903	97.96	0.00489585	HQ	s__Akkermansia muciniphila	species	d__Bacteria;p__Verrucomicrobiota;c__Verrucomicrobiae;o__Verrucomicrobiales;f__Akkermansiaceae;g__Akkermansia;s__Akkermansia muciniphila
MGBC100610	PRJEB10308.ERR982800.23	PRJEB10308	98.88	0.74	4241670	76	106591	55806	42.899	95.18	0.0156679	HQ	s__Phocaeicola sp002493165	species	d__Bacteria;p__Bacteroidota;c__Bacteroidia;o__Bacteroidales;f__Bacteroidaceae;g__Phocaeicola;s__Phocaeicola sp002493165
MGBC100611	PRJEB10308.ERR982800.24	PRJEB10308	78.26	1.4	2278451	88	44582	25874	52.9165	71.26	NA	MQ	g__Acetatifactor	genus	d__Bacteria;p__Firmicutes_A;c__Clostridia;o__Lachnospirales;f__Lachnospiraceae;g__Acetatifactor;s__
MGBC100612	PRJEB10308.ERR982800.25	PRJEB10308	93.46	0	4460583	148	47419	30136	42.0084	93.46	0.305199	HQ	s__Phocaeicola vulgatus	species	d__Bacteria;p__Bacteroidota;c__Bacteroidia;o__Bacteroidales;f__Bacteroidaceae;g__Phocaeicola;s__Phocaeicola vulgatus
MGBC100613	PRJEB10308.ERR982800.26	PRJEB10308	88.05	1.34	3742797	910	7124	4098	50.4324	81.35	NA	MQ	g__Acetatifactor	genus	d__Bacteria;p__Firmicutes_A;c__Clostridia;o__Lachnospirales;f__Lachnospiraceae;g__Acetatifactor;s__
MGBC100614	PRJEB10308.ERR982800.27	PRJEB10308	88.68	0	2027501	443	7815	4563	28.2474	88.68	NA	MQ	f__Erysipelatoclostridiaceae	family	d__Bacteria;p__Firmicutes;c__Bacilli;o__Erysipelotrichales;f__Erysipelatoclostridiaceae;g__;s__
MGBC100615	PRJEB10308.ERR982800.28	PRJEB10308	58.87	0	1568008	1026	2260	1511	59.574	58.87	NA	MQ	g__Angelakisella	genus	d__Bacteria;p__Firmicutes_A;c__Clostridia;o__Oscillospirales;f__Ruminococcaceae;g__Angelakisella;s__
MGBC100616	PRJEB10308.ERR982800.2	PRJEB10308	88.43	1.8	2978851	114	41380	26119	52.4627	79.43	NA	MQ	g__Acetatifactor	genus	d__Bacteria;p__Firmicutes_A;c__Clostridia;o__Lachnospirales;f__Lachnospiraceae;g__Acetatifactor;s__
MGBC100617	PRJEB10308.ERR982800.3	PRJEB10308	85.4	1.66	2662642	102	49994	26089	43.5936	77.1	NA	MQ	g__UBA7185	genus	d__Bacteria;p__Firmicutes_B;c__Peptococcia;o__Peptococcales;f__Peptococcaceae;g__UBA7185;s__
MGBC100618	PRJEB10308.ERR982800.4	PRJEB10308	98.97	0	1856943	67	55797	27710	34.2507	98.97	0.0184905	HQ	s__Lactobacillus johnsonii	species	d__Bacteria;p__Firmicutes;c__Bacilli;o__Lactobacillales;f__Lactobacillaceae;g__Lactobacillus;s__Lactobacillus johnsonii
MGBC100619	PRJEB10308.ERR982800.5	PRJEB10308	83.81	0.4	1800668	644	4537	2772	57.3361	81.81	NA	MQ	s__Alistipes sp002362235	species	d__Bacteria;p__Bacteroidota;c__Bacteroidia;o__Bacteroidales;f__Rikenellaceae;g__Alistipes;s__Alistipes sp002362235
MGBC100620	PRJEB10308.ERR982800.6	PRJEB10308	99.48	0.52	1995422	129	31373	15448	40.1922	96.88	0.0333016	HQ	s__Ligilactobacillus murinus	species	d__Bacteria;p__Firmicutes;c__Bacilli;o__Lactobacillales;f__Lactobacillaceae;g__Ligilactobacillus;s__Ligilactobacillus murinus
MGBC100621	PRJEB10308.ERR982800.7	PRJEB10308	58.38	0.73	1526020	1365	1482	1104	31.606	54.73	NA	MQ	g__ASF356	genus	d__Bacteria;p__Firmicutes_A;c__Clostridia;o__Lachnospirales;f__Anaerotignaceae;g__ASF356;s__
MGBC100622	PRJEB10308.ERR982800.8	PRJEB10308	55.4	0.59	2465895	1606	2183	1515	56.1842	52.45	NA	MQ	g__Mailhella	genus	d__Bacteria;p__Desulfobacterota;c__Desulfovibrionia;o__Desulfovibrionales;f__Desulfovibrionaceae;g__Mailhella;s__
MGBC100623	PRJEB10308.ERR982800.9	PRJEB10308	92.93	0	2290558	426	9100	5366	63.6931	92.93	NA	MQ	g__UBA9475	genus	d__Bacteria;p__Firmicutes_A;c__Clostridia;o__Oscillospirales;f__Oscillospiraceae;g__UBA9475;s__
MGBC100624	PRJEB10308.ERR982801.10	PRJEB10308	70.94	2.69	4373933	420	22619	10405	40.1514	57.49	NA	MQ	g__COE1	genus	d__Bacteria;p__Firmicutes_A;c__Clostridia;o__Lachnospirales;f__Lachnospiraceae;g__COE1;s__
MGBC100625	PRJEB10308.ERR982801.11	PRJEB10308	62.23	0	1124991	586	3033	1896	63.5145	62.23	NA	MQ	g__Alistipes	genus	d__Bacteria;p__Bacteroidota;c__Bacteroidia;o__Bacteroidales;f__Rikenellaceae;g__Alistipes;s__
MGBC100626	PRJEB10308.ERR982801.12	PRJEB10308	93.07	1.13	2407010	365	12137	6574	49.1067	87.42	0.310138	HQ	s__Duncaniella sp002492665	species	d__Bacteria;p__Bacteroidota;c__Bacteroidia;o__Bacteroidales;f__Muribaculaceae;g__Duncaniella;s__Duncaniella sp002492665
MGBC100627	PRJEB10308.ERR982801.13	PRJEB10308	99.48	0.52	2087869	138	27918	15120	40.2254	96.88	0.0318637	HQ	s__Ligilactobacillus murinus	species	d__Bacteria;p__Firmicutes;c__Bacilli;o__Lactobacillales;f__Lactobacillaceae;g__Ligilactobacillus;s__Ligilactobacillus murinus
MGBC100628	PRJEB10308.ERR982801.15	PRJEB10308	98.19	0.19	2901244	96	62918	30152	44.2207	97.24	0.153887	HQ	g__14-2	genus	d__Bacteria;p__Firmicutes_A;c__Clostridia;o__Lachnospirales;f__Lachnospiraceae;g__14-2;s__
MGBC100629	PRJEB10308.ERR982801.16	PRJEB10308	80.46	0	1387337	101	24253	13734	38.5713	80.46	NA	MQ	s__Limosilactobacillus reuteri	species	d__Bacteria;p__Firmicutes;c__Bacilli;o__Lactobacillales;f__Lactobacillaceae;g__Limosilactobacillus;s__Limosilactobacillus reuteri
MGBC100630	PRJEB10308.ERR982801.17	PRJEB10308	90.92	2.2	3546596	400	15081	8848	51.8344	79.92	0.51636	HQ	g__Acetatifactor	genus	d__Bacteria;p__Firmicutes_A;c__Clostridia;o__Lachnospirales;f__Lachnospiraceae;g__Acetatifactor;s__
MGBC100631	PRJEB10308.ERR982801.18	PRJEB10308	100	0	2885140	95	57879	30331	41.3451	100	0.0795985	HQ	g__Odoribacter	genus	d__Bacteria;p__Bacteroidota;c__Bacteroidia;o__Bacteroidales;f__Marinifilaceae;g__Odoribacter;s__
MGBC100632	PRJEB10308.ERR982801.19	PRJEB10308	91.23	0.09	4215721	187	42784	22538	41.9741	90.78	0.339228	HQ	s__Phocaeicola vulgatus	species	d__Bacteria;p__Bacteroidota;c__Bacteroidia;o__Bacteroidales;f__Bacteroidaceae;g__Phocaeicola;s__Phocaeicola vulgatus
MGBC100633	PRJEB10308.ERR982801.1	PRJEB10308	99.26	1.12	4611166	86	132331	53600	43	93.66	0.0195482	HQ	s__Phocaeicola sp002493165	species	d__Bacteria;p__Bacteroidota;c__Bacteroidia;o__Bacteroidales;f__Bacteroidaceae;g__Phocaeicola;s__Phocaeicola sp002493165
MGBC100634	PRJEB10308.ERR982801.20	PRJEB10308	90.64	2.05	3584729	99	62295	36204	46.4179	80.39	0.199119	HQ	g__Dorea	genus	d__Bacteria;p__Firmicutes_A;c__Clostridia;o__Lachnospirales;f__Lachnospiraceae;g__Dorea;s__
MGBC100635	PRJEB10308.ERR982801.21	PRJEB10308	96.15	0	2764803	674	7006	4082	37.5277	96.15	NA	MQ	s__Enterococcus faecalis	species	d__Bacteria;p__Firmicutes;c__Bacilli;o__Lactobacillales;f__Enterococcaceae;g__Enterococcus;s__Enterococcus faecalis
MGBC100636	PRJEB10308.ERR982801.22	PRJEB10308	96.77	0	2445437	71	77498	34437	50.8838	96.77	0.0528221	HQ	s__UBA7173 sp001689485	species	d__Bacteria;p__Bacteroidota;c__Bacteroidia;o__Bacteroidales;f__Muribaculaceae;g__UBA7173;s__UBA7173 sp001689485
MGBC100637	PRJEB10308.ERR982801.23	PRJEB10308	76	4.36	1939230	67	62345	28924	25.6885	54.2	NA	MQ	g__UBA7001	genus	d__Bacteria;p__Firmicutes_A;c__Clostridia;o__TANB77;f__CAG-508;g__UBA7001;s__
MGBC100638	PRJEB10308.ERR982801.24	PRJEB10308	95.56	0	1758688	32	116430	54952	33.3186	95.56	0.0157412	HQ	f__UBA3700	family	d__Bacteria;p__Firmicutes_A;c__Clostridia_A;o__Christensenellales;f__UBA3700;g__;s__
MGBC100639	PRJEB10308.ERR982801.25	PRJEB10308	93.65	0.38	2077021	131	24575	15841	52.397	91.75	0.114593	HQ	s__CAG-485 sp002361155	species	d__Bacteria;p__Bacteroidota;c__Bacteroidia;o__Bacteroidales;f__Muribaculaceae;g__CAG-485;s__CAG-485 sp002361155
MGBC100640	PRJEB10308.ERR982801.26	PRJEB10308	95.98	0.05	3465548	105	46895	33004	44.9774	95.73	0.0177574	HQ	s__Kineothrix sp000403275	species	d__Bacteria;p__Firmicutes_A;c__Clostridia;o__Lachnospirales;f__Lachnospiraceae;g__Kineothrix;s__Kineothrix sp000403275
MGBC100641	PRJEB10308.ERR982801.27	PRJEB10308	80.04	1.61	3626153	661	9834	5467	49.6064	71.99	NA	MQ	f__Lachnospiraceae	family	d__Bacteria;p__Firmicutes_A;c__Clostridia;o__Lachnospirales;f__Lachnospiraceae;g__;s__
MGBC100642	PRJEB10308.ERR982801.28	PRJEB10308	95.67	0.65	2614976	201	23058	12999	45.4849	92.42	0.420853	HQ	g__1XD42-69	genus	d__Bacteria;p__Firmicutes_A;c__Clostridia;o__Lachnospirales;f__Lachnospiraceae;g__1XD42-69;s__
MGBC100643	PRJEB10308.ERR982801.29	PRJEB10308	95.09	2.52	1918608	75	54709	25579	34.1785	82.49	0.047541	HQ	s__Lactobacillus johnsonii	species	d__Bacteria;p__Firmicutes;c__Bacilli;o__Lactobacillales;f__Lactobacillaceae;g__Lactobacillus;s__Lactobacillus johnsonii
MGBC100644	PRJEB10308.ERR982801.2	PRJEB10308	74.18	0.74	2740547	1054	4168	2580	48.873	70.48	NA	MQ	f__Lachnospiraceae	family	d__Bacteria;p__Firmicutes_A;c__Clostridia;o__Lachnospirales;f__Lachnospiraceae;g__;s__
MGBC100645	PRJEB10308.ERR982801.32	PRJEB10308	83.78	1.92	3094937	510	10159	6051	50.7321	74.18	NA	MQ	g__Acetatifactor	genus	d__Bacteria;p__Firmicutes_A;c__Clostridia;o__Lachnospirales;f__Lachnospiraceae;g__Acetatifactor;s__
MGBC100646	PRJEB10308.ERR982801.33	PRJEB10308	54.05	0.67	2329976	632	5974	3665	60.1808	50.7	NA	MQ	g__UBA9475	genus	d__Bacteria;p__Firmicutes_A;c__Clostridia;o__Oscillospirales;f__Oscillospiraceae;g__UBA9475;s__
MGBC100647	PRJEB10308.ERR982801.34	PRJEB10308	94.31	0	2077698	137	31867	15143	57.3106	94.31	0.0856167	HQ	s__Alistipes sp002362235	species	d__Bacteria;p__Bacteroidota;c__Bacteroidia;o__Bacteroidales;f__Rikenellaceae;g__Alistipes;s__Alistipes sp002362235
MGBC100648	PRJEB10308.ERR982801.35	PRJEB10308	97.52	0.48	2836160	143	40868	19823	42.9991	95.12	0.287365	HQ	g__1XD42-69	genus	d__Bacteria;p__Firmicutes_A;c__Clostridia;o__Lachnospirales;f__Lachnospiraceae;g__1XD42-69;s__
MGBC100649	PRJEB10308.ERR982801.36	PRJEB10308	98.68	0	2204447	417	9461	5269	27.9026	98.68	NA	MQ	f__Erysipelatoclostridiaceae	family	d__Bacteria;p__Firmicutes;c__Bacilli;o__Erysipelotrichales;f__Erysipelatoclostridiaceae;g__;s__
MGBC100650	PRJEB10308.ERR982801.3	PRJEB10308	91.48	0.38	2357605	201	22767	11711	54.468	89.58	0.0729587	HQ	g__CAG-873	genus	d__Bacteria;p__Bacteroidota;c__Bacteroidia;o__Bacteroidales;f__Muribaculaceae;g__CAG-873;s__
MGBC100651	PRJEB10308.ERR982801.4	PRJEB10308	91.13	1.16	3532900	576	10969	6112	47.6925	85.33	NA	MQ	g__CAG-95	genus	d__Bacteria;p__Firmicutes_A;c__Clostridia;o__Lachnospirales;f__Lachnospiraceae;g__CAG-95;s__
MGBC100652	PRJEB10308.ERR982801.5	PRJEB10308	96.07	4.43	3462851	169	48826	20480	51.5272	73.92	0.245638	HQ	g__Acetatifactor	genus	d__Bacteria;p__Firmicutes_A;c__Clostridia;o__Lachnospirales;f__Lachnospiraceae;g__Acetatifactor;s__
MGBC100653	PRJEB10308.ERR982801.6	PRJEB10308	88.29	0	2388993	792	4926	2996	49.5411	88.29	NA	MQ	g__Anaerotignum	genus	d__Bacteria;p__Firmicutes_A;c__Clostridia;o__Lachnospirales;f__Anaerotignaceae;g__Anaerotignum;s__
MGBC100654	PRJEB10308.ERR982801.7	PRJEB10308	99.93	0.26	4869921	108	83582	45078	50.866	98.63	0.00621177	HQ	s__Escherichia flexneri	species	d__Bacteria;p__Proteobacteria;c__Gammaproteobacteria;o__Enterobacterales;f__Enterobacteriaceae;g__Escherichia;s__Escherichia flexneri
MGBC100655	PRJEB10308.ERR982801.8	PRJEB10308	95.59	0	2864273	108	39129	26515	45.485	95.59	0.152431	HQ	g__1XD42-69	genus	d__Bacteria;p__Firmicutes_A;c__Clostridia;o__Lachnospirales;f__Lachnospiraceae;g__1XD42-69;s__
MGBC100656	PRJEB10308.ERR982801.9	PRJEB10308	96.43	0.48	2719098	73	67758	37238	48.2837	94.03	0.0070718	HQ	s__RC9 sp002298075	species	d__Bacteria;p__Bacteroidota;c__Bacteroidia;o__Bacteroidales;f__UBA932;g__RC9;s__RC9 sp002298075
MGBC100657	PRJEB10308.ERR982802.10	PRJEB10308	99.26	2.04	4292794	64	140390	67025	42.9709	89.06	0.00728565	HQ	s__Phocaeicola sp002493165	species	d__Bacteria;p__Bacteroidota;c__Bacteroidia;o__Bacteroidales;f__Bacteroidaceae;g__Phocaeicola;s__Phocaeicola sp002493165
MGBC100658	PRJEB10308.ERR982802.11	PRJEB10308	98.08	0.67	3633441	111	74656	32723	47.4307	94.73	0.11322	HQ	g__1XD8-76	genus	d__Bacteria;p__Firmicutes_A;c__Clostridia;o__Lachnospirales;f__Lachnospiraceae;g__1XD8-76;s__
MGBC100659	PRJEB10308.ERR982802.12	PRJEB10308	97.13	2.3	3701926	65	107705	56928	44.0613	85.63	0.0474752	HQ	f__Lachnospiraceae	family	d__Bacteria;p__Firmicutes_A;c__Clostridia;o__Lachnospirales;f__Lachnospiraceae;g__;s__
MGBC100660	PRJEB10308.ERR982802.13	PRJEB10308	94.62	0.7	1703105	93	31460	18304	33.3993	91.12	0.460637	HQ	f__UBA3700	family	d__Bacteria;p__Firmicutes_A;c__Clostridia_A;o__Christensenellales;f__UBA3700;g__;s__
MGBC100661	PRJEB10308.ERR982802.14	PRJEB10308	96.4	0.38	2373649	163	26513	14548	49.1043	94.5	0.39444	HQ	s__Duncaniella sp002492665	species	d__Bacteria;p__Bacteroidota;c__Bacteroidia;o__Bacteroidales;f__Muribaculaceae;g__Duncaniella;s__Duncaniella sp002492665
MGBC100662	PRJEB10308.ERR982802.15	PRJEB10308	94.49	0.86	2061793	126	38164	16348	47.771	90.19	0.0688375	HQ	g__UBA11940	genus	d__Bacteria;p__Firmicutes_A;c__Clostridia_A;o__Christensenellales;f__Borkfalkiaceae;g__UBA11940;s__
MGBC100663	PRJEB10308.ERR982802.16	PRJEB10308	96.43	0.48	2708156	67	65064	40418	48.2881	94.03	0.0258108	HQ	s__RC9 sp002298075	species	d__Bacteria;p__Bacteroidota;c__Bacteroidia;o__Bacteroidales;f__UBA932;g__RC9;s__RC9 sp002298075
MGBC100664	PRJEB10308.ERR982802.17	PRJEB10308	97.3	1.45	2995779	146	33290	20515	51.0942	90.05	0.00905192	HQ	s__UBA7173 sp001915385	species	d__Bacteria;p__Bacteroidota;c__Bacteroidia;o__Bacteroidales;f__Muribaculaceae;g__UBA7173;s__UBA7173 sp001915385
MGBC100665	PRJEB10308.ERR982802.18	PRJEB10308	97.08	0	2292382	788	4511	2892	28.734	97.08	NA	MQ	s__Erysipelatoclostridium cocleatum	species	d__Bacteria;p__Firmicutes;c__Bacilli;o__Erysipelotrichales;f__Erysipelatoclostridiaceae;g__Erysipelatoclostridium;s__Erysipelatoclostridium cocleatum
MGBC100666	PRJEB10308.ERR982802.19	PRJEB10308	97.42	0.38	2386119	42	97089	56805	50.0097	95.52	0.190759	HQ	g__Paramuribaculum	genus	d__Bacteria;p__Bacteroidota;c__Bacteroidia;o__Bacteroidales;f__Muribaculaceae;g__Paramuribaculum;s__
MGBC100667	PRJEB10308.ERR982802.1	PRJEB10308	89.54	0	3201382	96	47155	33343	45.1621	89.54	NA	MQ	s__Kineothrix sp000403275	species	d__Bacteria;p__Firmicutes_A;c__Clostridia;o__Lachnospirales;f__Lachnospiraceae;g__Kineothrix;s__Kineothrix sp000403275
MGBC100668	PRJEB10308.ERR982802.21	PRJEB10308	97.85	0	1790614	56	63347	31954	48.3271	97.85	0.0276524	HQ	g__51-20	genus	d__Bacteria;p__Proteobacteria;c__Alphaproteobacteria;o__RF32;f__CAG-239;g__51-20;s__
MGBC100669	PRJEB10308.ERR982802.22	PRJEB10308	87.16	0.83	1262377	251	8363	5012	48.9826	83.01	NA	MQ	g__UBA11940	genus	d__Bacteria;p__Firmicutes_A;c__Clostridia_A;o__Christensenellales;f__Borkfalkiaceae;g__UBA11940;s__
MGBC100670	PRJEB10308.ERR982802.23	PRJEB10308	97.92	0.38	2407179	54	81243	44571	50.8914	96.02	0.156844	HQ	s__UBA7173 sp001689485	species	d__Bacteria;p__Bacteroidota;c__Bacteroidia;o__Bacteroidales;f__Muribaculaceae;g__UBA7173;s__UBA7173 sp001689485
MGBC100671	PRJEB10308.ERR982802.24	PRJEB10308	97.23	0.88	3314007	52	110336	63730	51.9253	92.83	0.0681502	HQ	g__CAG-485	genus	d__Bacteria;p__Bacteroidota;c__Bacteroidia;o__Bacteroidales;f__Muribaculaceae;g__CAG-485;s__
MGBC100672	PRJEB10308.ERR982802.25	PRJEB10308	94.15	0.58	2617406	150	33435	17445	40.5537	91.25	0.169629	HQ	g__An181	genus	d__Bacteria;p__Firmicutes_A;c__Clostridia;o__Lachnospirales;f__Lachnospiraceae;g__An181;s__
MGBC100673	PRJEB10308.ERR982802.26	PRJEB10308	87.94	0.29	2656444	440	9665	6021	44.4403	86.49	NA	MQ	g__14-2	genus	d__Bacteria;p__Firmicutes_A;c__Clostridia;o__Lachnospirales;f__Lachnospiraceae;g__14-2;s__
MGBC100674	PRJEB10308.ERR982802.27	PRJEB10308	99.48	0.52	2075040	154	29433	13458	40.12	96.88	0.0307981	HQ	s__Ligilactobacillus murinus	species	d__Bacteria;p__Firmicutes;c__Bacilli;o__Lactobacillales;f__Lactobacillaceae;g__Ligilactobacillus;s__Ligilactobacillus murinus
MGBC100675	PRJEB10308.ERR982802.28	PRJEB10308	95.25	0.4	3029445	121	58475	25027	51.3911	93.25	0.256636	HQ	g__CAG-873	genus	d__Bacteria;p__Bacteroidota;c__Bacteroidia;o__Bacteroidales;f__Muribaculaceae;g__CAG-873;s__
MGBC100676	PRJEB10308.ERR982802.29	PRJEB10308	96.29	0.81	1667867	55	69102	30323	31.8317	92.24	0.190335	HQ	f__UBA3700	family	d__Bacteria;p__Firmicutes_A;c__Clostridia_A;o__Christensenellales;f__UBA3700;g__;s__
MGBC100677	PRJEB10308.ERR982802.2	PRJEB10308	89.92	1.33	3554469	496	12723	7151	47.5042	83.27	NA	MQ	g__1XD8-76	genus	d__Bacteria;p__Firmicutes_A;c__Clostridia;o__Lachnospirales;f__Lachnospiraceae;g__1XD8-76;s__
MGBC100678	PRJEB10308.ERR982802.30	PRJEB10308	96.06	0.16	2123512	242	15823	8752	57.1834	95.26	0.184553	HQ	s__Alistipes sp002362235	species	d__Bacteria;p__Bacteroidota;c__Bacteroidia;o__Bacteroidales;f__Rikenellaceae;g__Alistipes;s__Alistipes sp002362235
MGBC100679	PRJEB10308.ERR982802.31	PRJEB10308	54.86	0	2805556	2108	1950	1310	46.8178	54.86	NA	MQ	s__Bacteroides uniformis	species	d__Bacteria;p__Bacteroidota;c__Bacteroidia;o__Bacteroidales;f__Bacteroidaceae;g__Bacteroides;s__Bacteroides uniformis
MGBC100680	PRJEB10308.ERR982802.3	PRJEB10308	92.09	0.38	4553912	183	48304	24879	41.9635	90.19	0.293998	HQ	s__Phocaeicola vulgatus	species	d__Bacteria;p__Bacteroidota;c__Bacteroidia;o__Bacteroidales;f__Bacteroidaceae;g__Phocaeicola;s__Phocaeicola vulgatus
MGBC100681	PRJEB10308.ERR982802.4	PRJEB10308	92.63	0.16	3208223	818	6512	3903	61.8822	91.83	NA	MQ	g__Bilophila	genus	d__Bacteria;p__Desulfobacterota;c__Desulfovibrionia;o__Desulfovibrionales;f__Desulfovibrionaceae;g__Bilophila;s__
MGBC100682	PRJEB10308.ERR982802.5	PRJEB10308	93.42	0.75	2186305	193	19155	11312	51.8649	89.67	0.569224	HQ	s__CAG-485 sp002361155	species	d__Bacteria;p__Bacteroidota;c__Bacteroidia;o__Bacteroidales;f__Muribaculaceae;g__CAG-485;s__CAG-485 sp002361155
MGBC100683	PRJEB10308.ERR982802.6	PRJEB10308	81.54	0.35	1920808	1142	2429	1665	27.6796	79.79	NA	MQ	s__Romboutsia ilealis	species	d__Bacteria;p__Firmicutes_A;c__Clostridia;o__Peptostreptococcales;f__Peptostreptococcaceae;g__Romboutsia;s__Romboutsia ilealis
MGBC100684	PRJEB10308.ERR982802.7	PRJEB10308	97.96	0	2768259	33	179172	83835	55.4736	97.96	0.0097385	HQ	s__Akkermansia muciniphila	species	d__Bacteria;p__Verrucomicrobiota;c__Verrucomicrobiae;o__Verrucomicrobiales;f__Akkermansiaceae;g__Akkermansia;s__Akkermansia muciniphila
MGBC100685	PRJEB10308.ERR982802.8	PRJEB10308	95.28	2.29	2317025	164	27655	14124	54.664	83.83	0.0555295	HQ	s__Faecalibaculum rodentium	species	d__Bacteria;p__Firmicutes;c__Bacilli;o__Erysipelotrichales;f__Erysipelotrichaceae;g__Faecalibaculum;s__Faecalibaculum rodentium
MGBC100686	PRJEB10308.ERR982802.9	PRJEB10308	97.13	1.72	3618575	151	60118	23961	40.0372	88.53	0.177692	HQ	s__CAG-95 sp000403495	species	d__Bacteria;p__Firmicutes_A;c__Clostridia;o__Lachnospirales;f__Lachnospiraceae;g__CAG-95;s__CAG-95 sp000403495
MGBC100687	PRJEB10308.ERR982803.10	PRJEB10308	83.58	3.15	3367527	1049	4918	3197	48.0719	67.83	NA	MQ	g__Eubacterium_J	genus	d__Bacteria;p__Firmicutes_A;c__Clostridia;o__Lachnospirales;f__Lachnospiraceae;g__Eubacterium_J;s__
MGBC100688	PRJEB10308.ERR982803.11	PRJEB10308	85.17	1.92	3175644	770	6366	4110	48.3961	75.57	NA	MQ	g__CAG-95	genus	d__Bacteria;p__Firmicutes_A;c__Clostridia;o__Lachnospirales;f__Lachnospiraceae;g__CAG-95;s__
MGBC100689	PRJEB10308.ERR982803.12	PRJEB10308	80.7	0	3342129	424	12855	7875	49.7538	80.7	NA	MQ	f__Lachnospiraceae	family	d__Bacteria;p__Firmicutes_A;c__Clostridia;o__Lachnospirales;f__Lachnospiraceae;g__;s__
MGBC100690	PRJEB10308.ERR982803.13	PRJEB10308	86.7	1.13	3195049	696	6998	4576	51.0806	81.05	NA	MQ	g__Acetatifactor	genus	d__Bacteria;p__Firmicutes_A;c__Clostridia;o__Lachnospirales;f__Lachnospiraceae;g__Acetatifactor;s__
MGBC100691	PRJEB10308.ERR982803.14	PRJEB10308	94.37	0.48	2543531	257	16282	9883	48.767	91.97	0.0279247	HQ	s__RC9 sp002298075	species	d__Bacteria;p__Bacteroidota;c__Bacteroidia;o__Bacteroidales;f__UBA932;g__RC9;s__RC9 sp002298075
MGBC100692	PRJEB10308.ERR982803.15	PRJEB10308	69.73	0	1863337	855	3390	2164	59.4938	69.73	NA	MQ	g__Angelakisella	genus	d__Bacteria;p__Firmicutes_A;c__Clostridia;o__Oscillospirales;f__Ruminococcaceae;g__Angelakisella;s__
MGBC100693	PRJEB10308.ERR982803.16	PRJEB10308	94.22	0.19	2728761	118	38774	23120	44.6702	93.27	0.0968802	HQ	g__14-2	genus	d__Bacteria;p__Firmicutes_A;c__Clostridia;o__Lachnospirales;f__Lachnospiraceae;g__14-2;s__
MGBC100694	PRJEB10308.ERR982803.17	PRJEB10308	88.69	2.34	3187258	321	16511	9917	47.5631	76.99	NA	MQ	g__Dorea	genus	d__Bacteria;p__Firmicutes_A;c__Clostridia;o__Lachnospirales;f__Lachnospiraceae;g__Dorea;s__
MGBC100695	PRJEB10308.ERR982803.19	PRJEB10308	99.48	0.52	2046897	145	25155	14106	40.2004	96.88	0.0226434	HQ	s__Ligilactobacillus murinus	species	d__Bacteria;p__Firmicutes;c__Bacilli;o__Lactobacillales;f__Lactobacillaceae;g__Ligilactobacillus;s__Ligilactobacillus murinus
MGBC100696	PRJEB10308.ERR982803.1	PRJEB10308	96.32	2.53	2841931	163	27722	17429	40.6024	83.67	0.143284	HQ	g__An181	genus	d__Bacteria;p__Firmicutes_A;c__Clostridia;o__Lachnospirales;f__Lachnospiraceae;g__An181;s__
MGBC100697	PRJEB10308.ERR982803.20	PRJEB10308	61.9	2.3	2474383	1454	2446	1687	45.1071	50.4	NA	MQ	g__Eubacterium_F	genus	d__Bacteria;p__Firmicutes_A;c__Clostridia;o__Lachnospirales;f__Lachnospiraceae;g__Eubacterium_F;s__
MGBC100698	PRJEB10308.ERR982803.21	PRJEB10308	86.72	0.37	3620804	96	78957	37713	43.2277	84.87	NA	MQ	s__Phocaeicola sp002493165	species	d__Bacteria;p__Bacteroidota;c__Bacteroidia;o__Bacteroidales;f__Bacteroidaceae;g__Phocaeicola;s__Phocaeicola sp002493165
MGBC100699	PRJEB10308.ERR982803.23	PRJEB10308	67.34	0.77	1701442	68	41103	25014	53.6182	63.49	NA	MQ	g__Acetatifactor	genus	d__Bacteria;p__Firmicutes_A;c__Clostridia;o__Lachnospirales;f__Lachnospiraceae;g__Acetatifactor;s__
MGBC100700	PRJEB10308.ERR982803.24	PRJEB10308	79.48	3.45	5633652	599	15195	9396	42.1527	62.23	NA	MQ	s__Phocaeicola vulgatus	species	d__Bacteria;p__Bacteroidota;c__Bacteroidia;o__Bacteroidales;f__Bacteroidaceae;g__Phocaeicola;s__Phocaeicola vulgatus
MGBC100701	PRJEB10308.ERR982803.25	PRJEB10308	80.58	0.52	2088215	1007	2986	2057	50.0144	77.98	NA	MQ	g__Anaerotignum	genus	d__Bacteria;p__Firmicutes_A;c__Clostridia;o__Lachnospirales;f__Anaerotignaceae;g__Anaerotignum;s__
MGBC100702	PRJEB10308.ERR982803.26	PRJEB10308	68.47	1.69	1805226	1213	2011	1476	44.0651	60.02	NA	MQ	g__1XD42-69	genus	d__Bacteria;p__Firmicutes_A;c__Clostridia;o__Lachnospirales;f__Lachnospiraceae;g__1XD42-69;s__
MGBC100703	PRJEB10308.ERR982803.27	PRJEB10308	93.31	0.97	2714867	326	14103	8318	47.6547	88.46	0.257138	HQ	g__1XD42-69	genus	d__Bacteria;p__Firmicutes_A;c__Clostridia;o__Lachnospirales;f__Lachnospiraceae;g__1XD42-69;s__
MGBC100704	PRJEB10308.ERR982803.28	PRJEB10308	91.49	3.28	3853772	164	38708	23488	51.3704	75.09	0.209188	HQ	g__Acetatifactor	genus	d__Bacteria;p__Firmicutes_A;c__Clostridia;o__Lachnospirales;f__Lachnospiraceae;g__Acetatifactor;s__
MGBC100705	PRJEB10308.ERR982803.2	PRJEB10308	86.63	1.4	2676071	351	11693	7613	46.62	79.63	NA	MQ	g__Dorea	genus	d__Bacteria;p__Firmicutes_A;c__Clostridia;o__Lachnospirales;f__Lachnospiraceae;g__Dorea;s__
MGBC100706	PRJEB10308.ERR982803.3	PRJEB10308	68.49	0.66	2459743	838	4495	2920	48.6981	65.19	NA	MQ	g__1XD8-76	genus	d__Bacteria;p__Firmicutes_A;c__Clostridia;o__Lachnospirales;f__Lachnospiraceae;g__1XD8-76;s__
MGBC100707	PRJEB10308.ERR982803.4	PRJEB10308	89.73	2.55	2818717	154	38675	18297	43.9394	76.98	NA	MQ	g__UBA7185	genus	d__Bacteria;p__Firmicutes_B;c__Peptococcia;o__Peptococcales;f__Peptococcaceae;g__UBA7185;s__
MGBC100708	PRJEB10308.ERR982803.6	PRJEB10308	93.62	0.86	2315177	530	6861	4354	51.1563	89.32	NA	MQ	s__UBA7173 sp001689485	species	d__Bacteria;p__Bacteroidota;c__Bacteroidia;o__Bacteroidales;f__Muribaculaceae;g__UBA7173;s__UBA7173 sp001689485
MGBC100709	PRJEB10308.ERR982803.7	PRJEB10308	63.11	0.16	1227837	1053	1571	1147	57.7892	62.31	NA	MQ	s__Alistipes sp002362235	species	d__Bacteria;p__Bacteroidota;c__Bacteroidia;o__Bacteroidales;f__Rikenellaceae;g__Alistipes;s__Alistipes sp002362235
MGBC100710	PRJEB10308.ERR982803.8	PRJEB10308	96.55	0	3437996	144	39602	23867	45.1129	96.55	0.0487065	HQ	s__Kineothrix sp000403275	species	d__Bacteria;p__Firmicutes_A;c__Clostridia;o__Lachnospirales;f__Lachnospiraceae;g__Kineothrix;s__Kineothrix sp000403275
MGBC100711	PRJEB10308.ERR982803.9	PRJEB10308	97.96	0	2762548	36	131958	76712	55.5306	97.96	0.0120212	HQ	s__Akkermansia muciniphila	species	d__Bacteria;p__Verrucomicrobiota;c__Verrucomicrobiae;o__Verrucomicrobiales;f__Akkermansiaceae;g__Akkermansia;s__Akkermansia muciniphila
MGBC100712	PRJEB10308.ERR982804.10	PRJEB10308	72.12	0	2980269	66	89591	45152	42.7773	72.12	NA	MQ	s__Phocaeicola sp002493165	species	d__Bacteria;p__Bacteroidota;c__Bacteroidia;o__Bacteroidales;f__Bacteroidaceae;g__Phocaeicola;s__Phocaeicola sp002493165
MGBC100713	PRJEB10308.ERR982804.11	PRJEB10308	88.49	1.41	2129193	423	8092	5022	64.0432	81.44	NA	MQ	g__UBA9475	genus	d__Bacteria;p__Firmicutes_A;c__Clostridia;o__Oscillospirales;f__Oscillospiraceae;g__UBA9475;s__
MGBC100714	PRJEB10308.ERR982804.12	PRJEB10308	94.62	0.63	3195966	151	38664	21155	48.5662	91.47	0.159324	HQ	f__Lachnospiraceae	family	d__Bacteria;p__Firmicutes_A;c__Clostridia;o__Lachnospirales;f__Lachnospiraceae;g__;s__
MGBC100715	PRJEB10308.ERR982804.13	PRJEB10308	95.97	0	2758712	145	41603	19011	41.567	95.97	0.041151	HQ	g__Odoribacter	genus	d__Bacteria;p__Bacteroidota;c__Bacteroidia;o__Bacteroidales;f__Marinifilaceae;g__Odoribacter;s__
MGBC100716	PRJEB10308.ERR982804.14	PRJEB10308	91.53	1.11	3021602	292	19423	10335	52.5012	85.98	0.804508	HQ	g__Acetatifactor	genus	d__Bacteria;p__Firmicutes_A;c__Clostridia;o__Lachnospirales;f__Lachnospiraceae;g__Acetatifactor;s__
MGBC100717	PRJEB10308.ERR982804.15	PRJEB10308	67.23	2.43	2866455	1217	3579	2337	52.5544	55.08	NA	MQ	g__Acetatifactor	genus	d__Bacteria;p__Firmicutes_A;c__Clostridia;o__Lachnospirales;f__Lachnospiraceae;g__Acetatifactor;s__
MGBC100718	PRJEB10308.ERR982804.16	PRJEB10308	76.44	1.34	2915340	224	27463	13001	50.8757	69.74	NA	MQ	g__Acetatifactor	genus	d__Bacteria;p__Firmicutes_A;c__Clostridia;o__Lachnospirales;f__Lachnospiraceae;g__Acetatifactor;s__
MGBC100719	PRJEB10308.ERR982804.17	PRJEB10308	92.53	0.19	2541504	126	33731	20156	44.6291	91.58	0.159763	HQ	g__14-2	genus	d__Bacteria;p__Firmicutes_A;c__Clostridia;o__Lachnospirales;f__Lachnospiraceae;g__14-2;s__
MGBC100720	PRJEB10308.ERR982804.18	PRJEB10308	98.6	0.52	2039089	121	32856	16849	40.1081	96	0.022362	HQ	s__Ligilactobacillus murinus	species	d__Bacteria;p__Firmicutes;c__Bacilli;o__Lactobacillales;f__Lactobacillaceae;g__Ligilactobacillus;s__Ligilactobacillus murinus
MGBC100721	PRJEB10308.ERR982804.19	PRJEB10308	85.35	0	1284957	432	4394	2964	31.1657	85.35	NA	MQ	f__UBA3700	family	d__Bacteria;p__Firmicutes_A;c__Clostridia_A;o__Christensenellales;f__UBA3700;g__;s__
MGBC100722	PRJEB10308.ERR982804.1	PRJEB10308	96.44	1.45	2806181	238	21630	11778	43.1037	89.19	0.26543	HQ	g__1XD42-69	genus	d__Bacteria;p__Firmicutes_A;c__Clostridia;o__Lachnospirales;f__Lachnospiraceae;g__1XD42-69;s__
MGBC100723	PRJEB10308.ERR982804.20	PRJEB10308	66.2	1.25	3207740	2884	1607	1091	50.3366	59.95	NA	MQ	s__Escherichia coli	species	d__Bacteria;p__Proteobacteria;c__Gammaproteobacteria;o__Enterobacterales;f__Enterobacteriaceae;g__Escherichia;s__Escherichia coli
MGBC100724	PRJEB10308.ERR982804.21	PRJEB10308	61.11	0.58	1985663	687	4662	2872	49.4926	58.21	NA	MQ	s__Dorea sp000403455	species	d__Bacteria;p__Firmicutes_A;c__Clostridia;o__Lachnospirales;f__Lachnospiraceae;g__Dorea;s__Dorea sp000403455
MGBC100725	PRJEB10308.ERR982804.22	PRJEB10308	72.42	0.45	3017431	1030	4719	2911	48.0968	70.17	NA	MQ	g__CAG-95	genus	d__Bacteria;p__Firmicutes_A;c__Clostridia;o__Lachnospirales;f__Lachnospiraceae;g__CAG-95;s__
MGBC100726	PRJEB10308.ERR982804.23	PRJEB10308	57.8	0.24	2334210	1723	1940	1336	48.527	56.6	NA	MQ	g__Eubacterium_J	genus	d__Bacteria;p__Firmicutes_A;c__Clostridia;o__Lachnospirales;f__Lachnospiraceae;g__Eubacterium_J;s__
MGBC100727	PRJEB10308.ERR982804.24	PRJEB10308	93.61	0.93	1805819	591	4816	3037	38.8089	88.96	NA	MQ	s__Limosilactobacillus reuteri	species	d__Bacteria;p__Firmicutes;c__Bacilli;o__Lactobacillales;f__Lactobacillaceae;g__Limosilactobacillus;s__Limosilactobacillus reuteri
MGBC100728	PRJEB10308.ERR982804.25	PRJEB10308	96.43	0.48	2637733	127	39676	20759	48.3864	94.03	0.024532	HQ	s__RC9 sp002298075	species	d__Bacteria;p__Bacteroidota;c__Bacteroidia;o__Bacteroidales;f__UBA932;g__RC9;s__RC9 sp002298075
MGBC100729	PRJEB10308.ERR982804.26	PRJEB10308	93.84	1.15	2810814	334	13598	8404	47.5093	88.09	0.35261	HQ	g__1XD42-69	genus	d__Bacteria;p__Firmicutes_A;c__Clostridia;o__Lachnospirales;f__Lachnospiraceae;g__1XD42-69;s__
MGBC100730	PRJEB10308.ERR982804.2	PRJEB10308	77.12	1.34	2137308	1008	3267	2102	49.774	70.42	NA	MQ	g__Anaerotignum	genus	d__Bacteria;p__Firmicutes_A;c__Clostridia;o__Lachnospirales;f__Anaerotignaceae;g__Anaerotignum;s__
MGBC100731	PRJEB10308.ERR982804.4	PRJEB10308	82.61	2.49	2770701	137	37109	20207	51.8541	70.16	NA	MQ	g__Acetatifactor	genus	d__Bacteria;p__Firmicutes_A;c__Clostridia;o__Lachnospirales;f__Lachnospiraceae;g__Acetatifactor;s__
MGBC100732	PRJEB10308.ERR982804.5	PRJEB10308	75.34	0.89	2200030	1042	3214	2092	45.9968	70.89	NA	MQ	g__1XD42-69	genus	d__Bacteria;p__Firmicutes_A;c__Clostridia;o__Lachnospirales;f__Lachnospiraceae;g__1XD42-69;s__
MGBC100733	PRJEB10308.ERR982804.6	PRJEB10308	95.48	0	1658782	174	17195	9520	34.3998	95.48	0.0500412	HQ	s__Lactobacillus johnsonii	species	d__Bacteria;p__Firmicutes;c__Bacilli;o__Lactobacillales;f__Lactobacillaceae;g__Lactobacillus;s__Lactobacillus johnsonii
MGBC100734	PRJEB10308.ERR982804.7	PRJEB10308	96.55	0	3457726	125	45591	27658	45.2819	96.55	0.0350016	HQ	s__Kineothrix sp000403275	species	d__Bacteria;p__Firmicutes_A;c__Clostridia;o__Lachnospirales;f__Lachnospiraceae;g__Kineothrix;s__Kineothrix sp000403275
MGBC100735	PRJEB10308.ERR982804.8	PRJEB10308	85.41	0.77	3394956	260	23113	13051	49.4334	81.56	NA	MQ	f__Lachnospiraceae	family	d__Bacteria;p__Firmicutes_A;c__Clostridia;o__Lachnospirales;f__Lachnospiraceae;g__;s__
MGBC100736	PRJEB10308.ERR982804.9	PRJEB10308	81.89	1.15	1581952	838	2952	1865	62.6197	76.14	NA	MQ	g__Alistipes	genus	d__Bacteria;p__Bacteroidota;c__Bacteroidia;o__Bacteroidales;f__Rikenellaceae;g__Alistipes;s__
MGBC100737	PRJEB10308.ERR982805.10	PRJEB10308	97.61	0.5	3350739	85	74661	39389	51.747	95.11	0.0599531	HQ	g__CAG-485	genus	d__Bacteria;p__Bacteroidota;c__Bacteroidia;o__Bacteroidales;f__Muribaculaceae;g__CAG-485;s__
MGBC100738	PRJEB10308.ERR982805.11	PRJEB10308	87.39	0	1597810	578	4132	2749	39.4089	87.39	NA	MQ	g__Eubacterium_R	genus	d__Bacteria;p__Firmicutes_A;c__Clostridia;o__Oscillospirales;f__Acutalibacteraceae;g__Eubacterium_R;s__
MGBC100739	PRJEB10308.ERR982805.13	PRJEB10308	97.36	0.4	2184638	224	16604	9736	57.1192	95.36	0.144632	HQ	s__Alistipes sp002362235	species	d__Bacteria;p__Bacteroidota;c__Bacteroidia;o__Bacteroidales;f__Rikenellaceae;g__Alistipes;s__Alistipes sp002362235
MGBC100740	PRJEB10308.ERR982805.14	PRJEB10308	99.43	0.67	3812968	121	65969	31498	47.0948	96.08	0.0879292	HQ	g__1XD8-76	genus	d__Bacteria;p__Firmicutes_A;c__Clostridia;o__Lachnospirales;f__Lachnospiraceae;g__1XD8-76;s__
MGBC100741	PRJEB10308.ERR982805.15	PRJEB10308	85.39	0.75	2112063	138	24298	15295	51.02	81.64	NA	MQ	g__Paramuribaculum	genus	d__Bacteria;p__Bacteroidota;c__Bacteroidia;o__Bacteroidales;f__Muribaculaceae;g__Paramuribaculum;s__
MGBC100742	PRJEB10308.ERR982805.16	PRJEB10308	96.59	0	1744877	232	12514	7506	48.5647	96.59	0.066886	HQ	g__51-20	genus	d__Bacteria;p__Proteobacteria;c__Alphaproteobacteria;o__RF32;f__CAG-239;g__51-20;s__
MGBC100743	PRJEB10308.ERR982805.17	PRJEB10308	95.89	0.93	4182865	362	20735	11539	46.8514	91.24	0.391249	HQ	s__Bacteroides uniformis	species	d__Bacteria;p__Bacteroidota;c__Bacteroidia;o__Bacteroidales;f__Bacteroidaceae;g__Bacteroides;s__Bacteroides uniformis
MGBC100744	PRJEB10308.ERR982805.18	PRJEB10308	96.43	0.48	2617302	70	60506	37379	48.5019	94.03	0.0280774	HQ	s__RC9 sp002298075	species	d__Bacteria;p__Bacteroidota;c__Bacteroidia;o__Bacteroidales;f__UBA932;g__RC9;s__RC9 sp002298075
MGBC100745	PRJEB10308.ERR982805.19	PRJEB10308	97.73	1.49	4316184	74	106364	58325	42.9698	90.28	0.0253969	HQ	s__Phocaeicola sp002493165	species	d__Bacteria;p__Bacteroidota;c__Bacteroidia;o__Bacteroidales;f__Bacteroidaceae;g__Phocaeicola;s__Phocaeicola sp002493165
MGBC100746	PRJEB10308.ERR982805.20	PRJEB10308	92.1	0.38	2219537	176	17643	12598	52.0132	90.2	0.466291	HQ	s__CAG-485 sp002361155	species	d__Bacteria;p__Bacteroidota;c__Bacteroidia;o__Bacteroidales;f__Muribaculaceae;g__CAG-485;s__CAG-485 sp002361155
MGBC100747	PRJEB10308.ERR982805.21	PRJEB10308	87.58	0	2966517	1016	4505	2903	62.2503	87.58	NA	MQ	g__Bilophila	genus	d__Bacteria;p__Desulfobacterota;c__Desulfovibrionia;o__Desulfovibrionales;f__Desulfovibrionaceae;g__Bilophila;s__
MGBC100748	PRJEB10308.ERR982805.22	PRJEB10308	91.65	0.66	2760648	466	9102	5909	52.0083	88.35	NA	MQ	g__CAG-873	genus	d__Bacteria;p__Bacteroidota;c__Bacteroidia;o__Bacteroidales;f__Muribaculaceae;g__CAG-873;s__
MGBC100749	PRJEB10308.ERR982805.23	PRJEB10308	95.28	2.29	2393012	145	29729	16499	54.4066	83.83	0.0652195	HQ	s__Faecalibaculum rodentium	species	d__Bacteria;p__Firmicutes;c__Bacilli;o__Erysipelotrichales;f__Erysipelotrichaceae;g__Faecalibaculum;s__Faecalibaculum rodentium
MGBC100750	PRJEB10308.ERR982805.24	PRJEB10308	88.34	0.32	2192928	744	4365	2930	48.9548	86.74	NA	MQ	s__Parasutterella sp900552195	species	d__Bacteria;p__Proteobacteria;c__Gammaproteobacteria;o__Burkholderiales;f__Burkholderiaceae;g__Parasutterella;s__Parasutterella sp900552195
MGBC100751	PRJEB10308.ERR982805.25	PRJEB10308	95.98	1.15	3777203	88	117456	42914	44.2516	90.23	0.0334247	HQ	f__Lachnospiraceae	family	d__Bacteria;p__Firmicutes_A;c__Clostridia;o__Lachnospirales;f__Lachnospiraceae;g__;s__
MGBC100752	PRJEB10308.ERR982805.2	PRJEB10308	94.95	0.94	4677996	195	51232	23989	41.4839	90.25	0.220422	HQ	s__Phocaeicola vulgatus	species	d__Bacteria;p__Bacteroidota;c__Bacteroidia;o__Bacteroidales;f__Bacteroidaceae;g__Phocaeicola;s__Phocaeicola vulgatus
MGBC100753	PRJEB10308.ERR982805.3	PRJEB10308	64.08	0	1467211	937	2383	1552	40.8691	64.08	NA	MQ	s__Ligilactobacillus murinus	species	d__Bacteria;p__Firmicutes;c__Bacilli;o__Lactobacillales;f__Lactobacillaceae;g__Ligilactobacillus;s__Ligilactobacillus murinus
MGBC100754	PRJEB10308.ERR982805.4	PRJEB10308	96.58	0	2443948	120	32806	20362	50.902	96.58	0.21698	HQ	s__UBA7173 sp001689485	species	d__Bacteria;p__Bacteroidota;c__Bacteroidia;o__Bacteroidales;f__Muribaculaceae;g__UBA7173;s__UBA7173 sp001689485
MGBC100755	PRJEB10308.ERR982805.5	PRJEB10308	88.8	0.26	2457234	681	5598	3593	44.8404	87.5	NA	MQ	g__14-2	genus	d__Bacteria;p__Firmicutes_A;c__Clostridia;o__Lachnospirales;f__Lachnospiraceae;g__14-2;s__
MGBC100756	PRJEB10308.ERR982805.6	PRJEB10308	97.96	0	2777431	29	139164	95765	55.4888	97.96	0.0104859	HQ	s__Akkermansia muciniphila	species	d__Bacteria;p__Verrucomicrobiota;c__Verrucomicrobiae;o__Verrucomicrobiales;f__Akkermansiaceae;g__Akkermansia;s__Akkermansia muciniphila
MGBC100757	PRJEB10308.ERR982805.7	PRJEB10308	95.41	0.94	2822756	154	31501	18318	51.4924	90.71	0.00851453	HQ	s__UBA7173 sp001915385	species	d__Bacteria;p__Bacteroidota;c__Bacteroidia;o__Bacteroidales;f__Muribaculaceae;g__UBA7173;s__UBA7173 sp001915385
MGBC100758	PRJEB10308.ERR982805.8	PRJEB10308	97.13	0.57	3751443	185	43079	20272	44.9745	94.28	0.123109	HQ	s__Kineothrix sp000403275	species	d__Bacteria;p__Firmicutes_A;c__Clostridia;o__Lachnospirales;f__Lachnospiraceae;g__Kineothrix;s__Kineothrix sp000403275
MGBC100759	PRJEB10308.ERR982805.9	PRJEB10308	76.27	0.29	1767855	684	3774	2571	41.7087	74.82	NA	MQ	g__An181	genus	d__Bacteria;p__Firmicutes_A;c__Clostridia;o__Lachnospirales;f__Lachnospiraceae;g__An181;s__
MGBC100760	PRJEB10308.ERR982806.10	PRJEB10308	99.43	1.34	4177944	128	80792	32629	51.1848	92.73	0.133615	HQ	g__Acetatifactor	genus	d__Bacteria;p__Firmicutes_A;c__Clostridia;o__Lachnospirales;f__Lachnospiraceae;g__Acetatifactor;s__
MGBC100761	PRJEB10308.ERR982806.11	PRJEB10308	88.55	0.45	1662966	730	3639	2264	39.2807	86.3	NA	MQ	s__Limosilactobacillus reuteri	species	d__Bacteria;p__Firmicutes;c__Bacilli;o__Lactobacillales;f__Lactobacillaceae;g__Limosilactobacillus;s__Limosilactobacillus reuteri
MGBC100762	PRJEB10308.ERR982806.12	PRJEB10308	64.86	1.46	2543895	230	20799	11049	48.1645	57.56	NA	MQ	s__Dorea sp000403455	species	d__Bacteria;p__Firmicutes_A;c__Clostridia;o__Lachnospirales;f__Lachnospiraceae;g__Dorea;s__Dorea sp000403455
MGBC100763	PRJEB10308.ERR982806.13	PRJEB10308	83.87	2.74	1574982	629	3997	2488	34.9128	70.17	NA	MQ	s__Lactobacillus johnsonii	species	d__Bacteria;p__Firmicutes;c__Bacilli;o__Lactobacillales;f__Lactobacillaceae;g__Lactobacillus;s__Lactobacillus johnsonii
MGBC100764	PRJEB10308.ERR982806.14	PRJEB10308	65.67	1.2	1682823	949	2536	1758	59.9448	59.67	NA	MQ	g__Angelakisella	genus	d__Bacteria;p__Firmicutes_A;c__Clostridia;o__Oscillospirales;f__Ruminococcaceae;g__Angelakisella;s__
MGBC100765	PRJEB10308.ERR982806.15	PRJEB10308	90.8	0.77	3746729	147	54427	25483	47.5788	86.95	0.205544	HQ	g__CAG-95	genus	d__Bacteria;p__Firmicutes_A;c__Clostridia;o__Lachnospirales;f__Lachnospiraceae;g__CAG-95;s__
MGBC100766	PRJEB10308.ERR982806.16	PRJEB10308	80.83	1.64	1823194	628	4691	2885	52.8628	72.63	NA	MQ	s__CAG-485 sp002361155	species	d__Bacteria;p__Bacteroidota;c__Bacteroidia;o__Bacteroidales;f__Muribaculaceae;g__CAG-485;s__CAG-485 sp002361155
MGBC100767	PRJEB10308.ERR982806.17	PRJEB10308	96.45	0.46	3426827	623	9033	5490	61.8049	94.15	NA	MQ	g__Bilophila	genus	d__Bacteria;p__Desulfobacterota;c__Desulfovibrionia;o__Desulfovibrionales;f__Desulfovibrionaceae;g__Bilophila;s__
MGBC100768	PRJEB10308.ERR982806.18	PRJEB10308	97.13	0	3396132	147	38312	23088	45.1023	97.13	0.0790355	HQ	s__Kineothrix sp000403275	species	d__Bacteria;p__Firmicutes_A;c__Clostridia;o__Lachnospirales;f__Lachnospiraceae;g__Kineothrix;s__Kineothrix sp000403275
MGBC100769	PRJEB10308.ERR982806.19	PRJEB10308	91.52	0	3257124	242	31555	13451	48.5192	91.52	0.301647	HQ	g__Dorea	genus	d__Bacteria;p__Firmicutes_A;c__Clostridia;o__Lachnospirales;f__Lachnospiraceae;g__Dorea;s__
MGBC100770	PRJEB10308.ERR982806.1	PRJEB10308	98.39	3.78	4653937	130	64203	35793	41.9164	79.49	0.0588724	HQ	s__Phocaeicola vulgatus	species	d__Bacteria;p__Bacteroidota;c__Bacteroidia;o__Bacteroidales;f__Bacteroidaceae;g__Phocaeicola;s__Phocaeicola vulgatus
MGBC100771	PRJEB10308.ERR982806.20	PRJEB10308	98.3	0	2661889	73	89373	36456	49.8715	98.3	0.0849845	HQ	g__Paramuribaculum	genus	d__Bacteria;p__Bacteroidota;c__Bacteroidia;o__Bacteroidales;f__Muribaculaceae;g__Paramuribaculum;s__
MGBC100772	PRJEB10308.ERR982806.21	PRJEB10308	60.11	1.85	1752078	592	4082	2950	63.8197	50.86	NA	MQ	g__UMGS1872	genus	d__Bacteria;p__Firmicutes_A;c__Clostridia;o__Oscillospirales;f__Oscillospiraceae;g__UMGS1872;s__
MGBC100773	PRJEB10308.ERR982806.22	PRJEB10308	97.04	0.48	2812153	78	67109	36034	43.0192	94.64	0.111314	HQ	g__1XD42-69	genus	d__Bacteria;p__Firmicutes_A;c__Clostridia;o__Lachnospirales;f__Lachnospiraceae;g__1XD42-69;s__
MGBC100774	PRJEB10308.ERR982806.23	PRJEB10308	89.18	0.19	2264287	697	5292	3231	49.1152	88.23	NA	MQ	g__Paramuribaculum	genus	d__Bacteria;p__Bacteroidota;c__Bacteroidia;o__Bacteroidales;f__Muribaculaceae;g__Paramuribaculum;s__
MGBC100775	PRJEB10308.ERR982806.24	PRJEB10308	98.3	0.38	2570748	98	47056	26226	50.9538	96.4	0.0498826	HQ	s__UBA7173 sp001689485	species	d__Bacteria;p__Bacteroidota;c__Bacteroidia;o__Bacteroidales;f__Muribaculaceae;g__UBA7173;s__UBA7173 sp001689485
MGBC100776	PRJEB10308.ERR982806.25	PRJEB10308	98.85	0.19	2892196	76	71639	38049	44.3902	97.9	0.102821	HQ	g__14-2	genus	d__Bacteria;p__Firmicutes_A;c__Clostridia;o__Lachnospirales;f__Lachnospiraceae;g__14-2;s__
MGBC100777	PRJEB10308.ERR982806.26	PRJEB10308	95.86	1.82	3848369	269	23500	14297	47.6496	86.76	0.28308	HQ	g__Eubacterium_J	genus	d__Bacteria;p__Firmicutes_A;c__Clostridia;o__Lachnospirales;f__Lachnospiraceae;g__Eubacterium_J;s__
MGBC100778	PRJEB10308.ERR982806.27	PRJEB10308	90.69	2.92	2270262	201	16135	11287	41.1684	76.09	0.361904	HQ	g__An181	genus	d__Bacteria;p__Firmicutes_A;c__Clostridia;o__Lachnospirales;f__Lachnospiraceae;g__An181;s__
MGBC100779	PRJEB10308.ERR982806.28	PRJEB10308	99.48	0.52	2053252	131	25721	15663	40.2192	96.88	0.0197451	HQ	s__Ligilactobacillus murinus	species	d__Bacteria;p__Firmicutes;c__Bacilli;o__Lactobacillales;f__Lactobacillaceae;g__Ligilactobacillus;s__Ligilactobacillus murinus
MGBC100780	PRJEB10308.ERR982806.29	PRJEB10308	98.03	3.07	6141096	329	39942	18660	39.7503	82.68	0.269191	HQ	g__COE1	genus	d__Bacteria;p__Firmicutes_A;c__Clostridia;o__Lachnospirales;f__Lachnospiraceae;g__COE1;s__
MGBC100781	PRJEB10308.ERR982806.2	PRJEB10308	57.76	0	1054512	730	2040	1425	57.7851	57.76	NA	MQ	s__Alistipes sp002362235	species	d__Bacteria;p__Bacteroidota;c__Bacteroidia;o__Bacteroidales;f__Rikenellaceae;g__Alistipes;s__Alistipes sp002362235
MGBC100782	PRJEB10308.ERR982806.30	PRJEB10308	60.66	0	1827279	879	3000	2062	55.6001	60.66	NA	MQ	s__Anaerotruncus sp000403395	species	d__Bacteria;p__Firmicutes_A;c__Clostridia;o__Oscillospirales;f__Ruminococcaceae;g__Anaerotruncus;s__Anaerotruncus sp000403395
MGBC100783	PRJEB10308.ERR982806.31	PRJEB10308	79.87	1.34	1843736	339	8312	5431	64.6192	73.17	NA	MQ	g__UBA9475	genus	d__Bacteria;p__Firmicutes_A;c__Clostridia;o__Oscillospirales;f__Oscillospiraceae;g__UBA9475;s__
MGBC100784	PRJEB10308.ERR982806.32	PRJEB10308	65.66	1.51	1954867	1147	2369	1690	50.1881	58.11	NA	MQ	g__Anaerotignum	genus	d__Bacteria;p__Firmicutes_A;c__Clostridia;o__Lachnospirales;f__Anaerotignaceae;g__Anaerotignum;s__
MGBC100785	PRJEB10308.ERR982806.33	PRJEB10308	62.66	1.13	1703375	496	5564	3420	50.2173	57.01	NA	MQ	g__Dorea	genus	d__Bacteria;p__Firmicutes_A;c__Clostridia;o__Lachnospirales;f__Lachnospiraceae;g__Dorea;s__
MGBC100786	PRJEB10308.ERR982806.35	PRJEB10308	80	2.34	2494705	400	11178	6224	46.0873	68.3	NA	MQ	g__Dorea	genus	d__Bacteria;p__Firmicutes_A;c__Clostridia;o__Lachnospirales;f__Lachnospiraceae;g__Dorea;s__
MGBC100787	PRJEB10308.ERR982806.36	PRJEB10308	90.63	2.39	4029420	730	9630	5504	51.2027	78.68	NA	MQ	g__COE1	genus	d__Bacteria;p__Firmicutes_A;c__Clostridia;o__Lachnospirales;f__Lachnospiraceae;g__COE1;s__
MGBC100788	PRJEB10308.ERR982806.37	PRJEB10308	96.43	0.48	2597934	127	32317	20449	48.5523	94.03	0.0274617	HQ	s__RC9 sp002298075	species	d__Bacteria;p__Bacteroidota;c__Bacteroidia;o__Bacteroidales;f__UBA932;g__RC9;s__RC9 sp002298075
MGBC100789	PRJEB10308.ERR982806.38	PRJEB10308	55.99	0	1195162	1009	1634	1169	38.8689	55.99	NA	MQ	f__Erysipelotrichaceae	family	d__Bacteria;p__Firmicutes;c__Bacilli;o__Erysipelotrichales;f__Erysipelotrichaceae;g__;s__
MGBC100790	PRJEB10308.ERR982806.4	PRJEB10308	86.98	0.13	1902802	75	51643	25350	49.6475	86.33	NA	MQ	g__CAG-873	genus	d__Bacteria;p__Bacteroidota;c__Bacteroidia;o__Bacteroidales;f__Muribaculaceae;g__CAG-873;s__
MGBC100791	PRJEB10308.ERR982806.5	PRJEB10308	74.08	0.74	2648797	1017	4010	2591	49.1224	70.38	NA	MQ	f__Lachnospiraceae	family	d__Bacteria;p__Firmicutes_A;c__Clostridia;o__Lachnospirales;f__Lachnospiraceae;g__;s__
MGBC100792	PRJEB10308.ERR982806.6	PRJEB10308	93.39	1.53	3125558	92	56356	33969	52.0933	85.74	0.288124	HQ	g__Acetatifactor	genus	d__Bacteria;p__Firmicutes_A;c__Clostridia;o__Lachnospirales;f__Lachnospiraceae;g__Acetatifactor;s__
MGBC100793	PRJEB10308.ERR982806.7	PRJEB10308	97.41	2.2	3089133	224	21628	13781	45.7705	86.41	0.430956	HQ	s__14-2 sp000403845	species	d__Bacteria;p__Firmicutes_A;c__Clostridia;o__Lachnospirales;f__Lachnospiraceae;g__14-2;s__14-2 sp000403845
MGBC100794	PRJEB10308.ERR982806.8	PRJEB10308	94.18	0.74	3798624	57	127768	66638	42.9611	90.48	0.162428	HQ	s__Phocaeicola sp002493165	species	d__Bacteria;p__Bacteroidota;c__Bacteroidia;o__Bacteroidales;f__Bacteroidaceae;g__Phocaeicola;s__Phocaeicola sp002493165
MGBC100795	PRJEB10308.ERR982806.9	PRJEB10308	97.96	0	2768296	41	129064	67514	55.4819	97.96	0.0160971	HQ	s__Akkermansia muciniphila	species	d__Bacteria;p__Verrucomicrobiota;c__Verrucomicrobiae;o__Verrucomicrobiales;f__Akkermansiaceae;g__Akkermansia;s__Akkermansia muciniphila
MGBC100796	PRJEB10308.ERR982807.10	PRJEB10308	93.88	1.69	2805100	164	31918	17085	45.4837	85.43	0.310381	HQ	g__1XD42-69	genus	d__Bacteria;p__Firmicutes_A;c__Clostridia;o__Lachnospirales;f__Lachnospiraceae;g__1XD42-69;s__
MGBC100797	PRJEB10308.ERR982807.11	PRJEB10308	95.95	0.48	2650602	79	63014	33546	48.4412	93.55	0.00770461	HQ	s__RC9 sp002298075	species	d__Bacteria;p__Bacteroidota;c__Bacteroidia;o__Bacteroidales;f__UBA932;g__RC9;s__RC9 sp002298075
MGBC100798	PRJEB10308.ERR982807.12	PRJEB10308	95.56	0	1542423	109	25595	14141	30.409	95.56	0.0408417	HQ	f__UBA3700	family	d__Bacteria;p__Firmicutes_A;c__Clostridia_A;o__Christensenellales;f__UBA3700;g__;s__
MGBC100799	PRJEB10308.ERR982807.13	PRJEB10308	99.45	0	2031761	71	46823	28610	38.4646	99.45	0.0304018	HQ	s__Limosilactobacillus reuteri	species	d__Bacteria;p__Firmicutes;c__Bacilli;o__Lactobacillales;f__Lactobacillaceae;g__Limosilactobacillus;s__Limosilactobacillus reuteri
MGBC100800	PRJEB10308.ERR982807.14	PRJEB10308	99.26	0.74	4214615	72	117355	58475	42.9714	95.56	0.0127375	HQ	s__Phocaeicola sp002493165	species	d__Bacteria;p__Bacteroidota;c__Bacteroidia;o__Bacteroidales;f__Bacteroidaceae;g__Phocaeicola;s__Phocaeicola sp002493165
MGBC100801	PRJEB10308.ERR982807.15	PRJEB10308	67.61	1.07	1317223	465	4449	2818	28.7125	62.26	NA	MQ	g__CAG-269	genus	d__Bacteria;p__Firmicutes_A;c__Clostridia;o__TANB77;f__CAG-508;g__CAG-269;s__
MGBC100802	PRJEB10308.ERR982807.16	PRJEB10308	99.48	0.52	2030270	105	29834	19327	40.0525	96.88	0.0240128	HQ	s__Ligilactobacillus murinus	species	d__Bacteria;p__Firmicutes;c__Bacilli;o__Lactobacillales;f__Lactobacillaceae;g__Ligilactobacillus;s__Ligilactobacillus murinus
MGBC100803	PRJEB10308.ERR982807.17	PRJEB10308	93.87	1.35	1904312	457	7301	4150	55.319	87.12	NA	MQ	s__Faecalibaculum rodentium	species	d__Bacteria;p__Firmicutes;c__Bacilli;o__Erysipelotrichales;f__Erysipelotrichaceae;g__Faecalibaculum;s__Faecalibaculum rodentium
MGBC100804	PRJEB10308.ERR982807.18	PRJEB10308	96.36	1.13	2526367	226	21264	11163	50.7247	90.71	0.067821	HQ	s__UBA7173 sp001689485	species	d__Bacteria;p__Bacteroidota;c__Bacteroidia;o__Bacteroidales;f__Muribaculaceae;g__UBA7173;s__UBA7173 sp001689485
MGBC100805	PRJEB10308.ERR982807.19	PRJEB10308	71.24	1.48	2782495	1156	3878	2390	46.4786	63.84	NA	MQ	g__UBA9502	genus	d__Bacteria;p__Firmicutes_A;c__Clostridia;o__Lachnospirales;f__Lachnospiraceae;g__UBA9502;s__
MGBC100806	PRJEB10308.ERR982807.1	PRJEB10308	88.21	2.36	2122823	852	3732	2474	28.6944	76.41	NA	MQ	s__Erysipelatoclostridium cocleatum	species	d__Bacteria;p__Firmicutes;c__Bacilli;o__Erysipelotrichales;f__Erysipelatoclostridiaceae;g__Erysipelatoclostridium;s__Erysipelatoclostridium cocleatum
MGBC100807	PRJEB10308.ERR982807.20	PRJEB10308	97.13	0	3377218	122	48780	27676	45.1576	97.13	0.0394493	HQ	s__Kineothrix sp000403275	species	d__Bacteria;p__Firmicutes_A;c__Clostridia;o__Lachnospirales;f__Lachnospiraceae;g__Kineothrix;s__Kineothrix sp000403275
MGBC100808	PRJEB10308.ERR982807.21	PRJEB10308	95.89	0.19	2829105	104	58739	27192	44.2426	94.94	0.150966	HQ	g__14-2	genus	d__Bacteria;p__Firmicutes_A;c__Clostridia;o__Lachnospirales;f__Lachnospiraceae;g__14-2;s__
MGBC100809	PRJEB10308.ERR982807.22	PRJEB10308	95.11	0.58	2705059	217	23700	12453	42.8443	92.21	0.308528	HQ	g__1XD42-69	genus	d__Bacteria;p__Firmicutes_A;c__Clostridia;o__Lachnospirales;f__Lachnospiraceae;g__1XD42-69;s__
MGBC100810	PRJEB10308.ERR982807.3	PRJEB10308	71.86	1.92	2489054	908	4309	2724	45.6365	62.26	NA	MQ	s__14-2 sp000403845	species	d__Bacteria;p__Firmicutes_A;c__Clostridia;o__Lachnospirales;f__Lachnospiraceae;g__14-2;s__14-2 sp000403845
MGBC100811	PRJEB10308.ERR982807.4	PRJEB10308	71.55	2.3	2524841	1035	3706	2424	48.2484	60.05	NA	MQ	s__14-2 sp000403315	species	d__Bacteria;p__Firmicutes_A;c__Clostridia;o__Lachnospirales;f__Lachnospiraceae;g__14-2;s__14-2 sp000403315
MGBC100812	PRJEB10308.ERR982807.5	PRJEB10308	75.48	0.96	1423602	638	3302	2216	62.5302	70.68	NA	MQ	g__Alistipes	genus	d__Bacteria;p__Bacteroidota;c__Bacteroidia;o__Bacteroidales;f__Rikenellaceae;g__Alistipes;s__
MGBC100813	PRJEB10308.ERR982807.6	PRJEB10308	97.47	0.63	3872232	123	62002	31474	47.9573	94.32	0.0914794	HQ	f__Lachnospiraceae	family	d__Bacteria;p__Firmicutes_A;c__Clostridia;o__Lachnospirales;f__Lachnospiraceae;g__;s__
MGBC100814	PRJEB10308.ERR982807.7	PRJEB10308	92.12	0.19	2760096	459	9899	5999	47.1935	91.17	NA	MQ	g__1XD42-69	genus	d__Bacteria;p__Firmicutes_A;c__Clostridia;o__Lachnospirales;f__Lachnospiraceae;g__1XD42-69;s__
MGBC100815	PRJEB10308.ERR982807.8	PRJEB10308	60.65	1.73	2735289	671	6784	4062	49.2562	52	NA	MQ	f__Lachnospiraceae	family	d__Bacteria;p__Firmicutes_A;c__Clostridia;o__Lachnospirales;f__Lachnospiraceae;g__;s__
MGBC100816	PRJEB10308.ERR982808.10	PRJEB10308	95.59	0.48	2573733	115	39389	22371	43.0878	93.19	0.0819772	HQ	g__1XD42-69	genus	d__Bacteria;p__Firmicutes_A;c__Clostridia;o__Lachnospirales;f__Lachnospiraceae;g__1XD42-69;s__
MGBC100817	PRJEB10308.ERR982808.11	PRJEB10308	98.81	1.49	4321639	87	93852	49666	42.9279	91.36	0.0328929	HQ	s__Phocaeicola sp002493165	species	d__Bacteria;p__Bacteroidota;c__Bacteroidia;o__Bacteroidales;f__Bacteroidaceae;g__Phocaeicola;s__Phocaeicola sp002493165
MGBC100818	PRJEB10308.ERR982808.13	PRJEB10308	93.93	0.38	2316813	218	18789	10616	51.0409	92.03	0.0867776	HQ	s__UBA7173 sp001689485	species	d__Bacteria;p__Bacteroidota;c__Bacteroidia;o__Bacteroidales;f__Muribaculaceae;g__UBA7173;s__UBA7173 sp001689485
MGBC100819	PRJEB10308.ERR982808.14	PRJEB10308	79.78	0.58	1953483	479	6744	4060	49.4216	76.88	NA	MQ	f__Muribaculaceae	family	d__Bacteria;p__Bacteroidota;c__Bacteroidia;o__Bacteroidales;f__Muribaculaceae;g__;s__
MGBC100820	PRJEB10308.ERR982808.15	PRJEB10308	96.5	0	4284246	126	52602	34000	41.8417	96.5	0.21521	HQ	s__Phocaeicola vulgatus	species	d__Bacteria;p__Bacteroidota;c__Bacteroidia;o__Bacteroidales;f__Bacteroidaceae;g__Phocaeicola;s__Phocaeicola vulgatus
MGBC100821	PRJEB10308.ERR982808.16	PRJEB10308	92.65	0.95	3539067	691	8008	5104	47.6881	87.9	NA	MQ	g__CAG-95	genus	d__Bacteria;p__Firmicutes_A;c__Clostridia;o__Lachnospirales;f__Lachnospiraceae;g__CAG-95;s__
MGBC100822	PRJEB10308.ERR982808.17	PRJEB10308	89.49	0.59	3048071	999	4832	3036	61.9475	86.54	NA	MQ	g__Bilophila	genus	d__Bacteria;p__Desulfobacterota;c__Desulfovibrionia;o__Desulfovibrionales;f__Desulfovibrionaceae;g__Bilophila;s__
MGBC100823	PRJEB10308.ERR982808.18	PRJEB10308	84.05	0.75	2216170	450	8499	4905	48.6427	80.3	NA	MQ	g__Paramuribaculum	genus	d__Bacteria;p__Bacteroidota;c__Bacteroidia;o__Bacteroidales;f__Muribaculaceae;g__Paramuribaculum;s__
MGBC100824	PRJEB10308.ERR982808.19	PRJEB10308	96.44	0	3503524	144	39924	24325	45.1484	96.44	0.0454092	HQ	s__Kineothrix sp000403275	species	d__Bacteria;p__Firmicutes_A;c__Clostridia;o__Lachnospirales;f__Lachnospiraceae;g__Kineothrix;s__Kineothrix sp000403275
MGBC100825	PRJEB10308.ERR982808.1	PRJEB10308	72.14	2.3	2629616	1132	3548	2308	45.8619	60.64	NA	MQ	s__14-2 sp000403845	species	d__Bacteria;p__Firmicutes_A;c__Clostridia;o__Lachnospirales;f__Lachnospiraceae;g__14-2;s__14-2 sp000403845
MGBC100826	PRJEB10308.ERR982808.20	PRJEB10308	97.96	1.36	2761778	47	114044	58748	55.5679	91.16	0.00804701	HQ	s__Akkermansia muciniphila	species	d__Bacteria;p__Verrucomicrobiota;c__Verrucomicrobiae;o__Verrucomicrobiales;f__Akkermansiaceae;g__Akkermansia;s__Akkermansia muciniphila
MGBC100827	PRJEB10308.ERR982808.21	PRJEB10308	93.57	1.95	3583178	336	17997	10658	40.2358	83.82	0.231609	HQ	g__An181	genus	d__Bacteria;p__Firmicutes_A;c__Clostridia;o__Lachnospirales;f__Lachnospiraceae;g__An181;s__
MGBC100828	PRJEB10308.ERR982808.22	PRJEB10308	93.3	3.92	3188372	250	20931	12743	52.2861	73.7	0.209194	HQ	g__Acetatifactor	genus	d__Bacteria;p__Firmicutes_A;c__Clostridia;o__Lachnospirales;f__Lachnospiraceae;g__Acetatifactor;s__
MGBC100829	PRJEB10308.ERR982808.23	PRJEB10308	55.41	1.01	1771682	1515	1637	1151	52.2625	50.36	NA	MQ	g__Roseburia	genus	d__Bacteria;p__Firmicutes_A;c__Clostridia;o__Lachnospirales;f__Lachnospiraceae;g__Roseburia;s__
MGBC100830	PRJEB10308.ERR982808.3	PRJEB10308	64.11	0.34	1784131	1302	1810	1358	32.0974	62.41	NA	MQ	g__ASF356	genus	d__Bacteria;p__Firmicutes_A;c__Clostridia;o__Lachnospirales;f__Anaerotignaceae;g__ASF356;s__
MGBC100831	PRJEB10308.ERR982808.4	PRJEB10308	72.82	0.88	3141126	802	5987	3901	47.1751	68.42	NA	MQ	g__Dorea	genus	d__Bacteria;p__Firmicutes_A;c__Clostridia;o__Lachnospirales;f__Lachnospiraceae;g__Dorea;s__
MGBC100832	PRJEB10308.ERR982808.5	PRJEB10308	90.23	1.62	3472291	230	29666	15081	51.9216	82.13	0.169457	HQ	g__Acetatifactor	genus	d__Bacteria;p__Firmicutes_A;c__Clostridia;o__Lachnospirales;f__Lachnospiraceae;g__Acetatifactor;s__
MGBC100833	PRJEB10308.ERR982808.6	PRJEB10308	86.21	0.48	2465887	152	30616	16215	44.9501	83.81	NA	MQ	g__14-2	genus	d__Bacteria;p__Firmicutes_A;c__Clostridia;o__Lachnospirales;f__Lachnospiraceae;g__14-2;s__
MGBC100834	PRJEB10308.ERR982808.7	PRJEB10308	96.6	0.15	2497622	160	30025	15595	49.9104	95.85	0.104439	HQ	g__Paramuribaculum	genus	d__Bacteria;p__Bacteroidota;c__Bacteroidia;o__Bacteroidales;f__Muribaculaceae;g__Paramuribaculum;s__
MGBC100835	PRJEB10308.ERR982808.8	PRJEB10308	98.95	0.52	2012021	264	14316	7611	40.3164	96.35	0.0505671	HQ	s__Ligilactobacillus murinus	species	d__Bacteria;p__Firmicutes;c__Bacilli;o__Lactobacillales;f__Lactobacillaceae;g__Ligilactobacillus;s__Ligilactobacillus murinus
MGBC100836	PRJEB10308.ERR982808.9	PRJEB10308	80.71	0	1340638	590	3220	2263	34.7945	80.71	NA	MQ	f__UBA3700	family	d__Bacteria;p__Firmicutes_A;c__Clostridia_A;o__Christensenellales;f__UBA3700;g__;s__
MGBC100837	PRJEB10308.ERR982809.10	PRJEB10308	93.89	2.3	3619783	136	67785	26613	40.1196	82.39	0.104572	HQ	s__CAG-95 sp000403495	species	d__Bacteria;p__Firmicutes_A;c__Clostridia;o__Lachnospirales;f__Lachnospiraceae;g__CAG-95;s__CAG-95 sp000403495
MGBC100838	PRJEB10308.ERR982809.11	PRJEB10308	96.19	0	3230135	622	8599	5179	62.0644	96.19	NA	MQ	g__Bilophila	genus	d__Bacteria;p__Desulfobacterota;c__Desulfovibrionia;o__Desulfovibrionales;f__Desulfovibrionaceae;g__Bilophila;s__
MGBC100839	PRJEB10308.ERR982809.12	PRJEB10308	82.46	0.58	1734092	202	15188	8572	41.5735	79.56	NA	MQ	g__An181	genus	d__Bacteria;p__Firmicutes_A;c__Clostridia;o__Lachnospirales;f__Lachnospiraceae;g__An181;s__
MGBC100840	PRJEB10308.ERR982809.13	PRJEB10308	90.99	0.43	1490095	475	4749	3129	35.2443	88.84	NA	MQ	f__UBA3700	family	d__Bacteria;p__Firmicutes_A;c__Clostridia_A;o__Christensenellales;f__UBA3700;g__;s__
MGBC100841	PRJEB10308.ERR982809.14	PRJEB10308	95.79	1.32	2860456	147	28701	19458	51.3744	89.19	0.0124211	HQ	s__UBA7173 sp001915385	species	d__Bacteria;p__Bacteroidota;c__Bacteroidia;o__Bacteroidales;f__Muribaculaceae;g__UBA7173;s__UBA7173 sp001915385
MGBC100842	PRJEB10308.ERR982809.15	PRJEB10308	95.45	0	3329145	211	32240	15775	45.5539	95.45	0.21451	HQ	s__Kineothrix sp000403275	species	d__Bacteria;p__Firmicutes_A;c__Clostridia;o__Lachnospirales;f__Lachnospiraceae;g__Kineothrix;s__Kineothrix sp000403275
MGBC100843	PRJEB10308.ERR982809.16	PRJEB10308	87.54	2	3194370	659	8501	4834	48.2136	77.54	NA	MQ	g__1XD8-76	genus	d__Bacteria;p__Firmicutes_A;c__Clostridia;o__Lachnospirales;f__Lachnospiraceae;g__1XD8-76;s__
MGBC100844	PRJEB10308.ERR982809.17	PRJEB10308	89.31	1.41	1734875	855	3212	2013	40.7803	82.26	NA	MQ	s__Ligilactobacillus murinus	species	d__Bacteria;p__Firmicutes;c__Bacilli;o__Lactobacillales;f__Lactobacillaceae;g__Ligilactobacillus;s__Ligilactobacillus murinus
MGBC100845	PRJEB10308.ERR982809.18	PRJEB10308	83.97	0.18	2631130	854	4974	3062	52.2863	83.07	NA	MQ	g__CAG-873	genus	d__Bacteria;p__Bacteroidota;c__Bacteroidia;o__Bacteroidales;f__Muribaculaceae;g__CAG-873;s__
MGBC100846	PRJEB10308.ERR982809.19	PRJEB10308	91.27	0.16	2030608	526	6523	3840	57.3411	90.47	NA	MQ	s__Alistipes sp002362235	species	d__Bacteria;p__Bacteroidota;c__Bacteroidia;o__Bacteroidales;f__Rikenellaceae;g__Alistipes;s__Alistipes sp002362235
MGBC100847	PRJEB10308.ERR982809.1	PRJEB10308	90.92	1.21	2451337	700	5510	3486	43.3506	84.87	NA	MQ	g__1XD42-69	genus	d__Bacteria;p__Firmicutes_A;c__Clostridia;o__Lachnospirales;f__Lachnospiraceae;g__1XD42-69;s__
MGBC100848	PRJEB10308.ERR982809.20	PRJEB10308	85.89	0	1425408	488	4624	2910	49.0806	85.89	NA	MQ	g__UBA11940	genus	d__Bacteria;p__Firmicutes_A;c__Clostridia_A;o__Christensenellales;f__Borkfalkiaceae;g__UBA11940;s__
MGBC100849	PRJEB10308.ERR982809.21	PRJEB10308	98.03	1.12	4370222	75	131443	58264	42.8449	92.43	0.0422908	HQ	s__Phocaeicola sp002493165	species	d__Bacteria;p__Bacteroidota;c__Bacteroidia;o__Bacteroidales;f__Bacteroidaceae;g__Phocaeicola;s__Phocaeicola sp002493165
MGBC100850	PRJEB10308.ERR982809.23	PRJEB10308	89.54	1.51	2227567	607	6130	3652	49.3971	81.99	NA	MQ	s__Duncaniella sp002492665	species	d__Bacteria;p__Bacteroidota;c__Bacteroidia;o__Bacteroidales;f__Muribaculaceae;g__Duncaniella;s__Duncaniella sp002492665
MGBC100851	PRJEB10308.ERR982809.24	PRJEB10308	96.43	0.48	2661325	72	62403	36960	48.4582	94.03	0.0223968	HQ	s__RC9 sp002298075	species	d__Bacteria;p__Bacteroidota;c__Bacteroidia;o__Bacteroidales;f__UBA932;g__RC9;s__RC9 sp002298075
MGBC100852	PRJEB10308.ERR982809.25	PRJEB10308	90.15	0.75	2238264	302	12160	7397	52.0551	86.4	0.68531	HQ	s__CAG-485 sp002361155	species	d__Bacteria;p__Bacteroidota;c__Bacteroidia;o__Bacteroidales;f__Muribaculaceae;g__CAG-485;s__CAG-485 sp002361155
MGBC100853	PRJEB10308.ERR982809.26	PRJEB10308	96.26	1.34	3578792	252	24865	14186	51.9504	89.56	0.228249	HQ	g__Acetatifactor	genus	d__Bacteria;p__Firmicutes_A;c__Clostridia;o__Lachnospirales;f__Lachnospiraceae;g__Acetatifactor;s__
MGBC100854	PRJEB10308.ERR982809.27	PRJEB10308	71.31	1.24	2955252	1037	4502	2834	40.5583	65.11	NA	MQ	g__COE1	genus	d__Bacteria;p__Firmicutes_A;c__Clostridia;o__Lachnospirales;f__Lachnospiraceae;g__COE1;s__
MGBC100855	PRJEB10308.ERR982809.28	PRJEB10308	57.59	1.31	2629231	1662	2195	1566	50.0509	51.04	NA	MQ	g__Acetatifactor	genus	d__Bacteria;p__Firmicutes_A;c__Clostridia;o__Lachnospirales;f__Lachnospiraceae;g__Acetatifactor;s__
MGBC100856	PRJEB10308.ERR982809.29	PRJEB10308	89.56	0.77	2417062	207	20086	11664	44.9141	85.71	NA	MQ	g__14-2	genus	d__Bacteria;p__Firmicutes_A;c__Clostridia;o__Lachnospirales;f__Lachnospiraceae;g__14-2;s__
MGBC100857	PRJEB10308.ERR982809.2	PRJEB10308	94.62	0	1652723	323	9109	5097	48.5419	94.62	NA	MQ	g__51-20	genus	d__Bacteria;p__Proteobacteria;c__Alphaproteobacteria;o__RF32;f__CAG-239;g__51-20;s__
MGBC100858	PRJEB10308.ERR982809.30	PRJEB10308	97.04	0.5	3289170	82	85775	40101	51.9452	94.54	0.0551515	HQ	g__CAG-485	genus	d__Bacteria;p__Bacteroidota;c__Bacteroidia;o__Bacteroidales;f__Muribaculaceae;g__CAG-485;s__
MGBC100859	PRJEB10308.ERR982809.31	PRJEB10308	97.16	0.38	2384711	94	46125	25365	50.9545	95.26	0.149939	HQ	s__UBA7173 sp001689485	species	d__Bacteria;p__Bacteroidota;c__Bacteroidia;o__Bacteroidales;f__Muribaculaceae;g__UBA7173;s__UBA7173 sp001689485
MGBC100860	PRJEB10308.ERR982809.32	PRJEB10308	61.6	0.07	1779385	1443	1718	1214	42.3794	61.25	NA	MQ	g__Odoribacter	genus	d__Bacteria;p__Bacteroidota;c__Bacteroidia;o__Bacteroidales;f__Marinifilaceae;g__Odoribacter;s__
MGBC100861	PRJEB10308.ERR982809.3	PRJEB10308	98.58	0.38	4756258	130	71913	36585	41.8327	96.68	0.182459	HQ	s__Phocaeicola vulgatus	species	d__Bacteria;p__Bacteroidota;c__Bacteroidia;o__Bacteroidales;f__Bacteroidaceae;g__Phocaeicola;s__Phocaeicola vulgatus
MGBC100862	PRJEB10308.ERR982809.4	PRJEB10308	90.57	0	2058543	724	4200	2831	29.4154	90.57	NA	MQ	s__Erysipelatoclostridium cocleatum	species	d__Bacteria;p__Firmicutes;c__Bacilli;o__Erysipelotrichales;f__Erysipelatoclostridiaceae;g__Erysipelatoclostridium;s__Erysipelatoclostridium cocleatum
MGBC100863	PRJEB10308.ERR982809.5	PRJEB10308	94.51	0.67	3443395	115	57875	29932	47.5608	91.16	0.156834	HQ	g__1XD8-76	genus	d__Bacteria;p__Firmicutes_A;c__Clostridia;o__Lachnospirales;f__Lachnospiraceae;g__1XD8-76;s__
MGBC100864	PRJEB10308.ERR982809.6	PRJEB10308	94.27	2.11	2917133	599	8101	4852	48.7337	83.72	NA	MQ	g__Paramuribaculum	genus	d__Bacteria;p__Bacteroidota;c__Bacteroidia;o__Bacteroidales;f__Muribaculaceae;g__Paramuribaculum;s__
MGBC100865	PRJEB10308.ERR982809.7	PRJEB10308	93.1	1.15	3559741	79	100977	45052	44.3241	87.35	0.0278248	HQ	f__Lachnospiraceae	family	d__Bacteria;p__Firmicutes_A;c__Clostridia;o__Lachnospirales;f__Lachnospiraceae;g__;s__
MGBC100866	PRJEB10308.ERR982809.8	PRJEB10308	97.96	0	2776666	34	159006	81665	55.4639	97.96	0.0131157	HQ	s__Akkermansia muciniphila	species	d__Bacteria;p__Verrucomicrobiota;c__Verrucomicrobiae;o__Verrucomicrobiales;f__Akkermansiaceae;g__Akkermansia;s__Akkermansia muciniphila
MGBC100867	PRJEB10308.ERR982809.9	PRJEB10308	87.97	0.74	3565783	447	14427	7960	47.6326	84.27	NA	MQ	s__Bacteroides uniformis	species	d__Bacteria;p__Bacteroidota;c__Bacteroidia;o__Bacteroidales;f__Bacteroidaceae;g__Bacteroides;s__Bacteroides uniformis
MGBC100868	PRJEB10308.ERR982810.10	PRJEB10308	99.26	0.87	4487189	113	116272	39670	42.7741	94.91	0.0179236	HQ	s__Phocaeicola sp002493165	species	d__Bacteria;p__Bacteroidota;c__Bacteroidia;o__Bacteroidales;f__Bacteroidaceae;g__Phocaeicola;s__Phocaeicola sp002493165
MGBC100869	PRJEB10308.ERR982810.11	PRJEB10308	78.34	1.25	3486522	1133	4817	3060	47.6857	72.09	NA	MQ	g__CAG-95	genus	d__Bacteria;p__Firmicutes_A;c__Clostridia;o__Lachnospirales;f__Lachnospiraceae;g__CAG-95;s__
MGBC100870	PRJEB10308.ERR982810.12	PRJEB10308	90.67	0.16	1922735	388	7633	4935	57.713	89.87	NA	MQ	s__Alistipes sp002362235	species	d__Bacteria;p__Bacteroidota;c__Bacteroidia;o__Bacteroidales;f__Rikenellaceae;g__Alistipes;s__Alistipes sp002362235
MGBC100871	PRJEB10308.ERR982810.13	PRJEB10308	98.1	0.63	3736505	87	67453	42942	48.1026	94.95	0.0631672	HQ	f__Lachnospiraceae	family	d__Bacteria;p__Firmicutes_A;c__Clostridia;o__Lachnospirales;f__Lachnospiraceae;g__;s__
MGBC100872	PRJEB10308.ERR982810.14	PRJEB10308	86.76	1.44	2527759	642	6089	3922	44.8376	79.56	NA	MQ	g__14-2	genus	d__Bacteria;p__Firmicutes_A;c__Clostridia;o__Lachnospirales;f__Lachnospiraceae;g__14-2;s__
MGBC100873	PRJEB10308.ERR982810.15	PRJEB10308	96.96	0	1747792	193	14898	9047	63.5725	96.96	0.108511	HQ	g__Alistipes	genus	d__Bacteria;p__Bacteroidota;c__Bacteroidia;o__Bacteroidales;f__Rikenellaceae;g__Alistipes;s__
MGBC100874	PRJEB10308.ERR982810.16	PRJEB10308	95.98	1.34	3854396	142	71560	27122	51.698	89.28	0.15764	HQ	g__Acetatifactor	genus	d__Bacteria;p__Firmicutes_A;c__Clostridia;o__Lachnospirales;f__Lachnospiraceae;g__Acetatifactor;s__
MGBC100875	PRJEB10308.ERR982810.17	PRJEB10308	94.15	0.08	2288342	228	15273	10027	51.2254	93.75	0.0975993	HQ	s__UBA7173 sp001689485	species	d__Bacteria;p__Bacteroidota;c__Bacteroidia;o__Bacteroidales;f__Muribaculaceae;g__UBA7173;s__UBA7173 sp001689485
MGBC100876	PRJEB10308.ERR982810.18	PRJEB10308	95.72	0	3364711	132	42053	25488	45.1954	95.72	0.0562357	HQ	s__Kineothrix sp000403275	species	d__Bacteria;p__Firmicutes_A;c__Clostridia;o__Lachnospirales;f__Lachnospiraceae;g__Kineothrix;s__Kineothrix sp000403275
MGBC100877	PRJEB10308.ERR982810.19	PRJEB10308	95.77	2.7	3844713	354	20268	10850	50.0869	82.27	0.606364	HQ	g__Acetatifactor	genus	d__Bacteria;p__Firmicutes_A;c__Clostridia;o__Lachnospirales;f__Lachnospiraceae;g__Acetatifactor;s__
MGBC100878	PRJEB10308.ERR982810.1	PRJEB10308	82.97	0.86	3222602	785	6283	4093	45.2562	78.67	NA	MQ	g__Kineothrix	genus	d__Bacteria;p__Firmicutes_A;c__Clostridia;o__Lachnospirales;f__Lachnospiraceae;g__Kineothrix;s__
MGBC100879	PRJEB10308.ERR982810.20	PRJEB10308	72.78	0.59	3040640	1650	2669	1824	57.2711	69.83	NA	MQ	g__Mailhella	genus	d__Bacteria;p__Desulfobacterota;c__Desulfovibrionia;o__Desulfovibrionales;f__Desulfovibrionaceae;g__Mailhella;s__
MGBC100880	PRJEB10308.ERR982810.23	PRJEB10308	97.85	0	2811348	181	27565	15520	41.6742	97.85	0.0437109	HQ	g__Odoribacter	genus	d__Bacteria;p__Bacteroidota;c__Bacteroidia;o__Bacteroidales;f__Marinifilaceae;g__Odoribacter;s__
MGBC100881	PRJEB10308.ERR982810.24	PRJEB10308	99.08	0.69	2031527	281	11969	7220	38.7565	95.63	0.125156	HQ	s__Limosilactobacillus reuteri	species	d__Bacteria;p__Firmicutes;c__Bacilli;o__Lactobacillales;f__Lactobacillaceae;g__Limosilactobacillus;s__Limosilactobacillus reuteri
MGBC100882	PRJEB10308.ERR982810.25	PRJEB10308	96.43	0.48	2683754	70	68444	38332	48.3994	94.03	0.00672253	HQ	s__RC9 sp002298075	species	d__Bacteria;p__Bacteroidota;c__Bacteroidia;o__Bacteroidales;f__UBA932;g__RC9;s__RC9 sp002298075
MGBC100883	PRJEB10308.ERR982810.26	PRJEB10308	70.4	0.13	1864428	697	4166	2660	59.8378	69.75	NA	MQ	g__Angelakisella	genus	d__Bacteria;p__Firmicutes_A;c__Clostridia;o__Oscillospirales;f__Ruminococcaceae;g__Angelakisella;s__
MGBC100884	PRJEB10308.ERR982810.27	PRJEB10308	62.11	0.35	2116365	1336	2383	1562	62.0336	60.36	NA	MQ	g__Bilophila	genus	d__Bacteria;p__Desulfobacterota;c__Desulfovibrionia;o__Desulfovibrionales;f__Desulfovibrionaceae;g__Bilophila;s__
MGBC100885	PRJEB10308.ERR982810.28	PRJEB10308	66.68	1.46	1933118	813	3456	2362	48.9191	59.38	NA	MQ	g__Dorea	genus	d__Bacteria;p__Firmicutes_A;c__Clostridia;o__Lachnospirales;f__Lachnospiraceae;g__Dorea;s__
MGBC100886	PRJEB10308.ERR982810.29	PRJEB10308	55.5	0.24	1563632	1300	1634	1187	49.9927	54.3	NA	MQ	g__Anaerotignum	genus	d__Bacteria;p__Firmicutes_A;c__Clostridia;o__Lachnospirales;f__Anaerotignaceae;g__Anaerotignum;s__
MGBC100887	PRJEB10308.ERR982810.2	PRJEB10308	91.8	0.97	2723709	342	12597	7953	47.7622	86.95	0.450071	HQ	g__1XD42-69	genus	d__Bacteria;p__Firmicutes_A;c__Clostridia;o__Lachnospirales;f__Lachnospiraceae;g__1XD42-69;s__
MGBC100888	PRJEB10308.ERR982810.4	PRJEB10308	84.78	1.46	3263272	640	8253	5084	52.5452	77.48	NA	MQ	s__Acetatifactor sp003612485	species	d__Bacteria;p__Firmicutes_A;c__Clostridia;o__Lachnospirales;f__Lachnospiraceae;g__Acetatifactor;s__Acetatifactor sp003612485
MGBC100889	PRJEB10308.ERR982810.5	PRJEB10308	86.89	0.48	2477988	848	4574	2905	49.1995	84.49	NA	MQ	s__Duncaniella sp002492665	species	d__Bacteria;p__Bacteroidota;c__Bacteroidia;o__Bacteroidales;f__Muribaculaceae;g__Duncaniella;s__Duncaniella sp002492665
MGBC100890	PRJEB10308.ERR982810.6	PRJEB10308	96.07	0.48	2928647	145	42838	20189	45.4495	93.67	0.16424	HQ	g__1XD42-69	genus	d__Bacteria;p__Firmicutes_A;c__Clostridia;o__Lachnospirales;f__Lachnospiraceae;g__1XD42-69;s__
MGBC100891	PRJEB10308.ERR982810.7	PRJEB10308	89.3	1.51	2052656	553	6134	3694	52.4473	81.75	NA	MQ	s__CAG-485 sp002361155	species	d__Bacteria;p__Bacteroidota;c__Bacteroidia;o__Bacteroidales;f__Muribaculaceae;g__CAG-485;s__CAG-485 sp002361155
MGBC100892	PRJEB10308.ERR982810.8	PRJEB10308	98.19	0	1793897	176	21561	10188	34.507	98.19	0.0263493	HQ	s__Lactobacillus johnsonii	species	d__Bacteria;p__Firmicutes;c__Bacilli;o__Lactobacillales;f__Lactobacillaceae;g__Lactobacillus;s__Lactobacillus johnsonii
MGBC100893	PRJEB10308.ERR982810.9	PRJEB10308	99.48	0	1986390	128	24359	15513	40.2957	99.48	0.0340152	HQ	s__Ligilactobacillus murinus	species	d__Bacteria;p__Firmicutes;c__Bacilli;o__Lactobacillales;f__Lactobacillaceae;g__Ligilactobacillus;s__Ligilactobacillus murinus
MGBC100894	PRJEB10308.ERR982811.10	PRJEB10308	98.88	1.12	4329833	73	116010	59292	42.9073	93.28	0.0107008	HQ	s__Phocaeicola sp002493165	species	d__Bacteria;p__Bacteroidota;c__Bacteroidia;o__Bacteroidales;f__Bacteroidaceae;g__Phocaeicola;s__Phocaeicola sp002493165
MGBC100895	PRJEB10308.ERR982811.11	PRJEB10308	93.31	0.19	2587234	404	10249	6391	44.6993	92.36	0.258374	HQ	g__14-2	genus	d__Bacteria;p__Firmicutes_A;c__Clostridia;o__Lachnospirales;f__Lachnospiraceae;g__14-2;s__
MGBC100896	PRJEB10308.ERR982811.12	PRJEB10308	82.07	0.59	3119741	1201	3826	2583	57.2028	79.12	NA	MQ	g__Mailhella	genus	d__Bacteria;p__Desulfobacterota;c__Desulfovibrionia;o__Desulfovibrionales;f__Desulfovibrionaceae;g__Mailhella;s__
MGBC100897	PRJEB10308.ERR982811.13	PRJEB10308	91.65	0.63	3269759	569	9048	5733	48.5504	88.5	NA	MQ	f__Lachnospiraceae	family	d__Bacteria;p__Firmicutes_A;c__Clostridia;o__Lachnospirales;f__Lachnospiraceae;g__;s__
MGBC100898	PRJEB10308.ERR982811.15	PRJEB10308	83.08	1.4	2121538	710	4940	2969	49.473	76.08	NA	MQ	s__Duncaniella sp002492665	species	d__Bacteria;p__Bacteroidota;c__Bacteroidia;o__Bacteroidales;f__Muribaculaceae;g__Duncaniella;s__Duncaniella sp002492665
MGBC100899	PRJEB10308.ERR982811.16	PRJEB10308	87.77	1.58	2729512	433	9651	6297	61.5356	79.87	NA	MQ	f__Oscillospiraceae	family	d__Bacteria;p__Firmicutes_A;c__Clostridia;o__Oscillospirales;f__Oscillospiraceae;g__;s__
MGBC100900	PRJEB10308.ERR982811.17	PRJEB10308	88.01	2.58	2891995	503	9498	5733	52.608	75.11	NA	MQ	g__Acetatifactor	genus	d__Bacteria;p__Firmicutes_A;c__Clostridia;o__Lachnospirales;f__Lachnospiraceae;g__Acetatifactor;s__
MGBC100901	PRJEB10308.ERR982811.18	PRJEB10308	71.2	3.78	3488913	1359	3875	2553	56.853	52.3	NA	MQ	g__Acetatifactor	genus	d__Bacteria;p__Firmicutes_A;c__Clostridia;o__Lachnospirales;f__Lachnospiraceae;g__Acetatifactor;s__
MGBC100902	PRJEB10308.ERR982811.19	PRJEB10308	98.11	2.29	2253405	156	22410	14438	54.7258	86.66	0.0716017	HQ	s__Faecalibaculum rodentium	species	d__Bacteria;p__Firmicutes;c__Bacilli;o__Erysipelotrichales;f__Erysipelotrichaceae;g__Faecalibaculum;s__Faecalibaculum rodentium
MGBC100903	PRJEB10308.ERR982811.1	PRJEB10308	95.46	0.57	3384945	120	44129	28205	45.1493	92.61	0.0270693	HQ	s__Kineothrix sp000403275	species	d__Bacteria;p__Firmicutes_A;c__Clostridia;o__Lachnospirales;f__Lachnospiraceae;g__Kineothrix;s__Kineothrix sp000403275
MGBC100904	PRJEB10308.ERR982811.20	PRJEB10308	66.94	1.32	1839863	1087	2529	1673	54.6972	60.34	NA	MQ	g__CAG-873	genus	d__Bacteria;p__Bacteroidota;c__Bacteroidia;o__Bacteroidales;f__Muribaculaceae;g__CAG-873;s__
MGBC100905	PRJEB10308.ERR982811.22	PRJEB10308	90.72	1.02	2278571	470	7652	4834	51.1401	85.62	NA	MQ	s__UBA7173 sp001689485	species	d__Bacteria;p__Bacteroidota;c__Bacteroidia;o__Bacteroidales;f__Muribaculaceae;g__UBA7173;s__UBA7173 sp001689485
MGBC100906	PRJEB10308.ERR982811.23	PRJEB10308	66.33	2.76	1112139	504	3308	2191	35.0815	52.53	NA	MQ	s__Lactobacillus johnsonii	species	d__Bacteria;p__Firmicutes;c__Bacilli;o__Lactobacillales;f__Lactobacillaceae;g__Lactobacillus;s__Lactobacillus johnsonii
MGBC100907	PRJEB10308.ERR982811.24	PRJEB10308	66.3	0	1396871	871	2316	1587	59.1954	66.3	NA	MQ	g__Angelakisella	genus	d__Bacteria;p__Firmicutes_A;c__Clostridia;o__Oscillospirales;f__Ruminococcaceae;g__Angelakisella;s__
MGBC100908	PRJEB10308.ERR982811.25	PRJEB10308	96.43	0.26	1887837	507	5904	3711	40.5509	95.13	NA	MQ	s__Ligilactobacillus murinus	species	d__Bacteria;p__Firmicutes;c__Bacilli;o__Lactobacillales;f__Lactobacillaceae;g__Ligilactobacillus;s__Ligilactobacillus murinus
MGBC100909	PRJEB10308.ERR982811.26	PRJEB10308	87.01	1.69	4284925	602	11525	7101	42.2472	78.56	NA	MQ	s__Phocaeicola vulgatus	species	d__Bacteria;p__Bacteroidota;c__Bacteroidia;o__Bacteroidales;f__Bacteroidaceae;g__Phocaeicola;s__Phocaeicola vulgatus
MGBC100910	PRJEB10308.ERR982811.27	PRJEB10308	87.95	1.18	1994430	719	4476	2755	56.9889	82.05	NA	MQ	s__Alistipes sp002362235	species	d__Bacteria;p__Bacteroidota;c__Bacteroidia;o__Bacteroidales;f__Rikenellaceae;g__Alistipes;s__Alistipes sp002362235
MGBC100911	PRJEB10308.ERR982811.2	PRJEB10308	95.16	0	2702229	200	26410	13498	41.5729	95.16	0.0517024	HQ	g__Odoribacter	genus	d__Bacteria;p__Bacteroidota;c__Bacteroidia;o__Bacteroidales;f__Marinifilaceae;g__Odoribacter;s__
MGBC100912	PRJEB10308.ERR982811.3	PRJEB10308	74	2.65	2817691	1114	3809	2510	49.039	60.75	NA	MQ	g__1XD8-76	genus	d__Bacteria;p__Firmicutes_A;c__Clostridia;o__Lachnospirales;f__Lachnospiraceae;g__1XD8-76;s__
MGBC100913	PRJEB10308.ERR982811.4	PRJEB10308	67.63	0.19	2023723	380	9056	5311	48.2798	66.68	NA	MQ	g__Dorea	genus	d__Bacteria;p__Firmicutes_A;c__Clostridia;o__Lachnospirales;f__Lachnospiraceae;g__Dorea;s__
MGBC100914	PRJEB10308.ERR982811.5	PRJEB10308	97.96	0	2777466	31	132512	89590	55.4517	97.96	0.00931664	HQ	s__Akkermansia muciniphila	species	d__Bacteria;p__Verrucomicrobiota;c__Verrucomicrobiae;o__Verrucomicrobiales;f__Akkermansiaceae;g__Akkermansia;s__Akkermansia muciniphila
MGBC100915	PRJEB10308.ERR982811.6	PRJEB10308	96.43	0.48	2891913	160	62418	18070	48.4048	94.03	0.0384746	HQ	s__RC9 sp002298075	species	d__Bacteria;p__Bacteroidota;c__Bacteroidia;o__Bacteroidales;f__UBA932;g__RC9;s__RC9 sp002298075
MGBC100916	PRJEB10308.ERR982811.7	PRJEB10308	92.34	0.57	3652163	95	83904	38437	51.637	89.49	0.0933715	HQ	g__Acetatifactor	genus	d__Bacteria;p__Firmicutes_A;c__Clostridia;o__Lachnospirales;f__Lachnospiraceae;g__Acetatifactor;s__
MGBC100917	PRJEB10308.ERR982811.8	PRJEB10308	91.51	1.92	1696086	395	6833	4277	63.8196	81.91	NA	MQ	g__Alistipes	genus	d__Bacteria;p__Bacteroidota;c__Bacteroidia;o__Bacteroidales;f__Rikenellaceae;g__Alistipes;s__
MGBC100918	PRJEB10308.ERR982811.9	PRJEB10308	88.31	1.08	2434321	440	9145	5519	46.2139	82.91	NA	MQ	g__1XD42-69	genus	d__Bacteria;p__Firmicutes_A;c__Clostridia;o__Lachnospirales;f__Lachnospiraceae;g__1XD42-69;s__
MGBC100919	PRJEB10308.ERR982812.10	PRJEB10308	85.6	0.63	2081554	375	9489	5536	41.4797	82.45	NA	MQ	g__An181	genus	d__Bacteria;p__Firmicutes_A;c__Clostridia;o__Lachnospirales;f__Lachnospiraceae;g__An181;s__
MGBC100920	PRJEB10308.ERR982812.11	PRJEB10308	99.26	1.19	4358873	73	131485	59650	42.9144	93.31	0.010586	HQ	s__Phocaeicola sp002493165	species	d__Bacteria;p__Bacteroidota;c__Bacteroidia;o__Bacteroidales;f__Bacteroidaceae;g__Phocaeicola;s__Phocaeicola sp002493165
MGBC100921	PRJEB10308.ERR982812.12	PRJEB10308	95.23	0	1590173	406	6151	3909	34.1244	95.23	NA	MQ	f__UBA3700	family	d__Bacteria;p__Firmicutes_A;c__Clostridia_A;o__Christensenellales;f__UBA3700;g__;s__
MGBC100922	PRJEB10308.ERR982812.13	PRJEB10308	96.43	0.48	2601544	80	54160	32515	48.5096	94.03	0.0254238	HQ	s__RC9 sp002298075	species	d__Bacteria;p__Bacteroidota;c__Bacteroidia;o__Bacteroidales;f__UBA932;g__RC9;s__RC9 sp002298075
MGBC100923	PRJEB10308.ERR982812.14	PRJEB10308	99.48	0.52	1995258	164	19990	12160	40.2001	96.88	0.0259287	HQ	s__Ligilactobacillus murinus	species	d__Bacteria;p__Firmicutes;c__Bacilli;o__Lactobacillales;f__Lactobacillaceae;g__Ligilactobacillus;s__Ligilactobacillus murinus
MGBC100924	PRJEB10308.ERR982812.15	PRJEB10308	96.95	0.88	3287856	64	95790	51369	51.9257	92.55	0.0476603	HQ	g__CAG-485	genus	d__Bacteria;p__Bacteroidota;c__Bacteroidia;o__Bacteroidales;f__Muribaculaceae;g__CAG-485;s__
MGBC100925	PRJEB10308.ERR982812.16	PRJEB10308	93.1	1.15	3492735	60	101465	58210	44.1632	87.35	0.0214052	HQ	f__Lachnospiraceae	family	d__Bacteria;p__Firmicutes_A;c__Clostridia;o__Lachnospirales;f__Lachnospiraceae;g__;s__
MGBC100926	PRJEB10308.ERR982812.17	PRJEB10308	81.44	0.84	2168120	255	13375	8489	45.3065	77.24	NA	MQ	g__14-2	genus	d__Bacteria;p__Firmicutes_A;c__Clostridia;o__Lachnospirales;f__Lachnospiraceae;g__14-2;s__
MGBC100927	PRJEB10308.ERR982812.18	PRJEB10308	98.68	0.5	2707572	127	48523	21262	50.7514	96.18	0.175142	HQ	s__UBA7173 sp001689485	species	d__Bacteria;p__Bacteroidota;c__Bacteroidia;o__Bacteroidales;f__Muribaculaceae;g__UBA7173;s__UBA7173 sp001689485
MGBC100928	PRJEB10308.ERR982812.19	PRJEB10308	92.46	0	4234449	154	45917	27493	41.8952	92.46	0.295048	HQ	s__Phocaeicola vulgatus	species	d__Bacteria;p__Bacteroidota;c__Bacteroidia;o__Bacteroidales;f__Bacteroidaceae;g__Phocaeicola;s__Phocaeicola vulgatus
MGBC100929	PRJEB10308.ERR982812.1	PRJEB10308	98.28	0.67	3862075	124	65718	31137	47.415	94.93	0.113259	HQ	g__1XD8-76	genus	d__Bacteria;p__Firmicutes_A;c__Clostridia;o__Lachnospirales;f__Lachnospiraceae;g__1XD8-76;s__
MGBC100930	PRJEB10308.ERR982812.20	PRJEB10308	85.87	1.02	2549167	126	35551	20223	44.0436	80.77	NA	MQ	g__UBA7185	genus	d__Bacteria;p__Firmicutes_B;c__Peptococcia;o__Peptococcales;f__Peptococcaceae;g__UBA7185;s__
MGBC100931	PRJEB10308.ERR982812.21	PRJEB10308	95.66	0	3828747	208	39528	18406	45.0925	95.66	0.164218	HQ	s__Kineothrix sp000403275	species	d__Bacteria;p__Firmicutes_A;c__Clostridia;o__Lachnospirales;f__Lachnospiraceae;g__Kineothrix;s__Kineothrix sp000403275
MGBC100932	PRJEB10308.ERR982812.22	PRJEB10308	89.61	0	2072164	318	11505	6497	52.3538	89.61	NA	MQ	s__CAG-485 sp002361155	species	d__Bacteria;p__Bacteroidota;c__Bacteroidia;o__Bacteroidales;f__Muribaculaceae;g__CAG-485;s__CAG-485 sp002361155
MGBC100933	PRJEB10308.ERR982812.23	PRJEB10308	87.09	0.97	2656562	573	7728	4619	52.0825	82.24	NA	MQ	g__CAG-873	genus	d__Bacteria;p__Bacteroidota;c__Bacteroidia;o__Bacteroidales;f__Muribaculaceae;g__CAG-873;s__
MGBC100934	PRJEB10308.ERR982812.24	PRJEB10308	88.46	0.16	1922377	763	4080	2500	57.0379	87.66	NA	MQ	s__Alistipes sp002362235	species	d__Bacteria;p__Bacteroidota;c__Bacteroidia;o__Bacteroidales;f__Rikenellaceae;g__Alistipes;s__Alistipes sp002362235
MGBC100935	PRJEB10308.ERR982812.25	PRJEB10308	91.73	1.37	2582035	689	6004	3730	43.4497	84.88	NA	MQ	g__1XD42-69	genus	d__Bacteria;p__Firmicutes_A;c__Clostridia;o__Lachnospirales;f__Lachnospiraceae;g__1XD42-69;s__
MGBC100936	PRJEB10308.ERR982812.26	PRJEB10308	65.53	2.59	2801481	1383	3010	2009	47.5081	52.58	NA	MQ	s__COE1 sp000403215	species	d__Bacteria;p__Firmicutes_A;c__Clostridia;o__Lachnospirales;f__Lachnospiraceae;g__COE1;s__COE1 sp000403215
MGBC100937	PRJEB10308.ERR982812.27	PRJEB10308	61.34	0.27	1929467	1003	2701	1911	34.9272	59.99	NA	MQ	f__Lachnospiraceae	family	d__Bacteria;p__Firmicutes_A;c__Clostridia;o__Lachnospirales;f__Lachnospiraceae;g__;s__
MGBC100938	PRJEB10308.ERR982812.2	PRJEB10308	87.09	0	3351304	738	7463	4524	47.6798	87.09	NA	MQ	s__Bacteroides uniformis	species	d__Bacteria;p__Bacteroidota;c__Bacteroidia;o__Bacteroidales;f__Bacteroidaceae;g__Bacteroides;s__Bacteroides uniformis
MGBC100939	PRJEB10308.ERR982812.3	PRJEB10308	93.01	0	1723789	422	6436	4070	48.5585	93.01	NA	MQ	g__51-20	genus	d__Bacteria;p__Proteobacteria;c__Alphaproteobacteria;o__RF32;f__CAG-239;g__51-20;s__
MGBC100940	PRJEB10308.ERR982812.4	PRJEB10308	98.11	2.29	2368950	184	28679	12864	54.8343	86.66	0.0811606	HQ	s__Faecalibaculum rodentium	species	d__Bacteria;p__Firmicutes;c__Bacilli;o__Erysipelotrichales;f__Erysipelotrichaceae;g__Faecalibaculum;s__Faecalibaculum rodentium
MGBC100941	PRJEB10308.ERR982812.5	PRJEB10308	86.68	0.38	2217067	113	34825	19610	50.6231	84.78	NA	MQ	g__Paramuribaculum	genus	d__Bacteria;p__Bacteroidota;c__Bacteroidia;o__Bacteroidales;f__Muribaculaceae;g__Paramuribaculum;s__
MGBC100942	PRJEB10308.ERR982812.6	PRJEB10308	94.84	1.32	2906354	158	29144	18393	51.4331	88.24	0.0236151	HQ	s__UBA7173 sp001915385	species	d__Bacteria;p__Bacteroidota;c__Bacteroidia;o__Bacteroidales;f__Muribaculaceae;g__UBA7173;s__UBA7173 sp001915385
MGBC100943	PRJEB10308.ERR982812.8	PRJEB10308	78.22	1.93	2550222	986	4227	2569	40.8748	68.57	NA	MQ	s__CAG-95 sp000403495	species	d__Bacteria;p__Firmicutes_A;c__Clostridia;o__Lachnospirales;f__Lachnospiraceae;g__CAG-95;s__CAG-95 sp000403495
MGBC100944	PRJEB10308.ERR982812.9	PRJEB10308	97.96	0	2730507	41	128891	66594	55.6031	97.96	0.0126886	HQ	s__Akkermansia muciniphila	species	d__Bacteria;p__Verrucomicrobiota;c__Verrucomicrobiae;o__Verrucomicrobiales;f__Akkermansiaceae;g__Akkermansia;s__Akkermansia muciniphila
MGBC100945	PRJEB10308.ERR982813.10	PRJEB10308	92.33	3.2	3251640	192	33150	16921	48.0479	76.33	0.355876	HQ	s__Dorea sp000403455	species	d__Bacteria;p__Firmicutes_A;c__Clostridia;o__Lachnospirales;f__Lachnospiraceae;g__Dorea;s__Dorea sp000403455
MGBC100946	PRJEB10308.ERR982813.11	PRJEB10308	88.49	0.64	2927537	1389	3369	2090	61.8038	85.29	NA	MQ	g__Bilophila	genus	d__Bacteria;p__Desulfobacterota;c__Desulfovibrionia;o__Desulfovibrionales;f__Desulfovibrionaceae;g__Bilophila;s__
MGBC100947	PRJEB10308.ERR982813.12	PRJEB10308	67.2	2.05	2887752	1105	3727	2600	57.3823	56.95	NA	MQ	g__Acetatifactor	genus	d__Bacteria;p__Firmicutes_A;c__Clostridia;o__Lachnospirales;f__Lachnospiraceae;g__Acetatifactor;s__
MGBC100948	PRJEB10308.ERR982813.13	PRJEB10308	63.53	0.58	2068904	1025	3079	2002	48.5765	60.63	NA	MQ	g__Dorea	genus	d__Bacteria;p__Firmicutes_A;c__Clostridia;o__Lachnospirales;f__Lachnospiraceae;g__Dorea;s__
MGBC100949	PRJEB10308.ERR982813.14	PRJEB10308	85.74	0.17	2396248	892	4138	2667	49.6249	84.89	NA	MQ	g__Anaerotignum	genus	d__Bacteria;p__Firmicutes_A;c__Clostridia;o__Lachnospirales;f__Anaerotignaceae;g__Anaerotignum;s__
MGBC100950	PRJEB10308.ERR982813.15	PRJEB10308	96.94	0.63	3370270	101	55462	33358	48.4953	93.79	0.115772	HQ	f__Lachnospiraceae	family	d__Bacteria;p__Firmicutes_A;c__Clostridia;o__Lachnospirales;f__Lachnospiraceae;g__;s__
MGBC100951	PRJEB10308.ERR982813.16	PRJEB10308	96.43	0.48	2741591	82	67757	33430	48.2501	94.03	0.00929281	HQ	s__RC9 sp002298075	species	d__Bacteria;p__Bacteroidota;c__Bacteroidia;o__Bacteroidales;f__UBA932;g__RC9;s__RC9 sp002298075
MGBC100952	PRJEB10308.ERR982813.17	PRJEB10308	95.05	0	2827512	94	45858	30075	45.4752	95.05	0.1586	HQ	g__1XD42-69	genus	d__Bacteria;p__Firmicutes_A;c__Clostridia;o__Lachnospirales;f__Lachnospiraceae;g__1XD42-69;s__
MGBC100953	PRJEB10308.ERR982813.18	PRJEB10308	71.03	0.58	2678220	992	3894	2682	48.8238	68.13	NA	MQ	g__Dorea	genus	d__Bacteria;p__Firmicutes_A;c__Clostridia;o__Lachnospirales;f__Lachnospiraceae;g__Dorea;s__
MGBC100954	PRJEB10308.ERR982813.19	PRJEB10308	99.06	0	2859604	390	12145	7321	37.4565	99.06	0.0601853	HQ	s__Enterococcus faecalis	species	d__Bacteria;p__Firmicutes;c__Bacilli;o__Lactobacillales;f__Enterococcaceae;g__Enterococcus;s__Enterococcus faecalis
MGBC100955	PRJEB10308.ERR982813.1	PRJEB10308	89.17	1.72	3368228	664	7970	5058	50.6531	80.57	NA	MQ	g__Acetatifactor	genus	d__Bacteria;p__Firmicutes_A;c__Clostridia;o__Lachnospirales;f__Lachnospiraceae;g__Acetatifactor;s__
MGBC100956	PRJEB10308.ERR982813.20	PRJEB10308	81.66	2.05	2681180	206	24084	13006	47.91	71.41	NA	MQ	g__Dorea	genus	d__Bacteria;p__Firmicutes_A;c__Clostridia;o__Lachnospirales;f__Lachnospiraceae;g__Dorea;s__
MGBC100957	PRJEB10308.ERR982813.21	PRJEB10308	57.68	0.34	2254599	232	13458	9713	58.7185	55.98	NA	MQ	f__Oscillospiraceae	family	d__Bacteria;p__Firmicutes_A;c__Clostridia;o__Oscillospirales;f__Oscillospiraceae;g__;s__
MGBC100958	PRJEB10308.ERR982813.22	PRJEB10308	82.3	2.47	2795238	790	5810	3524	46.1977	69.95	NA	MQ	s__14-2 sp000403845	species	d__Bacteria;p__Firmicutes_A;c__Clostridia;o__Lachnospirales;f__Lachnospiraceae;g__14-2;s__14-2 sp000403845
MGBC100959	PRJEB10308.ERR982813.23	PRJEB10308	57.93	0	1504862	1255	1606	1182	51.3436	57.93	NA	MQ	s__UBA7173 sp001689485	species	d__Bacteria;p__Bacteroidota;c__Bacteroidia;o__Bacteroidales;f__Muribaculaceae;g__UBA7173;s__UBA7173 sp001689485
MGBC100960	PRJEB10308.ERR982813.2	PRJEB10308	94.69	0.19	2809447	154	33731	18232	44.3908	93.74	0.189143	HQ	g__14-2	genus	d__Bacteria;p__Firmicutes_A;c__Clostridia;o__Lachnospirales;f__Lachnospiraceae;g__14-2;s__
MGBC100961	PRJEB10308.ERR982813.3	PRJEB10308	97.96	0	2750373	54	89764	50917	55.5898	97.96	0.0141038	HQ	s__Akkermansia muciniphila	species	d__Bacteria;p__Verrucomicrobiota;c__Verrucomicrobiae;o__Verrucomicrobiales;f__Akkermansiaceae;g__Akkermansia;s__Akkermansia muciniphila
MGBC100962	PRJEB10308.ERR982813.4	PRJEB10308	67.27	1.34	2870754	194	38980	14783	51.7161	60.57	NA	MQ	g__Acetatifactor	genus	d__Bacteria;p__Firmicutes_A;c__Clostridia;o__Lachnospirales;f__Lachnospiraceae;g__Acetatifactor;s__
MGBC100963	PRJEB10308.ERR982813.5	PRJEB10308	99.48	0.52	2056295	152	29112	13511	40.1534	96.88	0.0209559	HQ	s__Ligilactobacillus murinus	species	d__Bacteria;p__Firmicutes;c__Bacilli;o__Lactobacillales;f__Lactobacillaceae;g__Ligilactobacillus;s__Ligilactobacillus murinus
MGBC100964	PRJEB10308.ERR982813.6	PRJEB10308	73.83	0.67	1975391	1000	2914	1959	45.5356	70.48	NA	MQ	g__Eubacterium_F	genus	d__Bacteria;p__Firmicutes_A;c__Clostridia;o__Lachnospirales;f__Lachnospiraceae;g__Eubacterium_F;s__
MGBC100965	PRJEB10308.ERR982813.7	PRJEB10308	95.98	0.57	3538954	118	58058	29988	45.1522	93.13	0.0250447	HQ	s__Kineothrix sp000403275	species	d__Bacteria;p__Firmicutes_A;c__Clostridia;o__Lachnospirales;f__Lachnospiraceae;g__Kineothrix;s__Kineothrix sp000403275
MGBC100966	PRJEB10308.ERR982813.8	PRJEB10308	83.16	1.09	3719858	2296	2469	1601	51.1016	77.71	NA	MQ	s__Escherichia coli	species	d__Bacteria;p__Proteobacteria;c__Gammaproteobacteria;o__Enterobacterales;f__Enterobacteriaceae;g__Escherichia;s__Escherichia coli
MGBC100967	PRJEB10308.ERR982813.9	PRJEB10308	94.17	0.27	2817176	438	10993	6418	47.6224	92.82	0.580462	HQ	g__1XD42-69	genus	d__Bacteria;p__Firmicutes_A;c__Clostridia;o__Lachnospirales;f__Lachnospiraceae;g__1XD42-69;s__
MGBC100968	PRJEB10308.ERR982814.11	PRJEB10308	98.59	0.75	4552285	130	64886	35015	41.8177	94.84	0.162928	HQ	s__Phocaeicola vulgatus	species	d__Bacteria;p__Bacteroidota;c__Bacteroidia;o__Bacteroidales;f__Bacteroidaceae;g__Phocaeicola;s__Phocaeicola vulgatus
MGBC100969	PRJEB10308.ERR982814.12	PRJEB10308	72.72	2.34	2477563	1015	4012	2424	49.2989	61.02	NA	MQ	g__Dorea	genus	d__Bacteria;p__Firmicutes_A;c__Clostridia;o__Lachnospirales;f__Lachnospiraceae;g__Dorea;s__
MGBC100970	PRJEB10308.ERR982814.13	PRJEB10308	75.08	0	4194957	2048	3061	2032	46.3137	75.08	NA	MQ	g__CAG-95	genus	d__Bacteria;p__Firmicutes_A;c__Clostridia;o__Lachnospirales;f__Lachnospiraceae;g__CAG-95;s__
MGBC100971	PRJEB10308.ERR982814.14	PRJEB10308	99.46	0	3132373	300	20527	10427	42.0317	99.46	0.156448	HQ	g__Odoribacter	genus	d__Bacteria;p__Bacteroidota;c__Bacteroidia;o__Bacteroidales;f__Marinifilaceae;g__Odoribacter;s__
MGBC100972	PRJEB10308.ERR982814.15	PRJEB10308	83.44	0.38	2159645	113	36781	19097	50.7451	81.54	NA	MQ	g__Paramuribaculum	genus	d__Bacteria;p__Bacteroidota;c__Bacteroidia;o__Bacteroidales;f__Muribaculaceae;g__Paramuribaculum;s__
MGBC100973	PRJEB10308.ERR982814.16	PRJEB10308	95.13	0.38	2393836	322	12122	7419	50.8472	93.23	0.186629	HQ	s__UBA7173 sp001689485	species	d__Bacteria;p__Bacteroidota;c__Bacteroidia;o__Bacteroidales;f__Muribaculaceae;g__UBA7173;s__UBA7173 sp001689485
MGBC100974	PRJEB10308.ERR982814.17	PRJEB10308	67.24	0	1299420	581	3359	2211	63.6635	67.24	NA	MQ	g__Alistipes	genus	d__Bacteria;p__Bacteroidota;c__Bacteroidia;o__Bacteroidales;f__Rikenellaceae;g__Alistipes;s__
MGBC100975	PRJEB10308.ERR982814.18	PRJEB10308	96.43	0.48	2742704	88	65103	31159	48.2626	94.03	0.0115361	HQ	s__RC9 sp002298075	species	d__Bacteria;p__Bacteroidota;c__Bacteroidia;o__Bacteroidales;f__UBA932;g__RC9;s__RC9 sp002298075
MGBC100976	PRJEB10308.ERR982814.1	PRJEB10308	73.58	0	1438056	645	3058	2216	30.0392	73.58	NA	MQ	s__Erysipelatoclostridium cocleatum	species	d__Bacteria;p__Firmicutes;c__Bacilli;o__Erysipelotrichales;f__Erysipelatoclostridiaceae;g__Erysipelatoclostridium;s__Erysipelatoclostridium cocleatum
MGBC100977	PRJEB10308.ERR982814.20	PRJEB10308	95.95	0.16	2078899	199	16920	10423	57.425	95.15	0.151663	HQ	s__Alistipes sp002362235	species	d__Bacteria;p__Bacteroidota;c__Bacteroidia;o__Bacteroidales;f__Rikenellaceae;g__Alistipes;s__Alistipes sp002362235
MGBC100978	PRJEB10308.ERR982814.21	PRJEB10308	93.61	0.19	2840146	225	30810	12614	44.3796	92.66	0.132831	HQ	g__14-2	genus	d__Bacteria;p__Firmicutes_A;c__Clostridia;o__Lachnospirales;f__Lachnospiraceae;g__14-2;s__
MGBC100979	PRJEB10308.ERR982814.22	PRJEB10308	79.44	0.38	2127411	850	4074	2481	49.3606	77.54	NA	MQ	s__Duncaniella sp002492665	species	d__Bacteria;p__Bacteroidota;c__Bacteroidia;o__Bacteroidales;f__Muribaculaceae;g__Duncaniella;s__Duncaniella sp002492665
MGBC100980	PRJEB10308.ERR982814.23	PRJEB10308	58.87	1.75	1787028	1329	1914	1321	48.4704	50.12	NA	MQ	g__Dorea	genus	d__Bacteria;p__Firmicutes_A;c__Clostridia;o__Lachnospirales;f__Lachnospiraceae;g__Dorea;s__
MGBC100981	PRJEB10308.ERR982814.24	PRJEB10308	94.54	0	3455535	812	7024	4237	61.6636	94.54	NA	MQ	g__Bilophila	genus	d__Bacteria;p__Desulfobacterota;c__Desulfovibrionia;o__Desulfovibrionales;f__Desulfovibrionaceae;g__Bilophila;s__
MGBC100982	PRJEB10308.ERR982814.26	PRJEB10308	88.37	0.75	2202116	439	7940	4996	52.1347	84.62	NA	MQ	s__CAG-485 sp002361155	species	d__Bacteria;p__Bacteroidota;c__Bacteroidia;o__Bacteroidales;f__Muribaculaceae;g__CAG-485;s__CAG-485 sp002361155
MGBC100983	PRJEB10308.ERR982814.27	PRJEB10308	90	0.48	2660004	586	7682	4522	45.7826	87.6	NA	MQ	g__1XD42-69	genus	d__Bacteria;p__Firmicutes_A;c__Clostridia;o__Lachnospirales;f__Lachnospiraceae;g__1XD42-69;s__
MGBC100984	PRJEB10308.ERR982814.29	PRJEB10308	56.81	0.67	1638368	1453	1587	1106	49.9302	53.46	NA	MQ	g__Anaerotignum	genus	d__Bacteria;p__Firmicutes_A;c__Clostridia;o__Lachnospirales;f__Anaerotignaceae;g__Anaerotignum;s__
MGBC100985	PRJEB10308.ERR982814.3	PRJEB10308	97.96	0	3199050	128	139218	24982	55.3704	97.96	0.0592916	HQ	s__Akkermansia muciniphila	species	d__Bacteria;p__Verrucomicrobiota;c__Verrucomicrobiae;o__Verrucomicrobiales;f__Akkermansiaceae;g__Akkermansia;s__Akkermansia muciniphila
MGBC100986	PRJEB10308.ERR982814.4	PRJEB10308	97.31	1.49	4311452	95	106368	45360	42.929	89.86	0.0671341	HQ	s__Phocaeicola sp002493165	species	d__Bacteria;p__Bacteroidota;c__Bacteroidia;o__Bacteroidales;f__Bacteroidaceae;g__Phocaeicola;s__Phocaeicola sp002493165
MGBC100987	PRJEB10308.ERR982814.5	PRJEB10308	95.4	0	3600809	209	43420	17226	45.6315	95.4	0.0642371	HQ	s__Kineothrix sp000403275	species	d__Bacteria;p__Firmicutes_A;c__Clostridia;o__Lachnospirales;f__Lachnospiraceae;g__Kineothrix;s__Kineothrix sp000403275
MGBC100988	PRJEB10308.ERR982814.6	PRJEB10308	84.07	2.2	3464802	923	6341	3738	50.7695	73.07	NA	MQ	g__Acetatifactor	genus	d__Bacteria;p__Firmicutes_A;c__Clostridia;o__Lachnospirales;f__Lachnospiraceae;g__Acetatifactor;s__
MGBC100989	PRJEB10308.ERR982814.8	PRJEB10308	77.12	0.75	2012747	642	4899	3116	54.5674	73.37	NA	MQ	g__CAG-873	genus	d__Bacteria;p__Bacteroidota;c__Bacteroidia;o__Bacteroidales;f__Muribaculaceae;g__CAG-873;s__
MGBC100990	PRJEB10308.ERR982814.9	PRJEB10308	99.48	0	2012289	213	18542	9437	40.3049	99.48	0.0307037	HQ	s__Ligilactobacillus murinus	species	d__Bacteria;p__Firmicutes;c__Bacilli;o__Lactobacillales;f__Lactobacillaceae;g__Ligilactobacillus;s__Ligilactobacillus murinus
MGBC100991	PRJEB10308.ERR982815.10	PRJEB10308	94.52	1.15	2901405	133	35585	21805	51.7999	88.77	0.294551	HQ	g__CAG-873	genus	d__Bacteria;p__Bacteroidota;c__Bacteroidia;o__Bacteroidales;f__Muribaculaceae;g__CAG-873;s__
MGBC100992	PRJEB10308.ERR982815.11	PRJEB10308	63.9	0	1155616	774	2131	1477	49.6243	63.9	NA	MQ	f__Borkfalkiaceae	family	d__Bacteria;p__Firmicutes_A;c__Clostridia_A;o__Christensenellales;f__Borkfalkiaceae;g__;s__
MGBC100993	PRJEB10308.ERR982815.12	PRJEB10308	97.93	0.75	2460446	128	33142	19215	49.1802	94.18	0.270475	HQ	s__Duncaniella sp002492665	species	d__Bacteria;p__Bacteroidota;c__Bacteroidia;o__Bacteroidales;f__Muribaculaceae;g__Duncaniella;s__Duncaniella sp002492665
MGBC100994	PRJEB10308.ERR982815.13	PRJEB10308	86.96	0.83	1546911	222	10492	6960	48.2952	82.81	NA	MQ	f__Borkfalkiaceae	family	d__Bacteria;p__Firmicutes_A;c__Clostridia_A;o__Christensenellales;f__Borkfalkiaceae;g__;s__
MGBC100995	PRJEB10308.ERR982815.14	PRJEB10308	60.99	0.68	2589520	1391	2627	1841	57.1432	57.59	NA	MQ	g__Mailhella	genus	d__Bacteria;p__Desulfobacterota;c__Desulfovibrionia;o__Desulfovibrionales;f__Desulfovibrionaceae;g__Mailhella;s__
MGBC100996	PRJEB10308.ERR982815.15	PRJEB10308	88.6	1.17	2682274	278	15289	9636	41.1125	82.75	NA	MQ	g__An181	genus	d__Bacteria;p__Firmicutes_A;c__Clostridia;o__Lachnospirales;f__Lachnospiraceae;g__An181;s__
MGBC100997	PRJEB10308.ERR982815.16	PRJEB10308	62.11	0	1014609	671	2035	1497	49.3853	62.11	NA	MQ	g__UBA11940	genus	d__Bacteria;p__Firmicutes_A;c__Clostridia_A;o__Christensenellales;f__Borkfalkiaceae;g__UBA11940;s__
MGBC100998	PRJEB10308.ERR982815.17	PRJEB10308	97.96	0	2927933	84	171217	34854	55.4746	97.96	0.0506051	HQ	s__Akkermansia muciniphila	species	d__Bacteria;p__Verrucomicrobiota;c__Verrucomicrobiae;o__Verrucomicrobiales;f__Akkermansiaceae;g__Akkermansia;s__Akkermansia muciniphila
MGBC100999	PRJEB10308.ERR982815.18	PRJEB10308	98.11	2.29	2284035	115	34482	19860	54.6297	86.66	0.0119019	HQ	s__Faecalibaculum rodentium	species	d__Bacteria;p__Firmicutes;c__Bacilli;o__Erysipelotrichales;f__Erysipelotrichaceae;g__Faecalibaculum;s__Faecalibaculum rodentium
MGBC101000	PRJEB10308.ERR982815.19	PRJEB10308	77.44	0.63	2928243	831	5447	3506	50.585	74.29	NA	MQ	g__Acetatifactor	genus	d__Bacteria;p__Firmicutes_A;c__Clostridia;o__Lachnospirales;f__Lachnospiraceae;g__Acetatifactor;s__
MGBC101001	PRJEB10308.ERR982815.1	PRJEB10308	90.61	0.25	2276266	747	4907	3030	48.7317	89.36	NA	MQ	s__Parasutterella sp900552195	species	d__Bacteria;p__Proteobacteria;c__Gammaproteobacteria;o__Burkholderiales;f__Burkholderiaceae;g__Parasutterella;s__Parasutterella sp900552195
MGBC101002	PRJEB10308.ERR982815.20	PRJEB10308	93.2	0.77	2621542	429	10698	6099	44.6501	89.35	0.304901	HQ	g__14-2	genus	d__Bacteria;p__Firmicutes_A;c__Clostridia;o__Lachnospirales;f__Lachnospiraceae;g__14-2;s__
MGBC101003	PRJEB10308.ERR982815.21	PRJEB10308	97.17	0	2470086	62	72472	39837	50.7836	97.17	0.11717	HQ	s__UBA7173 sp001689485	species	d__Bacteria;p__Bacteroidota;c__Bacteroidia;o__Bacteroidales;f__Muribaculaceae;g__UBA7173;s__UBA7173 sp001689485
MGBC101004	PRJEB10308.ERR982815.22	PRJEB10308	98.8	0.69	3771753	219	36292	17213	47.2096	95.35	0.206273	HQ	g__1XD8-76	genus	d__Bacteria;p__Firmicutes_A;c__Clostridia;o__Lachnospirales;f__Lachnospiraceae;g__1XD8-76;s__
MGBC101005	PRJEB10308.ERR982815.23	PRJEB10308	92.29	4.35	5198138	244	39354	21299	41.4615	70.54	0.299724	HQ	s__Phocaeicola vulgatus	species	d__Bacteria;p__Bacteroidota;c__Bacteroidia;o__Bacteroidales;f__Bacteroidaceae;g__Phocaeicola;s__Phocaeicola vulgatus
MGBC101006	PRJEB10308.ERR982815.24	PRJEB10308	96.92	1.32	2903949	148	28959	19620	51.3164	90.32	0.0474608	HQ	s__UBA7173 sp001915385	species	d__Bacteria;p__Bacteroidota;c__Bacteroidia;o__Bacteroidales;f__Muribaculaceae;g__UBA7173;s__UBA7173 sp001915385
MGBC101007	PRJEB10308.ERR982815.25	PRJEB10308	91.11	1.12	2013821	621	5241	3223	57.2469	85.51	NA	MQ	s__Alistipes sp002362235	species	d__Bacteria;p__Bacteroidota;c__Bacteroidia;o__Bacteroidales;f__Rikenellaceae;g__Alistipes;s__Alistipes sp002362235
MGBC101008	PRJEB10308.ERR982815.26	PRJEB10308	95.11	0.86	3545393	70	83119	50644	44.1655	90.81	0.0607251	HQ	f__Lachnospiraceae	family	d__Bacteria;p__Firmicutes_A;c__Clostridia;o__Lachnospirales;f__Lachnospiraceae;g__;s__
MGBC101009	PRJEB10308.ERR982815.27	PRJEB10308	94.71	0.71	3945976	235	33272	16789	45.133	91.16	0.115159	HQ	s__Kineothrix sp000403275	species	d__Bacteria;p__Firmicutes_A;c__Clostridia;o__Lachnospirales;f__Lachnospiraceae;g__Kineothrix;s__Kineothrix sp000403275
MGBC101010	PRJEB10308.ERR982815.28	PRJEB10308	97.91	0.37	4206123	110	68722	38233	46.8333	96.06	0.210605	HQ	s__Bacteroides uniformis	species	d__Bacteria;p__Bacteroidota;c__Bacteroidia;o__Bacteroidales;f__Bacteroidaceae;g__Bacteroides;s__Bacteroides uniformis
MGBC101011	PRJEB10308.ERR982815.29	PRJEB10308	99.26	1.86	4342859	62	131485	70034	42.8586	89.96	0.00876222	HQ	s__Phocaeicola sp002493165	species	d__Bacteria;p__Bacteroidota;c__Bacteroidia;o__Bacteroidales;f__Bacteroidaceae;g__Phocaeicola;s__Phocaeicola sp002493165
MGBC101012	PRJEB10308.ERR982815.2	PRJEB10308	96.43	0.48	2711266	71	64191	38184	48.317	94.03	0.0231608	HQ	s__RC9 sp002298075	species	d__Bacteria;p__Bacteroidota;c__Bacteroidia;o__Bacteroidales;f__UBA932;g__RC9;s__RC9 sp002298075
MGBC101013	PRJEB10308.ERR982815.30	PRJEB10308	97.13	1.91	3679012	128	51674	28723	51.7436	87.58	0.109236	HQ	g__Acetatifactor	genus	d__Bacteria;p__Firmicutes_A;c__Clostridia;o__Lachnospirales;f__Lachnospiraceae;g__Acetatifactor;s__
MGBC101014	PRJEB10308.ERR982815.31	PRJEB10308	97.23	0.5	3229263	59	110653	54691	51.9407	94.73	0.018601	HQ	g__CAG-485	genus	d__Bacteria;p__Bacteroidota;c__Bacteroidia;o__Bacteroidales;f__Muribaculaceae;g__CAG-485;s__
MGBC101015	PRJEB10308.ERR982815.32	PRJEB10308	87.91	0	921952	34	84902	27092	51.4931	87.91	NA	MQ	g__Rs-D84	genus	d__Bacteria;p__Proteobacteria;c__Alphaproteobacteria;o__Rs-D84;f__Rs-D84;g__Rs-D84;s__
MGBC101016	PRJEB10308.ERR982815.33	PRJEB10308	99.21	0.52	2080196	123	26603	16893	40.0641	96.61	0.028366	HQ	s__Ligilactobacillus murinus	species	d__Bacteria;p__Firmicutes;c__Bacilli;o__Lactobacillales;f__Lactobacillaceae;g__Ligilactobacillus;s__Ligilactobacillus murinus
MGBC101017	PRJEB10308.ERR982815.34	PRJEB10308	57.52	0.4	2038747	655	4716	3095	52.6841	55.52	NA	MQ	g__Acetatifactor	genus	d__Bacteria;p__Firmicutes_A;c__Clostridia;o__Lachnospirales;f__Lachnospiraceae;g__Acetatifactor;s__
MGBC101018	PRJEB10308.ERR982815.35	PRJEB10308	97.81	1.89	2786704	101	97487	27580	49.8741	88.36	0.216853	HQ	g__Paramuribaculum	genus	d__Bacteria;p__Bacteroidota;c__Bacteroidia;o__Bacteroidales;f__Muribaculaceae;g__Paramuribaculum;s__
MGBC101019	PRJEB10308.ERR982815.36	PRJEB10308	68.35	1.72	2509031	975	4024	2557	47.5079	59.75	NA	MQ	s__COE1 sp000403215	species	d__Bacteria;p__Firmicutes_A;c__Clostridia;o__Lachnospirales;f__Lachnospiraceae;g__COE1;s__COE1 sp000403215
MGBC101020	PRJEB10308.ERR982815.37	PRJEB10308	86.72	0.75	2041206	527	5591	3857	52.2538	82.97	NA	MQ	s__CAG-485 sp002361155	species	d__Bacteria;p__Bacteroidota;c__Bacteroidia;o__Bacteroidales;f__Muribaculaceae;g__CAG-485;s__CAG-485 sp002361155
MGBC101021	PRJEB10308.ERR982815.3	PRJEB10308	80.12	0.53	2202809	1066	3021	2050	43.4497	77.47	NA	MQ	g__1XD42-69	genus	d__Bacteria;p__Firmicutes_A;c__Clostridia;o__Lachnospirales;f__Lachnospiraceae;g__1XD42-69;s__
MGBC101022	PRJEB10308.ERR982815.4	PRJEB10308	85.54	0.28	2776902	965	4273	2861	62.1544	84.14	NA	MQ	g__Bilophila	genus	d__Bacteria;p__Desulfobacterota;c__Desulfovibrionia;o__Desulfovibrionales;f__Desulfovibrionaceae;g__Bilophila;s__
MGBC101023	PRJEB10308.ERR982815.5	PRJEB10308	54.17	0.67	1877594	867	2929	2152	61.9927	50.82	NA	MQ	g__UBA9475	genus	d__Bacteria;p__Firmicutes_A;c__Clostridia;o__Oscillospirales;f__Oscillospiraceae;g__UBA9475;s__
MGBC101024	PRJEB10308.ERR982815.6	PRJEB10308	93.96	0	1716934	272	10165	6289	34.5339	93.96	0.187262	HQ	f__UBA3700	family	d__Bacteria;p__Firmicutes_A;c__Clostridia_A;o__Christensenellales;f__UBA3700;g__;s__
MGBC101025	PRJEB10308.ERR982815.7	PRJEB10308	62.61	1.67	2647414	1032	3780	2550	40.3871	54.26	NA	MQ	g__COE1	genus	d__Bacteria;p__Firmicutes_A;c__Clostridia;o__Lachnospirales;f__Lachnospiraceae;g__COE1;s__
MGBC101026	PRJEB10308.ERR982815.8	PRJEB10308	77.99	0.94	1611949	972	2274	1646	29.9737	73.29	NA	MQ	s__Erysipelatoclostridium cocleatum	species	d__Bacteria;p__Firmicutes;c__Bacilli;o__Erysipelotrichales;f__Erysipelatoclostridiaceae;g__Erysipelatoclostridium;s__Erysipelatoclostridium cocleatum
MGBC101027	PRJEB10308.ERR982815.9	PRJEB10308	97.85	0	1758725	136	21987	12919	48.5111	97.85	0.0574304	HQ	g__51-20	genus	d__Bacteria;p__Proteobacteria;c__Alphaproteobacteria;o__RF32;f__CAG-239;g__51-20;s__
MGBC101028	PRJEB10308.ERR982816.10	PRJEB10308	91.15	0.24	2368872	312	13284	7578	43.3903	89.95	0.326159	HQ	g__1XD42-69	genus	d__Bacteria;p__Firmicutes_A;c__Clostridia;o__Lachnospirales;f__Lachnospiraceae;g__1XD42-69;s__
MGBC101029	PRJEB10308.ERR982816.11	PRJEB10308	86.94	0.97	2481133	314	12321	7889	46.1251	82.09	NA	MQ	g__1XD42-69	genus	d__Bacteria;p__Firmicutes_A;c__Clostridia;o__Lachnospirales;f__Lachnospiraceae;g__1XD42-69;s__
MGBC101030	PRJEB10308.ERR982816.12	PRJEB10308	97.7	0.19	3200894	229	40590	13970	44.4393	96.75	0.169537	HQ	g__14-2	genus	d__Bacteria;p__Firmicutes_A;c__Clostridia;o__Lachnospirales;f__Lachnospiraceae;g__14-2;s__
MGBC101031	PRJEB10308.ERR982816.13	PRJEB10308	96.43	0.48	2721029	76	64601	35794	48.3115	94.03	0.0110497	HQ	s__RC9 sp002298075	species	d__Bacteria;p__Bacteroidota;c__Bacteroidia;o__Bacteroidales;f__UBA932;g__RC9;s__RC9 sp002298075
MGBC101032	PRJEB10308.ERR982816.14	PRJEB10308	96.55	0.57	3464739	107	49985	32378	45.1463	93.7	0.0330313	HQ	s__Kineothrix sp000403275	species	d__Bacteria;p__Firmicutes_A;c__Clostridia;o__Lachnospirales;f__Lachnospiraceae;g__Kineothrix;s__Kineothrix sp000403275
MGBC101033	PRJEB10308.ERR982816.15	PRJEB10308	75.59	1.51	3862932	298	24168	12952	56.1448	68.04	NA	MQ	g__Acetatifactor	genus	d__Bacteria;p__Firmicutes_A;c__Clostridia;o__Lachnospirales;f__Lachnospiraceae;g__Acetatifactor;s__
MGBC101034	PRJEB10308.ERR982816.16	PRJEB10308	67.74	0	632711	416	2175	1504	44.2715	67.74	NA	MQ	g__UBA2866	genus	d__Bacteria;p__Patescibacteria;c__Saccharimonadia;o__Saccharimonadales;f__Saccharimonadaceae;g__UBA2866;s__
MGBC101035	PRJEB10308.ERR982816.17	PRJEB10308	99.26	1.12	4303142	54	170287	79623	42.8949	93.66	0.0115962	HQ	s__Phocaeicola sp002493165	species	d__Bacteria;p__Bacteroidota;c__Bacteroidia;o__Bacteroidales;f__Bacteroidaceae;g__Phocaeicola;s__Phocaeicola sp002493165
MGBC101036	PRJEB10308.ERR982816.18	PRJEB10308	97.7	1.34	3928152	75	73028	52366	51.1675	91	0.0824482	HQ	g__Acetatifactor	genus	d__Bacteria;p__Firmicutes_A;c__Clostridia;o__Lachnospirales;f__Lachnospiraceae;g__Acetatifactor;s__
MGBC101037	PRJEB10308.ERR982816.19	PRJEB10308	88.22	0	1563055	424	6188	3676	63.5706	88.22	NA	MQ	g__Alistipes	genus	d__Bacteria;p__Bacteroidota;c__Bacteroidia;o__Bacteroidales;f__Rikenellaceae;g__Alistipes;s__
MGBC101038	PRJEB10308.ERR982816.1	PRJEB10308	97.31	0	2959245	65	77211	45514	41.4479	97.31	0.0287331	HQ	g__Odoribacter	genus	d__Bacteria;p__Bacteroidota;c__Bacteroidia;o__Bacteroidales;f__Marinifilaceae;g__Odoribacter;s__
MGBC101039	PRJEB10308.ERR982816.20	PRJEB10308	96.86	0.52	1937114	205	14496	9441	40.3326	94.26	0.0374798	HQ	s__Ligilactobacillus murinus	species	d__Bacteria;p__Firmicutes;c__Bacilli;o__Lactobacillales;f__Lactobacillaceae;g__Ligilactobacillus;s__Ligilactobacillus murinus
MGBC101040	PRJEB10308.ERR982816.21	PRJEB10308	74.78	0.06	1960127	722	4224	2699	59.7708	74.48	NA	MQ	g__Angelakisella	genus	d__Bacteria;p__Firmicutes_A;c__Clostridia;o__Oscillospirales;f__Ruminococcaceae;g__Angelakisella;s__
MGBC101041	PRJEB10308.ERR982816.22	PRJEB10308	80.76	1.82	2520899	732	5126	3428	46.2295	71.66	NA	MQ	s__14-2 sp000403845	species	d__Bacteria;p__Firmicutes_A;c__Clostridia;o__Lachnospirales;f__Lachnospiraceae;g__14-2;s__14-2 sp000403845
MGBC101042	PRJEB10308.ERR982816.23	PRJEB10308	62.47	0	942035	651	1841	1436	32.3252	62.47	NA	MQ	f__UBA3700	family	d__Bacteria;p__Firmicutes_A;c__Clostridia_A;o__Christensenellales;f__UBA3700;g__;s__
MGBC101043	PRJEB10308.ERR982816.25	PRJEB10308	57.25	0.17	1565071	1177	1907	1313	50.1276	56.4	NA	MQ	g__Anaerotignum	genus	d__Bacteria;p__Firmicutes_A;c__Clostridia;o__Lachnospirales;f__Anaerotignaceae;g__Anaerotignum;s__
MGBC101044	PRJEB10308.ERR982816.2	PRJEB10308	93.99	2.39	3892589	345	18560	11268	47.6396	82.04	0.415352	HQ	g__CAG-95	genus	d__Bacteria;p__Firmicutes_A;c__Clostridia;o__Lachnospirales;f__Lachnospiraceae;g__CAG-95;s__
MGBC101045	PRJEB10308.ERR982816.3	PRJEB10308	96.28	3.64	3489132	218	24631	15991	51.4868	78.08	0.514932	HQ	g__Acetatifactor	genus	d__Bacteria;p__Firmicutes_A;c__Clostridia;o__Lachnospirales;f__Lachnospiraceae;g__Acetatifactor;s__
MGBC101046	PRJEB10308.ERR982816.4	PRJEB10308	88.38	0.46	2298022	787	4478	2901	51.0611	86.08	NA	MQ	s__UBA7173 sp001689485	species	d__Bacteria;p__Bacteroidota;c__Bacteroidia;o__Bacteroidales;f__Muribaculaceae;g__UBA7173;s__UBA7173 sp001689485
MGBC101047	PRJEB10308.ERR982816.5	PRJEB10308	88.72	1.74	2603684	805	5450	3216	52.3476	80.02	NA	MQ	g__Roseburia	genus	d__Bacteria;p__Firmicutes_A;c__Clostridia;o__Lachnospirales;f__Lachnospiraceae;g__Roseburia;s__
MGBC101048	PRJEB10308.ERR982816.6	PRJEB10308	81.39	0.07	2213103	650	5557	3388	48.1053	81.04	NA	MQ	g__1XD42-69	genus	d__Bacteria;p__Firmicutes_A;c__Clostridia;o__Lachnospirales;f__Lachnospiraceae;g__1XD42-69;s__
MGBC101049	PRJEB10308.ERR982816.7	PRJEB10308	96.6	0	2729701	219	22406	12446	55.6641	96.6	0.0354952	HQ	s__Akkermansia muciniphila	species	d__Bacteria;p__Verrucomicrobiota;c__Verrucomicrobiae;o__Verrucomicrobiales;f__Akkermansiaceae;g__Akkermansia;s__Akkermansia muciniphila
MGBC101050	PRJEB10308.ERR982816.8	PRJEB10308	77.58	1.37	1218192	643	2864	1880	35.0202	70.73	NA	MQ	s__Lactobacillus johnsonii	species	d__Bacteria;p__Firmicutes;c__Bacilli;o__Lactobacillales;f__Lactobacillaceae;g__Lactobacillus;s__Lactobacillus johnsonii
MGBC101051	PRJEB10308.ERR982816.9	PRJEB10308	86.71	1.55	3338871	326	19451	10236	51.06	78.96	NA	MQ	f__Lachnospiraceae	family	d__Bacteria;p__Firmicutes_A;c__Clostridia;o__Lachnospirales;f__Lachnospiraceae;g__;s__
MGBC101052	PRJEB10308.ERR982817.10	PRJEB10308	94.09	0	2698181	316	15089	8522	41.5157	94.09	0.146025	HQ	g__Odoribacter	genus	d__Bacteria;p__Bacteroidota;c__Bacteroidia;o__Bacteroidales;f__Marinifilaceae;g__Odoribacter;s__
MGBC101053	PRJEB10308.ERR982817.11	PRJEB10308	92.95	0.51	1628675	432	5951	3755	63.6983	90.4	NA	MQ	g__Alistipes	genus	d__Bacteria;p__Bacteroidota;c__Bacteroidia;o__Bacteroidales;f__Rikenellaceae;g__Alistipes;s__
MGBC101054	PRJEB10308.ERR982817.12	PRJEB10308	97.04	0.97	3223027	158	52020	20397	45.3878	92.19	0.148931	HQ	g__1XD42-69	genus	d__Bacteria;p__Firmicutes_A;c__Clostridia;o__Lachnospirales;f__Lachnospiraceae;g__1XD42-69;s__
MGBC101055	PRJEB10308.ERR982817.13	PRJEB10308	61.76	0.57	1983981	1206	2335	1624	47.769	58.91	NA	MQ	g__1XD42-69	genus	d__Bacteria;p__Firmicutes_A;c__Clostridia;o__Lachnospirales;f__Lachnospiraceae;g__1XD42-69;s__
MGBC101056	PRJEB10308.ERR982817.14	PRJEB10308	56.72	0	932241	633	1991	1460	35.0485	56.72	NA	MQ	f__UBA3700	family	d__Bacteria;p__Firmicutes_A;c__Clostridia_A;o__Christensenellales;f__UBA3700;g__;s__
MGBC101057	PRJEB10308.ERR982817.15	PRJEB10308	98.18	0.94	2744410	90	66743	30480	49.7902	93.48	0.0531279	HQ	g__Paramuribaculum	genus	d__Bacteria;p__Bacteroidota;c__Bacteroidia;o__Bacteroidales;f__Muribaculaceae;g__Paramuribaculum;s__
MGBC101058	PRJEB10308.ERR982817.16	PRJEB10308	63.83	0.19	1447993	895	2388	1597	53.3866	62.88	NA	MQ	s__CAG-485 sp002361155	species	d__Bacteria;p__Bacteroidota;c__Bacteroidia;o__Bacteroidales;f__Muribaculaceae;g__CAG-485;s__CAG-485 sp002361155
MGBC101059	PRJEB10308.ERR982817.17	PRJEB10308	96.07	1.76	2142233	186	19425	11495	57.2829	87.27	0.204672	HQ	s__Alistipes sp002362235	species	d__Bacteria;p__Bacteroidota;c__Bacteroidia;o__Bacteroidales;f__Rikenellaceae;g__Alistipes;s__Alistipes sp002362235
MGBC101060	PRJEB10308.ERR982817.18	PRJEB10308	57.97	0.97	1861039	1407	1856	1306	52.0983	53.12	NA	MQ	g__Roseburia	genus	d__Bacteria;p__Firmicutes_A;c__Clostridia;o__Lachnospirales;f__Lachnospiraceae;g__Roseburia;s__
MGBC101061	PRJEB10308.ERR982817.1	PRJEB10308	96.55	0	3788911	148	45204	25588	44.9702	96.55	0.0599229	HQ	s__Kineothrix sp000403275	species	d__Bacteria;p__Firmicutes_A;c__Clostridia;o__Lachnospirales;f__Lachnospiraceae;g__Kineothrix;s__Kineothrix sp000403275
MGBC101062	PRJEB10308.ERR982817.20	PRJEB10308	53.08	0.45	1470342	1020	2096	1424	59.6923	50.83	NA	MQ	g__Angelakisella	genus	d__Bacteria;p__Firmicutes_A;c__Clostridia;o__Oscillospirales;f__Ruminococcaceae;g__Angelakisella;s__
MGBC101063	PRJEB10308.ERR982817.2	PRJEB10308	91.47	1.21	2351156	647	5978	3613	49.2538	85.42	NA	MQ	s__Duncaniella sp002492665	species	d__Bacteria;p__Bacteroidota;c__Bacteroidia;o__Bacteroidales;f__Muribaculaceae;g__Duncaniella;s__Duncaniella sp002492665
MGBC101064	PRJEB10308.ERR982817.3	PRJEB10308	95.33	0.48	2445016	241	15409	10133	50.896	92.93	0.173921	HQ	s__UBA7173 sp001689485	species	d__Bacteria;p__Bacteroidota;c__Bacteroidia;o__Bacteroidales;f__Muribaculaceae;g__UBA7173;s__UBA7173 sp001689485
MGBC101065	PRJEB10308.ERR982817.4	PRJEB10308	77.65	1.82	1933534	763	4181	2518	43.8057	68.55	NA	MQ	g__1XD42-69	genus	d__Bacteria;p__Firmicutes_A;c__Clostridia;o__Lachnospirales;f__Lachnospiraceae;g__1XD42-69;s__
MGBC101066	PRJEB10308.ERR982817.5	PRJEB10308	97.69	1.12	4183287	59	118607	70901	42.8811	92.09	0.00972518	HQ	s__Phocaeicola sp002493165	species	d__Bacteria;p__Bacteroidota;c__Bacteroidia;o__Bacteroidales;f__Bacteroidaceae;g__Phocaeicola;s__Phocaeicola sp002493165
MGBC101067	PRJEB10308.ERR982817.6	PRJEB10308	96.43	0.48	2726347	70	65679	38943	48.2959	94.03	0.00822966	HQ	s__RC9 sp002298075	species	d__Bacteria;p__Bacteroidota;c__Bacteroidia;o__Bacteroidales;f__UBA932;g__RC9;s__RC9 sp002298075
MGBC101068	PRJEB10308.ERR982817.7	PRJEB10308	96.96	1.05	1902843	566	5504	3346	40.4931	91.71	NA	MQ	s__Ligilactobacillus murinus	species	d__Bacteria;p__Firmicutes;c__Bacilli;o__Lactobacillales;f__Lactobacillaceae;g__Ligilactobacillus;s__Ligilactobacillus murinus
MGBC101069	PRJEB10308.ERR982817.8	PRJEB10308	95	0.23	2729299	201	25242	13567	44.4941	93.85	0.188275	HQ	g__14-2	genus	d__Bacteria;p__Firmicutes_A;c__Clostridia;o__Lachnospirales;f__Lachnospiraceae;g__14-2;s__
MGBC101070	PRJEB10308.ERR982817.9	PRJEB10308	97.96	0	2763367	56	86133	49335	55.5138	97.96	0.0130837	HQ	s__Akkermansia muciniphila	species	d__Bacteria;p__Verrucomicrobiota;c__Verrucomicrobiae;o__Verrucomicrobiales;f__Akkermansiaceae;g__Akkermansia;s__Akkermansia muciniphila
MGBC101071	PRJEB10308.ERR982818.10	PRJEB10308	76.92	1.45	3816171	586	9925	6502	56.5962	69.67	NA	MQ	g__Acetatifactor	genus	d__Bacteria;p__Firmicutes_A;c__Clostridia;o__Lachnospirales;f__Lachnospiraceae;g__Acetatifactor;s__
MGBC101072	PRJEB10308.ERR982818.11	PRJEB10308	93.49	0.97	2515394	194	27797	12953	42.9912	88.64	0.363345	HQ	g__1XD42-69	genus	d__Bacteria;p__Firmicutes_A;c__Clostridia;o__Lachnospirales;f__Lachnospiraceae;g__1XD42-69;s__
MGBC101073	PRJEB10308.ERR982818.12	PRJEB10308	86.55	0.48	2578430	256	16641	10056	47.6053	84.15	NA	MQ	g__1XD42-69	genus	d__Bacteria;p__Firmicutes_A;c__Clostridia;o__Lachnospirales;f__Lachnospiraceae;g__1XD42-69;s__
MGBC101074	PRJEB10308.ERR982818.14	PRJEB10308	74.44	1.72	2505422	998	4064	2494	48.3155	65.84	NA	MQ	s__14-2 sp000403315	species	d__Bacteria;p__Firmicutes_A;c__Clostridia;o__Lachnospirales;f__Lachnospiraceae;g__14-2;s__14-2 sp000403315
MGBC101075	PRJEB10308.ERR982818.15	PRJEB10308	96.86	3.26	4354534	186	77336	23401	45.8381	80.56	0.180263	HQ	g__CAG-95	genus	d__Bacteria;p__Firmicutes_A;c__Clostridia;o__Lachnospirales;f__Lachnospiraceae;g__CAG-95;s__
MGBC101076	PRJEB10308.ERR982818.16	PRJEB10308	95.87	0	1724694	59	61221	29229	34.2431	95.87	0.0513976	HQ	s__Lactobacillus johnsonii	species	d__Bacteria;p__Firmicutes;c__Bacilli;o__Lactobacillales;f__Lactobacillaceae;g__Lactobacillus;s__Lactobacillus johnsonii
MGBC101077	PRJEB10308.ERR982818.17	PRJEB10308	95.95	0.48	2641735	81	55092	32608	48.329	93.55	0.0113671	HQ	s__RC9 sp002298075	species	d__Bacteria;p__Bacteroidota;c__Bacteroidia;o__Bacteroidales;f__UBA932;g__RC9;s__RC9 sp002298075
MGBC101078	PRJEB10308.ERR982818.18	PRJEB10308	94.25	0.19	2777180	92	54049	30180	44.3881	93.3	0.144372	HQ	g__14-2	genus	d__Bacteria;p__Firmicutes_A;c__Clostridia;o__Lachnospirales;f__Lachnospiraceae;g__14-2;s__
MGBC101079	PRJEB10308.ERR982818.19	PRJEB10308	92.01	0.7	2697985	222	19444	12137	45.5927	88.51	0.405418	HQ	g__1XD42-69	genus	d__Bacteria;p__Firmicutes_A;c__Clostridia;o__Lachnospirales;f__Lachnospiraceae;g__1XD42-69;s__
MGBC101080	PRJEB10308.ERR982818.1	PRJEB10308	98.91	0.11	2041788	92	39399	22190	38.3487	98.36	0.0658651	HQ	s__Limosilactobacillus reuteri	species	d__Bacteria;p__Firmicutes;c__Bacilli;o__Lactobacillales;f__Lactobacillaceae;g__Limosilactobacillus;s__Limosilactobacillus reuteri
MGBC101081	PRJEB10308.ERR982818.20	PRJEB10308	86.56	3.16	3489660	624	8946	5572	50.0662	70.76	NA	MQ	g__Acetatifactor	genus	d__Bacteria;p__Firmicutes_A;c__Clostridia;o__Lachnospirales;f__Lachnospiraceae;g__Acetatifactor;s__
MGBC101082	PRJEB10308.ERR982818.21	PRJEB10308	61.49	0.27	720349	344	3458	2075	43.9178	60.14	NA	MQ	g__UBA2866	genus	d__Bacteria;p__Patescibacteria;c__Saccharimonadia;o__Saccharimonadales;f__Saccharimonadaceae;g__UBA2866;s__
MGBC101083	PRJEB10308.ERR982818.22	PRJEB10308	80.25	0.92	2529409	909	4622	2761	51.768	75.65	NA	MQ	g__Roseburia	genus	d__Bacteria;p__Firmicutes_A;c__Clostridia;o__Lachnospirales;f__Lachnospiraceae;g__Roseburia;s__
MGBC101084	PRJEB10308.ERR982818.23	PRJEB10308	56.43	0	1092780	869	1740	1241	30.5837	56.43	NA	MQ	f__UBA3700	family	d__Bacteria;p__Firmicutes_A;c__Clostridia_A;o__Christensenellales;f__UBA3700;g__;s__
MGBC101085	PRJEB10308.ERR982818.2	PRJEB10308	99.48	0.52	2154027	162	29855	13276	40.4198	96.88	0.064517	HQ	s__Ligilactobacillus murinus	species	d__Bacteria;p__Firmicutes;c__Bacilli;o__Lactobacillales;f__Lactobacillaceae;g__Ligilactobacillus;s__Ligilactobacillus murinus
MGBC101086	PRJEB10308.ERR982818.3	PRJEB10308	91.67	1.44	3100735	126	44549	24601	52.1035	84.47	0.294354	HQ	g__Acetatifactor	genus	d__Bacteria;p__Firmicutes_A;c__Clostridia;o__Lachnospirales;f__Lachnospiraceae;g__Acetatifactor;s__
MGBC101087	PRJEB10308.ERR982818.4	PRJEB10308	90.53	2.87	3734466	375	19180	9943	46.5842	76.18	0.34231	HQ	s__COE1 sp000403215	species	d__Bacteria;p__Firmicutes_A;c__Clostridia;o__Lachnospirales;f__Lachnospiraceae;g__COE1;s__COE1 sp000403215
MGBC101088	PRJEB10308.ERR982818.5	PRJEB10308	97.13	0	3414495	135	43323	25285	45.1035	97.13	0.0269962	HQ	s__Kineothrix sp000403275	species	d__Bacteria;p__Firmicutes_A;c__Clostridia;o__Lachnospirales;f__Lachnospiraceae;g__Kineothrix;s__Kineothrix sp000403275
MGBC101089	PRJEB10308.ERR982818.6	PRJEB10308	89.7	0.54	2571069	949	4566	2689	41.2828	87	NA	MQ	g__Odoribacter	genus	d__Bacteria;p__Bacteroidota;c__Bacteroidia;o__Bacteroidales;f__Marinifilaceae;g__Odoribacter;s__
MGBC101090	PRJEB10308.ERR982818.7	PRJEB10308	64.1	0.96	2410987	1016	3627	2350	40.0669	59.3	NA	MQ	g__COE1	genus	d__Bacteria;p__Firmicutes_A;c__Clostridia;o__Lachnospirales;f__Lachnospiraceae;g__COE1;s__
MGBC101091	PRJEB10308.ERR982818.8	PRJEB10308	67.27	0.5	1901079	1281	2177	1465	49.1261	64.77	NA	MQ	g__Anaerotignum	genus	d__Bacteria;p__Firmicutes_A;c__Clostridia;o__Lachnospirales;f__Anaerotignaceae;g__Anaerotignum;s__
MGBC101092	PRJEB10308.ERR982818.9	PRJEB10308	99.26	0.74	4296050	99	91300	43369	42.8245	95.56	0.0108751	HQ	s__Phocaeicola sp002493165	species	d__Bacteria;p__Bacteroidota;c__Bacteroidia;o__Bacteroidales;f__Bacteroidaceae;g__Phocaeicola;s__Phocaeicola sp002493165
MGBC101093	PRJEB10308.ERR982819.10	PRJEB10308	96.24	0.19	4638421	213	40858	21772	41.7515	95.29	0.279075	HQ	s__Phocaeicola vulgatus	species	d__Bacteria;p__Bacteroidota;c__Bacteroidia;o__Bacteroidales;f__Bacteroidaceae;g__Phocaeicola;s__Phocaeicola vulgatus
MGBC101094	PRJEB10308.ERR982819.11	PRJEB10308	68.98	1.34	3147923	1594	2992	1955	45.8985	62.28	NA	MQ	g__COE1	genus	d__Bacteria;p__Firmicutes_A;c__Clostridia;o__Lachnospirales;f__Lachnospiraceae;g__COE1;s__
MGBC101095	PRJEB10308.ERR982819.12	PRJEB10308	97.61	0.88	3237749	66	97076	48991	51.9307	93.21	0.0497775	HQ	g__CAG-485	genus	d__Bacteria;p__Bacteroidota;c__Bacteroidia;o__Bacteroidales;f__Muribaculaceae;g__CAG-485;s__
MGBC101096	PRJEB10308.ERR982819.14	PRJEB10308	95.43	0.05	2681113	378	11855	7076	41.4572	95.18	0.130489	HQ	g__Odoribacter	genus	d__Bacteria;p__Bacteroidota;c__Bacteroidia;o__Bacteroidales;f__Marinifilaceae;g__Odoribacter;s__
MGBC101097	PRJEB10308.ERR982819.15	PRJEB10308	92.7	0.05	3193288	385	14215	8283	45.1456	92.45	0.135628	HQ	s__Kineothrix sp000403275	species	d__Bacteria;p__Firmicutes_A;c__Clostridia;o__Lachnospirales;f__Lachnospiraceae;g__Kineothrix;s__Kineothrix sp000403275
MGBC101098	PRJEB10308.ERR982819.16	PRJEB10308	98.11	2.29	2327235	143	32963	16273	54.5616	86.66	0.017317	HQ	s__Faecalibaculum rodentium	species	d__Bacteria;p__Firmicutes;c__Bacilli;o__Erysipelotrichales;f__Erysipelotrichaceae;g__Faecalibaculum;s__Faecalibaculum rodentium
MGBC101099	PRJEB10308.ERR982819.17	PRJEB10308	98.05	1.82	3122842	186	26864	16779	51.1729	88.95	0.0212683	HQ	s__UBA7173 sp001915385	species	d__Bacteria;p__Bacteroidota;c__Bacteroidia;o__Bacteroidales;f__Muribaculaceae;g__UBA7173;s__UBA7173 sp001915385
MGBC101100	PRJEB10308.ERR982819.18	PRJEB10308	96.67	0.75	2614812	98	61200	26675	53.448	92.92	0.18757	HQ	g__CAG-485	genus	d__Bacteria;p__Bacteroidota;c__Bacteroidia;o__Bacteroidales;f__Muribaculaceae;g__CAG-485;s__
MGBC101101	PRJEB10308.ERR982819.19	PRJEB10308	67.83	1.07	1842438	1114	2352	1636	44.0471	62.48	NA	MQ	g__CAG-873	genus	d__Bacteria;p__Bacteroidota;c__Bacteroidia;o__Bacteroidales;f__Muribaculaceae;g__CAG-873;s__
MGBC101102	PRJEB10308.ERR982819.1	PRJEB10308	93.05	1.72	1872026	692	3816	2697	32.0004	84.45	NA	MQ	s__Mucispirillum schaedleri	species	d__Bacteria;p__Deferribacterota;c__Deferribacteres;o__Deferribacterales;f__Mucispirillaceae;g__Mucispirillum;s__Mucispirillum schaedleri
MGBC101103	PRJEB10308.ERR982819.20	PRJEB10308	58.71	0.21	1588346	1026	2080	1531	60.9468	57.66	NA	MQ	g__CAG-873	genus	d__Bacteria;p__Bacteroidota;c__Bacteroidia;o__Bacteroidales;f__Muribaculaceae;g__CAG-873;s__
MGBC101104	PRJEB10308.ERR982819.21	PRJEB10308	63.64	0.94	1381761	444	4947	3095	53.6503	58.94	NA	MQ	s__CAG-485 sp002361155	species	d__Bacteria;p__Bacteroidota;c__Bacteroidia;o__Bacteroidales;f__Muribaculaceae;g__CAG-485;s__CAG-485 sp002361155
MGBC101105	PRJEB10308.ERR982819.22	PRJEB10308	98.82	1.18	2053318	80	48962	25661	40.7217	92.92	0.00434558	HQ	g__Mailhella	genus	d__Bacteria;p__Desulfobacterota;c__Desulfovibrionia;o__Desulfovibrionales;f__Desulfovibrionaceae;g__Mailhella;s__
MGBC101106	PRJEB10308.ERR982819.23	PRJEB10308	97.18	0	1748274	141	20935	12396	34.2949	97.18	0.0175704	HQ	f__UBA3700	family	d__Bacteria;p__Firmicutes_A;c__Clostridia_A;o__Christensenellales;f__UBA3700;g__;s__
MGBC101107	PRJEB10308.ERR982819.24	PRJEB10308	91.36	0.63	2254605	745	4694	3009	48.6061	88.21	NA	MQ	s__Parasutterella sp900552195	species	d__Bacteria;p__Proteobacteria;c__Gammaproteobacteria;o__Burkholderiales;f__Burkholderiaceae;g__Parasutterella;s__Parasutterella sp900552195
MGBC101108	PRJEB10308.ERR982819.25	PRJEB10308	67.52	1.13	1890938	249	13053	7578	51.3314	61.87	NA	MQ	g__Paramuribaculum	genus	d__Bacteria;p__Bacteroidota;c__Bacteroidia;o__Bacteroidales;f__Muribaculaceae;g__Paramuribaculum;s__
MGBC101109	PRJEB10308.ERR982819.26	PRJEB10308	97.96	0	2802990	60	179236	46607	55.5824	97.96	0.0117534	HQ	s__Akkermansia muciniphila	species	d__Bacteria;p__Verrucomicrobiota;c__Verrucomicrobiae;o__Verrucomicrobiales;f__Akkermansiaceae;g__Akkermansia;s__Akkermansia muciniphila
MGBC101110	PRJEB10308.ERR982819.27	PRJEB10308	99.06	0.38	2568520	76	56895	33794	50.7265	97.16	0.14339	HQ	s__UBA7173 sp001689485	species	d__Bacteria;p__Bacteroidota;c__Bacteroidia;o__Bacteroidales;f__Muribaculaceae;g__UBA7173;s__UBA7173 sp001689485
MGBC101111	PRJEB10308.ERR982819.28	PRJEB10308	98.36	1.03	2567928	70	68782	36679	48.576	93.21	0.174207	HQ	g__Paramuribaculum	genus	d__Bacteria;p__Bacteroidota;c__Bacteroidia;o__Bacteroidales;f__Muribaculaceae;g__Paramuribaculum;s__
MGBC101112	PRJEB10308.ERR982819.29	PRJEB10308	72.79	0	2952314	54	98245	54671	42.9627	72.79	NA	MQ	s__Phocaeicola sp002493165	species	d__Bacteria;p__Bacteroidota;c__Bacteroidia;o__Bacteroidales;f__Bacteroidaceae;g__Phocaeicola;s__Phocaeicola sp002493165
MGBC101113	PRJEB10308.ERR982819.2	PRJEB10308	87.67	1.49	3557208	676	8973	5249	40.3091	80.22	NA	MQ	s__CAG-95 sp000403495	species	d__Bacteria;p__Firmicutes_A;c__Clostridia;o__Lachnospirales;f__Lachnospiraceae;g__CAG-95;s__CAG-95 sp000403495
MGBC101114	PRJEB10308.ERR982819.30	PRJEB10308	99.43	0.75	4104291	204	57795	20113	47.3422	95.68	0.0936763	HQ	g__1XD8-76	genus	d__Bacteria;p__Firmicutes_A;c__Clostridia;o__Lachnospirales;f__Lachnospiraceae;g__1XD8-76;s__
MGBC101115	PRJEB10308.ERR982819.31	PRJEB10308	76.77	0.69	2418816	875	4366	2748	48.0619	73.32	NA	MQ	g__Muribaculum	genus	d__Bacteria;p__Bacteroidota;c__Bacteroidia;o__Bacteroidales;f__Muribaculaceae;g__Muribaculum;s__
MGBC101116	PRJEB10308.ERR982819.32	PRJEB10308	97.2	0.53	2984193	111	44946	26878	51.6054	94.55	0.271216	HQ	g__CAG-873	genus	d__Bacteria;p__Bacteroidota;c__Bacteroidia;o__Bacteroidales;f__Muribaculaceae;g__CAG-873;s__
MGBC101117	PRJEB10308.ERR982819.3	PRJEB10308	93.38	0.94	2192379	321	11400	6813	50.3651	88.68	0.870521	HQ	g__Paramuribaculum	genus	d__Bacteria;p__Bacteroidota;c__Bacteroidia;o__Bacteroidales;f__Muribaculaceae;g__Paramuribaculum;s__
MGBC101118	PRJEB10308.ERR982819.4	PRJEB10308	96.43	0.48	2634061	78	65595	33765	48.4388	94.03	0.0225571	HQ	s__RC9 sp002298075	species	d__Bacteria;p__Bacteroidota;c__Bacteroidia;o__Bacteroidales;f__UBA932;g__RC9;s__RC9 sp002298075
MGBC101119	PRJEB10308.ERR982819.5	PRJEB10308	61.7	1.12	3185968	43	185896	74053	42.9206	56.1	NA	MQ	g__Bacteroides	genus	d__Bacteria;p__Bacteroidota;c__Bacteroidia;o__Bacteroidales;f__Bacteroidaceae;g__Bacteroides;s__
MGBC101120	PRJEB10308.ERR982819.7	PRJEB10308	85.01	0.85	1733689	452	6027	3825	34.0011	80.76	NA	MQ	g__Zag111	genus	d__Bacteria;p__Cyanobacteria;c__Vampirovibrionia;o__Gastranaerophilales;f__Gastranaerophilaceae;g__Zag111;s__
MGBC101121	PRJEB10308.ERR982819.8	PRJEB10308	97.84	0.64	2140445	283	14018	7544	57.0146	94.64	0.218298	HQ	s__Alistipes sp002362235	species	d__Bacteria;p__Bacteroidota;c__Bacteroidia;o__Bacteroidales;f__Rikenellaceae;g__Alistipes;s__Alistipes sp002362235
MGBC101122	PRJEB10308.ERR982819.9	PRJEB10308	99.19	0	1968513	45	84754	43735	58.7848	99.19	0.0180247	HQ	s__NM07-P-09 sp004793925	species	d__Bacteria;p__Actinobacteriota;c__Coriobacteriia;o__Coriobacteriales;f__Atopobiaceae;g__NM07-P-09;s__NM07-P-09 sp004793925
MGBC101123	PRJEB10308.ERR982820.10	PRJEB10308	51.72	0	3433866	1728	3040	1967	42.3528	51.72	NA	MQ	s__Phocaeicola vulgatus	species	d__Bacteria;p__Bacteroidota;c__Bacteroidia;o__Bacteroidales;f__Bacteroidaceae;g__Phocaeicola;s__Phocaeicola vulgatus
MGBC101124	PRJEB10308.ERR982820.11	PRJEB10308	98.88	1.55	4413068	114	107647	38655	42.8378	91.13	0.0299933	HQ	s__Phocaeicola sp002493165	species	d__Bacteria;p__Bacteroidota;c__Bacteroidia;o__Bacteroidales;f__Bacteroidaceae;g__Phocaeicola;s__Phocaeicola sp002493165
MGBC101125	PRJEB10308.ERR982820.13	PRJEB10308	81.1	0	1572999	797	2483	1967	29.0229	81.1	NA	MQ	s__Romboutsia ilealis	species	d__Bacteria;p__Firmicutes_A;c__Clostridia;o__Peptostreptococcales;f__Peptostreptococcaceae;g__Romboutsia;s__Romboutsia ilealis
MGBC101126	PRJEB10308.ERR982820.14	PRJEB10308	97.96	0	2987094	100	162584	29854	55.0827	97.96	0.0168911	HQ	s__Akkermansia muciniphila	species	d__Bacteria;p__Verrucomicrobiota;c__Verrucomicrobiae;o__Verrucomicrobiales;f__Akkermansiaceae;g__Akkermansia;s__Akkermansia muciniphila
MGBC101127	PRJEB10308.ERR982820.15	PRJEB10308	98.82	1.18	2073108	77	57148	26906	40.6895	92.92	0.00387592	HQ	g__Mailhella	genus	d__Bacteria;p__Desulfobacterota;c__Desulfovibrionia;o__Desulfovibrionales;f__Desulfovibrionaceae;g__Mailhella;s__
MGBC101128	PRJEB10308.ERR982820.16	PRJEB10308	98.19	0.13	1880666	65	43301	28929	34.4353	97.54	0.0264173	HQ	s__Lactobacillus johnsonii	species	d__Bacteria;p__Firmicutes;c__Bacilli;o__Lactobacillales;f__Lactobacillaceae;g__Lactobacillus;s__Lactobacillus johnsonii
MGBC101129	PRJEB10308.ERR982820.17	PRJEB10308	96.43	0.48	2615562	66	63548	39623	48.4746	94.03	0.00526814	HQ	s__RC9 sp002298075	species	d__Bacteria;p__Bacteroidota;c__Bacteroidia;o__Bacteroidales;f__UBA932;g__RC9;s__RC9 sp002298075
MGBC101130	PRJEB10308.ERR982820.18	PRJEB10308	99.19	0	1972794	23	208712	85766	58.8289	99.19	0.0243517	HQ	s__NM07-P-09 sp004793925	species	d__Bacteria;p__Actinobacteriota;c__Coriobacteriia;o__Coriobacteriales;f__Atopobiaceae;g__NM07-P-09;s__NM07-P-09 sp004793925
MGBC101131	PRJEB10308.ERR982820.19	PRJEB10308	97.32	0	1729463	200	14604	8638	38.5755	97.32	0.0518589	HQ	g__Eubacterium_R	genus	d__Bacteria;p__Firmicutes_A;c__Clostridia;o__Oscillospirales;f__Acutalibacteraceae;g__Eubacterium_R;s__
MGBC101132	PRJEB10308.ERR982820.1	PRJEB10308	62.07	0	1213528	693	2587	1729	63.6034	62.07	NA	MQ	g__Alistipes	genus	d__Bacteria;p__Bacteroidota;c__Bacteroidia;o__Bacteroidales;f__Rikenellaceae;g__Alistipes;s__
MGBC101133	PRJEB10308.ERR982820.20	PRJEB10308	98.1	0.63	3871126	139	55925	27842	48.0088	94.95	0.132773	HQ	f__Lachnospiraceae	family	d__Bacteria;p__Firmicutes_A;c__Clostridia;o__Lachnospirales;f__Lachnospiraceae;g__;s__
MGBC101134	PRJEB10308.ERR982820.21	PRJEB10308	92.34	1.41	2395108	454	9529	5261	59.6292	85.29	NA	MQ	g__Angelakisella	genus	d__Bacteria;p__Firmicutes_A;c__Clostridia;o__Oscillospirales;f__Ruminococcaceae;g__Angelakisella;s__
MGBC101135	PRJEB10308.ERR982820.22	PRJEB10308	97.13	0	3404171	114	57663	29856	45.0862	97.13	0.040371	HQ	s__Kineothrix sp000403275	species	d__Bacteria;p__Firmicutes_A;c__Clostridia;o__Lachnospirales;f__Lachnospiraceae;g__Kineothrix;s__Kineothrix sp000403275
MGBC101136	PRJEB10308.ERR982820.23	PRJEB10308	90.54	1.92	3541972	283	20387	12507	50.3654	80.94	0.515462	HQ	g__Acetatifactor	genus	d__Bacteria;p__Firmicutes_A;c__Clostridia;o__Lachnospirales;f__Lachnospiraceae;g__Acetatifactor;s__
MGBC101137	PRJEB10308.ERR982820.24	PRJEB10308	54.78	0	1296246	880	2162	1452	58.2198	54.78	NA	MQ	s__Alistipes sp002362235	species	d__Bacteria;p__Bacteroidota;c__Bacteroidia;o__Bacteroidales;f__Rikenellaceae;g__Alistipes;s__Alistipes sp002362235
MGBC101138	PRJEB10308.ERR982820.25	PRJEB10308	94.64	0.96	2664829	455	10178	5843	44.5684	89.84	0.430523	HQ	g__14-2	genus	d__Bacteria;p__Firmicutes_A;c__Clostridia;o__Lachnospirales;f__Lachnospiraceae;g__14-2;s__
MGBC101139	PRJEB10308.ERR982820.26	PRJEB10308	73.48	0.47	1532450	998	2119	1523	29.0956	71.13	NA	MQ	f__Erysipelatoclostridiaceae	family	d__Bacteria;p__Firmicutes;c__Bacilli;o__Erysipelotrichales;f__Erysipelatoclostridiaceae;g__;s__
MGBC101140	PRJEB10308.ERR982820.28	PRJEB10308	59.64	1.72	965993	849	1485	1126	33.6021	51.04	NA	MQ	s__Mucispirillum schaedleri	species	d__Bacteria;p__Deferribacterota;c__Deferribacteres;o__Deferribacterales;f__Mucispirillaceae;g__Mucispirillum;s__Mucispirillum schaedleri
MGBC101141	PRJEB10308.ERR982820.2	PRJEB10308	93.62	0	2667414	215	21919	12396	45.9141	93.62	0.291056	HQ	g__1XD42-69	genus	d__Bacteria;p__Firmicutes_A;c__Clostridia;o__Lachnospirales;f__Lachnospiraceae;g__1XD42-69;s__
MGBC101142	PRJEB10308.ERR982820.4	PRJEB10308	97.1	0.38	2501959	123	38150	20327	49.8519	95.2	0.0643307	HQ	g__Paramuribaculum	genus	d__Bacteria;p__Bacteroidota;c__Bacteroidia;o__Bacteroidales;f__Muribaculaceae;g__Paramuribaculum;s__
MGBC101143	PRJEB10308.ERR982820.5	PRJEB10308	99.46	0	2832723	98	60252	28876	41.4592	99.46	0.0382322	HQ	g__Odoribacter	genus	d__Bacteria;p__Bacteroidota;c__Bacteroidia;o__Bacteroidales;f__Marinifilaceae;g__Odoribacter;s__
MGBC101144	PRJEB10308.ERR982820.6	PRJEB10308	98.11	2.29	2325149	152	31045	15294	54.7594	86.66	0.0413587	HQ	s__Faecalibaculum rodentium	species	d__Bacteria;p__Firmicutes;c__Bacilli;o__Erysipelotrichales;f__Erysipelotrichaceae;g__Faecalibaculum;s__Faecalibaculum rodentium
MGBC101145	PRJEB10308.ERR982820.7	PRJEB10308	62.32	0.75	1773167	1629	1500	1069	50.9671	58.57	NA	MQ	s__UBA7173 sp001689485	species	d__Bacteria;p__Bacteroidota;c__Bacteroidia;o__Bacteroidales;f__Muribaculaceae;g__UBA7173;s__UBA7173 sp001689485
MGBC101146	PRJEB10308.ERR982820.8	PRJEB10308	95.4	1.26	3942537	103	116442	38267	51.5425	89.1	0.0802733	HQ	g__Acetatifactor	genus	d__Bacteria;p__Firmicutes_A;c__Clostridia;o__Lachnospirales;f__Lachnospiraceae;g__Acetatifactor;s__
MGBC101147	PRJEB10308.ERR982820.9	PRJEB10308	98.91	0	2084900	72	48265	28933	38.3595	98.91	0.0377182	HQ	s__Limosilactobacillus reuteri	species	d__Bacteria;p__Firmicutes;c__Bacilli;o__Lactobacillales;f__Lactobacillaceae;g__Limosilactobacillus;s__Limosilactobacillus reuteri
MGBC101148	PRJEB10308.ERR982821.10	PRJEB10308	99.46	0	2034850	104	34129	19563	38.2634	99.46	0.0370248	HQ	s__Limosilactobacillus reuteri	species	d__Bacteria;p__Firmicutes;c__Bacilli;o__Lactobacillales;f__Lactobacillaceae;g__Limosilactobacillus;s__Limosilactobacillus reuteri
MGBC101149	PRJEB10308.ERR982821.11	PRJEB10308	75.7	1.14	2309257	581	6448	3959	53.1394	70	NA	MQ	g__Acetatifactor	genus	d__Bacteria;p__Firmicutes_A;c__Clostridia;o__Lachnospirales;f__Lachnospiraceae;g__Acetatifactor;s__
MGBC101150	PRJEB10308.ERR982821.12	PRJEB10308	96.15	1.17	5419131	838	11175	6448	44.1638	90.3	NA	MQ	s__Parabacteroides goldsteinii	species	d__Bacteria;p__Bacteroidota;c__Bacteroidia;o__Bacteroidales;f__Tannerellaceae;g__Parabacteroides;s__Parabacteroides goldsteinii
MGBC101151	PRJEB10308.ERR982821.13	PRJEB10308	74.33	0.82	2156347	1436	2214	1484	52.4335	70.23	NA	MQ	g__Roseburia	genus	d__Bacteria;p__Firmicutes_A;c__Clostridia;o__Lachnospirales;f__Lachnospiraceae;g__Roseburia;s__
MGBC101152	PRJEB10308.ERR982821.14	PRJEB10308	98.02	2.64	3798498	316	29352	12009	49.0671	84.82	0.0779554	HQ	s__Paramuribaculum sp900553585	species	d__Bacteria;p__Bacteroidota;c__Bacteroidia;o__Bacteroidales;f__Muribaculaceae;g__Paramuribaculum;s__Paramuribaculum sp900553585
MGBC101153	PRJEB10308.ERR982821.15	PRJEB10308	96.43	0.48	2718908	85	57397	31983	48.2997	94.03	0.0102365	HQ	s__RC9 sp002298075	species	d__Bacteria;p__Bacteroidota;c__Bacteroidia;o__Bacteroidales;f__UBA932;g__RC9;s__RC9 sp002298075
MGBC101154	PRJEB10308.ERR982821.16	PRJEB10308	99.19	0	1962773	34	102789	57718	58.9152	99.19	0.0365015	HQ	s__NM07-P-09 sp004793925	species	d__Bacteria;p__Actinobacteriota;c__Coriobacteriia;o__Coriobacteriales;f__Atopobiaceae;g__NM07-P-09;s__NM07-P-09 sp004793925
MGBC101155	PRJEB10308.ERR982821.17	PRJEB10308	93.53	0	1828074	646	4517	2817	40.6353	93.53	NA	MQ	s__Ligilactobacillus murinus	species	d__Bacteria;p__Firmicutes;c__Bacilli;o__Lactobacillales;f__Lactobacillaceae;g__Ligilactobacillus;s__Ligilactobacillus murinus
MGBC101156	PRJEB10308.ERR982821.1	PRJEB10308	74.09	0	1860632	842	3205	2194	59.7965	74.09	NA	MQ	g__Angelakisella	genus	d__Bacteria;p__Firmicutes_A;c__Clostridia;o__Oscillospirales;f__Ruminococcaceae;g__Angelakisella;s__
MGBC101157	PRJEB10308.ERR982821.20	PRJEB10308	61.9	0.75	1754588	1482	1671	1165	51.5079	58.15	NA	MQ	s__UBA7173 sp001689485	species	d__Bacteria;p__Bacteroidota;c__Bacteroidia;o__Bacteroidales;f__Muribaculaceae;g__UBA7173;s__UBA7173 sp001689485
MGBC101158	PRJEB10308.ERR982821.21	PRJEB10308	97.96	0	2804036	37	158378	75771	55.4378	97.96	0.00586446	HQ	s__Akkermansia muciniphila	species	d__Bacteria;p__Verrucomicrobiota;c__Verrucomicrobiae;o__Verrucomicrobiales;f__Akkermansiaceae;g__Akkermansia;s__Akkermansia muciniphila
MGBC101159	PRJEB10308.ERR982821.22	PRJEB10308	64.97	1.75	2739491	403	12224	6786	52.3847	56.22	NA	MQ	g__Acetatifactor	genus	d__Bacteria;p__Firmicutes_A;c__Clostridia;o__Lachnospirales;f__Lachnospiraceae;g__Acetatifactor;s__
MGBC101160	PRJEB10308.ERR982821.24	PRJEB10308	73.12	0.54	2067106	621	5316	3311	42.4977	70.42	NA	MQ	g__Odoribacter	genus	d__Bacteria;p__Bacteroidota;c__Bacteroidia;o__Bacteroidales;f__Marinifilaceae;g__Odoribacter;s__
MGBC101161	PRJEB10308.ERR982821.25	PRJEB10308	96.09	1.18	1998840	327	9933	6106	41.0942	90.19	NA	MQ	g__Mailhella	genus	d__Bacteria;p__Desulfobacterota;c__Desulfovibrionia;o__Desulfovibrionales;f__Desulfovibrionaceae;g__Mailhella;s__
MGBC101162	PRJEB10308.ERR982821.26	PRJEB10308	83.1	1.26	3077781	271	18024	11354	51.1454	76.8	NA	MQ	f__Lachnospiraceae	family	d__Bacteria;p__Firmicutes_A;c__Clostridia;o__Lachnospirales;f__Lachnospiraceae;g__;s__
MGBC101163	PRJEB10308.ERR982821.27	PRJEB10308	86.82	1.01	2356858	565	6799	4155	46.5391	81.77	NA	MQ	g__1XD42-69	genus	d__Bacteria;p__Firmicutes_A;c__Clostridia;o__Lachnospirales;f__Lachnospiraceae;g__1XD42-69;s__
MGBC101164	PRJEB10308.ERR982821.28	PRJEB10308	96.6	0	3319693	138	40904	24051	45.2765	96.6	0.0676391	HQ	s__Kineothrix sp000403275	species	d__Bacteria;p__Firmicutes_A;c__Clostridia;o__Lachnospirales;f__Lachnospiraceae;g__Kineothrix;s__Kineothrix sp000403275
MGBC101165	PRJEB10308.ERR982821.29	PRJEB10308	98.28	1.98	4306600	110	87904	39123	51.2012	88.38	0.0893673	HQ	g__Acetatifactor	genus	d__Bacteria;p__Firmicutes_A;c__Clostridia;o__Lachnospirales;f__Lachnospiraceae;g__Acetatifactor;s__
MGBC101166	PRJEB10308.ERR982821.30	PRJEB10308	61.83	1.05	3147724	1421	3221	2197	48.4469	56.58	NA	MQ	g__CAG-95	genus	d__Bacteria;p__Firmicutes_A;c__Clostridia;o__Lachnospirales;f__Lachnospiraceae;g__CAG-95;s__
MGBC101167	PRJEB10308.ERR982821.31	PRJEB10308	85.23	2.04	2499677	736	5267	3379	44.3388	75.03	NA	MQ	g__UBA7185	genus	d__Bacteria;p__Firmicutes_B;c__Peptococcia;o__Peptococcales;f__Peptococcaceae;g__UBA7185;s__
MGBC101168	PRJEB10308.ERR982821.32	PRJEB10308	60.97	0	1163217	787	2030	1460	63.5387	60.97	NA	MQ	g__Alistipes	genus	d__Bacteria;p__Bacteroidota;c__Bacteroidia;o__Bacteroidales;f__Rikenellaceae;g__Alistipes;s__
MGBC101169	PRJEB10308.ERR982821.3	PRJEB10308	90.42	1.34	2524937	260	18977	9699	45.038	83.72	0.126816	HQ	g__14-2	genus	d__Bacteria;p__Firmicutes_A;c__Clostridia;o__Lachnospirales;f__Lachnospiraceae;g__14-2;s__
MGBC101170	PRJEB10308.ERR982821.4	PRJEB10308	98.4	0.78	2522436	108	39562	23346	48.6479	94.5	0.0428807	HQ	g__Paramuribaculum	genus	d__Bacteria;p__Bacteroidota;c__Bacteroidia;o__Bacteroidales;f__Muribaculaceae;g__Paramuribaculum;s__
MGBC101171	PRJEB10308.ERR982821.5	PRJEB10308	68.42	1.75	2707647	646	6770	4176	51.7571	59.67	NA	MQ	g__Acetatifactor	genus	d__Bacteria;p__Firmicutes_A;c__Clostridia;o__Lachnospirales;f__Lachnospiraceae;g__Acetatifactor;s__
MGBC101172	PRJEB10308.ERR982821.6	PRJEB10308	94.79	0.48	1987169	355	9268	5578	57.7137	92.39	NA	MQ	s__Alistipes sp002362235	species	d__Bacteria;p__Bacteroidota;c__Bacteroidia;o__Bacteroidales;f__Rikenellaceae;g__Alistipes;s__Alistipes sp002362235
MGBC101173	PRJEB10308.ERR982821.7	PRJEB10308	98.11	2.29	2405650	130	31838	18498	54.4085	86.66	0.0341659	HQ	s__Faecalibaculum rodentium	species	d__Bacteria;p__Firmicutes;c__Bacilli;o__Erysipelotrichales;f__Erysipelotrichaceae;g__Faecalibaculum;s__Faecalibaculum rodentium
MGBC101174	PRJEB10308.ERR982821.8	PRJEB10308	52.67	0.09	928857	580	2250	1588	31.0096	52.22	NA	MQ	s__Erysipelatoclostridium cocleatum	species	d__Bacteria;p__Firmicutes;c__Bacilli;o__Erysipelotrichales;f__Erysipelatoclostridiaceae;g__Erysipelatoclostridium;s__Erysipelatoclostridium cocleatum
MGBC101175	PRJEB10308.ERR982821.9	PRJEB10308	98.19	0	1776325	78	38384	22767	34.4087	98.19	0.0326155	HQ	s__Lactobacillus johnsonii	species	d__Bacteria;p__Firmicutes;c__Bacilli;o__Lactobacillales;f__Lactobacillaceae;g__Lactobacillus;s__Lactobacillus johnsonii
MGBC101176	PRJEB10308.ERR982822.10	PRJEB10308	94.76	1.01	2609545	89	48356	29314	53.2746	89.71	0.20867	HQ	g__CAG-485	genus	d__Bacteria;p__Bacteroidota;c__Bacteroidia;o__Bacteroidales;f__Muribaculaceae;g__CAG-485;s__
MGBC101177	PRJEB10308.ERR982822.11	PRJEB10308	97.96	0	2836835	39	161890	72732	55.505	97.96	0.0114588	HQ	s__Akkermansia muciniphila	species	d__Bacteria;p__Verrucomicrobiota;c__Verrucomicrobiae;o__Verrucomicrobiales;f__Akkermansiaceae;g__Akkermansia;s__Akkermansia muciniphila
MGBC101178	PRJEB10308.ERR982822.12	PRJEB10308	97.92	0.38	2666284	85	57319	31365	50.5179	96.02	0.185281	HQ	s__UBA7173 sp001689485	species	d__Bacteria;p__Bacteroidota;c__Bacteroidia;o__Bacteroidales;f__Muribaculaceae;g__UBA7173;s__UBA7173 sp001689485
MGBC101179	PRJEB10308.ERR982822.13	PRJEB10308	93.88	0.66	3466907	283	18558	12241	46.1117	90.58	0.0864766	HQ	g__Kineothrix	genus	d__Bacteria;p__Firmicutes_A;c__Clostridia;o__Lachnospirales;f__Lachnospiraceae;g__Kineothrix;s__
MGBC101180	PRJEB10308.ERR982822.14	PRJEB10308	99.43	0.67	3629170	107	72148	33909	47.3729	96.08	0.0487914	HQ	g__1XD8-76	genus	d__Bacteria;p__Firmicutes_A;c__Clostridia;o__Lachnospirales;f__Lachnospiraceae;g__1XD8-76;s__
MGBC101181	PRJEB10308.ERR982822.15	PRJEB10308	83.5	0.42	3693247	1124	5014	3271	47.1876	81.4	NA	MQ	s__Bacteroides uniformis	species	d__Bacteria;p__Bacteroidota;c__Bacteroidia;o__Bacteroidales;f__Bacteroidaceae;g__Bacteroides;s__Bacteroides uniformis
MGBC101182	PRJEB10308.ERR982822.16	PRJEB10308	98.81	1.82	3255457	194	33713	16773	50.7739	89.71	0.010294	HQ	s__UBA7173 sp001915385	species	d__Bacteria;p__Bacteroidota;c__Bacteroidia;o__Bacteroidales;f__Muribaculaceae;g__UBA7173;s__UBA7173 sp001915385
MGBC101183	PRJEB10308.ERR982822.17	PRJEB10308	89.06	0.34	1514771	391	5602	3858	38.7909	87.36	NA	MQ	g__Eubacterium_R	genus	d__Bacteria;p__Firmicutes_A;c__Clostridia;o__Oscillospirales;f__Acutalibacteraceae;g__Eubacterium_R;s__
MGBC101184	PRJEB10308.ERR982822.18	PRJEB10308	95.71	0.48	2645764	139	34588	19023	48.5186	93.31	0.0670171	HQ	s__RC9 sp002298075	species	d__Bacteria;p__Bacteroidota;c__Bacteroidia;o__Bacteroidales;f__UBA932;g__RC9;s__RC9 sp002298075
MGBC101185	PRJEB10308.ERR982822.19	PRJEB10308	86.35	0.86	3050883	616	8034	4937	44.8997	82.05	NA	MQ	f__Lachnospiraceae	family	d__Bacteria;p__Firmicutes_A;c__Clostridia;o__Lachnospirales;f__Lachnospiraceae;g__;s__
MGBC101186	PRJEB10308.ERR982822.1	PRJEB10308	97.4	0	2789699	357	13937	7801	41.6214	97.4	0.143903	HQ	g__Odoribacter	genus	d__Bacteria;p__Bacteroidota;c__Bacteroidia;o__Bacteroidales;f__Marinifilaceae;g__Odoribacter;s__
MGBC101187	PRJEB10308.ERR982822.20	PRJEB10308	98.11	2.29	2113004	115	29870	18371	55.1098	86.66	0.0244165	HQ	s__Faecalibaculum rodentium	species	d__Bacteria;p__Firmicutes;c__Bacilli;o__Erysipelotrichales;f__Erysipelotrichaceae;g__Faecalibaculum;s__Faecalibaculum rodentium
MGBC101188	PRJEB10308.ERR982822.21	PRJEB10308	98.5	1.17	4588252	108	67125	42483	41.8234	92.65	0.0850048	HQ	s__Phocaeicola vulgatus	species	d__Bacteria;p__Bacteroidota;c__Bacteroidia;o__Bacteroidales;f__Bacteroidaceae;g__Phocaeicola;s__Phocaeicola vulgatus
MGBC101189	PRJEB10308.ERR982822.22	PRJEB10308	99.15	0.37	6131117	59	217680	103899	42.5639	97.3	0.0197852	HQ	s__Bacteroides intestinalis	species	d__Bacteria;p__Bacteroidota;c__Bacteroidia;o__Bacteroidales;f__Bacteroidaceae;g__Bacteroides;s__Bacteroides intestinalis
MGBC101190	PRJEB10308.ERR982822.23	PRJEB10308	60.98	0.86	1024084	610	2109	1669	33.2551	56.68	NA	MQ	s__Mucispirillum schaedleri	species	d__Bacteria;p__Deferribacterota;c__Deferribacteres;o__Deferribacterales;f__Mucispirillaceae;g__Mucispirillum;s__Mucispirillum schaedleri
MGBC101191	PRJEB10308.ERR982822.24	PRJEB10308	87.91	0	933154	23	155249	40541	51.3099	87.91	NA	MQ	g__Rs-D84	genus	d__Bacteria;p__Proteobacteria;c__Alphaproteobacteria;o__Rs-D84;f__Rs-D84;g__Rs-D84;s__
MGBC101192	PRJEB10308.ERR982822.25	PRJEB10308	89.27	1.23	2803027	652	7133	4283	51.8897	83.12	NA	MQ	g__CAG-873	genus	d__Bacteria;p__Bacteroidota;c__Bacteroidia;o__Bacteroidales;f__Muribaculaceae;g__CAG-873;s__
MGBC101193	PRJEB10308.ERR982822.2	PRJEB10308	81.02	0	1385929	492	4232	2811	35.4349	81.02	NA	MQ	f__UBA3700	family	d__Bacteria;p__Firmicutes_A;c__Clostridia_A;o__Christensenellales;f__UBA3700;g__;s__
MGBC101194	PRJEB10308.ERR982822.4	PRJEB10308	97.63	1.18	2073358	161	22549	12866	40.5708	91.73	0.00927671	HQ	g__Mailhella	genus	d__Bacteria;p__Desulfobacterota;c__Desulfovibrionia;o__Desulfovibrionales;f__Desulfovibrionaceae;g__Mailhella;s__
MGBC101195	PRJEB10308.ERR982822.5	PRJEB10308	90.9	1.61	1418749	338	5427	4192	34.3748	82.85	NA	MQ	f__UBA3700	family	d__Bacteria;p__Firmicutes_A;c__Clostridia_A;o__Christensenellales;f__UBA3700;g__;s__
MGBC101196	PRJEB10308.ERR982822.6	PRJEB10308	52.19	0	902739	677	1938	1314	57.7624	52.19	NA	MQ	s__Alistipes sp002362235	species	d__Bacteria;p__Bacteroidota;c__Bacteroidia;o__Bacteroidales;f__Rikenellaceae;g__Alistipes;s__Alistipes sp002362235
MGBC101197	PRJEB10308.ERR982822.7	PRJEB10308	65.28	0.38	1748470	47	64478	37198	51.5528	63.38	NA	MQ	g__Paramuribaculum	genus	d__Bacteria;p__Bacteroidota;c__Bacteroidia;o__Bacteroidales;f__Muribaculaceae;g__Paramuribaculum;s__
MGBC101198	PRJEB10308.ERR982822.8	PRJEB10308	98.55	1.51	2497691	61	98217	40942	50.0465	91	0.223015	HQ	g__Paramuribaculum	genus	d__Bacteria;p__Bacteroidota;c__Bacteroidia;o__Bacteroidales;f__Muribaculaceae;g__Paramuribaculum;s__
MGBC101199	PRJEB10308.ERR982822.9	PRJEB10308	73.08	0.45	2285015	58	88657	39384	52.1863	70.83	NA	MQ	g__CAG-485	genus	d__Bacteria;p__Bacteroidota;c__Bacteroidia;o__Bacteroidales;f__Muribaculaceae;g__CAG-485;s__
MGBC101200	PRJEB10308.ERR982823.10	PRJEB10308	79.1	1.16	1321649	544	4196	2413	36.1784	73.3	NA	MQ	s__Lactobacillus intestinalis	species	d__Bacteria;p__Firmicutes;c__Bacilli;o__Lactobacillales;f__Lactobacillaceae;g__Lactobacillus;s__Lactobacillus intestinalis
MGBC101201	PRJEB10308.ERR982823.12	PRJEB10308	95.95	0.48	2700047	87	54361	31032	48.5095	93.55	0.00896699	HQ	s__RC9 sp002298075	species	d__Bacteria;p__Bacteroidota;c__Bacteroidia;o__Bacteroidales;f__UBA932;g__RC9;s__RC9 sp002298075
MGBC101202	PRJEB10308.ERR982823.13	PRJEB10308	56.9	0	896854	41	47616	21874	38.1358	56.9	NA	MQ	s__Limosilactobacillus reuteri	species	d__Bacteria;p__Firmicutes;c__Bacilli;o__Lactobacillales;f__Lactobacillaceae;g__Limosilactobacillus;s__Limosilactobacillus reuteri
MGBC101203	PRJEB10308.ERR982823.14	PRJEB10308	89.6	4.5	2787290	507	8744	5483	46.091	67.1	NA	MQ	s__14-2 sp000403845	species	d__Bacteria;p__Firmicutes_A;c__Clostridia;o__Lachnospirales;f__Lachnospiraceae;g__14-2;s__14-2 sp000403845
MGBC101204	PRJEB10308.ERR982823.15	PRJEB10308	97.96	0	2791120	30	158696	93036	55.4486	97.96	0.00961152	HQ	s__Akkermansia muciniphila	species	d__Bacteria;p__Verrucomicrobiota;c__Verrucomicrobiae;o__Verrucomicrobiales;f__Akkermansiaceae;g__Akkermansia;s__Akkermansia muciniphila
MGBC101205	PRJEB10308.ERR982823.16	PRJEB10308	95.21	2.56	3284467	159	44312	20642	51.7883	82.41	0.377572	HQ	g__Acetatifactor	genus	d__Bacteria;p__Firmicutes_A;c__Clostridia;o__Lachnospirales;f__Lachnospiraceae;g__Acetatifactor;s__
MGBC101206	PRJEB10308.ERR982823.17	PRJEB10308	55.52	0	2885388	1039	4168	2757	51.5761	55.52	NA	MQ	g__Acetatifactor	genus	d__Bacteria;p__Firmicutes_A;c__Clostridia;o__Lachnospirales;f__Lachnospiraceae;g__Acetatifactor;s__
MGBC101207	PRJEB10308.ERR982823.18	PRJEB10308	94.83	1.87	4601054	98	131978	46933	47.6019	85.48	0.168348	HQ	g__CAG-95	genus	d__Bacteria;p__Firmicutes_A;c__Clostridia;o__Lachnospirales;f__Lachnospiraceae;g__CAG-95;s__
MGBC101208	PRJEB10308.ERR982823.19	PRJEB10308	95.98	0	3337846	102	59258	32722	45.2143	95.98	0.031649	HQ	s__Kineothrix sp000403275	species	d__Bacteria;p__Firmicutes_A;c__Clostridia;o__Lachnospirales;f__Lachnospiraceae;g__Kineothrix;s__Kineothrix sp000403275
MGBC101209	PRJEB10308.ERR982823.1	PRJEB10308	67.66	1.51	2155165	853	3892	2508	48.8842	60.11	NA	MQ	g__Dorea	genus	d__Bacteria;p__Firmicutes_A;c__Clostridia;o__Lachnospirales;f__Lachnospiraceae;g__Dorea;s__
MGBC101210	PRJEB10308.ERR982823.20	PRJEB10308	92.39	0.34	1753191	519	5638	3365	38.7512	90.69	NA	MQ	g__Eubacterium_R	genus	d__Bacteria;p__Firmicutes_A;c__Clostridia;o__Oscillospirales;f__Acutalibacteraceae;g__Eubacterium_R;s__
MGBC101211	PRJEB10308.ERR982823.21	PRJEB10308	98.12	0.75	4704567	190	51128	24754	42.0887	94.37	0.026339	HQ	s__Phocaeicola vulgatus	species	d__Bacteria;p__Bacteroidota;c__Bacteroidia;o__Bacteroidales;f__Bacteroidaceae;g__Phocaeicola;s__Phocaeicola vulgatus
MGBC101212	PRJEB10308.ERR982823.22	PRJEB10308	72.21	0.08	1849860	1363	1871	1338	51.3939	71.81	NA	MQ	s__UBA7173 sp001689485	species	d__Bacteria;p__Bacteroidota;c__Bacteroidia;o__Bacteroidales;f__Muribaculaceae;g__UBA7173;s__UBA7173 sp001689485
MGBC101213	PRJEB10308.ERR982823.23	PRJEB10308	91.6	1.34	3304076	390	15536	8459	50.82	84.9	0.816846	HQ	g__Acetatifactor	genus	d__Bacteria;p__Firmicutes_A;c__Clostridia;o__Lachnospirales;f__Lachnospiraceae;g__Acetatifactor;s__
MGBC101214	PRJEB10308.ERR982823.24	PRJEB10308	77.92	4.64	2563519	435	8034	5886	60.8473	54.72	NA	MQ	f__Oscillospiraceae	family	d__Bacteria;p__Firmicutes_A;c__Clostridia;o__Oscillospirales;f__Oscillospiraceae;g__;s__
MGBC101215	PRJEB10308.ERR982823.25	PRJEB10308	89.87	0	2907199	386	13592	7518	49.8512	89.87	NA	MQ	g__UBA7182	genus	d__Bacteria;p__Firmicutes_A;c__Clostridia;o__Lachnospirales;f__Lachnospiraceae;g__UBA7182;s__
MGBC101216	PRJEB10308.ERR982823.26	PRJEB10308	92.25	0	2308252	311	12874	7409	60.1435	92.25	0.541033	HQ	g__Angelakisella	genus	d__Bacteria;p__Firmicutes_A;c__Clostridia;o__Oscillospirales;f__Ruminococcaceae;g__Angelakisella;s__
MGBC101217	PRJEB10308.ERR982823.27	PRJEB10308	65.44	0	1056722	684	2088	1526	63.8964	65.44	NA	MQ	g__Alistipes	genus	d__Bacteria;p__Bacteroidota;c__Bacteroidia;o__Bacteroidales;f__Rikenellaceae;g__Alistipes;s__
MGBC101218	PRJEB10308.ERR982823.28	PRJEB10308	93.07	0.57	4236473	260	29468	16282	49.2909	90.22	0.302872	HQ	f__Lachnospiraceae	family	d__Bacteria;p__Firmicutes_A;c__Clostridia;o__Lachnospirales;f__Lachnospiraceae;g__;s__
MGBC101219	PRJEB10308.ERR982823.29	PRJEB10308	91.38	0.77	2737961	162	34607	16893	44.6305	87.53	0.201576	HQ	g__14-2	genus	d__Bacteria;p__Firmicutes_A;c__Clostridia;o__Lachnospirales;f__Lachnospiraceae;g__14-2;s__
MGBC101220	PRJEB10308.ERR982823.2	PRJEB10308	97.7	1.34	3797790	91	96333	41725	51.5282	91	0.0908926	HQ	g__Acetatifactor	genus	d__Bacteria;p__Firmicutes_A;c__Clostridia;o__Lachnospirales;f__Lachnospiraceae;g__Acetatifactor;s__
MGBC101221	PRJEB10308.ERR982823.30	PRJEB10308	95.11	0.48	2913632	89	55748	32732	45.3806	92.71	0.125021	HQ	g__1XD42-69	genus	d__Bacteria;p__Firmicutes_A;c__Clostridia;o__Lachnospirales;f__Lachnospiraceae;g__1XD42-69;s__
MGBC101222	PRJEB10308.ERR982823.31	PRJEB10308	98.11	2.29	2333231	143	30174	16306	54.7378	86.66	0.037823	HQ	s__Faecalibaculum rodentium	species	d__Bacteria;p__Firmicutes;c__Bacilli;o__Erysipelotrichales;f__Erysipelotrichaceae;g__Faecalibaculum;s__Faecalibaculum rodentium
MGBC101223	PRJEB10308.ERR982823.32	PRJEB10308	65.2	2.56	2580276	1668	2169	1526	48.3909	52.4	NA	MQ	s__Dorea sp000403455	species	d__Bacteria;p__Firmicutes_A;c__Clostridia;o__Lachnospirales;f__Lachnospiraceae;g__Dorea;s__Dorea sp000403455
MGBC101224	PRJEB10308.ERR982823.33	PRJEB10308	97.84	0.16	2068154	155	23000	13324	57.5254	97.04	0.117316	HQ	s__Alistipes sp002362235	species	d__Bacteria;p__Bacteroidota;c__Bacteroidia;o__Bacteroidales;f__Rikenellaceae;g__Alistipes;s__Alistipes sp002362235
MGBC101225	PRJEB10308.ERR982823.3	PRJEB10308	73.23	1.34	1360230	911	1960	1481	33.1532	66.53	NA	MQ	s__Mucispirillum schaedleri	species	d__Bacteria;p__Deferribacterota;c__Deferribacteres;o__Deferribacterales;f__Mucispirillaceae;g__Mucispirillum;s__Mucispirillum schaedleri
MGBC101226	PRJEB10308.ERR982823.4	PRJEB10308	95.16	0	2776363	372	13151	7447	41.6543	95.16	0.0684036	HQ	g__Odoribacter	genus	d__Bacteria;p__Bacteroidota;c__Bacteroidia;o__Bacteroidales;f__Marinifilaceae;g__Odoribacter;s__
MGBC101227	PRJEB10308.ERR982823.5	PRJEB10308	97.48	0.52	1917799	442	7505	4324	40.4863	94.88	NA	MQ	s__Ligilactobacillus murinus	species	d__Bacteria;p__Firmicutes;c__Bacilli;o__Lactobacillales;f__Lactobacillaceae;g__Ligilactobacillus;s__Ligilactobacillus murinus
MGBC101228	PRJEB10308.ERR982823.6	PRJEB10308	97.47	0.63	3612044	115	53786	31402	48.1402	94.32	0.124873	HQ	f__Lachnospiraceae	family	d__Bacteria;p__Firmicutes_A;c__Clostridia;o__Lachnospirales;f__Lachnospiraceae;g__;s__
MGBC101229	PRJEB10308.ERR982823.7	PRJEB10308	97.67	2.22	3112986	487	13591	6375	49.3805	86.57	0.202307	HQ	s__Paramuribaculum sp900553585	species	d__Bacteria;p__Bacteroidota;c__Bacteroidia;o__Bacteroidales;f__Muribaculaceae;g__Paramuribaculum;s__Paramuribaculum sp900553585
MGBC101230	PRJEB10308.ERR982823.8	PRJEB10308	80.01	0.56	2254141	164	25932	13739	61.4414	77.21	NA	MQ	g__UBA9475	genus	d__Bacteria;p__Firmicutes_A;c__Clostridia;o__Oscillospirales;f__Oscillospiraceae;g__UBA9475;s__
MGBC101231	PRJEB10308.ERR982823.9	PRJEB10308	97.67	0.38	2590508	174	28908	14872	50.1196	95.77	0.0780594	HQ	g__Paramuribaculum	genus	d__Bacteria;p__Bacteroidota;c__Bacteroidia;o__Bacteroidales;f__Muribaculaceae;g__Paramuribaculum;s__
MGBC101232	PRJEB10308.ERR982824.10	PRJEB10308	85.58	1.48	2508672	212	21781	11827	60.702	78.18	NA	MQ	g__UBA9475	genus	d__Bacteria;p__Firmicutes_A;c__Clostridia;o__Oscillospirales;f__Oscillospiraceae;g__UBA9475;s__
MGBC101233	PRJEB10308.ERR982824.11	PRJEB10308	80.57	1.49	3024048	897	5558	3356	52.7392	73.12	NA	MQ	g__Acetatifactor	genus	d__Bacteria;p__Firmicutes_A;c__Clostridia;o__Lachnospirales;f__Lachnospiraceae;g__Acetatifactor;s__
MGBC101234	PRJEB10308.ERR982824.12	PRJEB10308	75.63	2.38	1520518	906	2391	1664	30.4446	63.73	NA	MQ	s__Erysipelatoclostridium cocleatum	species	d__Bacteria;p__Firmicutes;c__Bacilli;o__Erysipelotrichales;f__Erysipelatoclostridiaceae;g__Erysipelatoclostridium;s__Erysipelatoclostridium cocleatum
MGBC101235	PRJEB10308.ERR982824.13	PRJEB10308	96.43	0.48	2864359	118	54059	24271	48.3642	94.03	0.0182788	HQ	s__RC9 sp002298075	species	d__Bacteria;p__Bacteroidota;c__Bacteroidia;o__Bacteroidales;f__UBA932;g__RC9;s__RC9 sp002298075
MGBC101236	PRJEB10308.ERR982824.14	PRJEB10308	75.53	1.22	1926867	1219	2251	1564	51.3411	69.43	NA	MQ	s__UBA7173 sp001689485	species	d__Bacteria;p__Bacteroidota;c__Bacteroidia;o__Bacteroidales;f__Muribaculaceae;g__UBA7173;s__UBA7173 sp001689485
MGBC101237	PRJEB10308.ERR982824.15	PRJEB10308	99.19	0	1977947	27	112414	73251	58.8153	99.19	0.0325987	HQ	s__NM07-P-09 sp004793925	species	d__Bacteria;p__Actinobacteriota;c__Coriobacteriia;o__Coriobacteriales;f__Atopobiaceae;g__NM07-P-09;s__NM07-P-09 sp004793925
MGBC101238	PRJEB10308.ERR982824.16	PRJEB10308	97.84	1.12	2218987	134	32354	16545	57.0122	92.24	0.0716995	HQ	s__Alistipes sp002362235	species	d__Bacteria;p__Bacteroidota;c__Bacteroidia;o__Bacteroidales;f__Rikenellaceae;g__Alistipes;s__Alistipes sp002362235
MGBC101239	PRJEB10308.ERR982824.17	PRJEB10308	88.33	0.36	2320189	472	8000	4901	46.4355	86.53	NA	MQ	g__1XD42-69	genus	d__Bacteria;p__Firmicutes_A;c__Clostridia;o__Lachnospirales;f__Lachnospiraceae;g__1XD42-69;s__
MGBC101240	PRJEB10308.ERR982824.18	PRJEB10308	98.11	2.29	2343455	122	34096	19207	54.4647	86.66	0.0242704	HQ	s__Faecalibaculum rodentium	species	d__Bacteria;p__Firmicutes;c__Bacilli;o__Erysipelotrichales;f__Erysipelotrichaceae;g__Faecalibaculum;s__Faecalibaculum rodentium
MGBC101241	PRJEB10308.ERR982824.19	PRJEB10308	95.12	0.77	2583453	614	6822	4194	44.8838	91.27	NA	MQ	g__14-2	genus	d__Bacteria;p__Firmicutes_A;c__Clostridia;o__Lachnospirales;f__Lachnospiraceae;g__14-2;s__
MGBC101242	PRJEB10308.ERR982824.1	PRJEB10308	66.03	1.22	1742608	490	5857	3540	48.7898	59.93	NA	MQ	g__Dorea	genus	d__Bacteria;p__Firmicutes_A;c__Clostridia;o__Lachnospirales;f__Lachnospiraceae;g__Dorea;s__
MGBC101243	PRJEB10308.ERR982824.20	PRJEB10308	66.22	0.54	1957719	798	3799	2438	42.3482	63.52	NA	MQ	g__Odoribacter	genus	d__Bacteria;p__Bacteroidota;c__Bacteroidia;o__Bacteroidales;f__Marinifilaceae;g__Odoribacter;s__
MGBC101244	PRJEB10308.ERR982824.21	PRJEB10308	96.55	0.57	3826908	103	70132	37152	45.9317	93.7	0.0605915	HQ	g__Kineothrix	genus	d__Bacteria;p__Firmicutes_A;c__Clostridia;o__Lachnospirales;f__Lachnospiraceae;g__Kineothrix;s__
MGBC101245	PRJEB10308.ERR982824.22	PRJEB10308	72.41	0	2181059	274	14664	7947	44.325	72.41	NA	MQ	g__UBA7185	genus	d__Bacteria;p__Firmicutes_B;c__Peptococcia;o__Peptococcales;f__Peptococcaceae;g__UBA7185;s__
MGBC101246	PRJEB10308.ERR982824.23	PRJEB10308	97.96	0	2825556	44	157252	64157	55.3631	97.96	0.0140092	HQ	s__Akkermansia muciniphila	species	d__Bacteria;p__Verrucomicrobiota;c__Verrucomicrobiae;o__Verrucomicrobiales;f__Akkermansiaceae;g__Akkermansia;s__Akkermansia muciniphila
MGBC101247	PRJEB10308.ERR982824.25	PRJEB10308	78.89	0	1474999	881	2342	1661	39.211	78.89	NA	MQ	g__Eubacterium_R	genus	d__Bacteria;p__Firmicutes_A;c__Clostridia;o__Oscillospirales;f__Acutalibacteraceae;g__Eubacterium_R;s__
MGBC101248	PRJEB10308.ERR982824.26	PRJEB10308	93.29	0.84	2316730	323	13017	7160	60.061	89.09	0.444301	HQ	g__Angelakisella	genus	d__Bacteria;p__Firmicutes_A;c__Clostridia;o__Oscillospirales;f__Ruminococcaceae;g__Angelakisella;s__
MGBC101249	PRJEB10308.ERR982824.2	PRJEB10308	75.61	0.58	3914803	1974	3009	1964	44.5111	72.71	NA	MQ	s__Parabacteroides goldsteinii	species	d__Bacteria;p__Bacteroidota;c__Bacteroidia;o__Bacteroidales;f__Tannerellaceae;g__Parabacteroides;s__Parabacteroides goldsteinii
MGBC101250	PRJEB10308.ERR982824.3	PRJEB10308	99.48	0.52	2006991	153	20516	13101	40.1735	96.88	0.0218797	HQ	s__Ligilactobacillus murinus	species	d__Bacteria;p__Firmicutes;c__Bacilli;o__Lactobacillales;f__Lactobacillaceae;g__Ligilactobacillus;s__Ligilactobacillus murinus
MGBC101251	PRJEB10308.ERR982824.4	PRJEB10308	85.96	1.36	2088447	143	28195	14595	41.3193	79.16	NA	MQ	g__An181	genus	d__Bacteria;p__Firmicutes_A;c__Clostridia;o__Lachnospirales;f__Lachnospiraceae;g__An181;s__
MGBC101252	PRJEB10308.ERR982824.5	PRJEB10308	98.82	1.18	2060587	97	38549	21239	40.7503	92.92	0.00418826	HQ	g__Mailhella	genus	d__Bacteria;p__Desulfobacterota;c__Desulfovibrionia;o__Desulfovibrionales;f__Desulfovibrionaceae;g__Mailhella;s__
MGBC101253	PRJEB10308.ERR982824.6	PRJEB10308	93.68	1.34	3647853	76	126917	47984	51.4948	86.98	0.0534798	HQ	g__Acetatifactor	genus	d__Bacteria;p__Firmicutes_A;c__Clostridia;o__Lachnospirales;f__Lachnospiraceae;g__Acetatifactor;s__
MGBC101254	PRJEB10308.ERR982824.7	PRJEB10308	97.39	0	4283225	161	47220	26598	42.0512	97.39	0.0148858	HQ	s__Phocaeicola vulgatus	species	d__Bacteria;p__Bacteroidota;c__Bacteroidia;o__Bacteroidales;f__Bacteroidaceae;g__Phocaeicola;s__Phocaeicola vulgatus
MGBC101255	PRJEB10308.ERR982824.8	PRJEB10308	90.21	1.32	2472887	112	48903	22068	50.6113	83.61	0.116256	HQ	g__Paramuribaculum	genus	d__Bacteria;p__Bacteroidota;c__Bacteroidia;o__Bacteroidales;f__Muribaculaceae;g__Paramuribaculum;s__
MGBC101256	PRJEB10308.ERR982824.9	PRJEB10308	97.92	0.38	2588952	68	58272	38069	49.9166	96.02	0.0341011	HQ	s__Paramuribaculum sp900553585	species	d__Bacteria;p__Bacteroidota;c__Bacteroidia;o__Bacteroidales;f__Muribaculaceae;g__Paramuribaculum;s__Paramuribaculum sp900553585
MGBC101257	PRJEB10308.ERR982825.10	PRJEB10308	98.22	0.67	3581103	227	33729	15762	47.3834	94.87	0.0727719	HQ	g__1XD8-76	genus	d__Bacteria;p__Firmicutes_A;c__Clostridia;o__Lachnospirales;f__Lachnospiraceae;g__1XD8-76;s__
MGBC101258	PRJEB10308.ERR982825.11	PRJEB10308	98.11	2.29	2348519	145	32963	16189	54.5682	86.66	0.0344838	HQ	s__Faecalibaculum rodentium	species	d__Bacteria;p__Firmicutes;c__Bacilli;o__Erysipelotrichales;f__Erysipelotrichaceae;g__Faecalibaculum;s__Faecalibaculum rodentium
MGBC101259	PRJEB10308.ERR982825.12	PRJEB10308	99.19	0	1948493	25	187693	77934	58.8933	99.19	0.0134464	HQ	s__NM07-P-09 sp004793925	species	d__Bacteria;p__Actinobacteriota;c__Coriobacteriia;o__Coriobacteriales;f__Atopobiaceae;g__NM07-P-09;s__NM07-P-09 sp004793925
MGBC101260	PRJEB10308.ERR982825.14	PRJEB10308	97.96	0	2818277	61	156922	46178	55.5126	97.96	0.0181947	HQ	s__Akkermansia muciniphila	species	d__Bacteria;p__Verrucomicrobiota;c__Verrucomicrobiae;o__Verrucomicrobiales;f__Akkermansiaceae;g__Akkermansia;s__Akkermansia muciniphila
MGBC101261	PRJEB10308.ERR982825.15	PRJEB10308	87.73	0	892096	221	6411	4022	51.4967	87.73	NA	MQ	g__Rs-D84	genus	d__Bacteria;p__Proteobacteria;c__Alphaproteobacteria;o__Rs-D84;f__Rs-D84;g__Rs-D84;s__
MGBC101262	PRJEB10308.ERR982825.16	PRJEB10308	68.48	0.29	2275250	872	3864	2595	46.2805	67.03	NA	MQ	s__Kineothrix sp000403275	species	d__Bacteria;p__Firmicutes_A;c__Clostridia;o__Lachnospirales;f__Lachnospiraceae;g__Kineothrix;s__Kineothrix sp000403275
MGBC101263	PRJEB10308.ERR982825.17	PRJEB10308	83.35	2.59	1669220	792	2880	2100	32.5468	70.4	NA	MQ	s__Mucispirillum schaedleri	species	d__Bacteria;p__Deferribacterota;c__Deferribacteres;o__Deferribacterales;f__Mucispirillaceae;g__Mucispirillum;s__Mucispirillum schaedleri
MGBC101264	PRJEB10308.ERR982825.18	PRJEB10308	95.91	0.16	2060713	123	29206	16739	57.3471	95.11	0.103437	HQ	s__Alistipes sp002362235	species	d__Bacteria;p__Bacteroidota;c__Bacteroidia;o__Bacteroidales;f__Rikenellaceae;g__Alistipes;s__Alistipes sp002362235
MGBC101265	PRJEB10308.ERR982825.1	PRJEB10308	98.22	1.18	2013577	182	17994	11057	40.8976	92.32	0.00585665	HQ	g__Mailhella	genus	d__Bacteria;p__Desulfobacterota;c__Desulfovibrionia;o__Desulfovibrionales;f__Desulfovibrionaceae;g__Mailhella;s__
MGBC101266	PRJEB10308.ERR982825.20	PRJEB10308	96.12	2.63	4401762	110	60037	40014	41.6763	82.97	0.0575104	HQ	s__Phocaeicola vulgatus	species	d__Bacteria;p__Bacteroidota;c__Bacteroidia;o__Bacteroidales;f__Bacteroidaceae;g__Phocaeicola;s__Phocaeicola vulgatus
MGBC101267	PRJEB10308.ERR982825.2	PRJEB10308	97.92	0.38	2448024	71	53781	34476	50.8768	96.02	0.0805431	HQ	s__UBA7173 sp001689485	species	d__Bacteria;p__Bacteroidota;c__Bacteroidia;o__Bacteroidales;f__Muribaculaceae;g__UBA7173;s__UBA7173 sp001689485
MGBC101268	PRJEB10308.ERR982825.3	PRJEB10308	96.42	0.78	2627522	54	82484	47625	48.7085	92.52	0.0907172	HQ	g__Paramuribaculum	genus	d__Bacteria;p__Bacteroidota;c__Bacteroidia;o__Bacteroidales;f__Muribaculaceae;g__Paramuribaculum;s__
MGBC101269	PRJEB10308.ERR982825.5	PRJEB10308	87.38	0	5133498	33	301943	155554	42.7608	87.38	NA	MQ	s__Bacteroides intestinalis	species	d__Bacteria;p__Bacteroidota;c__Bacteroidia;o__Bacteroidales;f__Bacteroidaceae;g__Bacteroides;s__Bacteroides intestinalis
MGBC101270	PRJEB10308.ERR982825.6	PRJEB10308	95.97	0.81	1734043	239	10694	7251	33.687	91.92	0.0094934	HQ	f__UBA3700	family	d__Bacteria;p__Firmicutes_A;c__Clostridia_A;o__Christensenellales;f__UBA3700;g__;s__
MGBC101271	PRJEB10308.ERR982825.7	PRJEB10308	96.43	0.48	2686871	71	65595	37836	48.3717	94.03	0.00947661	HQ	s__RC9 sp002298075	species	d__Bacteria;p__Bacteroidota;c__Bacteroidia;o__Bacteroidales;f__UBA932;g__RC9;s__RC9 sp002298075
MGBC101272	PRJEB10308.ERR982825.8	PRJEB10308	97.61	0.5	3491839	109	97939	32031	51.7664	95.11	0.0163152	HQ	g__CAG-485	genus	d__Bacteria;p__Bacteroidota;c__Bacteroidia;o__Bacteroidales;f__Muribaculaceae;g__CAG-485;s__
MGBC101273	PRJEB10308.ERR982825.9	PRJEB10308	94.75	1.44	3672305	219	26255	16758	44.2141	87.55	0.0673814	HQ	f__Lachnospiraceae	family	d__Bacteria;p__Firmicutes_A;c__Clostridia;o__Lachnospirales;f__Lachnospiraceae;g__;s__
MGBC101274	PRJEB10308.ERR982826.10	PRJEB10308	96.24	0	4442360	118	65848	37645	41.7775	96.24	0.0214907	HQ	s__Phocaeicola vulgatus	species	d__Bacteria;p__Bacteroidota;c__Bacteroidia;o__Bacteroidales;f__Bacteroidaceae;g__Phocaeicola;s__Phocaeicola vulgatus
MGBC101275	PRJEB10308.ERR982826.11	PRJEB10308	66.29	0.97	2902335	1787	2433	1606	51.4499	61.44	NA	MQ	g__COE1	genus	d__Bacteria;p__Firmicutes_A;c__Clostridia;o__Lachnospirales;f__Lachnospiraceae;g__COE1;s__
MGBC101276	PRJEB10308.ERR982826.12	PRJEB10308	99.48	0.52	2004677	114	29358	17566	40.1734	96.88	0.0167641	HQ	s__Ligilactobacillus murinus	species	d__Bacteria;p__Firmicutes;c__Bacilli;o__Lactobacillales;f__Lactobacillaceae;g__Ligilactobacillus;s__Ligilactobacillus murinus
MGBC101277	PRJEB10308.ERR982826.13	PRJEB10308	65.86	1.06	2070187	1035	3126	1982	52.5277	60.56	NA	MQ	g__Roseburia	genus	d__Bacteria;p__Firmicutes_A;c__Clostridia;o__Lachnospirales;f__Lachnospiraceae;g__Roseburia;s__
MGBC101278	PRJEB10308.ERR982826.14	PRJEB10308	91.48	2.2	3689808	474	12865	7772	50.4032	80.48	0.587322	HQ	g__Acetatifactor	genus	d__Bacteria;p__Firmicutes_A;c__Clostridia;o__Lachnospirales;f__Lachnospiraceae;g__Acetatifactor;s__
MGBC101279	PRJEB10308.ERR982826.15	PRJEB10308	76.12	0.86	1310395	870	1982	1496	33.1229	71.82	NA	MQ	s__Mucispirillum schaedleri	species	d__Bacteria;p__Deferribacterota;c__Deferribacteres;o__Deferribacterales;f__Mucispirillaceae;g__Mucispirillum;s__Mucispirillum schaedleri
MGBC101280	PRJEB10308.ERR982826.16	PRJEB10308	96.53	1.15	3665759	109	60248	33626	46.0355	90.78	0.101091	HQ	g__Kineothrix	genus	d__Bacteria;p__Firmicutes_A;c__Clostridia;o__Lachnospirales;f__Lachnospiraceae;g__Kineothrix;s__
MGBC101281	PRJEB10308.ERR982826.17	PRJEB10308	69.74	0.97	3334027	855	6155	3879	48.6519	64.89	NA	MQ	g__CAG-95	genus	d__Bacteria;p__Firmicutes_A;c__Clostridia;o__Lachnospirales;f__Lachnospiraceae;g__CAG-95;s__
MGBC101282	PRJEB10308.ERR982826.18	PRJEB10308	81.32	0	868757	205	7036	4221	51.36	81.32	NA	MQ	g__Rs-D84	genus	d__Bacteria;p__Proteobacteria;c__Alphaproteobacteria;o__Rs-D84;f__Rs-D84;g__Rs-D84;s__
MGBC101283	PRJEB10308.ERR982826.19	PRJEB10308	98.11	2.29	2177102	122	29314	17840	55.0165	86.66	0.0257127	HQ	s__Faecalibaculum rodentium	species	d__Bacteria;p__Firmicutes;c__Bacilli;o__Erysipelotrichales;f__Erysipelotrichaceae;g__Faecalibaculum;s__Faecalibaculum rodentium
MGBC101284	PRJEB10308.ERR982826.1	PRJEB10308	89.37	0	2234511	509	7433	4375	60.1313	89.37	NA	MQ	g__Angelakisella	genus	d__Bacteria;p__Firmicutes_A;c__Clostridia;o__Oscillospirales;f__Ruminococcaceae;g__Angelakisella;s__
MGBC101285	PRJEB10308.ERR982826.20	PRJEB10308	97.57	0.59	2252090	260	25405	8646	40.6763	94.62	0.0872122	HQ	g__Mailhella	genus	d__Bacteria;p__Desulfobacterota;c__Desulfovibrionia;o__Desulfovibrionales;f__Desulfovibrionaceae;g__Mailhella;s__
MGBC101286	PRJEB10308.ERR982826.21	PRJEB10308	97.96	0	2958789	94	161890	31473	55.5221	97.96	0.0470641	HQ	s__Akkermansia muciniphila	species	d__Bacteria;p__Verrucomicrobiota;c__Verrucomicrobiae;o__Verrucomicrobiales;f__Akkermansiaceae;g__Akkermansia;s__Akkermansia muciniphila
MGBC101287	PRJEB10308.ERR982826.22	PRJEB10308	93.22	0	2601868	218	20055	11928	45.8908	93.22	0.277989	HQ	g__1XD42-69	genus	d__Bacteria;p__Firmicutes_A;c__Clostridia;o__Lachnospirales;f__Lachnospiraceae;g__1XD42-69;s__
MGBC101288	PRJEB10308.ERR982826.23	PRJEB10308	98.81	0.38	2521044	54	72931	46674	50.0277	96.91	0.0608953	HQ	g__Paramuribaculum	genus	d__Bacteria;p__Bacteroidota;c__Bacteroidia;o__Bacteroidales;f__Muribaculaceae;g__Paramuribaculum;s__
MGBC101289	PRJEB10308.ERR982826.24	PRJEB10308	70.6	1.99	3511794	1184	4725	2945	43.4289	60.65	NA	MQ	s__Bacteroides intestinalis	species	d__Bacteria;p__Bacteroidota;c__Bacteroidia;o__Bacteroidales;f__Bacteroidaceae;g__Bacteroides;s__Bacteroides intestinalis
MGBC101290	PRJEB10308.ERR982826.25	PRJEB10308	89.76	0	3706147	361	21881	10260	45.2293	89.76	NA	MQ	s__Kineothrix sp000403275	species	d__Bacteria;p__Firmicutes_A;c__Clostridia;o__Lachnospirales;f__Lachnospiraceae;g__Kineothrix;s__Kineothrix sp000403275
MGBC101291	PRJEB10308.ERR982826.26	PRJEB10308	69.36	1.27	2079645	447	7323	4634	48.3994	63.01	NA	MQ	g__Dorea	genus	d__Bacteria;p__Firmicutes_A;c__Clostridia;o__Lachnospirales;f__Lachnospiraceae;g__Dorea;s__
MGBC101292	PRJEB10308.ERR982826.27	PRJEB10308	95.78	0	1706994	83	37172	20548	34.2988	95.78	0.0817528	HQ	s__Lactobacillus johnsonii	species	d__Bacteria;p__Firmicutes;c__Bacilli;o__Lactobacillales;f__Lactobacillaceae;g__Lactobacillus;s__Lactobacillus johnsonii
MGBC101293	PRJEB10308.ERR982826.28	PRJEB10308	95.4	2.8	3319821	119	59646	27891	51.9178	81.4	0.161062	HQ	g__Acetatifactor	genus	d__Bacteria;p__Firmicutes_A;c__Clostridia;o__Lachnospirales;f__Lachnospiraceae;g__Acetatifactor;s__
MGBC101294	PRJEB10308.ERR982826.30	PRJEB10308	91.44	0.16	1933273	438	7110	4391	57.5598	90.64	NA	MQ	s__Alistipes sp002362235	species	d__Bacteria;p__Bacteroidota;c__Bacteroidia;o__Bacteroidales;f__Rikenellaceae;g__Alistipes;s__Alistipes sp002362235
MGBC101295	PRJEB10308.ERR982826.31	PRJEB10308	91.98	0	1894012	612	4349	3085	29.5173	91.98	NA	MQ	s__Erysipelatoclostridium cocleatum	species	d__Bacteria;p__Firmicutes;c__Bacilli;o__Erysipelotrichales;f__Erysipelatoclostridiaceae;g__Erysipelatoclostridium;s__Erysipelatoclostridium cocleatum
MGBC101296	PRJEB10308.ERR982826.32	PRJEB10308	91.62	1.56	2602581	241	23546	10790	40.7737	83.82	0.225927	HQ	g__An181	genus	d__Bacteria;p__Firmicutes_A;c__Clostridia;o__Lachnospirales;f__Lachnospiraceae;g__An181;s__
MGBC101297	PRJEB10308.ERR982826.33	PRJEB10308	78	1.81	2429519	280	13944	8667	48.199	68.95	NA	MQ	g__Dorea	genus	d__Bacteria;p__Firmicutes_A;c__Clostridia;o__Lachnospirales;f__Lachnospiraceae;g__Dorea;s__
MGBC101298	PRJEB10308.ERR982826.3	PRJEB10308	86.43	1.46	2177911	843	3963	2565	50.9936	79.13	NA	MQ	s__UBA7173 sp001689485	species	d__Bacteria;p__Bacteroidota;c__Bacteroidia;o__Bacteroidales;f__Muribaculaceae;g__UBA7173;s__UBA7173 sp001689485
MGBC101299	PRJEB10308.ERR982826.4	PRJEB10308	93.64	0.02	2626684	533	8104	4909	41.7845	93.54	NA	MQ	g__Odoribacter	genus	d__Bacteria;p__Bacteroidota;c__Bacteroidia;o__Bacteroidales;f__Marinifilaceae;g__Odoribacter;s__
MGBC101300	PRJEB10308.ERR982826.5	PRJEB10308	76.98	0.38	2024026	54	64376	37478	51.1482	75.08	NA	MQ	g__Paramuribaculum	genus	d__Bacteria;p__Bacteroidota;c__Bacteroidia;o__Bacteroidales;f__Muribaculaceae;g__Paramuribaculum;s__
MGBC101301	PRJEB10308.ERR982826.6	PRJEB10308	77.9	1.07	1555097	816	2777	1892	39.0859	72.55	NA	MQ	g__Eubacterium_R	genus	d__Bacteria;p__Firmicutes_A;c__Clostridia;o__Oscillospirales;f__Acutalibacteraceae;g__Eubacterium_R;s__
MGBC101302	PRJEB10308.ERR982826.7	PRJEB10308	96.43	0.48	2608056	78	57708	33435	48.5321	94.03	0.0145388	HQ	s__RC9 sp002298075	species	d__Bacteria;p__Bacteroidota;c__Bacteroidia;o__Bacteroidales;f__UBA932;g__RC9;s__RC9 sp002298075
MGBC101303	PRJEB10308.ERR982826.8	PRJEB10308	94.25	0.19	2674608	76	60351	35184	44.6612	93.3	0.0669393	HQ	g__14-2	genus	d__Bacteria;p__Firmicutes_A;c__Clostridia;o__Lachnospirales;f__Lachnospiraceae;g__14-2;s__
MGBC101304	PRJEB10308.ERR982826.9	PRJEB10308	75.53	0	2157127	233	15582	9249	61.321	75.53	NA	MQ	g__UBA9475	genus	d__Bacteria;p__Firmicutes_A;c__Clostridia;o__Oscillospirales;f__Oscillospiraceae;g__UBA9475;s__
MGBC101305	PRJEB10308.ERR982827.10	PRJEB10308	96.64	0	1761804	61	36951	28875	34.3391	96.64	0.100385	HQ	s__Lactobacillus johnsonii	species	d__Bacteria;p__Firmicutes;c__Bacilli;o__Lactobacillales;f__Lactobacillaceae;g__Lactobacillus;s__Lactobacillus johnsonii
MGBC101306	PRJEB10308.ERR982827.11	PRJEB10308	97.96	0	2883203	57	180301	50568	55.3725	97.96	0.0250625	HQ	s__Akkermansia muciniphila	species	d__Bacteria;p__Verrucomicrobiota;c__Verrucomicrobiae;o__Verrucomicrobiales;f__Akkermansiaceae;g__Akkermansia;s__Akkermansia muciniphila
MGBC101307	PRJEB10308.ERR982827.12	PRJEB10308	84.69	1.72	1598242	591	3555	2696	32.4123	76.09	NA	MQ	s__Mucispirillum schaedleri	species	d__Bacteria;p__Deferribacterota;c__Deferribacteres;o__Deferribacterales;f__Mucispirillaceae;g__Mucispirillum;s__Mucispirillum schaedleri
MGBC101308	PRJEB10308.ERR982827.13	PRJEB10308	66.38	1.74	3109739	767	6765	4038	48.5774	57.68	NA	MQ	g__CAG-95	genus	d__Bacteria;p__Firmicutes_A;c__Clostridia;o__Lachnospirales;f__Lachnospiraceae;g__CAG-95;s__
MGBC101309	PRJEB10308.ERR982827.14	PRJEB10308	93.37	0.58	3247481	240	24262	13526	47.9033	90.47	0.245935	HQ	g__Dorea	genus	d__Bacteria;p__Firmicutes_A;c__Clostridia;o__Lachnospirales;f__Lachnospiraceae;g__Dorea;s__
MGBC101310	PRJEB10308.ERR982827.15	PRJEB10308	97.55	0.94	2719979	60	89376	45331	49.8054	92.85	0.0312701	HQ	s__Paramuribaculum sp900553585	species	d__Bacteria;p__Bacteroidota;c__Bacteroidia;o__Bacteroidales;f__Muribaculaceae;g__Paramuribaculum;s__Paramuribaculum sp900553585
MGBC101311	PRJEB10308.ERR982827.16	PRJEB10308	98.11	2.29	2227836	107	31010	20818	54.7801	86.66	0.0355682	HQ	s__Faecalibaculum rodentium	species	d__Bacteria;p__Firmicutes;c__Bacilli;o__Erysipelotrichales;f__Erysipelotrichaceae;g__Faecalibaculum;s__Faecalibaculum rodentium
MGBC101312	PRJEB10308.ERR982827.17	PRJEB10308	96.55	1.26	3768197	89	94447	42329	51.5578	90.25	0.0615502	HQ	g__Acetatifactor	genus	d__Bacteria;p__Firmicutes_A;c__Clostridia;o__Lachnospirales;f__Lachnospiraceae;g__Acetatifactor;s__
MGBC101313	PRJEB10308.ERR982827.18	PRJEB10308	59.66	0	1749359	853	3267	2029	49.4484	59.66	NA	MQ	f__Muribaculaceae	family	d__Bacteria;p__Bacteroidota;c__Bacteroidia;o__Bacteroidales;f__Muribaculaceae;g__;s__
MGBC101314	PRJEB10308.ERR982827.19	PRJEB10308	87.91	0	918707	88	17464	10424	51.3396	87.91	NA	MQ	g__Rs-D84	genus	d__Bacteria;p__Proteobacteria;c__Alphaproteobacteria;o__Rs-D84;f__Rs-D84;g__Rs-D84;s__
MGBC101315	PRJEB10308.ERR982827.1	PRJEB10308	87.04	1.17	2020023	211	16432	9562	41.2235	81.19	NA	MQ	g__An181	genus	d__Bacteria;p__Firmicutes_A;c__Clostridia;o__Lachnospirales;f__Lachnospiraceae;g__An181;s__
MGBC101316	PRJEB10308.ERR982827.20	PRJEB10308	73.92	2.01	2322079	957	3516	2410	46.2969	63.87	NA	MQ	s__14-2 sp000403845	species	d__Bacteria;p__Firmicutes_A;c__Clostridia;o__Lachnospirales;f__Lachnospiraceae;g__14-2;s__14-2 sp000403845
MGBC101317	PRJEB10308.ERR982827.21	PRJEB10308	66.87	0	1206402	423	4238	2840	36.1201	66.87	NA	MQ	s__Lactobacillus intestinalis	species	d__Bacteria;p__Firmicutes;c__Bacilli;o__Lactobacillales;f__Lactobacillaceae;g__Lactobacillus;s__Lactobacillus intestinalis
MGBC101318	PRJEB10308.ERR982827.22	PRJEB10308	98.75	1.18	2041223	105	29845	19432	40.7642	92.85	0.00761678	HQ	g__Mailhella	genus	d__Bacteria;p__Desulfobacterota;c__Desulfovibrionia;o__Desulfovibrionales;f__Desulfovibrionaceae;g__Mailhella;s__
MGBC101319	PRJEB10308.ERR982827.23	PRJEB10308	99.48	0.52	2032266	167	21109	12152	40.2327	96.88	0.0852901	HQ	s__Ligilactobacillus murinus	species	d__Bacteria;p__Firmicutes;c__Bacilli;o__Lactobacillales;f__Lactobacillaceae;g__Ligilactobacillus;s__Ligilactobacillus murinus
MGBC101320	PRJEB10308.ERR982827.24	PRJEB10308	81.58	0.77	3225863	1093	4561	2935	48.2244	77.73	NA	MQ	g__CAG-95	genus	d__Bacteria;p__Firmicutes_A;c__Clostridia;o__Lachnospirales;f__Lachnospiraceae;g__CAG-95;s__
MGBC101321	PRJEB10308.ERR982827.25	PRJEB10308	85.75	0	2531511	344	16405	7343	41.8188	85.75	NA	MQ	g__Odoribacter	genus	d__Bacteria;p__Bacteroidota;c__Bacteroidia;o__Bacteroidales;f__Marinifilaceae;g__Odoribacter;s__
MGBC101322	PRJEB10308.ERR982827.26	PRJEB10308	95.76	0.58	2608478	258	15958	10101	45.9225	92.86	0.248422	HQ	g__1XD42-69	genus	d__Bacteria;p__Firmicutes_A;c__Clostridia;o__Lachnospirales;f__Lachnospiraceae;g__1XD42-69;s__
MGBC101323	PRJEB10308.ERR982827.28	PRJEB10308	98.1	0.63	3681400	100	65581	36806	48.0519	94.95	0.0747977	HQ	f__Lachnospiraceae	family	d__Bacteria;p__Firmicutes_A;c__Clostridia;o__Lachnospirales;f__Lachnospiraceae;g__;s__
MGBC101324	PRJEB10308.ERR982827.29	PRJEB10308	95.95	0.48	2608093	114	46182	22869	48.6368	93.55	0.0296927	HQ	s__RC9 sp002298075	species	d__Bacteria;p__Bacteroidota;c__Bacteroidia;o__Bacteroidales;f__UBA932;g__RC9;s__RC9 sp002298075
MGBC101325	PRJEB10308.ERR982827.2	PRJEB10308	86.95	0	2205582	691	4895	3172	59.8986	86.95	NA	MQ	g__Angelakisella	genus	d__Bacteria;p__Firmicutes_A;c__Clostridia;o__Oscillospirales;f__Ruminococcaceae;g__Angelakisella;s__
MGBC101326	PRJEB10308.ERR982827.30	PRJEB10308	94.6	0.45	2315190	156	29366	14828	50.1652	92.35	0.209382	HQ	g__Paramuribaculum	genus	d__Bacteria;p__Bacteroidota;c__Bacteroidia;o__Bacteroidales;f__Muribaculaceae;g__Paramuribaculum;s__
MGBC101327	PRJEB10308.ERR982827.31	PRJEB10308	98.87	0	4557620	116	71719	39285	41.8192	98.87	0.00759077	HQ	s__Phocaeicola vulgatus	species	d__Bacteria;p__Bacteroidota;c__Bacteroidia;o__Bacteroidales;f__Bacteroidaceae;g__Phocaeicola;s__Phocaeicola vulgatus
MGBC101328	PRJEB10308.ERR982827.32	PRJEB10308	87.93	0.19	2425592	118	32736	20537	44.9198	86.98	NA	MQ	g__14-2	genus	d__Bacteria;p__Firmicutes_A;c__Clostridia;o__Lachnospirales;f__Lachnospiraceae;g__14-2;s__
MGBC101329	PRJEB10308.ERR982827.33	PRJEB10308	58.98	0.57	2739036	1590	2518	1707	45.0496	56.13	NA	MQ	g__Eubacterium_J	genus	d__Bacteria;p__Firmicutes_A;c__Clostridia;o__Lachnospirales;f__Lachnospiraceae;g__Eubacterium_J;s__
MGBC101330	PRJEB10308.ERR982827.34	PRJEB10308	85.47	0	1578850	674	3694	2321	58.1195	85.47	NA	MQ	s__NM07-P-09 sp004793925	species	d__Bacteria;p__Actinobacteriota;c__Coriobacteriia;o__Coriobacteriales;f__Atopobiaceae;g__NM07-P-09;s__NM07-P-09 sp004793925
MGBC101331	PRJEB10308.ERR982827.35	PRJEB10308	99.46	0.65	2163478	80	54438	27020	38.3007	96.21	0.0410061	HQ	s__Limosilactobacillus reuteri	species	d__Bacteria;p__Firmicutes;c__Bacilli;o__Lactobacillales;f__Lactobacillaceae;g__Limosilactobacillus;s__Limosilactobacillus reuteri
MGBC101332	PRJEB10308.ERR982827.36	PRJEB10308	92.63	2.11	3155349	178	39162	17715	52.4836	82.08	0.423253	HQ	g__Acetatifactor	genus	d__Bacteria;p__Firmicutes_A;c__Clostridia;o__Lachnospirales;f__Lachnospiraceae;g__Acetatifactor;s__
MGBC101333	PRJEB10308.ERR982827.37	PRJEB10308	90.32	0.34	2737574	1100	3726	2479	31.4034	88.62	NA	MQ	g__ASF356	genus	d__Bacteria;p__Firmicutes_A;c__Clostridia;o__Lachnospirales;f__Anaerotignaceae;g__ASF356;s__
MGBC101334	PRJEB10308.ERR982827.38	PRJEB10308	88.35	0.48	1521859	527	4563	2872	63.7855	85.95	NA	MQ	g__Alistipes	genus	d__Bacteria;p__Bacteroidota;c__Bacteroidia;o__Bacteroidales;f__Rikenellaceae;g__Alistipes;s__
MGBC101335	PRJEB10308.ERR982827.3	PRJEB10308	93	0.75	2357859	343	10677	6860	50.811	89.25	0.326923	HQ	s__UBA7173 sp001689485	species	d__Bacteria;p__Bacteroidota;c__Bacteroidia;o__Bacteroidales;f__Muribaculaceae;g__UBA7173;s__UBA7173 sp001689485
MGBC101336	PRJEB10308.ERR982827.4	PRJEB10308	94.41	2.53	3286855	520	11567	6301	49.5659	81.76	NA	MQ	g__UBA7182	genus	d__Bacteria;p__Firmicutes_A;c__Clostridia;o__Lachnospirales;f__Lachnospiraceae;g__UBA7182;s__
MGBC101337	PRJEB10308.ERR982827.5	PRJEB10308	78.96	0.96	3005411	470	10467	6388	51.0418	74.16	NA	MQ	f__Lachnospiraceae	family	d__Bacteria;p__Firmicutes_A;c__Clostridia;o__Lachnospirales;f__Lachnospiraceae;g__;s__
MGBC101338	PRJEB10308.ERR982827.6	PRJEB10308	60.4	1.02	2183018	1038	3078	2087	47.9533	55.3	NA	MQ	g__1XD42-69	genus	d__Bacteria;p__Firmicutes_A;c__Clostridia;o__Lachnospirales;f__Lachnospiraceae;g__1XD42-69;s__
MGBC101339	PRJEB10308.ERR982827.7	PRJEB10308	98.49	0.78	2500892	106	43530	23582	48.7531	94.59	0.116135	HQ	g__Paramuribaculum	genus	d__Bacteria;p__Bacteroidota;c__Bacteroidia;o__Bacteroidales;f__Muribaculaceae;g__Paramuribaculum;s__
MGBC101340	PRJEB10308.ERR982827.8	PRJEB10308	96.55	1.7	2015426	267	13012	7528	57.5363	88.05	0.193663	HQ	s__Alistipes sp002362235	species	d__Bacteria;p__Bacteroidota;c__Bacteroidia;o__Bacteroidales;f__Rikenellaceae;g__Alistipes;s__Alistipes sp002362235
MGBC101341	PRJEB10308.ERR982827.9	PRJEB10308	95.4	0	3305771	110	46980	30048	45.045	95.4	0.0454914	HQ	s__Kineothrix sp000403275	species	d__Bacteria;p__Firmicutes_A;c__Clostridia;o__Lachnospirales;f__Lachnospiraceae;g__Kineothrix;s__Kineothrix sp000403275
MGBC101342	PRJEB10308.ERR982828.10	PRJEB10308	87.58	0.58	2282539	638	5531	3561	50.3674	84.68	NA	MQ	g__Paramuribaculum	genus	d__Bacteria;p__Bacteroidota;c__Bacteroidia;o__Bacteroidales;f__Muribaculaceae;g__Paramuribaculum;s__
MGBC101343	PRJEB10308.ERR982828.11	PRJEB10308	86.49	1.7	2079707	572	6171	3619	52.294	77.99	NA	MQ	s__CAG-485 sp002361155	species	d__Bacteria;p__Bacteroidota;c__Bacteroidia;o__Bacteroidales;f__Muribaculaceae;g__CAG-485;s__CAG-485 sp002361155
MGBC101344	PRJEB10308.ERR982828.12	PRJEB10308	85.71	0	920118	62	23777	14831	51.3396	85.71	NA	MQ	g__Rs-D84	genus	d__Bacteria;p__Proteobacteria;c__Alphaproteobacteria;o__Rs-D84;f__Rs-D84;g__Rs-D84;s__
MGBC101345	PRJEB10308.ERR982828.13	PRJEB10308	84.68	0.96	1530696	657	3487	2317	48.5802	79.88	NA	MQ	g__UBA11940	genus	d__Bacteria;p__Firmicutes_A;c__Clostridia_A;o__Christensenellales;f__Borkfalkiaceae;g__UBA11940;s__
MGBC101346	PRJEB10308.ERR982828.14	PRJEB10308	97.42	1.01	2676227	88	54325	30407	53.2154	92.37	0.220793	HQ	g__CAG-485	genus	d__Bacteria;p__Bacteroidota;c__Bacteroidia;o__Bacteroidales;f__Muribaculaceae;g__CAG-485;s__
MGBC101347	PRJEB10308.ERR982828.15	PRJEB10308	65.85	0.86	1265267	926	1789	1354	33.3282	61.55	NA	MQ	s__Mucispirillum schaedleri	species	d__Bacteria;p__Deferribacterota;c__Deferribacteres;o__Deferribacterales;f__Mucispirillaceae;g__Mucispirillum;s__Mucispirillum schaedleri
MGBC101348	PRJEB10308.ERR982828.16	PRJEB10308	87.56	1.36	3818644	1213	5372	3135	40.574	80.76	NA	MQ	s__CAG-95 sp000403495	species	d__Bacteria;p__Firmicutes_A;c__Clostridia;o__Lachnospirales;f__Lachnospiraceae;g__CAG-95;s__CAG-95 sp000403495
MGBC101349	PRJEB10308.ERR982828.17	PRJEB10308	94.28	0.43	2926756	246	19490	11886	46.2943	92.13	0.27051	HQ	g__CAG-485	genus	d__Bacteria;p__Bacteroidota;c__Bacteroidia;o__Bacteroidales;f__Muribaculaceae;g__CAG-485;s__
MGBC101350	PRJEB10308.ERR982828.18	PRJEB10308	79.74	0.57	2665414	1051	3809	2521	46.1958	76.89	NA	MQ	s__Kineothrix sp000403275	species	d__Bacteria;p__Firmicutes_A;c__Clostridia;o__Lachnospirales;f__Lachnospiraceae;g__Kineothrix;s__Kineothrix sp000403275
MGBC101351	PRJEB10308.ERR982828.19	PRJEB10308	97.45	1.18	2004235	188	15687	10653	40.9477	91.55	0.00650673	HQ	g__Mailhella	genus	d__Bacteria;p__Desulfobacterota;c__Desulfovibrionia;o__Desulfovibrionales;f__Desulfovibrionaceae;g__Mailhella;s__
MGBC101352	PRJEB10308.ERR982828.1	PRJEB10308	95.41	1.82	2879384	201	21932	14322	51.4028	86.31	0.205782	HQ	s__UBA7173 sp001915385	species	d__Bacteria;p__Bacteroidota;c__Bacteroidia;o__Bacteroidales;f__Muribaculaceae;g__UBA7173;s__UBA7173 sp001915385
MGBC101353	PRJEB10308.ERR982828.20	PRJEB10308	81.9	0	2305864	175	23556	13168	53.7612	81.9	NA	MQ	g__Paramuribaculum	genus	d__Bacteria;p__Bacteroidota;c__Bacteroidia;o__Bacteroidales;f__Muribaculaceae;g__Paramuribaculum;s__
MGBC101354	PRJEB10308.ERR982828.21	PRJEB10308	98.51	0.37	5792473	64	189409	90476	42.5254	96.66	0.0160103	HQ	s__Bacteroides intestinalis	species	d__Bacteria;p__Bacteroidota;c__Bacteroidia;o__Bacteroidales;f__Bacteroidaceae;g__Bacteroides;s__Bacteroides intestinalis
MGBC101355	PRJEB10308.ERR982828.22	PRJEB10308	84.89	0.45	2157332	717	4497	2991	61.6928	82.64	NA	MQ	g__CAG-873	genus	d__Bacteria;p__Bacteroidota;c__Bacteroidia;o__Bacteroidales;f__Muribaculaceae;g__CAG-873;s__
MGBC101356	PRJEB10308.ERR982828.23	PRJEB10308	90.99	0	1557025	254	8328	6126	34.0032	90.99	NA	MQ	f__UBA3700	family	d__Bacteria;p__Firmicutes_A;c__Clostridia_A;o__Christensenellales;f__UBA3700;g__;s__
MGBC101357	PRJEB10308.ERR982828.24	PRJEB10308	95.5	0.67	3380018	234	24159	14432	47.757	92.15	0.0755106	HQ	g__1XD8-76	genus	d__Bacteria;p__Firmicutes_A;c__Clostridia;o__Lachnospirales;f__Lachnospiraceae;g__1XD8-76;s__
MGBC101358	PRJEB10308.ERR982828.25	PRJEB10308	62.08	0.05	1883478	1276	2159	1460	42.5842	61.83	NA	MQ	g__Odoribacter	genus	d__Bacteria;p__Bacteroidota;c__Bacteroidia;o__Bacteroidales;f__Marinifilaceae;g__Odoribacter;s__
MGBC101359	PRJEB10308.ERR982828.26	PRJEB10308	97.96	0	2795444	47	158693	59438	55.5556	97.96	0.0124926	HQ	s__Akkermansia muciniphila	species	d__Bacteria;p__Verrucomicrobiota;c__Verrucomicrobiae;o__Verrucomicrobiales;f__Akkermansiaceae;g__Akkermansia;s__Akkermansia muciniphila
MGBC101360	PRJEB10308.ERR982828.27	PRJEB10308	71.96	0.35	1047063	398	3379	2620	35.5417	70.21	NA	MQ	f__UBA3700	family	d__Bacteria;p__Firmicutes_A;c__Clostridia_A;o__Christensenellales;f__UBA3700;g__;s__
MGBC101361	PRJEB10308.ERR982828.28	PRJEB10308	97.61	1.26	3307474	52	98869	63605	51.7685	91.31	0.01297	HQ	g__CAG-485	genus	d__Bacteria;p__Bacteroidota;c__Bacteroidia;o__Bacteroidales;f__Muribaculaceae;g__CAG-485;s__
MGBC101362	PRJEB10308.ERR982828.29	PRJEB10308	81.01	0.38	1993858	53	86091	37610	51.0472	79.11	NA	MQ	g__Paramuribaculum	genus	d__Bacteria;p__Bacteroidota;c__Bacteroidia;o__Bacteroidales;f__Muribaculaceae;g__Paramuribaculum;s__
MGBC101363	PRJEB10308.ERR982828.2	PRJEB10308	96.83	0.64	2065660	317	10988	6499	57.5354	93.63	0.319086	HQ	s__Alistipes sp002362235	species	d__Bacteria;p__Bacteroidota;c__Bacteroidia;o__Bacteroidales;f__Rikenellaceae;g__Alistipes;s__Alistipes sp002362235
MGBC101364	PRJEB10308.ERR982828.30	PRJEB10308	91.43	0.71	2401004	683	5720	3497	49.0851	87.88	NA	MQ	s__RC9 sp002298075	species	d__Bacteria;p__Bacteroidota;c__Bacteroidia;o__Bacteroidales;f__UBA932;g__RC9;s__RC9 sp002298075
MGBC101365	PRJEB10308.ERR982828.3	PRJEB10308	98.11	2.29	2308459	113	35107	20426	54.5269	86.66	0.0087587	HQ	s__Faecalibaculum rodentium	species	d__Bacteria;p__Firmicutes;c__Bacilli;o__Erysipelotrichales;f__Erysipelotrichaceae;g__Faecalibaculum;s__Faecalibaculum rodentium
MGBC101366	PRJEB10308.ERR982828.4	PRJEB10308	97.17	0.38	2607965	84	68044	31041	50.5787	95.27	0.0848598	HQ	s__UBA7173 sp001689485	species	d__Bacteria;p__Bacteroidota;c__Bacteroidia;o__Bacteroidales;f__Muribaculaceae;g__UBA7173;s__UBA7173 sp001689485
MGBC101367	PRJEB10308.ERR982828.5	PRJEB10308	99.19	0	1959580	23	191358	85195	58.8846	99.19	0.0153809	HQ	s__NM07-P-09 sp004793925	species	d__Bacteria;p__Actinobacteriota;c__Coriobacteriia;o__Coriobacteriales;f__Atopobiaceae;g__NM07-P-09;s__NM07-P-09 sp004793925
MGBC101368	PRJEB10308.ERR982828.6	PRJEB10308	93.77	1.53	2878904	109	41384	26405	51.867	86.12	0.217522	HQ	g__CAG-873	genus	d__Bacteria;p__Bacteroidota;c__Bacteroidia;o__Bacteroidales;f__Muribaculaceae;g__CAG-873;s__
MGBC101369	PRJEB10308.ERR982828.7	PRJEB10308	98.73	0	2482006	233	18452	10645	48.5768	98.73	0.0273722	HQ	s__Parasutterella sp900552195	species	d__Bacteria;p__Proteobacteria;c__Gammaproteobacteria;o__Burkholderiales;f__Burkholderiaceae;g__Parasutterella;s__Parasutterella sp900552195
MGBC101370	PRJEB10308.ERR982828.8	PRJEB10308	82.13	0.72	1546913	467	5359	3294	60.1461	78.53	NA	MQ	s__Alistipes sp002428825	species	d__Bacteria;p__Bacteroidota;c__Bacteroidia;o__Bacteroidales;f__Rikenellaceae;g__Alistipes;s__Alistipes sp002428825
MGBC101371	PRJEB10308.ERR982828.9	PRJEB10308	98.39	0	4309347	186	39604	23160	42.0595	98.39	0.10543	HQ	s__Phocaeicola vulgatus	species	d__Bacteria;p__Bacteroidota;c__Bacteroidia;o__Bacteroidales;f__Bacteroidaceae;g__Phocaeicola;s__Phocaeicola vulgatus
MGBC101372	PRJEB10308.ERR982829.10	PRJEB10308	68.29	0.77	2471066	1334	2931	1834	44.7795	64.44	NA	MQ	g__14-2	genus	d__Bacteria;p__Firmicutes_A;c__Clostridia;o__Lachnospirales;f__Lachnospiraceae;g__14-2;s__
MGBC101373	PRJEB10308.ERR982829.11	PRJEB10308	84.13	0	2273347	439	9173	5158	49.9544	84.13	NA	MQ	g__Paramuribaculum	genus	d__Bacteria;p__Bacteroidota;c__Bacteroidia;o__Bacteroidales;f__Muribaculaceae;g__Paramuribaculum;s__
MGBC101374	PRJEB10308.ERR982829.12	PRJEB10308	85.35	0	1367183	136	17736	10039	48.7457	85.35	NA	MQ	g__UBA11940	genus	d__Bacteria;p__Firmicutes_A;c__Clostridia_A;o__Christensenellales;f__Borkfalkiaceae;g__UBA11940;s__
MGBC101375	PRJEB10308.ERR982829.13	PRJEB10308	69.17	1.1	2056625	1383	2276	1468	42.7008	63.67	NA	MQ	g__1XD42-69	genus	d__Bacteria;p__Firmicutes_A;c__Clostridia;o__Lachnospirales;f__Lachnospiraceae;g__1XD42-69;s__
MGBC101376	PRJEB10308.ERR982829.14	PRJEB10308	86.05	2.47	3541195	857	7562	4114	51.6635	73.7	NA	MQ	g__Acetatifactor	genus	d__Bacteria;p__Firmicutes_A;c__Clostridia;o__Lachnospirales;f__Lachnospiraceae;g__Acetatifactor;s__
MGBC101377	PRJEB10308.ERR982829.15	PRJEB10308	97.96	0	2772834	34	157314	81551	55.4715	97.96	0.010404	HQ	s__Akkermansia muciniphila	species	d__Bacteria;p__Verrucomicrobiota;c__Verrucomicrobiae;o__Verrucomicrobiales;f__Akkermansiaceae;g__Akkermansia;s__Akkermansia muciniphila
MGBC101378	PRJEB10308.ERR982829.16	PRJEB10308	93.15	0	1669380	117	29770	14259	34.4725	93.15	0.0643579	HQ	f__UBA3700	family	d__Bacteria;p__Firmicutes_A;c__Clostridia_A;o__Christensenellales;f__UBA3700;g__;s__
MGBC101379	PRJEB10308.ERR982829.17	PRJEB10308	95.3	2	2677663	550	9417	4853	40.7203	85.3	NA	MQ	g__An181	genus	d__Bacteria;p__Firmicutes_A;c__Clostridia;o__Lachnospirales;f__Lachnospiraceae;g__An181;s__
MGBC101380	PRJEB10308.ERR982829.18	PRJEB10308	97.04	0.5	3166986	42	107311	75401	51.7623	94.54	0.0476171	HQ	g__CAG-485	genus	d__Bacteria;p__Bacteroidota;c__Bacteroidia;o__Bacteroidales;f__Muribaculaceae;g__CAG-485;s__
MGBC101381	PRJEB10308.ERR982829.19	PRJEB10308	96.07	1.15	3714109	198	33374	18743	50.0711	90.32	0.191666	HQ	g__Acetatifactor	genus	d__Bacteria;p__Firmicutes_A;c__Clostridia;o__Lachnospirales;f__Lachnospiraceae;g__Acetatifactor;s__
MGBC101382	PRJEB10308.ERR982829.1	PRJEB10308	97.1	0.37	4277490	179	39020	23884	46.6094	95.25	0.293459	HQ	s__Bacteroides uniformis	species	d__Bacteria;p__Bacteroidota;c__Bacteroidia;o__Bacteroidales;f__Bacteroidaceae;g__Bacteroides;s__Bacteroides uniformis
MGBC101383	PRJEB10308.ERR982829.20	PRJEB10308	97.92	0.38	2443660	56	71199	43628	50.8757	96.02	0.160765	HQ	s__UBA7173 sp001689485	species	d__Bacteria;p__Bacteroidota;c__Bacteroidia;o__Bacteroidales;f__Muribaculaceae;g__UBA7173;s__UBA7173 sp001689485
MGBC101384	PRJEB10308.ERR982829.21	PRJEB10308	72.32	1.72	3153986	195	26719	16165	40.1168	63.72	NA	MQ	g__COE1	genus	d__Bacteria;p__Firmicutes_A;c__Clostridia;o__Lachnospirales;f__Lachnospiraceae;g__COE1;s__
MGBC101385	PRJEB10308.ERR982829.22	PRJEB10308	91.82	0.71	2998370	261	18099	11470	51.405	88.27	0.443299	HQ	g__CAG-873	genus	d__Bacteria;p__Bacteroidota;c__Bacteroidia;o__Bacteroidales;f__Muribaculaceae;g__CAG-873;s__
MGBC101386	PRJEB10308.ERR982829.23	PRJEB10308	92.54	0.57	2375862	425	10183	5572	49.1343	89.69	0.810939	HQ	s__Duncaniella sp002492665	species	d__Bacteria;p__Bacteroidota;c__Bacteroidia;o__Bacteroidales;f__Muribaculaceae;g__Duncaniella;s__Duncaniella sp002492665
MGBC101387	PRJEB10308.ERR982829.24	PRJEB10308	72.22	3.32	2608779	123	37603	21199	43.1393	55.62	NA	MQ	g__UBA7185	genus	d__Bacteria;p__Firmicutes_B;c__Peptococcia;o__Peptococcales;f__Peptococcaceae;g__UBA7185;s__
MGBC101388	PRJEB10308.ERR982829.25	PRJEB10308	69.25	0	1807349	16	199507	112883	51.3544	69.25	NA	MQ	g__Duncaniella	genus	d__Bacteria;p__Bacteroidota;c__Bacteroidia;o__Bacteroidales;f__Muribaculaceae;g__Duncaniella;s__
MGBC101389	PRJEB10308.ERR982829.26	PRJEB10308	97.25	1.25	4290008	73	130029	58764	42.8459	91	0.0085785	HQ	s__Phocaeicola sp002493165	species	d__Bacteria;p__Bacteroidota;c__Bacteroidia;o__Bacteroidales;f__Bacteroidaceae;g__Phocaeicola;s__Phocaeicola sp002493165
MGBC101390	PRJEB10308.ERR982829.27	PRJEB10308	98.61	0.38	2487500	54	148901	46058	50.1525	96.71	0.180369	HQ	g__Paramuribaculum	genus	d__Bacteria;p__Bacteroidota;c__Bacteroidia;o__Bacteroidales;f__Muribaculaceae;g__Paramuribaculum;s__
MGBC101391	PRJEB10308.ERR982829.28	PRJEB10308	96.31	0.44	2402567	491	8012	4877	48.4297	94.11	NA	MQ	s__Parasutterella sp900552195	species	d__Bacteria;p__Proteobacteria;c__Gammaproteobacteria;o__Burkholderiales;f__Burkholderiaceae;g__Parasutterella;s__Parasutterella sp900552195
MGBC101392	PRJEB10308.ERR982829.2	PRJEB10308	98.1	1.82	3200694	127	40103	25185	51.1696	89	0.0111155	HQ	s__UBA7173 sp001915385	species	d__Bacteria;p__Bacteroidota;c__Bacteroidia;o__Bacteroidales;f__Muribaculaceae;g__UBA7173;s__UBA7173 sp001915385
MGBC101393	PRJEB10308.ERR982829.3	PRJEB10308	98.87	0.67	4341245	247	72518	17565	47.5079	95.52	0.121083	HQ	g__1XD8-76	genus	d__Bacteria;p__Firmicutes_A;c__Clostridia;o__Lachnospirales;f__Lachnospiraceae;g__1XD8-76;s__
MGBC101394	PRJEB10308.ERR982829.4	PRJEB10308	91.62	1.32	4249776	149	47487	28518	41.9324	85.02	0.307212	HQ	s__Phocaeicola vulgatus	species	d__Bacteria;p__Bacteroidota;c__Bacteroidia;o__Bacteroidales;f__Bacteroidaceae;g__Phocaeicola;s__Phocaeicola vulgatus
MGBC101395	PRJEB10308.ERR982829.5	PRJEB10308	95.11	0.86	3444154	53	108916	64981	44.1992	90.81	0.0248587	HQ	f__Lachnospiraceae	family	d__Bacteria;p__Firmicutes_A;c__Clostridia;o__Lachnospirales;f__Lachnospiraceae;g__;s__
MGBC101396	PRJEB10308.ERR982829.6	PRJEB10308	98.11	2.29	2387189	176	28361	13559	54.5222	86.66	0.0719039	HQ	s__Faecalibaculum rodentium	species	d__Bacteria;p__Firmicutes;c__Bacilli;o__Erysipelotrichales;f__Erysipelotrichaceae;g__Faecalibaculum;s__Faecalibaculum rodentium
MGBC101397	PRJEB10308.ERR982829.7	PRJEB10308	96.77	0	1773202	87	32910	20368	48.3291	96.77	0.0335759	HQ	g__51-20	genus	d__Bacteria;p__Proteobacteria;c__Alphaproteobacteria;o__RF32;f__CAG-239;g__51-20;s__
MGBC101398	PRJEB10308.ERR982829.8	PRJEB10308	94.22	2.47	1873069	60	86361	31208	47.615	81.87	0.0353657	HQ	g__UBA11940	genus	d__Bacteria;p__Firmicutes_A;c__Clostridia_A;o__Christensenellales;f__Borkfalkiaceae;g__UBA11940;s__
MGBC101399	PRJEB10308.ERR982829.9	PRJEB10308	95.4	0.05	3315510	218	28175	15201	45.1443	95.15	0.222256	HQ	s__Kineothrix sp000403275	species	d__Bacteria;p__Firmicutes_A;c__Clostridia;o__Lachnospirales;f__Lachnospiraceae;g__Kineothrix;s__Kineothrix sp000403275
MGBC101400	PRJEB10308.ERR982830.10	PRJEB10308	67.65	1.01	2088468	1059	2933	1958	48.0474	62.6	NA	MQ	g__1XD42-69	genus	d__Bacteria;p__Firmicutes_A;c__Clostridia;o__Lachnospirales;f__Lachnospiraceae;g__1XD42-69;s__
MGBC101401	PRJEB10308.ERR982830.11	PRJEB10308	97.27	1.18	1939925	292	11172	6639	41.1028	91.37	0.01282	HQ	g__Mailhella	genus	d__Bacteria;p__Desulfobacterota;c__Desulfovibrionia;o__Desulfovibrionales;f__Desulfovibrionaceae;g__Mailhella;s__
MGBC101402	PRJEB10308.ERR982830.12	PRJEB10308	56.83	0.81	1618405	1123	1980	1427	42.4634	52.78	NA	MQ	g__Odoribacter	genus	d__Bacteria;p__Bacteroidota;c__Bacteroidia;o__Bacteroidales;f__Marinifilaceae;g__Odoribacter;s__
MGBC101403	PRJEB10308.ERR982830.13	PRJEB10308	97.23	0.38	2478132	106	48847	23368	48.7859	95.33	0.101074	HQ	g__Paramuribaculum	genus	d__Bacteria;p__Bacteroidota;c__Bacteroidia;o__Bacteroidales;f__Muribaculaceae;g__Paramuribaculum;s__
MGBC101404	PRJEB10308.ERR982830.14	PRJEB10308	78.49	0.67	2364465	267	14460	8847	60.86	75.14	NA	MQ	g__UBA9475	genus	d__Bacteria;p__Firmicutes_A;c__Clostridia;o__Oscillospirales;f__Oscillospiraceae;g__UBA9475;s__
MGBC101405	PRJEB10308.ERR982830.15	PRJEB10308	72.19	0	1847638	669	4179	2746	60.181	72.19	NA	MQ	g__Angelakisella	genus	d__Bacteria;p__Firmicutes_A;c__Clostridia;o__Oscillospirales;f__Ruminococcaceae;g__Angelakisella;s__
MGBC101406	PRJEB10308.ERR982830.16	PRJEB10308	81.61	0.19	2076470	210	17117	9879	45.4298	80.66	NA	MQ	g__14-2	genus	d__Bacteria;p__Firmicutes_A;c__Clostridia;o__Lachnospirales;f__Lachnospiraceae;g__14-2;s__
MGBC101407	PRJEB10308.ERR982830.17	PRJEB10308	99.48	0.52	2045392	175	19227	11683	40.185	96.88	0.0251137	HQ	s__Ligilactobacillus murinus	species	d__Bacteria;p__Firmicutes;c__Bacilli;o__Lactobacillales;f__Lactobacillaceae;g__Ligilactobacillus;s__Ligilactobacillus murinus
MGBC101408	PRJEB10308.ERR982830.18	PRJEB10308	97.96	0	3080939	123	178961	25045	55.2623	97.96	0.0413042	HQ	s__Akkermansia muciniphila	species	d__Bacteria;p__Verrucomicrobiota;c__Verrucomicrobiae;o__Verrucomicrobiales;f__Akkermansiaceae;g__Akkermansia;s__Akkermansia muciniphila
MGBC101409	PRJEB10308.ERR982830.19	PRJEB10308	98.87	0.84	4812687	159	54808	30267	41.7331	94.67	0.0180057	HQ	s__Phocaeicola vulgatus	species	d__Bacteria;p__Bacteroidota;c__Bacteroidia;o__Bacteroidales;f__Bacteroidaceae;g__Phocaeicola;s__Phocaeicola vulgatus
MGBC101410	PRJEB10308.ERR982830.1	PRJEB10308	79.36	1.18	3927277	1257	4859	3109	47.8466	73.46	NA	MQ	g__CAG-95	genus	d__Bacteria;p__Firmicutes_A;c__Clostridia;o__Lachnospirales;f__Lachnospiraceae;g__CAG-95;s__
MGBC101411	PRJEB10308.ERR982830.20	PRJEB10308	95.79	2.06	3648087	92	70112	39643	51.772	85.49	0.0876123	HQ	g__Acetatifactor	genus	d__Bacteria;p__Firmicutes_A;c__Clostridia;o__Lachnospirales;f__Lachnospiraceae;g__Acetatifactor;s__
MGBC101412	PRJEB10308.ERR982830.21	PRJEB10308	90.46	1.02	2346378	519	7112	4505	50.944	85.36	NA	MQ	s__UBA7173 sp001689485	species	d__Bacteria;p__Bacteroidota;c__Bacteroidia;o__Bacteroidales;f__Muribaculaceae;g__UBA7173;s__UBA7173 sp001689485
MGBC101413	PRJEB10308.ERR982830.22	PRJEB10308	66.14	0.86	1143234	737	1899	1543	33.6272	61.84	NA	MQ	s__Mucispirillum schaedleri	species	d__Bacteria;p__Deferribacterota;c__Deferribacteres;o__Deferribacterales;f__Mucispirillaceae;g__Mucispirillum;s__Mucispirillum schaedleri
MGBC101414	PRJEB10308.ERR982830.23	PRJEB10308	96.98	0.45	2580714	166	32204	15537	49.8317	94.73	0.191264	HQ	g__Paramuribaculum	genus	d__Bacteria;p__Bacteroidota;c__Bacteroidia;o__Bacteroidales;f__Muribaculaceae;g__Paramuribaculum;s__
MGBC101415	PRJEB10308.ERR982830.24	PRJEB10308	95.95	0.48	2612788	77	53000	33930	48.5625	93.55	0.0120608	HQ	s__RC9 sp002298075	species	d__Bacteria;p__Bacteroidota;c__Bacteroidia;o__Bacteroidales;f__UBA932;g__RC9;s__RC9 sp002298075
MGBC101416	PRJEB10308.ERR982830.25	PRJEB10308	55.04	0.5	1817995	1125	2268	1600	51.8879	52.54	NA	MQ	g__Roseburia	genus	d__Bacteria;p__Firmicutes_A;c__Clostridia;o__Lachnospirales;f__Lachnospiraceae;g__Roseburia;s__
MGBC101417	PRJEB10308.ERR982830.2	PRJEB10308	94.15	0.32	2625513	204	21884	12862	45.8649	92.55	0.17363	HQ	g__1XD42-69	genus	d__Bacteria;p__Firmicutes_A;c__Clostridia;o__Lachnospirales;f__Lachnospiraceae;g__1XD42-69;s__
MGBC101418	PRJEB10308.ERR982830.3	PRJEB10308	51.36	0	2946297	2028	2054	1433	49.8539	51.36	NA	MQ	g__Acetatifactor	genus	d__Bacteria;p__Firmicutes_A;c__Clostridia;o__Lachnospirales;f__Lachnospiraceae;g__Acetatifactor;s__
MGBC101419	PRJEB10308.ERR982830.4	PRJEB10308	88.11	2.82	3007072	593	8555	5058	52.3581	74.01	NA	MQ	g__Acetatifactor	genus	d__Bacteria;p__Firmicutes_A;c__Clostridia;o__Lachnospirales;f__Lachnospiraceae;g__Acetatifactor;s__
MGBC101420	PRJEB10308.ERR982830.5	PRJEB10308	95.43	0	2031792	210	16727	9657	57.5712	95.43	0.0661295	HQ	s__Alistipes sp002362235	species	d__Bacteria;p__Bacteroidota;c__Bacteroidia;o__Bacteroidales;f__Rikenellaceae;g__Alistipes;s__Alistipes sp002362235
MGBC101421	PRJEB10308.ERR982830.6	PRJEB10308	74.34	0.38	2000964	75	47229	26670	51.1726	72.44	NA	MQ	g__Paramuribaculum	genus	d__Bacteria;p__Bacteroidota;c__Bacteroidia;o__Bacteroidales;f__Muribaculaceae;g__Paramuribaculum;s__
MGBC101422	PRJEB10308.ERR982830.7	PRJEB10308	89.25	0.58	2581899	395	10811	6522	48.4898	86.35	NA	MQ	g__Dorea	genus	d__Bacteria;p__Firmicutes_A;c__Clostridia;o__Lachnospirales;f__Lachnospiraceae;g__Dorea;s__
MGBC101423	PRJEB10308.ERR982830.8	PRJEB10308	89.91	1.27	3711087	587	9396	6309	40.7646	83.56	NA	MQ	g__An181	genus	d__Bacteria;p__Firmicutes_A;c__Clostridia;o__Lachnospirales;f__Lachnospiraceae;g__An181;s__
MGBC101424	PRJEB10308.ERR982830.9	PRJEB10308	95.29	0	3366998	141	40510	23873	45.2101	95.29	0.0378371	HQ	s__Kineothrix sp000403275	species	d__Bacteria;p__Firmicutes_A;c__Clostridia;o__Lachnospirales;f__Lachnospiraceae;g__Kineothrix;s__Kineothrix sp000403275
MGBC101425	PRJEB10308.ERR982831.10	PRJEB10308	65.85	0	1568544	825	2914	1882	59.6047	65.85	NA	MQ	g__Angelakisella	genus	d__Bacteria;p__Firmicutes_A;c__Clostridia;o__Oscillospirales;f__Ruminococcaceae;g__Angelakisella;s__
MGBC101426	PRJEB10308.ERR982831.11	PRJEB10308	99.46	0	2884664	119	41089	24226	41.4815	99.46	0.0413078	HQ	g__Odoribacter	genus	d__Bacteria;p__Bacteroidota;c__Bacteroidia;o__Bacteroidales;f__Marinifilaceae;g__Odoribacter;s__
MGBC101427	PRJEB10308.ERR982831.12	PRJEB10308	96.35	1.21	2826678	246	20693	11478	45.5529	90.3	0.190087	HQ	g__1XD42-69	genus	d__Bacteria;p__Firmicutes_A;c__Clostridia;o__Lachnospirales;f__Lachnospiraceae;g__1XD42-69;s__
MGBC101428	PRJEB10308.ERR982831.13	PRJEB10308	92.92	1.93	2319178	663	4829	3490	29.7673	83.27	NA	MQ	s__Erysipelatoclostridium cocleatum	species	d__Bacteria;p__Firmicutes;c__Bacilli;o__Erysipelotrichales;f__Erysipelatoclostridiaceae;g__Erysipelatoclostridium;s__Erysipelatoclostridium cocleatum
MGBC101429	PRJEB10308.ERR982831.14	PRJEB10308	89.34	1.47	1904519	614	5343	3079	57.5887	81.99	NA	MQ	s__Alistipes sp002362235	species	d__Bacteria;p__Bacteroidota;c__Bacteroidia;o__Bacteroidales;f__Rikenellaceae;g__Alistipes;s__Alistipes sp002362235
MGBC101430	PRJEB10308.ERR982831.15	PRJEB10308	70.46	0.29	2041153	370	10375	5501	53.7244	69.01	NA	MQ	g__Acetatifactor	genus	d__Bacteria;p__Firmicutes_A;c__Clostridia;o__Lachnospirales;f__Lachnospiraceae;g__Acetatifactor;s__
MGBC101431	PRJEB10308.ERR982831.16	PRJEB10308	99.19	0	1957392	33	107017	59302	58.8699	99.19	0.0220068	HQ	s__NM07-P-09 sp004793925	species	d__Bacteria;p__Actinobacteriota;c__Coriobacteriia;o__Coriobacteriales;f__Atopobiaceae;g__NM07-P-09;s__NM07-P-09 sp004793925
MGBC101432	PRJEB10308.ERR982831.17	PRJEB10308	85.33	0.28	1758021	868	2685	2020	28.8909	83.93	NA	MQ	s__Romboutsia ilealis	species	d__Bacteria;p__Firmicutes_A;c__Clostridia;o__Peptostreptococcales;f__Peptostreptococcaceae;g__Romboutsia;s__Romboutsia ilealis
MGBC101433	PRJEB10308.ERR982831.18	PRJEB10308	98.91	0.65	1975889	83	37736	23804	38.3733	95.66	0.0616168	HQ	s__Limosilactobacillus reuteri	species	d__Bacteria;p__Firmicutes;c__Bacilli;o__Lactobacillales;f__Lactobacillaceae;g__Limosilactobacillus;s__Limosilactobacillus reuteri
MGBC101434	PRJEB10308.ERR982831.19	PRJEB10308	77.22	0.48	1429918	688	3172	2060	63.2989	74.82	NA	MQ	g__Alistipes	genus	d__Bacteria;p__Bacteroidota;c__Bacteroidia;o__Bacteroidales;f__Rikenellaceae;g__Alistipes;s__
MGBC101435	PRJEB10308.ERR982831.1	PRJEB10308	98.75	1.18	2090220	126	29242	16580	40.5744	92.85	0.0149969	HQ	g__Mailhella	genus	d__Bacteria;p__Desulfobacterota;c__Desulfovibrionia;o__Desulfovibrionales;f__Desulfovibrionaceae;g__Mailhella;s__
MGBC101436	PRJEB10308.ERR982831.20	PRJEB10308	98.11	2.29	2534415	206	31199	12290	54.3467	86.66	0.0599132	HQ	s__Faecalibaculum rodentium	species	d__Bacteria;p__Firmicutes;c__Bacilli;o__Erysipelotrichales;f__Erysipelotrichaceae;g__Faecalibaculum;s__Faecalibaculum rodentium
MGBC101437	PRJEB10308.ERR982831.21	PRJEB10308	99.48	0.52	2064571	162	25195	12728	40.1905	96.88	0.0622295	HQ	s__Ligilactobacillus murinus	species	d__Bacteria;p__Firmicutes;c__Bacilli;o__Lactobacillales;f__Lactobacillaceae;g__Ligilactobacillus;s__Ligilactobacillus murinus
MGBC101438	PRJEB10308.ERR982831.22	PRJEB10308	71.57	0.38	1962618	55	78578	35676	50.9749	69.67	NA	MQ	g__Paramuribaculum	genus	d__Bacteria;p__Bacteroidota;c__Bacteroidia;o__Bacteroidales;f__Muribaculaceae;g__Paramuribaculum;s__
MGBC101439	PRJEB10308.ERR982831.23	PRJEB10308	97.96	0	2927169	99	158685	29544	55.0943	97.96	0.0243689	HQ	s__Akkermansia muciniphila	species	d__Bacteria;p__Verrucomicrobiota;c__Verrucomicrobiae;o__Verrucomicrobiales;f__Akkermansiaceae;g__Akkermansia;s__Akkermansia muciniphila
MGBC101440	PRJEB10308.ERR982831.2	PRJEB10308	76.6	0.38	2147997	56	76111	38354	50.7455	74.7	NA	MQ	g__Paramuribaculum	genus	d__Bacteria;p__Bacteroidota;c__Bacteroidia;o__Bacteroidales;f__Muribaculaceae;g__Paramuribaculum;s__
MGBC101441	PRJEB10308.ERR982831.3	PRJEB10308	96.43	0.48	2647746	68	62893	38936	48.4702	94.03	0.0102848	HQ	s__RC9 sp002298075	species	d__Bacteria;p__Bacteroidota;c__Bacteroidia;o__Bacteroidales;f__UBA932;g__RC9;s__RC9 sp002298075
MGBC101442	PRJEB10308.ERR982831.4	PRJEB10308	91.86	1.8	3652060	353	22495	10332	51.6922	82.86	0.32871	HQ	g__Acetatifactor	genus	d__Bacteria;p__Firmicutes_A;c__Clostridia;o__Lachnospirales;f__Lachnospiraceae;g__Acetatifactor;s__
MGBC101443	PRJEB10308.ERR982831.5	PRJEB10308	97.32	0.34	1890426	99	32649	19086	38.5439	95.62	0.0162928	HQ	g__Eubacterium_R	genus	d__Bacteria;p__Firmicutes_A;c__Clostridia;o__Oscillospirales;f__Acutalibacteraceae;g__Eubacterium_R;s__
MGBC101444	PRJEB10308.ERR982831.6	PRJEB10308	93.9	0.96	4403092	293	29345	15011	50.0838	89.1	0.211425	HQ	f__Lachnospiraceae	family	d__Bacteria;p__Firmicutes_A;c__Clostridia;o__Lachnospirales;f__Lachnospiraceae;g__;s__
MGBC101445	PRJEB10308.ERR982831.7	PRJEB10308	89.4	0.51	2573603	367	14242	7000	44.8486	86.85	NA	MQ	g__14-2	genus	d__Bacteria;p__Firmicutes_A;c__Clostridia;o__Lachnospirales;f__Lachnospiraceae;g__14-2;s__
MGBC101446	PRJEB10308.ERR982831.8	PRJEB10308	98.97	0.02	1944704	99	43275	19639	34.5728	98.87	0.0221643	HQ	s__Lactobacillus johnsonii	species	d__Bacteria;p__Firmicutes;c__Bacilli;o__Lactobacillales;f__Lactobacillaceae;g__Lactobacillus;s__Lactobacillus johnsonii
MGBC101447	PRJEB10308.ERR982831.9	PRJEB10308	98.5	0.49	4707226	180	56937	26150	41.8459	96.05	0.0303301	HQ	s__Phocaeicola vulgatus	species	d__Bacteria;p__Bacteroidota;c__Bacteroidia;o__Bacteroidales;f__Bacteroidaceae;g__Phocaeicola;s__Phocaeicola vulgatus
MGBC101448	PRJEB10308.ERR982832.10	PRJEB10308	97.99	0.34	1817291	145	22914	12525	38.365	96.29	0.021104	HQ	g__Eubacterium_R	genus	d__Bacteria;p__Firmicutes_A;c__Clostridia;o__Oscillospirales;f__Acutalibacteraceae;g__Eubacterium_R;s__
MGBC101449	PRJEB10308.ERR982832.11	PRJEB10308	82.71	1.15	2795264	629	6632	4429	40.5947	76.96	NA	MQ	s__CAG-95 sp000403495	species	d__Bacteria;p__Firmicutes_A;c__Clostridia;o__Lachnospirales;f__Lachnospiraceae;g__CAG-95;s__CAG-95 sp000403495
MGBC101450	PRJEB10308.ERR982832.13	PRJEB10308	94.83	0	3343889	130	41832	25717	45.337	94.83	0.0548451	HQ	s__Kineothrix sp000403275	species	d__Bacteria;p__Firmicutes_A;c__Clostridia;o__Lachnospirales;f__Lachnospiraceae;g__Kineothrix;s__Kineothrix sp000403275
MGBC101451	PRJEB10308.ERR982832.15	PRJEB10308	90	0.57	2706479	144	27659	18793	51.6495	87.15	0.05507	HQ	s__UBA7173 sp001915385	species	d__Bacteria;p__Bacteroidota;c__Bacteroidia;o__Bacteroidales;f__Muribaculaceae;g__UBA7173;s__UBA7173 sp001915385
MGBC101452	PRJEB10308.ERR982832.16	PRJEB10308	87.91	0	915720	34	67298	26920	51.4856	87.91	NA	MQ	g__Rs-D84	genus	d__Bacteria;p__Proteobacteria;c__Alphaproteobacteria;o__Rs-D84;f__Rs-D84;g__Rs-D84;s__
MGBC101453	PRJEB10308.ERR982832.17	PRJEB10308	93.91	2.59	2082275	382	7218	5447	31.4592	80.96	NA	MQ	s__Mucispirillum schaedleri	species	d__Bacteria;p__Deferribacterota;c__Deferribacteres;o__Deferribacterales;f__Mucispirillaceae;g__Mucispirillum;s__Mucispirillum schaedleri
MGBC101454	PRJEB10308.ERR982832.18	PRJEB10308	99.04	0.16	2216511	82	47713	27016	57.031	98.24	0.11185	HQ	s__Alistipes sp002362235	species	d__Bacteria;p__Bacteroidota;c__Bacteroidia;o__Bacteroidales;f__Rikenellaceae;g__Alistipes;s__Alistipes sp002362235
MGBC101455	PRJEB10308.ERR982832.19	PRJEB10308	85.37	0	3657508	832	7280	4381	47.5789	85.37	NA	MQ	s__Bacteroides uniformis	species	d__Bacteria;p__Bacteroidota;c__Bacteroidia;o__Bacteroidales;f__Bacteroidaceae;g__Bacteroides;s__Bacteroides uniformis
MGBC101456	PRJEB10308.ERR982832.1	PRJEB10308	97.58	0	2699938	347	13095	7766	41.6496	97.58	0.10567	HQ	g__Odoribacter	genus	d__Bacteria;p__Bacteroidota;c__Bacteroidia;o__Bacteroidales;f__Marinifilaceae;g__Odoribacter;s__
MGBC101457	PRJEB10308.ERR982832.20	PRJEB10308	55.54	0.86	1913250	1314	2035	1440	52.4891	51.24	NA	MQ	g__Acetatifactor	genus	d__Bacteria;p__Firmicutes_A;c__Clostridia;o__Lachnospirales;f__Lachnospiraceae;g__Acetatifactor;s__
MGBC101458	PRJEB10308.ERR982832.21	PRJEB10308	98.79	0	1986298	83	42128	23918	58.6359	98.79	0.0392798	HQ	s__NM07-P-09 sp004793925	species	d__Bacteria;p__Actinobacteriota;c__Coriobacteriia;o__Coriobacteriales;f__Atopobiaceae;g__NM07-P-09;s__NM07-P-09 sp004793925
MGBC101459	PRJEB10308.ERR982832.22	PRJEB10308	98.85	0.67	3683164	85	80948	43320	47.2918	95.5	0.0524424	HQ	g__1XD8-76	genus	d__Bacteria;p__Firmicutes_A;c__Clostridia;o__Lachnospirales;f__Lachnospiraceae;g__1XD8-76;s__
MGBC101460	PRJEB10308.ERR982832.23	PRJEB10308	97.96	0	2884636	51	188538	56558	55.3842	97.96	0.0156466	HQ	s__Akkermansia muciniphila	species	d__Bacteria;p__Verrucomicrobiota;c__Verrucomicrobiae;o__Verrucomicrobiales;f__Akkermansiaceae;g__Akkermansia;s__Akkermansia muciniphila
MGBC101461	PRJEB10308.ERR982832.24	PRJEB10308	98.68	0.38	2483851	63	57503	39424	50.8092	96.78	0.120329	HQ	s__UBA7173 sp001689485	species	d__Bacteria;p__Bacteroidota;c__Bacteroidia;o__Bacteroidales;f__Muribaculaceae;g__UBA7173;s__UBA7173 sp001689485
MGBC101462	PRJEB10308.ERR982832.25	PRJEB10308	98.51	0.37	6166313	52	184848	118579	42.5639	96.66	0.019918	HQ	s__Bacteroides intestinalis	species	d__Bacteria;p__Bacteroidota;c__Bacteroidia;o__Bacteroidales;f__Bacteroidaceae;g__Bacteroides;s__Bacteroides intestinalis
MGBC101463	PRJEB10308.ERR982832.26	PRJEB10308	95.95	0.48	2515717	164	28702	15330	48.8052	93.55	0.0818225	HQ	s__RC9 sp002298075	species	d__Bacteria;p__Bacteroidota;c__Bacteroidia;o__Bacteroidales;f__UBA932;g__RC9;s__RC9 sp002298075
MGBC101464	PRJEB10308.ERR982832.27	PRJEB10308	87.69	1.68	3144192	777	6050	4037	59.3549	79.29	NA	MQ	f__Oscillospiraceae	family	d__Bacteria;p__Firmicutes_A;c__Clostridia;o__Oscillospirales;f__Oscillospiraceae;g__;s__
MGBC101465	PRJEB10308.ERR982832.28	PRJEB10308	98.11	2.29	2408797	148	31335	16242	54.4051	86.66	0.022929	HQ	s__Faecalibaculum rodentium	species	d__Bacteria;p__Firmicutes;c__Bacilli;o__Erysipelotrichales;f__Erysipelotrichaceae;g__Faecalibaculum;s__Faecalibaculum rodentium
MGBC101466	PRJEB10308.ERR982832.29	PRJEB10308	71.92	2.17	2783879	945	4462	2932	40.3472	61.07	NA	MQ	g__COE1	genus	d__Bacteria;p__Firmicutes_A;c__Clostridia;o__Lachnospirales;f__Lachnospiraceae;g__COE1;s__
MGBC101467	PRJEB10308.ERR982832.30	PRJEB10308	97.04	1.18	2044676	133	27862	15365	40.7535	91.14	0.00628413	HQ	g__Mailhella	genus	d__Bacteria;p__Desulfobacterota;c__Desulfovibrionia;o__Desulfovibrionales;f__Desulfovibrionaceae;g__Mailhella;s__
MGBC101468	PRJEB10308.ERR982832.31	PRJEB10308	96.19	0.75	2451391	193	21789	12691	48.9987	92.44	0.563346	HQ	g__Paramuribaculum	genus	d__Bacteria;p__Bacteroidota;c__Bacteroidia;o__Bacteroidales;f__Muribaculaceae;g__Paramuribaculum;s__
MGBC101469	PRJEB10308.ERR982832.32	PRJEB10308	96.93	0.57	3913684	215	39286	18191	49.6722	94.08	0.186427	HQ	g__Acetatifactor	genus	d__Bacteria;p__Firmicutes_A;c__Clostridia;o__Lachnospirales;f__Lachnospiraceae;g__Acetatifactor;s__
MGBC101470	PRJEB10308.ERR982832.33	PRJEB10308	86.54	1.95	2209318	523	6501	4209	52.61	76.79	NA	MQ	s__CAG-485 sp002361155	species	d__Bacteria;p__Bacteroidota;c__Bacteroidia;o__Bacteroidales;f__Muribaculaceae;g__CAG-485;s__CAG-485 sp002361155
MGBC101471	PRJEB10308.ERR982832.34	PRJEB10308	64.54	1.23	2882303	2125	1787	1343	34.0908	58.39	NA	MQ	f__Lachnospiraceae	family	d__Bacteria;p__Firmicutes_A;c__Clostridia;o__Lachnospirales;f__Lachnospiraceae;g__;s__
MGBC101472	PRJEB10308.ERR982832.3	PRJEB10308	94.96	0.81	1637187	315	8399	5194	34.7266	90.91	NA	MQ	f__UBA3700	family	d__Bacteria;p__Firmicutes_A;c__Clostridia_A;o__Christensenellales;f__UBA3700;g__;s__
MGBC101473	PRJEB10308.ERR982832.4	PRJEB10308	97.48	1.46	2720293	431	10068	6301	44.7428	90.18	0.252116	HQ	g__14-2	genus	d__Bacteria;p__Firmicutes_A;c__Clostridia;o__Lachnospirales;f__Lachnospiraceae;g__14-2;s__
MGBC101474	PRJEB10308.ERR982832.5	PRJEB10308	98.87	0.38	4569001	123	70296	37142	41.8311	96.97	0.0813963	HQ	s__Phocaeicola vulgatus	species	d__Bacteria;p__Bacteroidota;c__Bacteroidia;o__Bacteroidales;f__Bacteroidaceae;g__Phocaeicola;s__Phocaeicola vulgatus
MGBC101475	PRJEB10308.ERR982832.6	PRJEB10308	96.67	1.01	2636871	82	58896	32153	53.2962	91.62	0.163705	HQ	g__CAG-485	genus	d__Bacteria;p__Bacteroidota;c__Bacteroidia;o__Bacteroidales;f__Muribaculaceae;g__CAG-485;s__
MGBC101476	PRJEB10308.ERR982832.7	PRJEB10308	62.38	0.3	1765156	1262	1949	1384	43.8541	60.88	NA	MQ	g__1XD42-69	genus	d__Bacteria;p__Firmicutes_A;c__Clostridia;o__Lachnospirales;f__Lachnospiraceae;g__1XD42-69;s__
MGBC101477	PRJEB10308.ERR982832.8	PRJEB10308	98.51	0.38	2457369	41	101117	59930	50.2134	96.61	0.154203	HQ	g__Paramuribaculum	genus	d__Bacteria;p__Bacteroidota;c__Bacteroidia;o__Bacteroidales;f__Muribaculaceae;g__Paramuribaculum;s__
MGBC101478	PRJEB10308.ERR982832.9	PRJEB10308	56.54	0	2313388	806	4234	2854	46.6625	56.54	NA	MQ	g__CAG-485	genus	d__Bacteria;p__Bacteroidota;c__Bacteroidia;o__Bacteroidales;f__Muribaculaceae;g__CAG-485;s__
MGBC101479	PRJEB10308.ERR982833.10	PRJEB10308	95.98	0.57	3592465	125	42464	28736	45.1298	93.13	0.0519338	HQ	s__Kineothrix sp000403275	species	d__Bacteria;p__Firmicutes_A;c__Clostridia;o__Lachnospirales;f__Lachnospiraceae;g__Kineothrix;s__Kineothrix sp000403275
MGBC101480	PRJEB10308.ERR982833.11	PRJEB10308	95.08	0.19	2741764	247	18978	11092	44.5259	94.13	0.259808	HQ	g__14-2	genus	d__Bacteria;p__Firmicutes_A;c__Clostridia;o__Lachnospirales;f__Lachnospiraceae;g__14-2;s__
MGBC101481	PRJEB10308.ERR982833.12	PRJEB10308	94.28	0.38	2317922	201	19857	11521	51.0269	92.38	0.199031	HQ	s__UBA7173 sp001689485	species	d__Bacteria;p__Bacteroidota;c__Bacteroidia;o__Bacteroidales;f__Muribaculaceae;g__UBA7173;s__UBA7173 sp001689485
MGBC101482	PRJEB10308.ERR982833.13	PRJEB10308	99.06	0.38	2906862	76	72637	38247	49.2592	97.16	0.0289214	HQ	s__Paramuribaculum sp900553585	species	d__Bacteria;p__Bacteroidota;c__Bacteroidia;o__Bacteroidales;f__Muribaculaceae;g__Paramuribaculum;s__Paramuribaculum sp900553585
MGBC101483	PRJEB10308.ERR982833.14	PRJEB10308	95.54	1.09	2631517	223	21247	11788	48.8506	90.09	0.232846	HQ	g__Paramuribaculum	genus	d__Bacteria;p__Bacteroidota;c__Bacteroidia;o__Bacteroidales;f__Muribaculaceae;g__Paramuribaculum;s__
MGBC101484	PRJEB10308.ERR982833.15	PRJEB10308	92.27	2.56	3461738	272	19573	12715	52.2288	79.47	0.726908	HQ	s__Acetatifactor sp003612485	species	d__Bacteria;p__Firmicutes_A;c__Clostridia;o__Lachnospirales;f__Lachnospiraceae;g__Acetatifactor;s__Acetatifactor sp003612485
MGBC101485	PRJEB10308.ERR982833.16	PRJEB10308	84.66	1.78	2366080	292	14593	8093	45.1759	75.76	NA	MQ	g__Dorea	genus	d__Bacteria;p__Firmicutes_A;c__Clostridia;o__Lachnospirales;f__Lachnospiraceae;g__Dorea;s__
MGBC101486	PRJEB10308.ERR982833.17	PRJEB10308	61.3	0	1983040	783	3990	2514	48.7067	61.3	NA	MQ	s__Dorea sp000403455	species	d__Bacteria;p__Firmicutes_A;c__Clostridia;o__Lachnospirales;f__Lachnospiraceae;g__Dorea;s__Dorea sp000403455
MGBC101487	PRJEB10308.ERR982833.18	PRJEB10308	97.8	0	1746024	131	23533	13320	34.5206	97.8	0.0634759	HQ	s__Lactobacillus johnsonii	species	d__Bacteria;p__Firmicutes;c__Bacilli;o__Lactobacillales;f__Lactobacillaceae;g__Lactobacillus;s__Lactobacillus johnsonii
MGBC101488	PRJEB10308.ERR982833.19	PRJEB10308	50.88	0	1704127	550	4787	3083	48.6792	50.88	NA	MQ	g__1XD8-76	genus	d__Bacteria;p__Firmicutes_A;c__Clostridia;o__Lachnospirales;f__Lachnospiraceae;g__1XD8-76;s__
MGBC101489	PRJEB10308.ERR982833.1	PRJEB10308	94.58	1.34	4052848	250	35620	16203	49.7773	87.88	0.393167	HQ	g__Acetatifactor	genus	d__Bacteria;p__Firmicutes_A;c__Clostridia;o__Lachnospirales;f__Lachnospiraceae;g__Acetatifactor;s__
MGBC101490	PRJEB10308.ERR982833.20	PRJEB10308	83.47	0	1904067	662	4436	2857	49.2274	83.47	NA	MQ	f__Muribaculaceae	family	d__Bacteria;p__Bacteroidota;c__Bacteroidia;o__Bacteroidales;f__Muribaculaceae;g__;s__
MGBC101491	PRJEB10308.ERR982833.21	PRJEB10308	97.2	0.16	2173965	145	26288	14977	57.1238	96.4	0.0608329	HQ	s__Alistipes sp002362235	species	d__Bacteria;p__Bacteroidota;c__Bacteroidia;o__Bacteroidales;f__Rikenellaceae;g__Alistipes;s__Alistipes sp002362235
MGBC101492	PRJEB10308.ERR982833.22	PRJEB10308	88.54	0.1	4952584	1697	4687	2901	43.3426	88.04	NA	MQ	s__Bacteroides intestinalis	species	d__Bacteria;p__Bacteroidota;c__Bacteroidia;o__Bacteroidales;f__Bacteroidaceae;g__Bacteroides;s__Bacteroides intestinalis
MGBC101493	PRJEB10308.ERR982833.23	PRJEB10308	98.16	1.18	2064517	141	25157	14628	40.7182	92.26	0.00976494	HQ	g__Mailhella	genus	d__Bacteria;p__Desulfobacterota;c__Desulfovibrionia;o__Desulfovibrionales;f__Desulfovibrionaceae;g__Mailhella;s__
MGBC101494	PRJEB10308.ERR982833.24	PRJEB10308	87.83	0.05	2328976	284	13911	8186	46.2826	87.58	NA	MQ	g__1XD42-69	genus	d__Bacteria;p__Firmicutes_A;c__Clostridia;o__Lachnospirales;f__Lachnospiraceae;g__1XD42-69;s__
MGBC101495	PRJEB10308.ERR982833.25	PRJEB10308	64.71	1.17	1344446	293	7030	4581	64.2259	58.86	NA	MQ	g__UBA9475	genus	d__Bacteria;p__Firmicutes_A;c__Clostridia;o__Oscillospirales;f__Oscillospiraceae;g__UBA9475;s__
MGBC101496	PRJEB10308.ERR982833.26	PRJEB10308	68.97	0	2006303	199	16472	10065	51.1279	68.97	NA	MQ	g__Paramuribaculum	genus	d__Bacteria;p__Bacteroidota;c__Bacteroidia;o__Bacteroidales;f__Muribaculaceae;g__Paramuribaculum;s__
MGBC101497	PRJEB10308.ERR982833.27	PRJEB10308	87.37	1.25	3671587	336	17584	10913	48.5772	81.12	NA	MQ	g__CAG-95	genus	d__Bacteria;p__Firmicutes_A;c__Clostridia;o__Lachnospirales;f__Lachnospiraceae;g__CAG-95;s__
MGBC101498	PRJEB10308.ERR982833.28	PRJEB10308	99.48	0.52	2172032	172	28871	12583	40.1945	96.88	0.0246858	HQ	s__Ligilactobacillus murinus	species	d__Bacteria;p__Firmicutes;c__Bacilli;o__Lactobacillales;f__Lactobacillaceae;g__Ligilactobacillus;s__Ligilactobacillus murinus
MGBC101499	PRJEB10308.ERR982833.29	PRJEB10308	99.43	1.34	4153212	99	89544	41945	51.1001	92.73	0.119998	HQ	g__Acetatifactor	genus	d__Bacteria;p__Firmicutes_A;c__Clostridia;o__Lachnospirales;f__Lachnospiraceae;g__Acetatifactor;s__
MGBC101500	PRJEB10308.ERR982833.30	PRJEB10308	71.27	0.63	1351950	240	8610	5619	41.7857	68.12	NA	MQ	g__An181	genus	d__Bacteria;p__Firmicutes_A;c__Clostridia;o__Lachnospirales;f__Lachnospiraceae;g__An181;s__
MGBC101501	PRJEB10308.ERR982833.31	PRJEB10308	56.34	0.81	1503502	983	2180	1517	64.8593	52.29	NA	MQ	g__Adlercreutzia	genus	d__Bacteria;p__Actinobacteriota;c__Coriobacteriia;o__Coriobacteriales;f__Eggerthellaceae;g__Adlercreutzia;s__
MGBC101502	PRJEB10308.ERR982833.3	PRJEB10308	88.47	0.57	4092326	247	29156	16559	49.2805	85.62	NA	MQ	f__Lachnospiraceae	family	d__Bacteria;p__Firmicutes_A;c__Clostridia;o__Lachnospirales;f__Lachnospiraceae;g__;s__
MGBC101503	PRJEB10308.ERR982833.4	PRJEB10308	97.32	0.34	1934047	50	78813	38676	38.4296	95.62	0.0127116	HQ	g__Eubacterium_R	genus	d__Bacteria;p__Firmicutes_A;c__Clostridia;o__Oscillospirales;f__Acutalibacteraceae;g__Eubacterium_R;s__
MGBC101504	PRJEB10308.ERR982833.5	PRJEB10308	97.96	0	2771911	35	155313	79178	55.4962	97.96	0.00955811	HQ	s__Akkermansia muciniphila	species	d__Bacteria;p__Verrucomicrobiota;c__Verrucomicrobiae;o__Verrucomicrobiales;f__Akkermansiaceae;g__Akkermansia;s__Akkermansia muciniphila
MGBC101505	PRJEB10308.ERR982833.6	PRJEB10308	95.95	0.48	2555105	251	15484	10164	48.6573	93.55	0.0862434	HQ	s__RC9 sp002298075	species	d__Bacteria;p__Bacteroidota;c__Bacteroidia;o__Bacteroidales;f__UBA932;g__RC9;s__RC9 sp002298075
MGBC101506	PRJEB10308.ERR982833.7	PRJEB10308	97.69	0	5579082	436	21666	12784	43.837	97.69	0.0475194	HQ	s__Parabacteroides goldsteinii	species	d__Bacteria;p__Bacteroidota;c__Bacteroidia;o__Bacteroidales;f__Tannerellaceae;g__Parabacteroides;s__Parabacteroides goldsteinii
MGBC101507	PRJEB10308.ERR982833.8	PRJEB10308	77.3	0.73	1968537	732	4198	2675	59.5819	73.65	NA	MQ	g__Angelakisella	genus	d__Bacteria;p__Firmicutes_A;c__Clostridia;o__Oscillospirales;f__Ruminococcaceae;g__Angelakisella;s__
MGBC101508	PRJEB10308.ERR982833.9	PRJEB10308	60.74	0.58	2020584	571	5467	3523	48.253	57.84	NA	MQ	g__Dorea	genus	d__Bacteria;p__Firmicutes_A;c__Clostridia;o__Lachnospirales;f__Lachnospiraceae;g__Dorea;s__
MGBC101509	PRJEB10308.ERR982834.10	PRJEB10308	92.11	0.27	1693381	745	3665	2251	58.7795	90.76	NA	MQ	s__NM07-P-09 sp004793925	species	d__Bacteria;p__Actinobacteriota;c__Coriobacteriia;o__Coriobacteriales;f__Atopobiaceae;g__NM07-P-09;s__NM07-P-09 sp004793925
MGBC101510	PRJEB10308.ERR982834.11	PRJEB10308	95.9	0.57	3472470	224	25470	15492	46.2746	93.05	0.0863605	HQ	g__Kineothrix	genus	d__Bacteria;p__Firmicutes_A;c__Clostridia;o__Lachnospirales;f__Lachnospiraceae;g__Kineothrix;s__
MGBC101511	PRJEB10308.ERR982834.12	PRJEB10308	98.43	1.82	3078254	145	35679	21228	51.0234	89.33	0.00450063	HQ	s__UBA7173 sp001915385	species	d__Bacteria;p__Bacteroidota;c__Bacteroidia;o__Bacteroidales;f__Muribaculaceae;g__UBA7173;s__UBA7173 sp001915385
MGBC101512	PRJEB10308.ERR982834.13	PRJEB10308	97.83	1.82	3748183	102	69948	36742	47.3056	88.73	0.0440351	HQ	g__1XD8-76	genus	d__Bacteria;p__Firmicutes_A;c__Clostridia;o__Lachnospirales;f__Lachnospiraceae;g__1XD8-76;s__
MGBC101513	PRJEB10308.ERR982834.14	PRJEB10308	86.81	0	897175	136	10962	6585	51.5325	86.81	NA	MQ	g__Rs-D84	genus	d__Bacteria;p__Proteobacteria;c__Alphaproteobacteria;o__Rs-D84;f__Rs-D84;g__Rs-D84;s__
MGBC101514	PRJEB10308.ERR982834.15	PRJEB10308	85.71	0.38	4013968	124	64073	32369	41.9031	83.81	NA	MQ	s__Phocaeicola vulgatus	species	d__Bacteria;p__Bacteroidota;c__Bacteroidia;o__Bacteroidales;f__Bacteroidaceae;g__Phocaeicola;s__Phocaeicola vulgatus
MGBC101515	PRJEB10308.ERR982834.16	PRJEB10308	97.96	0	2762748	35	130748	78926	55.4902	97.96	0.0113153	HQ	s__Akkermansia muciniphila	species	d__Bacteria;p__Verrucomicrobiota;c__Verrucomicrobiae;o__Verrucomicrobiales;f__Akkermansiaceae;g__Akkermansia;s__Akkermansia muciniphila
MGBC101516	PRJEB10308.ERR982834.17	PRJEB10308	98.08	0.16	2148198	151	20114	14209	57.2224	97.28	0.115367	HQ	s__Alistipes sp002362235	species	d__Bacteria;p__Bacteroidota;c__Bacteroidia;o__Bacteroidales;f__Rikenellaceae;g__Alistipes;s__Alistipes sp002362235
MGBC101517	PRJEB10308.ERR982834.18	PRJEB10308	98.11	2.29	2223931	145	27142	15326	54.9458	86.66	0.0361272	HQ	s__Faecalibaculum rodentium	species	d__Bacteria;p__Firmicutes;c__Bacilli;o__Erysipelotrichales;f__Erysipelotrichaceae;g__Faecalibaculum;s__Faecalibaculum rodentium
MGBC101518	PRJEB10308.ERR982834.19	PRJEB10308	92.7	1.53	3281465	578	9271	5662	44.6893	85.05	NA	MQ	f__Lachnospiraceae	family	d__Bacteria;p__Firmicutes_A;c__Clostridia;o__Lachnospirales;f__Lachnospiraceae;g__;s__
MGBC101519	PRJEB10308.ERR982834.1	PRJEB10308	68.68	0.2	3530359	1737	3145	2015	45.3107	67.68	NA	MQ	s__Parabacteroides goldsteinii	species	d__Bacteria;p__Bacteroidota;c__Bacteroidia;o__Bacteroidales;f__Tannerellaceae;g__Parabacteroides;s__Parabacteroides goldsteinii
MGBC101520	PRJEB10308.ERR982834.20	PRJEB10308	89.05	0.38	2174289	112	34159	19403	50.8724	87.15	NA	MQ	g__Paramuribaculum	genus	d__Bacteria;p__Bacteroidota;c__Bacteroidia;o__Bacteroidales;f__Muribaculaceae;g__Paramuribaculum;s__
MGBC101521	PRJEB10308.ERR982834.21	PRJEB10308	82.17	0.96	1385631	549	3470	2512	39.4094	77.37	NA	MQ	g__Eubacterium_R	genus	d__Bacteria;p__Firmicutes_A;c__Clostridia;o__Oscillospirales;f__Acutalibacteraceae;g__Eubacterium_R;s__
MGBC101522	PRJEB10308.ERR982834.22	PRJEB10308	51.7	0	1296667	41	49745	31613	52.5967	51.7	NA	MQ	g__Paramuribaculum	genus	d__Bacteria;p__Bacteroidota;c__Bacteroidia;o__Bacteroidales;f__Muribaculaceae;g__Paramuribaculum;s__
MGBC101523	PRJEB10308.ERR982834.2	PRJEB10308	83.57	1.87	3097549	951	4996	3240	40.6745	74.22	NA	MQ	s__CAG-95 sp000403495	species	d__Bacteria;p__Firmicutes_A;c__Clostridia;o__Lachnospirales;f__Lachnospiraceae;g__CAG-95;s__CAG-95 sp000403495
MGBC101524	PRJEB10308.ERR982834.3	PRJEB10308	82.76	0	5586947	63	159444	88678	42.4608	82.76	NA	MQ	s__Bacteroides intestinalis	species	d__Bacteria;p__Bacteroidota;c__Bacteroidia;o__Bacteroidales;f__Bacteroidaceae;g__Bacteroides;s__Bacteroides intestinalis
MGBC101525	PRJEB10308.ERR982834.4	PRJEB10308	97.02	1.32	2453544	205	19941	11959	50.9203	90.42	0.318149	HQ	s__UBA7173 sp001689485	species	d__Bacteria;p__Bacteroidota;c__Bacteroidia;o__Bacteroidales;f__Muribaculaceae;g__UBA7173;s__UBA7173 sp001689485
MGBC101526	PRJEB10308.ERR982834.6	PRJEB10308	90.13	1.27	2407209	730	5331	3279	49.1573	83.78	NA	MQ	s__RC9 sp002298075	species	d__Bacteria;p__Bacteroidota;c__Bacteroidia;o__Bacteroidales;f__UBA932;g__RC9;s__RC9 sp002298075
MGBC101527	PRJEB10308.ERR982834.7	PRJEB10308	95.79	1.78	1902609	303	9147	6272	41.2922	86.89	NA	MQ	g__Mailhella	genus	d__Bacteria;p__Desulfobacterota;c__Desulfovibrionia;o__Desulfovibrionales;f__Desulfovibrionaceae;g__Mailhella;s__
MGBC101528	PRJEB10308.ERR982834.8	PRJEB10308	76.11	1.01	2439851	831	4340	2921	59.7586	71.06	NA	MQ	g__UMGS1872	genus	d__Bacteria;p__Firmicutes_A;c__Clostridia;o__Oscillospirales;f__Oscillospiraceae;g__UMGS1872;s__
MGBC101529	PRJEB10308.ERR982834.9	PRJEB10308	94.59	2.52	2514417	112	40737	22391	53.6331	81.99	0.184987	HQ	g__CAG-485	genus	d__Bacteria;p__Bacteroidota;c__Bacteroidia;o__Bacteroidales;f__Muribaculaceae;g__CAG-485;s__
MGBC101530	PRJEB10308.ERR982835.10	PRJEB10308	98.16	1.18	2049034	87	37552	23543	40.7331	92.26	0.00286932	HQ	g__Mailhella	genus	d__Bacteria;p__Desulfobacterota;c__Desulfovibrionia;o__Desulfovibrionales;f__Desulfovibrionaceae;g__Mailhella;s__
MGBC101531	PRJEB10308.ERR982835.11	PRJEB10308	97.45	0	4342334	131	56283	33145	42.1028	97.45	0.0220772	HQ	s__Phocaeicola vulgatus	species	d__Bacteria;p__Bacteroidota;c__Bacteroidia;o__Bacteroidales;f__Bacteroidaceae;g__Phocaeicola;s__Phocaeicola vulgatus
MGBC101532	PRJEB10308.ERR982835.12	PRJEB10308	94.83	0.19	2873874	143	44063	20091	44.6395	93.88	0.159141	HQ	g__14-2	genus	d__Bacteria;p__Firmicutes_A;c__Clostridia;o__Lachnospirales;f__Lachnospiraceae;g__14-2;s__
MGBC101533	PRJEB10308.ERR982835.13	PRJEB10308	96.23	2.29	2304097	145	30174	15882	54.7754	84.78	0.0404266	HQ	s__Faecalibaculum rodentium	species	d__Bacteria;p__Firmicutes;c__Bacilli;o__Erysipelotrichales;f__Erysipelotrichaceae;g__Faecalibaculum;s__Faecalibaculum rodentium
MGBC101534	PRJEB10308.ERR982835.14	PRJEB10308	95.11	2.41	3220574	135	43526	23849	52.119	83.06	0.421511	HQ	g__Acetatifactor	genus	d__Bacteria;p__Firmicutes_A;c__Clostridia;o__Lachnospirales;f__Lachnospiraceae;g__Acetatifactor;s__
MGBC101535	PRJEB10308.ERR982835.15	PRJEB10308	83.27	0.39	2723968	291	16855	9351	47.9109	81.32	NA	MQ	g__Dorea	genus	d__Bacteria;p__Firmicutes_A;c__Clostridia;o__Lachnospirales;f__Lachnospiraceae;g__Dorea;s__
MGBC101536	PRJEB10308.ERR982835.16	PRJEB10308	97.7	1.46	3840024	79	88036	48596	51.4254	90.4	0.115534	HQ	g__Acetatifactor	genus	d__Bacteria;p__Firmicutes_A;c__Clostridia;o__Lachnospirales;f__Lachnospiraceae;g__Acetatifactor;s__
MGBC101537	PRJEB10308.ERR982835.17	PRJEB10308	73.47	0.82	2120297	1193	2507	1763	52.4536	69.37	NA	MQ	g__Roseburia	genus	d__Bacteria;p__Firmicutes_A;c__Clostridia;o__Lachnospirales;f__Lachnospiraceae;g__Roseburia;s__
MGBC101538	PRJEB10308.ERR982835.18	PRJEB10308	96.64	0	1755129	62	49563	28306	34.4047	96.64	0.0215532	HQ	s__Lactobacillus johnsonii	species	d__Bacteria;p__Firmicutes;c__Bacilli;o__Lactobacillales;f__Lactobacillaceae;g__Lactobacillus;s__Lactobacillus johnsonii
MGBC101539	PRJEB10308.ERR982835.19	PRJEB10308	75.27	1.68	1348503	910	1981	1470	39.3401	66.87	NA	MQ	g__Eubacterium_R	genus	d__Bacteria;p__Firmicutes_A;c__Clostridia;o__Oscillospirales;f__Acutalibacteraceae;g__Eubacterium_R;s__
MGBC101540	PRJEB10308.ERR982835.1	PRJEB10308	91.64	4.6	3262662	112	43321	29127	45.2347	68.64	0.722677	HQ	s__Kineothrix sp000403275	species	d__Bacteria;p__Firmicutes_A;c__Clostridia;o__Lachnospirales;f__Lachnospiraceae;g__Kineothrix;s__Kineothrix sp000403275
MGBC101541	PRJEB10308.ERR982835.20	PRJEB10308	69.36	1.69	1940894	1037	2691	1858	64.7722	60.91	NA	MQ	s__Adlercreutzia sp004793465	species	d__Bacteria;p__Actinobacteriota;c__Coriobacteriia;o__Coriobacteriales;f__Eggerthellaceae;g__Adlercreutzia;s__Adlercreutzia sp004793465
MGBC101542	PRJEB10308.ERR982835.21	PRJEB10308	79.36	1.95	2001786	1200	2397	1652	51.3129	69.61	NA	MQ	s__UBA7173 sp001689485	species	d__Bacteria;p__Bacteroidota;c__Bacteroidia;o__Bacteroidales;f__Muribaculaceae;g__UBA7173;s__UBA7173 sp001689485
MGBC101543	PRJEB10308.ERR982835.22	PRJEB10308	92.92	0	2223783	626	4923	3545	29.5451	92.92	NA	MQ	s__Erysipelatoclostridium cocleatum	species	d__Bacteria;p__Firmicutes;c__Bacilli;o__Erysipelotrichales;f__Erysipelatoclostridiaceae;g__Erysipelatoclostridium;s__Erysipelatoclostridium cocleatum
MGBC101544	PRJEB10308.ERR982835.23	PRJEB10308	90.91	0.57	3465047	88	82877	39360	46.1128	88.06	0.291095	HQ	g__Kineothrix	genus	d__Bacteria;p__Firmicutes_A;c__Clostridia;o__Lachnospirales;f__Lachnospiraceae;g__Kineothrix;s__
MGBC101545	PRJEB10308.ERR982835.24	PRJEB10308	94.62	0	2622260	330	14432	7934	41.6601	94.62	0.0683529	HQ	g__Odoribacter	genus	d__Bacteria;p__Bacteroidota;c__Bacteroidia;o__Bacteroidales;f__Marinifilaceae;g__Odoribacter;s__
MGBC101546	PRJEB10308.ERR982835.25	PRJEB10308	96.43	0.48	2657559	86	62893	30899	48.5004	94.03	0.00597904	HQ	s__RC9 sp002298075	species	d__Bacteria;p__Bacteroidota;c__Bacteroidia;o__Bacteroidales;f__UBA932;g__RC9;s__RC9 sp002298075
MGBC101547	PRJEB10308.ERR982835.26	PRJEB10308	97.96	0	2807610	36	139218	77965	55.4625	97.96	0.00992134	HQ	s__Akkermansia muciniphila	species	d__Bacteria;p__Verrucomicrobiota;c__Verrucomicrobiae;o__Verrucomicrobiales;f__Akkermansiaceae;g__Akkermansia;s__Akkermansia muciniphila
MGBC101548	PRJEB10308.ERR982835.27	PRJEB10308	92.16	1.72	4152073	395	19098	10500	49.3908	83.56	0.417766	HQ	f__Lachnospiraceae	family	d__Bacteria;p__Firmicutes_A;c__Clostridia;o__Lachnospirales;f__Lachnospiraceae;g__;s__
MGBC101549	PRJEB10308.ERR982835.28	PRJEB10308	94.59	3.07	3764130	193	30167	19496	50.0782	79.24	0.362109	HQ	g__Acetatifactor	genus	d__Bacteria;p__Firmicutes_A;c__Clostridia;o__Lachnospirales;f__Lachnospiraceae;g__Acetatifactor;s__
MGBC101550	PRJEB10308.ERR982835.29	PRJEB10308	56.03	0	1494514	561	4232	2646	56.128	56.03	NA	MQ	g__CAG-873	genus	d__Bacteria;p__Bacteroidota;c__Bacteroidia;o__Bacteroidales;f__Muribaculaceae;g__CAG-873;s__
MGBC101551	PRJEB10308.ERR982835.2	PRJEB10308	68.33	0.84	1831331	144	22172	12711	61.5693	64.13	NA	MQ	g__UBA9475	genus	d__Bacteria;p__Firmicutes_A;c__Clostridia;o__Oscillospirales;f__Oscillospiraceae;g__UBA9475;s__
MGBC101552	PRJEB10308.ERR982835.31	PRJEB10308	56.11	0	991257	695	1932	1412	63.5978	56.11	NA	MQ	g__Alistipes	genus	d__Bacteria;p__Bacteroidota;c__Bacteroidia;o__Bacteroidales;f__Rikenellaceae;g__Alistipes;s__
MGBC101553	PRJEB10308.ERR982835.3	PRJEB10308	98.91	0	2029096	91	33487	22278	38.4518	98.91	0.0435837	HQ	s__Limosilactobacillus reuteri	species	d__Bacteria;p__Firmicutes;c__Bacilli;o__Lactobacillales;f__Lactobacillaceae;g__Limosilactobacillus;s__Limosilactobacillus reuteri
MGBC101554	PRJEB10308.ERR982835.4	PRJEB10308	92.31	1.15	2348608	500	7536	4679	49.0326	86.56	NA	MQ	g__Paramuribaculum	genus	d__Bacteria;p__Bacteroidota;c__Bacteroidia;o__Bacteroidales;f__Muribaculaceae;g__Paramuribaculum;s__
MGBC101555	PRJEB10308.ERR982835.5	PRJEB10308	99.48	0.52	2019940	147	23547	13726	40.2648	96.88	0.0478226	HQ	s__Ligilactobacillus murinus	species	d__Bacteria;p__Firmicutes;c__Bacilli;o__Lactobacillales;f__Lactobacillaceae;g__Ligilactobacillus;s__Ligilactobacillus murinus
MGBC101556	PRJEB10308.ERR982835.6	PRJEB10308	92.57	0.74	1922156	440	7856	4349	57.7037	88.87	NA	MQ	s__Alistipes sp002362235	species	d__Bacteria;p__Bacteroidota;c__Bacteroidia;o__Bacteroidales;f__Rikenellaceae;g__Alistipes;s__Alistipes sp002362235
MGBC101557	PRJEB10308.ERR982835.7	PRJEB10308	94.44	0.63	3574735	358	18077	9976	48.5638	91.29	0.410794	HQ	f__Lachnospiraceae	family	d__Bacteria;p__Firmicutes_A;c__Clostridia;o__Lachnospirales;f__Lachnospiraceae;g__;s__
MGBC101558	PRJEB10308.ERR982835.8	PRJEB10308	94.77	2.59	2000041	408	6915	4898	31.7739	81.82	NA	MQ	s__Mucispirillum schaedleri	species	d__Bacteria;p__Deferribacterota;c__Deferribacteres;o__Deferribacterales;f__Mucispirillaceae;g__Mucispirillum;s__Mucispirillum schaedleri
MGBC101559	PRJEB10308.ERR982835.9	PRJEB10308	96.18	0	2559197	218	19833	11720	59.549	96.18	0.407024	HQ	g__Angelakisella	genus	d__Bacteria;p__Firmicutes_A;c__Clostridia;o__Oscillospirales;f__Ruminococcaceae;g__Angelakisella;s__
MGBC101560	PRJEB10308.ERR982836.10	PRJEB10308	78.3	0.38	2042182	150	22009	13604	51.1067	76.4	NA	MQ	g__Paramuribaculum	genus	d__Bacteria;p__Bacteroidota;c__Bacteroidia;o__Bacteroidales;f__Muribaculaceae;g__Paramuribaculum;s__
MGBC101561	PRJEB10308.ERR982836.11	PRJEB10308	94.63	0.48	2027037	390	8701	5176	57.5983	92.23	NA	MQ	s__Alistipes sp002362235	species	d__Bacteria;p__Bacteroidota;c__Bacteroidia;o__Bacteroidales;f__Rikenellaceae;g__Alistipes;s__Alistipes sp002362235
MGBC101562	PRJEB10308.ERR982836.12	PRJEB10308	76.34	1.61	2139276	1137	2833	1867	41.9738	68.29	NA	MQ	g__Odoribacter	genus	d__Bacteria;p__Bacteroidota;c__Bacteroidia;o__Bacteroidales;f__Marinifilaceae;g__Odoribacter;s__
MGBC101563	PRJEB10308.ERR982836.13	PRJEB10308	92.91	0	3089080	144	33004	21448	45.4674	92.91	0.135827	HQ	s__Kineothrix sp000403275	species	d__Bacteria;p__Firmicutes_A;c__Clostridia;o__Lachnospirales;f__Lachnospiraceae;g__Kineothrix;s__Kineothrix sp000403275
MGBC101564	PRJEB10308.ERR982836.14	PRJEB10308	92.11	0.41	4386152	139	54601	31551	41.9522	90.06	0.0137589	HQ	s__Phocaeicola vulgatus	species	d__Bacteria;p__Bacteroidota;c__Bacteroidia;o__Bacteroidales;f__Bacteroidaceae;g__Phocaeicola;s__Phocaeicola vulgatus
MGBC101565	PRJEB10308.ERR982836.15	PRJEB10308	76.35	1.25	1855003	1160	2233	1585	49.9243	70.1	NA	MQ	g__Anaerotignum	genus	d__Bacteria;p__Firmicutes_A;c__Clostridia;o__Lachnospirales;f__Anaerotignaceae;g__Anaerotignum;s__
MGBC101566	PRJEB10308.ERR982836.16	PRJEB10308	88.81	0.82	2599470	469	9133	5530	47.7065	84.71	NA	MQ	g__1XD42-69	genus	d__Bacteria;p__Firmicutes_A;c__Clostridia;o__Lachnospirales;f__Lachnospiraceae;g__1XD42-69;s__
MGBC101567	PRJEB10308.ERR982836.17	PRJEB10308	91.15	2.23	3178380	212	26674	14984	52.1109	80	0.492837	HQ	g__Acetatifactor	genus	d__Bacteria;p__Firmicutes_A;c__Clostridia;o__Lachnospirales;f__Lachnospiraceae;g__Acetatifactor;s__
MGBC101568	PRJEB10308.ERR982836.18	PRJEB10308	92	1.95	3479142	549	10457	6325	47.9633	82.25	NA	MQ	g__CAG-95	genus	d__Bacteria;p__Firmicutes_A;c__Clostridia;o__Lachnospirales;f__Lachnospiraceae;g__CAG-95;s__
MGBC101569	PRJEB10308.ERR982836.19	PRJEB10308	99.43	1.26	3935016	96	83702	40981	51.2531	93.13	0.093729	HQ	g__Acetatifactor	genus	d__Bacteria;p__Firmicutes_A;c__Clostridia;o__Lachnospirales;f__Lachnospiraceae;g__Acetatifactor;s__
MGBC101570	PRJEB10308.ERR982836.1	PRJEB10308	99.04	1.01	2465668	117	43513	21054	50.2397	93.99	0.0659847	HQ	g__Paramuribaculum	genus	d__Bacteria;p__Bacteroidota;c__Bacteroidia;o__Bacteroidales;f__Muribaculaceae;g__Paramuribaculum;s__
MGBC101571	PRJEB10308.ERR982836.20	PRJEB10308	98.11	2.29	2301721	179	18351	12851	54.5681	86.66	0.0787149	HQ	s__Faecalibaculum rodentium	species	d__Bacteria;p__Firmicutes;c__Bacilli;o__Erysipelotrichales;f__Erysipelotrichaceae;g__Faecalibaculum;s__Faecalibaculum rodentium
MGBC101572	PRJEB10308.ERR982836.21	PRJEB10308	98.1	0.63	3702747	148	46435	25010	48.0403	94.95	0.126163	HQ	f__Lachnospiraceae	family	d__Bacteria;p__Firmicutes_A;c__Clostridia;o__Lachnospirales;f__Lachnospiraceae;g__;s__
MGBC101573	PRJEB10308.ERR982836.22	PRJEB10308	80.44	1.29	2546660	680	5779	3731	48.0557	73.99	NA	MQ	g__Dorea	genus	d__Bacteria;p__Firmicutes_A;c__Clostridia;o__Lachnospirales;f__Lachnospiraceae;g__Dorea;s__
MGBC101574	PRJEB10308.ERR982836.23	PRJEB10308	93.41	1.37	2687443	274	15481	9796	45.7675	86.56	0.387378	HQ	g__1XD42-69	genus	d__Bacteria;p__Firmicutes_A;c__Clostridia;o__Lachnospirales;f__Lachnospiraceae;g__1XD42-69;s__
MGBC101575	PRJEB10308.ERR982836.24	PRJEB10308	92.19	1.72	1889759	622	4312	3031	32.0664	83.59	NA	MQ	s__Mucispirillum schaedleri	species	d__Bacteria;p__Deferribacterota;c__Deferribacteres;o__Deferribacterales;f__Mucispirillaceae;g__Mucispirillum;s__Mucispirillum schaedleri
MGBC101576	PRJEB10308.ERR982836.25	PRJEB10308	96.43	0.48	2690743	83	56812	32416	48.4094	94.03	0.00935392	HQ	s__RC9 sp002298075	species	d__Bacteria;p__Bacteroidota;c__Bacteroidia;o__Bacteroidales;f__UBA932;g__RC9;s__RC9 sp002298075
MGBC101577	PRJEB10308.ERR982836.26	PRJEB10308	67.4	0.98	2104573	1245	2477	1674	52.192	62.5	NA	MQ	g__Roseburia	genus	d__Bacteria;p__Firmicutes_A;c__Clostridia;o__Lachnospirales;f__Lachnospiraceae;g__Roseburia;s__
MGBC101578	PRJEB10308.ERR982836.2	PRJEB10308	59.12	0	1193536	623	2585	1905	30.4454	59.12	NA	MQ	s__Erysipelatoclostridium cocleatum	species	d__Bacteria;p__Firmicutes;c__Bacilli;o__Erysipelotrichales;f__Erysipelatoclostridiaceae;g__Erysipelatoclostridium;s__Erysipelatoclostridium cocleatum
MGBC101579	PRJEB10308.ERR982836.3	PRJEB10308	98.75	1.18	2050797	117	31616	17508	40.7878	92.85	0.00212508	HQ	g__Mailhella	genus	d__Bacteria;p__Desulfobacterota;c__Desulfovibrionia;o__Desulfovibrionales;f__Desulfovibrionaceae;g__Mailhella;s__
MGBC101580	PRJEB10308.ERR982836.4	PRJEB10308	88.89	2.01	2423636	142	32638	17062	60.7444	78.84	NA	MQ	g__UBA9475	genus	d__Bacteria;p__Firmicutes_A;c__Clostridia;o__Oscillospirales;f__Oscillospiraceae;g__UBA9475;s__
MGBC101581	PRJEB10308.ERR982836.5	PRJEB10308	93.27	1.89	4327870	283	28636	15282	47.9795	83.82	0.375024	HQ	g__CAG-95	genus	d__Bacteria;p__Firmicutes_A;c__Clostridia;o__Lachnospirales;f__Lachnospiraceae;g__CAG-95;s__
MGBC101582	PRJEB10308.ERR982836.6	PRJEB10308	94.01	0.29	2436426	300	13583	8109	59.7512	92.56	0.455363	HQ	g__Angelakisella	genus	d__Bacteria;p__Firmicutes_A;c__Clostridia;o__Oscillospirales;f__Ruminococcaceae;g__Angelakisella;s__
MGBC101583	PRJEB10308.ERR982836.7	PRJEB10308	97.96	0	3072873	126	138677	24384	55.3814	97.96	0.043568	HQ	s__Akkermansia muciniphila	species	d__Bacteria;p__Verrucomicrobiota;c__Verrucomicrobiae;o__Verrucomicrobiales;f__Akkermansiaceae;g__Akkermansia;s__Akkermansia muciniphila
MGBC101584	PRJEB10308.ERR982836.8	PRJEB10308	99.48	0.52	2072130	187	20094	11075	40.1655	96.88	0.0342041	HQ	s__Ligilactobacillus murinus	species	d__Bacteria;p__Firmicutes;c__Bacilli;o__Lactobacillales;f__Lactobacillaceae;g__Ligilactobacillus;s__Ligilactobacillus murinus
MGBC101585	PRJEB10308.ERR982836.9	PRJEB10308	95.21	0.19	2702251	176	29627	15346	44.5206	94.26	0.155509	HQ	g__14-2	genus	d__Bacteria;p__Firmicutes_A;c__Clostridia;o__Lachnospirales;f__Lachnospiraceae;g__14-2;s__
MGBC101586	PRJEB10308.ERR982837.10	PRJEB10308	55.5	0	629382	495	1700	1255	51.7293	55.5	NA	MQ	g__Rs-D84	genus	d__Bacteria;p__Proteobacteria;c__Alphaproteobacteria;o__Rs-D84;f__Rs-D84;g__Rs-D84;s__
MGBC101587	PRJEB10308.ERR982837.11	PRJEB10308	88.48	0	2316587	803	4489	2868	49.246	88.48	NA	MQ	s__RC9 sp002298075	species	d__Bacteria;p__Bacteroidota;c__Bacteroidia;o__Bacteroidales;f__UBA932;g__RC9;s__RC9 sp002298075
MGBC101588	PRJEB10308.ERR982837.12	PRJEB10308	63.79	0	1905138	47	64756	40522	49.1322	63.79	NA	MQ	s__Paramuribaculum sp900553585	species	d__Bacteria;p__Bacteroidota;c__Bacteroidia;o__Bacteroidales;f__Muribaculaceae;g__Paramuribaculum;s__Paramuribaculum sp900553585
MGBC101589	PRJEB10308.ERR982837.13	PRJEB10308	82.19	0	2402440	881	4027	2712	42.1905	82.19	NA	MQ	g__Odoribacter	genus	d__Bacteria;p__Bacteroidota;c__Bacteroidia;o__Bacteroidales;f__Marinifilaceae;g__Odoribacter;s__
MGBC101590	PRJEB10308.ERR982837.14	PRJEB10308	95.98	0	2511970	213	19508	11780	49.927	95.98	0.475433	HQ	g__Paramuribaculum	genus	d__Bacteria;p__Bacteroidota;c__Bacteroidia;o__Bacteroidales;f__Muribaculaceae;g__Paramuribaculum;s__
MGBC101591	PRJEB10308.ERR982837.15	PRJEB10308	97.96	1.21	2024656	212	14351	9544	40.9648	91.91	0.0071959	HQ	g__Mailhella	genus	d__Bacteria;p__Desulfobacterota;c__Desulfovibrionia;o__Desulfovibrionales;f__Desulfovibrionaceae;g__Mailhella;s__
MGBC101592	PRJEB10308.ERR982837.16	PRJEB10308	97.61	2.39	3261929	73	88657	44681	51.9752	85.66	0.116091	HQ	g__CAG-485	genus	d__Bacteria;p__Bacteroidota;c__Bacteroidia;o__Bacteroidales;f__Muribaculaceae;g__CAG-485;s__
MGBC101593	PRJEB10308.ERR982837.17	PRJEB10308	98.91	0.38	2463283	50	78407	49256	50.1742	97.01	0.177903	HQ	g__Paramuribaculum	genus	d__Bacteria;p__Bacteroidota;c__Bacteroidia;o__Bacteroidales;f__Muribaculaceae;g__Paramuribaculum;s__
MGBC101594	PRJEB10308.ERR982837.18	PRJEB10308	77.24	2.25	4673874	63	155842	74184	43.0496	65.99	NA	MQ	s__Bacteroides intestinalis	species	d__Bacteria;p__Bacteroidota;c__Bacteroidia;o__Bacteroidales;f__Bacteroidaceae;g__Bacteroides;s__Bacteroides intestinalis
MGBC101595	PRJEB10308.ERR982837.19	PRJEB10308	97.12	0.16	2159993	122	31777	17690	57.1509	96.32	0.123278	HQ	s__Alistipes sp002362235	species	d__Bacteria;p__Bacteroidota;c__Bacteroidia;o__Bacteroidales;f__Rikenellaceae;g__Alistipes;s__Alistipes sp002362235
MGBC101596	PRJEB10308.ERR982837.1	PRJEB10308	95.22	1.01	2496259	91	49368	27426	53.6965	90.17	0.185947	HQ	g__CAG-485	genus	d__Bacteria;p__Bacteroidota;c__Bacteroidia;o__Bacteroidales;f__Muribaculaceae;g__CAG-485;s__
MGBC101597	PRJEB10308.ERR982837.21	PRJEB10308	92.8	1.78	3055022	303	14813	10073	45.5749	83.9	0.125735	HQ	s__Kineothrix sp000403275	species	d__Bacteria;p__Firmicutes_A;c__Clostridia;o__Lachnospirales;f__Lachnospiraceae;g__Kineothrix;s__Kineothrix sp000403275
MGBC101598	PRJEB10308.ERR982837.22	PRJEB10308	94.89	0	1668684	322	8372	5172	34.8798	94.89	NA	MQ	f__UBA3700	family	d__Bacteria;p__Firmicutes_A;c__Clostridia_A;o__Christensenellales;f__UBA3700;g__;s__
MGBC101599	PRJEB10308.ERR982837.23	PRJEB10308	55.66	0	1424540	1270	1504	1106	49.6962	55.66	NA	MQ	s__Parasutterella sp900552195	species	d__Bacteria;p__Proteobacteria;c__Gammaproteobacteria;o__Burkholderiales;f__Burkholderiaceae;g__Parasutterella;s__Parasutterella sp900552195
MGBC101600	PRJEB10308.ERR982837.2	PRJEB10308	97.96	0	2768375	34	157235	81420	55.5517	97.96	0.013669	HQ	s__Akkermansia muciniphila	species	d__Bacteria;p__Verrucomicrobiota;c__Verrucomicrobiae;o__Verrucomicrobiales;f__Akkermansiaceae;g__Akkermansia;s__Akkermansia muciniphila
MGBC101601	PRJEB10308.ERR982837.3	PRJEB10308	97.92	0.38	2611491	111	56254	23521	50.6396	96.02	0.205554	HQ	s__UBA7173 sp001689485	species	d__Bacteria;p__Bacteroidota;c__Bacteroidia;o__Bacteroidales;f__Muribaculaceae;g__UBA7173;s__UBA7173 sp001689485
MGBC101602	PRJEB10308.ERR982837.5	PRJEB10308	98.81	1.82	3081701	146	33372	21106	51.1033	89.71	0.00677915	HQ	s__UBA7173 sp001915385	species	d__Bacteria;p__Bacteroidota;c__Bacteroidia;o__Bacteroidales;f__Muribaculaceae;g__UBA7173;s__UBA7173 sp001915385
MGBC101603	PRJEB10308.ERR982837.6	PRJEB10308	94.46	1.82	3838595	120	65031	31976	47.1848	85.36	0.0628274	HQ	g__1XD8-76	genus	d__Bacteria;p__Firmicutes_A;c__Clostridia;o__Lachnospirales;f__Lachnospiraceae;g__1XD8-76;s__
MGBC101604	PRJEB10308.ERR982837.7	PRJEB10308	79.29	0.93	3524677	1126	4856	3115	47.5714	74.64	NA	MQ	s__Bacteroides uniformis	species	d__Bacteria;p__Bacteroidota;c__Bacteroidia;o__Bacteroidales;f__Bacteroidaceae;g__Bacteroides;s__Bacteroides uniformis
MGBC101605	PRJEB10308.ERR982837.8	PRJEB10308	92.67	1.44	3380664	422	13040	7998	44.5871	85.47	0.126502	HQ	f__Lachnospiraceae	family	d__Bacteria;p__Firmicutes_A;c__Clostridia;o__Lachnospirales;f__Lachnospiraceae;g__;s__
MGBC101606	PRJEB10308.ERR982837.9	PRJEB10308	96.04	0.4	2861805	221	22249	12940	51.9293	94.04	0.389129	HQ	g__CAG-873	genus	d__Bacteria;p__Bacteroidota;c__Bacteroidia;o__Bacteroidales;f__Muribaculaceae;g__CAG-873;s__
MGBC101607	PRJEB10308.ERR982838.10	PRJEB10308	98.11	2.29	2342186	169	31009	13856	54.681	86.66	0.0499371	HQ	s__Faecalibaculum rodentium	species	d__Bacteria;p__Firmicutes;c__Bacilli;o__Erysipelotrichales;f__Erysipelotrichaceae;g__Faecalibaculum;s__Faecalibaculum rodentium
MGBC101608	PRJEB10308.ERR982838.11	PRJEB10308	89.26	0.93	2895742	266	17569	10875	52.5577	84.61	NA	MQ	g__Acetatifactor	genus	d__Bacteria;p__Firmicutes_A;c__Clostridia;o__Lachnospirales;f__Lachnospiraceae;g__Acetatifactor;s__
MGBC101609	PRJEB10308.ERR982838.12	PRJEB10308	94.83	0	3208582	119	42099	26960	45.296	94.83	0.0497576	HQ	s__Kineothrix sp000403275	species	d__Bacteria;p__Firmicutes_A;c__Clostridia;o__Lachnospirales;f__Lachnospiraceae;g__Kineothrix;s__Kineothrix sp000403275
MGBC101610	PRJEB10308.ERR982838.13	PRJEB10308	57.8	0.79	1570432	919	2564	1692	49.1375	53.85	NA	MQ	g__Paramuribaculum	genus	d__Bacteria;p__Bacteroidota;c__Bacteroidia;o__Bacteroidales;f__Muribaculaceae;g__Paramuribaculum;s__
MGBC101611	PRJEB10308.ERR982838.14	PRJEB10308	83.29	1.3	2353327	755	4914	3103	46.1962	76.79	NA	MQ	g__1XD42-69	genus	d__Bacteria;p__Firmicutes_A;c__Clostridia;o__Lachnospirales;f__Lachnospiraceae;g__1XD42-69;s__
MGBC101612	PRJEB10308.ERR982838.15	PRJEB10308	97.96	0	2983472	109	139526	27368	55.187	97.96	0.0400304	HQ	s__Akkermansia muciniphila	species	d__Bacteria;p__Verrucomicrobiota;c__Verrucomicrobiae;o__Verrucomicrobiales;f__Akkermansiaceae;g__Akkermansia;s__Akkermansia muciniphila
MGBC101613	PRJEB10308.ERR982838.16	PRJEB10308	96.43	0.48	2712072	69	71767	39301	48.3275	94.03	0.0100356	HQ	s__RC9 sp002298075	species	d__Bacteria;p__Bacteroidota;c__Bacteroidia;o__Bacteroidales;f__UBA932;g__RC9;s__RC9 sp002298075
MGBC101614	PRJEB10308.ERR982838.17	PRJEB10308	92.53	1.26	3628205	77	83104	47109	51.5921	86.23	0.0771862	HQ	g__Acetatifactor	genus	d__Bacteria;p__Firmicutes_A;c__Clostridia;o__Lachnospirales;f__Lachnospiraceae;g__Acetatifactor;s__
MGBC101615	PRJEB10308.ERR982838.18	PRJEB10308	98.91	0	1805514	129	22461	13991	38.7816	98.91	0.0690821	HQ	s__Limosilactobacillus reuteri	species	d__Bacteria;p__Firmicutes;c__Bacilli;o__Lactobacillales;f__Lactobacillaceae;g__Limosilactobacillus;s__Limosilactobacillus reuteri
MGBC101616	PRJEB10308.ERR982838.19	PRJEB10308	99.19	0	1963859	21	112243	93511	58.8899	99.19	0.0160177	HQ	s__NM07-P-09 sp004793925	species	d__Bacteria;p__Actinobacteriota;c__Coriobacteriia;o__Coriobacteriales;f__Atopobiaceae;g__NM07-P-09;s__NM07-P-09 sp004793925
MGBC101617	PRJEB10308.ERR982838.1	PRJEB10308	98.39	0	2791745	224	23475	12451	41.6004	98.39	0.0458002	HQ	g__Odoribacter	genus	d__Bacteria;p__Bacteroidota;c__Bacteroidia;o__Bacteroidales;f__Marinifilaceae;g__Odoribacter;s__
MGBC101618	PRJEB10308.ERR982838.20	PRJEB10308	85.49	0.37	2288717	331	11733	6902	45.1999	83.64	NA	MQ	g__14-2	genus	d__Bacteria;p__Firmicutes_A;c__Clostridia;o__Lachnospirales;f__Lachnospiraceae;g__14-2;s__
MGBC101619	PRJEB10308.ERR982838.21	PRJEB10308	87.19	0.02	1619430	788	3020	2042	38.9981	87.09	NA	MQ	g__Eubacterium_R	genus	d__Bacteria;p__Firmicutes_A;c__Clostridia;o__Oscillospirales;f__Acutalibacteraceae;g__Eubacterium_R;s__
MGBC101620	PRJEB10308.ERR982838.22	PRJEB10308	98.97	0	1792066	65	60572	27570	34.3535	98.97	0.0169186	HQ	s__Lactobacillus johnsonii	species	d__Bacteria;p__Firmicutes;c__Bacilli;o__Lactobacillales;f__Lactobacillaceae;g__Lactobacillus;s__Lactobacillus johnsonii
MGBC101621	PRJEB10308.ERR982838.2	PRJEB10308	98.16	1.18	2023507	147	20875	13760	40.8411	92.26	0.00533017	HQ	g__Mailhella	genus	d__Bacteria;p__Desulfobacterota;c__Desulfovibrionia;o__Desulfovibrionales;f__Desulfovibrionaceae;g__Mailhella;s__
MGBC101622	PRJEB10308.ERR982838.3	PRJEB10308	99.48	0	1977434	265	14728	7454	40.3057	99.48	0.0968976	HQ	s__Ligilactobacillus murinus	species	d__Bacteria;p__Firmicutes;c__Bacilli;o__Lactobacillales;f__Lactobacillaceae;g__Ligilactobacillus;s__Ligilactobacillus murinus
MGBC101623	PRJEB10308.ERR982838.4	PRJEB10308	54.97	0.99	1120529	990	1527	1112	58.1447	50.02	NA	MQ	s__Alistipes sp002362235	species	d__Bacteria;p__Bacteroidota;c__Bacteroidia;o__Bacteroidales;f__Rikenellaceae;g__Alistipes;s__Alistipes sp002362235
MGBC101624	PRJEB10308.ERR982838.5	PRJEB10308	83.49	3.77	1898228	804	3163	2354	29.9721	64.64	NA	MQ	s__Erysipelatoclostridium cocleatum	species	d__Bacteria;p__Firmicutes;c__Bacilli;o__Erysipelotrichales;f__Erysipelatoclostridiaceae;g__Erysipelatoclostridium;s__Erysipelatoclostridium cocleatum
MGBC101625	PRJEB10308.ERR982838.6	PRJEB10308	66.98	0.86	1240162	908	1764	1354	33.3635	62.68	NA	MQ	s__Mucispirillum schaedleri	species	d__Bacteria;p__Deferribacterota;c__Deferribacteres;o__Deferribacterales;f__Mucispirillaceae;g__Mucispirillum;s__Mucispirillum schaedleri
MGBC101626	PRJEB10308.ERR982838.7	PRJEB10308	95.61	0.57	4692615	96	91874	48878	48.5801	92.76	0.0771621	HQ	f__Lachnospiraceae	family	d__Bacteria;p__Firmicutes_A;c__Clostridia;o__Lachnospirales;f__Lachnospiraceae;g__;s__
MGBC101627	PRJEB10308.ERR982838.8	PRJEB10308	78.78	0.13	2034500	654	4920	3096	60.1511	78.13	NA	MQ	g__Angelakisella	genus	d__Bacteria;p__Firmicutes_A;c__Clostridia;o__Oscillospirales;f__Ruminococcaceae;g__Angelakisella;s__
MGBC101628	PRJEB10308.ERR982838.9	PRJEB10308	98.88	0.74	4170297	92	91252	45288	42.8895	95.18	0.0128516	HQ	s__Phocaeicola sp002493165	species	d__Bacteria;p__Bacteroidota;c__Bacteroidia;o__Bacteroidales;f__Bacteroidaceae;g__Phocaeicola;s__Phocaeicola sp002493165
MGBC101629	PRJEB10308.ERR982839.11	PRJEB10308	95.98	1.91	3738841	103	93265	36252	51.7138	86.43	0.117051	HQ	g__Acetatifactor	genus	d__Bacteria;p__Firmicutes_A;c__Clostridia;o__Lachnospirales;f__Lachnospiraceae;g__Acetatifactor;s__
MGBC101630	PRJEB10308.ERR982839.12	PRJEB10308	55.04	0	1538336	848	2741	1795	59.3897	55.04	NA	MQ	g__Angelakisella	genus	d__Bacteria;p__Firmicutes_A;c__Clostridia;o__Oscillospirales;f__Ruminococcaceae;g__Angelakisella;s__
MGBC101631	PRJEB10308.ERR982839.13	PRJEB10308	81.41	0.81	1442904	694	3309	2064	30.6902	77.36	NA	MQ	f__UBA3700	family	d__Bacteria;p__Firmicutes_A;c__Clostridia_A;o__Christensenellales;f__UBA3700;g__;s__
MGBC101632	PRJEB10308.ERR982839.14	PRJEB10308	93.91	0	1912922	387	8553	4927	38.3986	93.91	NA	MQ	s__Limosilactobacillus reuteri	species	d__Bacteria;p__Firmicutes;c__Bacilli;o__Lactobacillales;f__Lactobacillaceae;g__Limosilactobacillus;s__Limosilactobacillus reuteri
MGBC101633	PRJEB10308.ERR982839.15	PRJEB10308	70.08	1.05	2483998	721	5711	3424	48.6715	64.83	NA	MQ	s__14-2 sp000403315	species	d__Bacteria;p__Firmicutes_A;c__Clostridia;o__Lachnospirales;f__Lachnospiraceae;g__14-2;s__14-2 sp000403315
MGBC101634	PRJEB10308.ERR982839.16	PRJEB10308	100	0	3179736	42	184336	75697	41.8361	100	0.0253838	HQ	g__Odoribacter	genus	d__Bacteria;p__Bacteroidota;c__Bacteroidia;o__Bacteroidales;f__Marinifilaceae;g__Odoribacter;s__
MGBC101635	PRJEB10308.ERR982839.17	PRJEB10308	53.45	0	2395942	943	4065	2522	42.7867	53.45	NA	MQ	s__Bacteroides caecimuris	species	d__Bacteria;p__Bacteroidota;c__Bacteroidia;o__Bacteroidales;f__Bacteroidaceae;g__Bacteroides;s__Bacteroides caecimuris
MGBC101636	PRJEB10308.ERR982839.18	PRJEB10308	83.58	0.96	1775203	60	62018	29563	31.4633	78.78	NA	MQ	f__CAG-508	family	d__Bacteria;p__Firmicutes_A;c__Clostridia;o__TANB77;f__CAG-508;g__;s__
MGBC101637	PRJEB10308.ERR982839.19	PRJEB10308	76.23	1.3	2261587	983	3490	2281	52.3353	69.73	NA	MQ	g__Roseburia	genus	d__Bacteria;p__Firmicutes_A;c__Clostridia;o__Lachnospirales;f__Lachnospiraceae;g__Roseburia;s__
MGBC101638	PRJEB10308.ERR982839.1	PRJEB10308	99.43	0.19	3067847	80	89268	38329	44.2038	98.48	0.122126	HQ	g__14-2	genus	d__Bacteria;p__Firmicutes_A;c__Clostridia;o__Lachnospirales;f__Lachnospiraceae;g__14-2;s__
MGBC101639	PRJEB10308.ERR982839.20	PRJEB10308	98.11	0	2673597	151	37491	17698	28.5661	98.11	0.0374692	HQ	s__Erysipelatoclostridium cocleatum	species	d__Bacteria;p__Firmicutes;c__Bacilli;o__Erysipelotrichales;f__Erysipelatoclostridiaceae;g__Erysipelatoclostridium;s__Erysipelatoclostridium cocleatum
MGBC101640	PRJEB10308.ERR982839.21	PRJEB10308	99.26	1.12	4304872	64	123331	67260	42.915	93.66	0.00596292	HQ	s__Phocaeicola sp002493165	species	d__Bacteria;p__Bacteroidota;c__Bacteroidia;o__Bacteroidales;f__Bacteroidaceae;g__Phocaeicola;s__Phocaeicola sp002493165
MGBC101641	PRJEB10308.ERR982839.22	PRJEB10308	69.11	0.17	1733179	1099	2435	1559	49.3239	68.26	NA	MQ	g__Anaerotignum	genus	d__Bacteria;p__Firmicutes_A;c__Clostridia;o__Lachnospirales;f__Anaerotignaceae;g__Anaerotignum;s__
MGBC101642	PRJEB10308.ERR982839.23	PRJEB10308	94.2	1.92	2964578	237	19032	12495	45.8795	84.6	0.524656	HQ	s__14-2 sp000403845	species	d__Bacteria;p__Firmicutes_A;c__Clostridia;o__Lachnospirales;f__Lachnospiraceae;g__14-2;s__14-2 sp000403845
MGBC101643	PRJEB10308.ERR982839.24	PRJEB10308	96.43	0.48	2728593	79	62736	34535	48.2291	94.03	0.00954962	HQ	s__RC9 sp002298075	species	d__Bacteria;p__Bacteroidota;c__Bacteroidia;o__Bacteroidales;f__UBA932;g__RC9;s__RC9 sp002298075
MGBC101644	PRJEB10308.ERR982839.25	PRJEB10308	98.97	0.04	1902017	87	43762	21857	34.2657	98.77	0.0232486	HQ	s__Lactobacillus johnsonii	species	d__Bacteria;p__Firmicutes;c__Bacilli;o__Lactobacillales;f__Lactobacillaceae;g__Lactobacillus;s__Lactobacillus johnsonii
MGBC101645	PRJEB10308.ERR982839.26	PRJEB10308	95.7	0.48	2852260	113	41801	25236	45.4651	93.3	0.243776	HQ	g__1XD42-69	genus	d__Bacteria;p__Firmicutes_A;c__Clostridia;o__Lachnospirales;f__Lachnospiraceae;g__1XD42-69;s__
MGBC101646	PRJEB10308.ERR982839.27	PRJEB10308	94.9	0.76	3309359	266	19814	12427	48.5108	91.1	0.276021	HQ	f__Lachnospiraceae	family	d__Bacteria;p__Firmicutes_A;c__Clostridia;o__Lachnospirales;f__Lachnospiraceae;g__;s__
MGBC101647	PRJEB10308.ERR982839.28	PRJEB10308	59.4	0	1048598	829	1717	1249	35.1829	59.4	NA	MQ	f__UBA3700	family	d__Bacteria;p__Firmicutes_A;c__Clostridia_A;o__Christensenellales;f__UBA3700;g__;s__
MGBC101648	PRJEB10308.ERR982839.2	PRJEB10308	99.48	0.52	2005701	119	29241	16851	40.227	96.88	0.0272849	HQ	s__Ligilactobacillus murinus	species	d__Bacteria;p__Firmicutes;c__Bacilli;o__Lactobacillales;f__Lactobacillaceae;g__Ligilactobacillus;s__Ligilactobacillus murinus
MGBC101649	PRJEB10308.ERR982839.3	PRJEB10308	96.55	0	3450579	101	57790	34160	45.114	96.55	0.028371	HQ	s__Kineothrix sp000403275	species	d__Bacteria;p__Firmicutes_A;c__Clostridia;o__Lachnospirales;f__Lachnospiraceae;g__Kineothrix;s__Kineothrix sp000403275
MGBC101650	PRJEB10308.ERR982839.4	PRJEB10308	73.24	1.44	3383472	171	36546	19775	49.7995	66.04	NA	MQ	g__Acetatifactor	genus	d__Bacteria;p__Firmicutes_A;c__Clostridia;o__Lachnospirales;f__Lachnospiraceae;g__Acetatifactor;s__
MGBC101651	PRJEB10308.ERR982839.5	PRJEB10308	94.69	0.48	2581671	86	56557	30007	43.0469	92.29	0.20968	HQ	g__1XD42-69	genus	d__Bacteria;p__Firmicutes_A;c__Clostridia;o__Lachnospirales;f__Lachnospiraceae;g__1XD42-69;s__
MGBC101652	PRJEB10308.ERR982839.6	PRJEB10308	95.61	0	2654404	189	27621	14022	55.6098	95.61	0.034868	HQ	s__Akkermansia muciniphila	species	d__Bacteria;p__Verrucomicrobiota;c__Verrucomicrobiae;o__Verrucomicrobiales;f__Akkermansiaceae;g__Akkermansia;s__Akkermansia muciniphila
MGBC101653	PRJEB10308.ERR982839.7	PRJEB10308	57.88	1.47	1168554	721	2445	1602	61.912	50.53	NA	MQ	g__Alistipes	genus	d__Bacteria;p__Bacteroidota;c__Bacteroidia;o__Bacteroidales;f__Rikenellaceae;g__Alistipes;s__
MGBC101654	PRJEB10308.ERR982839.9	PRJEB10308	88.8	0.64	2224904	780	4433	2832	50.841	85.6	NA	MQ	s__UBA7173 sp001689485	species	d__Bacteria;p__Bacteroidota;c__Bacteroidia;o__Bacteroidales;f__Muribaculaceae;g__UBA7173;s__UBA7173 sp001689485
MGBC101655	PRJEB10308.ERR982840.10	PRJEB10308	76.73	3.86	1759416	903	2576	1936	30.1235	57.43	NA	MQ	s__Erysipelatoclostridium cocleatum	species	d__Bacteria;p__Firmicutes;c__Bacilli;o__Erysipelotrichales;f__Erysipelatoclostridiaceae;g__Erysipelatoclostridium;s__Erysipelatoclostridium cocleatum
MGBC101656	PRJEB10308.ERR982840.11	PRJEB10308	93.55	0	2706369	340	14340	7944	41.7622	93.55	0.0737322	HQ	g__Odoribacter	genus	d__Bacteria;p__Bacteroidota;c__Bacteroidia;o__Bacteroidales;f__Marinifilaceae;g__Odoribacter;s__
MGBC101657	PRJEB10308.ERR982840.12	PRJEB10308	98.82	1.18	2049746	95	33838	21574	40.7636	92.92	0.0108713	HQ	g__Mailhella	genus	d__Bacteria;p__Desulfobacterota;c__Desulfovibrionia;o__Desulfovibrionales;f__Desulfovibrionaceae;g__Mailhella;s__
MGBC101658	PRJEB10308.ERR982840.13	PRJEB10308	51.72	0	776607	49	36572	15845	34.0674	51.72	NA	MQ	s__Lactobacillus johnsonii	species	d__Bacteria;p__Firmicutes;c__Bacilli;o__Lactobacillales;f__Lactobacillaceae;g__Lactobacillus;s__Lactobacillus johnsonii
MGBC101659	PRJEB10308.ERR982840.15	PRJEB10308	93.1	0.05	3392633	118	49966	28747	45.0225	92.85	0.0537538	HQ	s__Kineothrix sp000403275	species	d__Bacteria;p__Firmicutes_A;c__Clostridia;o__Lachnospirales;f__Lachnospiraceae;g__Kineothrix;s__Kineothrix sp000403275
MGBC101660	PRJEB10308.ERR982840.16	PRJEB10308	79.61	1.34	2172018	1108	2964	1943	45.0665	72.91	NA	MQ	g__14-2	genus	d__Bacteria;p__Firmicutes_A;c__Clostridia;o__Lachnospirales;f__Lachnospiraceae;g__14-2;s__
MGBC101661	PRJEB10308.ERR982840.17	PRJEB10308	97.96	0	2775079	20	201065	138752	55.5167	97.96	0.00878024	HQ	s__Akkermansia muciniphila	species	d__Bacteria;p__Verrucomicrobiota;c__Verrucomicrobiae;o__Verrucomicrobiales;f__Akkermansiaceae;g__Akkermansia;s__Akkermansia muciniphila
MGBC101662	PRJEB10308.ERR982840.18	PRJEB10308	99.43	1.26	4220693	124	105728	34017	51.1172	93.13	0.0842826	HQ	g__Acetatifactor	genus	d__Bacteria;p__Firmicutes_A;c__Clostridia;o__Lachnospirales;f__Lachnospiraceae;g__Acetatifactor;s__
MGBC101663	PRJEB10308.ERR982840.19	PRJEB10308	95.95	0.48	3168295	142	53335	22310	45.4506	93.55	0.201726	HQ	g__1XD42-69	genus	d__Bacteria;p__Firmicutes_A;c__Clostridia;o__Lachnospirales;f__Lachnospiraceae;g__1XD42-69;s__
MGBC101664	PRJEB10308.ERR982840.1	PRJEB10308	98.87	0.88	4994082	178	60158	28054	41.6919	94.47	0.0427834	HQ	s__Phocaeicola vulgatus	species	d__Bacteria;p__Bacteroidota;c__Bacteroidia;o__Bacteroidales;f__Bacteroidaceae;g__Phocaeicola;s__Phocaeicola vulgatus
MGBC101665	PRJEB10308.ERR982840.20	PRJEB10308	82.85	1.87	2425602	772	5075	3125	44.3828	73.5	NA	MQ	g__UBA7185	genus	d__Bacteria;p__Firmicutes_B;c__Peptococcia;o__Peptococcales;f__Peptococcaceae;g__UBA7185;s__
MGBC101666	PRJEB10308.ERR982840.21	PRJEB10308	92.87	2.64	4420214	175	45401	25256	48.7839	79.67	0.233286	HQ	f__Lachnospiraceae	family	d__Bacteria;p__Firmicutes_A;c__Clostridia;o__Lachnospirales;f__Lachnospiraceae;g__;s__
MGBC101667	PRJEB10308.ERR982840.22	PRJEB10308	97.76	0.34	1916841	158	26793	12124	38.3739	96.06	0.0437178	HQ	g__Eubacterium_R	genus	d__Bacteria;p__Firmicutes_A;c__Clostridia;o__Oscillospirales;f__Acutalibacteraceae;g__Eubacterium_R;s__
MGBC101668	PRJEB10308.ERR982840.23	PRJEB10308	96.84	2	3845925	140	56394	27462	51.8312	86.84	0.347878	HQ	s__Acetatifactor sp003612485	species	d__Bacteria;p__Firmicutes_A;c__Clostridia;o__Lachnospirales;f__Lachnospiraceae;g__Acetatifactor;s__Acetatifactor sp003612485
MGBC101669	PRJEB10308.ERR982840.24	PRJEB10308	76.02	1.15	2867920	246	18951	11642	47.6067	70.27	NA	MQ	g__1XD8-76	genus	d__Bacteria;p__Firmicutes_A;c__Clostridia;o__Lachnospirales;f__Lachnospiraceae;g__1XD8-76;s__
MGBC101670	PRJEB10308.ERR982840.25	PRJEB10308	85.39	0.06	2077555	259	13779	8013	60.4152	85.09	NA	MQ	g__Angelakisella	genus	d__Bacteria;p__Firmicutes_A;c__Clostridia;o__Oscillospirales;f__Ruminococcaceae;g__Angelakisella;s__
MGBC101671	PRJEB10308.ERR982840.26	PRJEB10308	60.98	1.75	3209808	950	5395	3363	52.0345	52.23	NA	MQ	g__Acetatifactor	genus	d__Bacteria;p__Firmicutes_A;c__Clostridia;o__Lachnospirales;f__Lachnospiraceae;g__Acetatifactor;s__
MGBC101672	PRJEB10308.ERR982840.27	PRJEB10308	95.28	1.35	2192711	108	31838	20284	54.9226	88.53	0.0163561	HQ	s__Faecalibaculum rodentium	species	d__Bacteria;p__Firmicutes;c__Bacilli;o__Erysipelotrichales;f__Erysipelotrichaceae;g__Faecalibaculum;s__Faecalibaculum rodentium
MGBC101673	PRJEB10308.ERR982840.28	PRJEB10308	95.2	2.59	1939086	590	4743	3281	31.9571	82.25	NA	MQ	s__Mucispirillum schaedleri	species	d__Bacteria;p__Deferribacterota;c__Deferribacteres;o__Deferribacterales;f__Mucispirillaceae;g__Mucispirillum;s__Mucispirillum schaedleri
MGBC101674	PRJEB10308.ERR982840.2	PRJEB10308	70.46	0.94	2632832	388	11766	6776	49.2655	65.76	NA	MQ	f__Lachnospiraceae	family	d__Bacteria;p__Firmicutes_A;c__Clostridia;o__Lachnospirales;f__Lachnospiraceae;g__;s__
MGBC101675	PRJEB10308.ERR982840.3	PRJEB10308	97.8	0.75	2562092	75	74792	34148	49.9567	94.05	0.040308	HQ	g__Paramuribaculum	genus	d__Bacteria;p__Bacteroidota;c__Bacteroidia;o__Bacteroidales;f__Muribaculaceae;g__Paramuribaculum;s__
MGBC101676	PRJEB10308.ERR982840.4	PRJEB10308	88.62	1.22	1851368	334	9569	5523	57.8594	82.52	NA	MQ	s__Alistipes sp002362235	species	d__Bacteria;p__Bacteroidota;c__Bacteroidia;o__Bacteroidales;f__Rikenellaceae;g__Alistipes;s__Alistipes sp002362235
MGBC101677	PRJEB10308.ERR982840.5	PRJEB10308	96.86	0.52	2001359	135	29407	14810	40.1981	94.26	0.0105425	HQ	s__Ligilactobacillus murinus	species	d__Bacteria;p__Firmicutes;c__Bacilli;o__Lactobacillales;f__Lactobacillaceae;g__Ligilactobacillus;s__Ligilactobacillus murinus
MGBC101678	PRJEB10308.ERR982840.6	PRJEB10308	93.93	0.58	2786196	165	27903	16877	47.9758	91.03	0.192122	HQ	g__Dorea	genus	d__Bacteria;p__Firmicutes_A;c__Clostridia;o__Lachnospirales;f__Lachnospiraceae;g__Dorea;s__
MGBC101679	PRJEB10308.ERR982840.7	PRJEB10308	96.43	0.48	2633668	73	63435	36074	48.4643	94.03	0.0111532	HQ	s__RC9 sp002298075	species	d__Bacteria;p__Bacteroidota;c__Bacteroidia;o__Bacteroidales;f__UBA932;g__RC9;s__RC9 sp002298075
MGBC101680	PRJEB10308.ERR982840.8	PRJEB10308	93.95	1.92	3740285	204	28891	18319	50.0324	84.35	0.476992	HQ	g__Acetatifactor	genus	d__Bacteria;p__Firmicutes_A;c__Clostridia;o__Lachnospirales;f__Lachnospiraceae;g__Acetatifactor;s__
MGBC101681	PRJEB10308.ERR982840.9	PRJEB10308	86.54	2.46	2681923	191	23754	14037	62.2552	74.24	NA	MQ	g__UBA9475	genus	d__Bacteria;p__Firmicutes_A;c__Clostridia;o__Oscillospirales;f__Oscillospiraceae;g__UBA9475;s__
MGBC101682	PRJEB10308.ERR982841.10	PRJEB10308	92.17	2.11	4011361	350	20797	11445	48.2169	81.62	0.459735	HQ	g__CAG-95	genus	d__Bacteria;p__Firmicutes_A;c__Clostridia;o__Lachnospirales;f__Lachnospiraceae;g__CAG-95;s__
MGBC101683	PRJEB10308.ERR982841.11	PRJEB10308	98.92	0	3053000	117	52497	26082	41.8715	98.92	0.0472597	HQ	g__Odoribacter	genus	d__Bacteria;p__Bacteroidota;c__Bacteroidia;o__Bacteroidales;f__Marinifilaceae;g__Odoribacter;s__
MGBC101684	PRJEB10308.ERR982841.12	PRJEB10308	97.96	0	3124716	140	178783	22317	55.0437	97.96	0.0445488	HQ	s__Akkermansia muciniphila	species	d__Bacteria;p__Verrucomicrobiota;c__Verrucomicrobiae;o__Verrucomicrobiales;f__Akkermansiaceae;g__Akkermansia;s__Akkermansia muciniphila
MGBC101685	PRJEB10308.ERR982841.13	PRJEB10308	84.64	0.72	2526032	1068	3752	2348	51.8416	81.04	NA	MQ	g__Roseburia	genus	d__Bacteria;p__Firmicutes_A;c__Clostridia;o__Lachnospirales;f__Lachnospiraceae;g__Roseburia;s__
MGBC101686	PRJEB10308.ERR982841.14	PRJEB10308	95.19	0	2010547	105	33862	19129	57.6401	95.19	0.0675603	HQ	s__Alistipes sp002362235	species	d__Bacteria;p__Bacteroidota;c__Bacteroidia;o__Bacteroidales;f__Rikenellaceae;g__Alistipes;s__Alistipes sp002362235
MGBC101687	PRJEB10308.ERR982841.15	PRJEB10308	96.55	0	3373242	102	56751	33068	45.2599	96.55	0.0393164	HQ	s__Kineothrix sp000403275	species	d__Bacteria;p__Firmicutes_A;c__Clostridia;o__Lachnospirales;f__Lachnospiraceae;g__Kineothrix;s__Kineothrix sp000403275
[truncated: 62,803 more rows]

## Sheet: UHGG hqnr genomes (n=100,456)
Genome	Species_rep	Genome_type	Completeness	Contamination	Length	N_contigs	N50	Mean_contig_length	GC_content	Lowest_assigned_taxon	Lowest_assigned_rank	Taxonomy (GTDB r95)	Assembly_FTP
[truncated: 100,456 more rows]
