# Supplementary material for: The Mouse Gastrointestinal Bacteria Catalogue enables translation between the mouse and human gut microbiotas via functional mapping
Source: Cell Host Microbe. 2022 Jan 12;30(1):124–138.e8. doi: 10.1016/j.chom.2021.12.003 (PMC8763404; doi:10.1016/j.chom.2021.12.003)
Supplement: Table S4. Abundance and prevalence data for the species of the mouse gut microbiota, related to STAR methods — Mean abundance, maximum abundance, and prevalence data for bacterial species of the mouse gut microbiota, stratified according to sample metadata. Analyses are included for all mouse samples, as well as samples grouped by institute metadata, microbiota status (i.e., control, wild, and laboratory samples), mouse genetic background, gut location/sample source, and DSS treatment. [file mmc5.xlsx]

## Sheet: Sheet1
Taxonomic data														Institutional data
							All mouse gut metagenomes (n=2446)							Babraham Institute				Wellcome Sanger Institute				Cleveland Clinic				California State University Long Beach Animal Care Facility				Universite' Catholique de Louvain				Dairy Science and Technology Institute				Laboratory for Intestinal Ecosystem, Center for Integrative Medical Sciences, RIKEN				Laboratory of Genomics and Molecular Biomedicine, Department of Biology, University of Copenhagen				Technical University of Munich
Species	Genus	Family	Order	Class	Phylum		Mean abundance	Prevalence (%)	Prevalence (abs)	Max abundance		Species		Mean abundance	Stdev	Prevalence (%)	Prevalence (abs)	Mean abundance	Stdev	Prevalence (%)	Prevalence (abs)	Mean abundance	Stdev	Prevalence (%)	Prevalence (abs)	Mean abundance	Stdev	Prevalence (%)	Prevalence (abs)	Mean abundance	Stdev	Prevalence (%)	Prevalence (abs)	Mean abundance	Stdev	Prevalence (%)	Prevalence (abs)	Mean abundance	Stdev	Prevalence (%)	Prevalence (abs)	Mean abundance	Stdev	Prevalence (%)	Prevalence (abs)	Mean abundance	Stdev	Prevalence (%)	Prevalence (abs)
14-2 MGBC000118	14-2	Lachnospiraceae	Lachnospirales	Clostridia	Firmicutes_A		0.0141865	28.4546	696	0.283		14-2 MGBC000118		0.0133333	0.00926643	66.6667	4	0.0182619	0.0178203	50	21	0.00233333	0.00123443	0	0	0.0163	0.0195074	50	10	0.00848276	0.0106959	27.5862	8	0.00433333	0.00196638	0	0	0.0026	0.00112122	0	0	0.075463	0.0471372	100	54	0.00133333	0.00057735	0	0
14-2 MGBC000170	14-2	Lachnospiraceae	Lachnospirales	Clostridia	Firmicutes_A		0.0857823	68.2747	1670	16.066		14-2 MGBC000170		0.0473333	0.00880152	100	6	0.0375238	0.0583782	92.8571	39	0.00793333	0.00265832	26.6667	4	0.0097	0.00722641	45	9	0.120759	0.210822	72.4138	21	0.0208333	0.0272941	50	3	0.00426667	0.00246306	0	0	0.0243519	0.0158307	79.6296	43	0.0266667	0.029023	66.6667	2
14-2 MGBC000275	14-2	Lachnospiraceae	Lachnospirales	Clostridia	Firmicutes_A		0.0117169	13.8185	338	0.78		14-2 MGBC000275		0.0108333	0.00749444	16.6667	1	0.00564286	0.00728454	16.6667	7	0.004	0.00374166	6.66667	1	0.00275	0.0027886	5	1	0.00234483	0.0012614	0	0	0.00316667	0.00160208	0	0	0.00133333	0.000617213	0	0	0.00540741	0.0043111	18.5185	10	0.000333333	0.00057735	0	0
14-2 MGBC000495	14-2	Lachnospiraceae	Lachnospirales	Clostridia	Firmicutes_A		0.00399834	6.00981	147	0.377		14-2 MGBC000495		0.00766667	0.0039833	16.6667	1	0.00535714	0.00682471	16.6667	7	0.001	0.000534522	0	0	0.0063	0.00758183	20	4	0.00134483	0.000813979	0	0	0.00266667	0.00121106	0	0	0.000933333	0.000798809	0	0	0.00242593	0.00114269	0	0	0.000666667	0.00057735	0	0
14-2 MGBC101638	14-2	Lachnospiraceae	Lachnospirales	Clostridia	Firmicutes_A		0.0555597	33.565	821	4.215		14-2 MGBC101638		0.0085	0.00273861	33.3333	2	0.0045	0.0025969	4.7619	2	0.0052	0.00352947	6.66667	1	0.00475	0.00452915	10	2	0.00858621	0.007159	27.5862	8	0.00966667	0.00578504	33.3333	2	0.000666667	0.000617213	0	0	1.25635	0.767295	100	54	0.00366667	0.00152753	0	0
14-2 MGBC104031	14-2	Lachnospiraceae	Lachnospirales	Clostridia	Firmicutes_A		0.0982024	64.35	1574	3.35		14-2 MGBC104031		0.204333	0.0970086	100	6	0.139476	0.242367	35.7143	15	0.046	0.0657408	46.6667	7	0.0028	0.00219089	0	0	0.0281034	0.0299086	68.9655	20	0.0221667	0.00563619	100	6	0.00306667	0.00240436	0	0	0.024037	0.0623696	38.8889	21	0.0746667	0.0327159	100	3
14-2 MGBC111479	14-2	Lachnospiraceae	Lachnospirales	Clostridia	Firmicutes_A		0.0145605	15.8626	388	4.531		14-2 MGBC111479		0.00283333	0.00116905	0	0	0.00164286	0.000932383	0	0	0.00946667	0.0322487	6.66667	1	0.00145	0.00119097	0	0	0.00410345	0.00451462	13.7931	4	0.004	0.00328634	16.6667	1	0.000933333	0.000703732	0	0	0.00444444	0.00531167	9.25926	5	0.001	0.001	0	0
14-2 MGBC116940	14-2	Lachnospiraceae	Lachnospirales	Clostridia	Firmicutes_A		0.0278792	7.60425	186	11.178		14-2 MGBC116940		0.00466667	0.00206559	0	0	0.00340476	0.00217592	0	0	0.00173333	0.000593617	0	0	0.2139	0.401416	40	8	0.00689655	0.0134492	17.2414	5	0.0035	0.0013784	0	0	0.00393333	0.00416562	20	3	0.00262963	0.00127821	0	0	0.00766667	0.00981495	33.3333	1
14-2 MGBC116954	14-2	Lachnospiraceae	Lachnospirales	Clostridia	Firmicutes_A		0.0144493	14.35	351	0.966		14-2 MGBC116954		0.0035	0.00207364	0	0	0.0325952	0.040967	76.1905	32	0.00953333	0.019849	20	3	0.00045	0.000510418	0	0	0.00148276	0.00199322	0	0	0.00183333	0.000983192	0	0	0.001	0.000845154	0	0	0.000833333	0.00057462	0	0	0	0	0	0
14-2 MGBC117436	14-2	Lachnospiraceae	Lachnospirales	Clostridia	Firmicutes_A		0.00142563	1.14473	28	0.351		14-2 MGBC117436		0.00433333	0.0067429	16.6667	1	0.000452381	0.00055005	0	0	0.000133333	0.000351866	0	0	0.0004	0.000502625	0	0	0.000448276	0.00050612	0	0	0.00133333	0.000816497	0	0	0.000333333	0.00048795	0	0	0.000648148	0.000554821	0	0	0	0	0	0
14-2 MGBC122324	14-2	Lachnospiraceae	Lachnospirales	Clostridia	Firmicutes_A		0.00502308	5.5601	136	1.514		14-2 MGBC122324		0.005	0.00219089	0	0	0.003	0.00153018	0	0	0.00293333	0.00353486	6.66667	1	0.0022	0.00170448	0	0	0.00241379	0.00200922	0	0	0.00683333	0.00526941	33.3333	2	0.00453333	0.0049406	20	3	0.00272222	0.00130914	0	0	0.00133333	0.00057735	0	0
14-2 MGBC123049	14-2	Lachnospiraceae	Lachnospirales	Clostridia	Firmicutes_A		0.013883	10.3025	252	4.882		14-2 MGBC123049		0.00733333	0.00273252	16.6667	1	0.00483333	0.00258435	4.7619	2	0.00213333	0.00099043	0	0	0.00275	0.00263329	0	0	0.00293103	0.00196271	0	0	0.00316667	0.00147196	0	0	0.00273333	0.00153375	0	0	0.00285185	0.00141964	0	0	0.001	0	0	0
14-2 MGBC131735	14-2	Lachnospiraceae	Lachnospirales	Clostridia	Firmicutes_A		0.0212126	9.19869	225	3.345		14-2 MGBC131735		0.00333333	0.00150555	0	0	0.0022619	0.0019007	2.38095	1	0.0812	0.180476	20	3	0.00115	0.000812728	0	0	0.00127586	0.000751026	0	0	0.00283333	0.00263944	0	0	0.000533333	0.000516398	0	0	0.00296296	0.00236294	3.7037	2	0.00466667	0.00635085	33.3333	1
14-2 MGBC131887	14-2	Lachnospiraceae	Lachnospirales	Clostridia	Firmicutes_A		0.0792883	49.1823	1203	8.582		14-2 MGBC131887		0.017	0.00565685	100	6	0.0486905	0.122044	66.6667	28	0.0639333	0.154625	40	6	0.00525	0.00319333	5	1	0.015	0.0257349	27.5862	8	0.00733333	0.00307679	16.6667	1	0.00126667	0.000883715	0	0	0.0103889	0.016325	24.0741	13	0.076	0.117784	33.3333	1
14-2 MGBC132356	14-2	Lachnospiraceae	Lachnospirales	Clostridia	Firmicutes_A		0.0455485	53.0253	1297	4.913		14-2 MGBC132356		0.995	0.796169	100	6	0.0150714	0.00692959	73.8095	31	0.0098	0.0116509	26.6667	4	0.00945	0.010704	40	8	0.00758621	0.00553894	20.6897	6	0.007	0.00309839	16.6667	1	0.00186667	0.00135576	0	0	0.00831481	0.00412916	31.4815	17	0.0133333	0.015308	33.3333	1
14-2 MGBC139665	14-2	Lachnospiraceae	Lachnospirales	Clostridia	Firmicutes_A		0.00348423	4.04742	99	0.389		14-2 MGBC139665		0.00166667	0.000516398	0	0	0.001	0.00101212	0	0	0.000133333	0.000351866	0	0	0.00015	0.000366348	0	0	0.000586207	0.00050123	0	0	0.0015	0.00083666	0	0	0.0006	0.000507093	0	0	0.000351852	0.000482032	0	0	0.000666667	0.00057735	0	0
14-2 MGBC140115	14-2	Lachnospiraceae	Lachnospirales	Clostridia	Firmicutes_A		0.00316462	2.49387	61	0.625		14-2 MGBC140115		0.001	0.00109545	0	0	0.000333333	0.000477119	0	0	0.000266667	0.000593617	0	0	5e-05	0.000223607	0	0	0.000241379	0.000435494	0	0	0.00216667	0.00213698	0	0	0.0002	0.000414039	0	0	0.000425926	0.000499126	0	0	0	0	0	0
14-2 MGBC161624	14-2	Lachnospiraceae	Lachnospirales	Clostridia	Firmicutes_A		0.0126724	8.62633	211	2.476		14-2 MGBC161624		0.00483333	0.00240139	0	0	0.00278571	0.00147393	0	0	0.127933	0.466574	20	3	0.00425	0.0030758	10	2	0.00351724	0.00180517	0	0	0.00483333	0.00354495	16.6667	1	0.00286667	0.00226358	0	0	0.0025	0.00125518	0	0	0.036	0.0571577	33.3333	1
14-2 MGBC164203	14-2	Lachnospiraceae	Lachnospirales	Clostridia	Firmicutes_A		0.0222615	18.52	453	2.51		14-2 MGBC164203		0.123167	0.283081	16.6667	1	0.189976	0.314196	52.381	22	0.0058	0.0147464	6.66667	1	0.0019	0.00144732	0	0	0.0017931	0.00137267	0	0	0.00366667	0.00225093	0	0	0.0006	0.000507093	0	0	0.00314815	0.00230182	1.85185	1	0.00166667	0.0011547	0	0
14-2 MGBC164316	14-2	Lachnospiraceae	Lachnospirales	Clostridia	Firmicutes_A		0.0206319	17.7024	433	0.809		14-2 MGBC164316		0.00433333	0.000816497	0	0	0.00157143	0.00112927	0	0	0.0316	0.0672838	33.3333	5	0.001	0.000725476	0	0	0.00131034	0.00119832	0	0	0.0206667	0.0332846	33.3333	2	0.000533333	0.000516398	0	0	0.00324074	0.00222282	1.85185	1	0.0103333	0.0144338	33.3333	1
14-2 MGBC166828	14-2	Lachnospiraceae	Lachnospirales	Clostridia	Firmicutes_A		0.0190012	7.4816	183	3.264		14-2 MGBC166828		0.005	0.0069282	16.6667	1	0.174833	0.404541	33.3333	14	0.0115333	0.0383254	6.66667	1	0.0038	0.00379196	10	2	0.000896552	0.000617878	0	0	0.0025	0.00187083	0	0	0.0004	0.000507093	0	0	0.00111111	0.000537874	0	0	0.001	0	0	0
14-2 MGBC166864	14-2	Lachnospiraceae	Lachnospirales	Clostridia	Firmicutes_A		0.0155814	20.8504	510	3.053		14-2 MGBC166864		0.0885	0.172768	100	6	0.457024	0.722531	92.8571	39	0.004	0.00146385	0	0	0.0035	0.00280038	0	0	0.00372414	0.00136006	0	0	0.0158333	0.0144833	66.6667	4	0.00113333	0.00099043	0	0	0.00581481	0.00325097	12.963	7	0.003	0.001	0	0
14-2 MGBC167004	14-2	Lachnospiraceae	Lachnospirales	Clostridia	Firmicutes_A		0.0411862	25.6337	627	2.868		14-2 MGBC167004		0.00616667	0.00147196	0	0	0.465167	0.585494	80.9524	34	0.0363333	0.0938735	13.3333	2	0.2609	0.281709	95	19	0.00348276	0.00333403	6.89655	2	0.00383333	0.00318852	16.6667	1	0.00146667	0.00112546	0	0	0.0181111	0.0184142	50	27	0.106	0.0557494	100	3
14-2 sp000403255	14-2	Lachnospiraceae	Lachnospirales	Clostridia	Firmicutes_A		0.033007	49.5094	1211	7.375		14-2 sp000403255		0.0373333	0.018694	100	6	0.0175714	0.010348	78.5714	33	0.00966667	0.00742262	40	6	0.01015	0.00912645	45	9	0.00986207	0.00369096	55.1724	16	0.0115	0.003937	50	3	0.00233333	0.00129099	0	0	0.00944444	0.00517128	42.5926	23	0.00666667	0.00251661	0	0
14-2 sp000403315	14-2	Lachnospiraceae	Lachnospirales	Clostridia	Firmicutes_A		0.262276	81.2347	1987	12.983		14-2 sp000403315		0.750833	1.74657	100	6	0.702643	1.21354	100	42	0.103467	0.298406	60	9	0.40545	0.994979	85	17	0.0564483	0.171311	75.8621	22	0.0846667	0.0775749	83.3333	5	0.003	0.00188982	0	0	0.147778	0.308511	77.7778	42	0.108333	0.155635	100	3
14-2 sp000403845	14-2	Lachnospiraceae	Lachnospirales	Clostridia	Firmicutes_A		0.0314193	26.2061	641	1.883		14-2 sp000403845		0.0375	0.0520682	50	3	0.0930238	0.184396	66.6667	28	0.0042	0.00288345	6.66667	1	0.00275	0.0023814	0	0	0.00265517	0.00111085	0	0	0.0045	0.00197484	0	0	0.00113333	0.000833809	0	0	0.312296	0.338974	90.7407	49	0.00133333	0.00057735	0	0
14-2 sp004793545	14-2	Lachnospiraceae	Lachnospirales	Clostridia	Firmicutes_A		0.0306596	49.9591	1222	2.255		14-2 sp004793545		0.456333	0.612662	100	6	0.0178571	0.00873616	76.1905	32	0.0122	0.0185596	26.6667	4	0.00845	0.00678602	45	9	0.0245517	0.038189	65.5172	19	0.007	0.00282843	16.6667	1	0.00306667	0.00175119	0	0	0.0102963	0.00597993	48.1481	26	0.0863333	0.00585947	100	3
1XD42-69 MGBC100967	1XD42-69	Lachnospiraceae	Lachnospirales	Clostridia	Firmicutes_A		0.0176188	8.4628	207	1.481		1XD42-69 MGBC100967		0.00316667	0.000752773	0	0	0.000785714	0.000781984	0	0	0.000466667	0.000516398	0	0	0.00125	0.00148235	0	0	0.000965517	0.000981353	0	0	0.0165	0.0199073	50	3	0.000466667	0.000516398	0	0	0.41487	0.419864	72.2222	39	0.001	0	0	0
1XD42-69 MGBC117378	1XD42-69	Lachnospiraceae	Lachnospirales	Clostridia	Firmicutes_A		0.100034	51.4718	1259	5.208		1XD42-69 MGBC117378		0.0133333	0.00516398	83.3333	5	0.103786	0.1492	85.7143	36	0.0576667	0.0846165	66.6667	10	0.0822	0.139847	30	6	0.348655	1.00788	31.0345	9	0.028	0.0463379	50	3	0.0024	0.00118322	0	0	0.826093	0.803389	90.7407	49	0.0156667	0.00907377	66.6667	2
1XD42-69 MGBC128780	1XD42-69	Lachnospiraceae	Lachnospirales	Clostridia	Firmicutes_A		0.0202445	14.0229	343	1.887		1XD42-69 MGBC128780		0.00616667	0.00147196	0	0	0.00409524	0.00249692	2.38095	1	0.00206667	0.0010328	0	0	0.0023	0.00178001	0	0	0.0466552	0.0903795	55.1724	16	0.00316667	0.00116905	0	0	0.000733333	0.000593617	0	0	0.00272222	0.00130914	0	0	0.002	0.001	0	0
1XD42-69 MGBC129998	1XD42-69	Lachnospiraceae	Lachnospirales	Clostridia	Firmicutes_A		0.048498	54.9877	1345	2.23		1XD42-69 MGBC129998		0.0718333	0.0587722	100	6	0.056	0.0566004	76.1905	32	0.0546	0.07845	60	9	0.0353	0.0523944	50	10	0.0317241	0.0711828	37.931	11	0.00983333	0.00614546	50	3	0.00126667	0.0010328	0	0	0.0920185	0.233419	61.1111	33	0.0453333	0.0586544	66.6667	2
1XD42-69 MGBC139909	1XD42-69	Lachnospiraceae	Lachnospirales	Clostridia	Firmicutes_A		0.0152411	10.9567	268	1.056		1XD42-69 MGBC139909		0.00233333	0.000516398	0	0	0.00116667	0.000960606	0	0	0.0006	0.000632456	0	0	0.00105	0.000944513	0	0	0.001	0.00046291	0	0	0.0176667	0.0179518	66.6667	4	0.0002	0.000414039	0	0	0.0277222	0.0918166	20.3704	11	0.000666667	0.00057735	0	0
1XD42-69 MGBC140196	1XD42-69	Lachnospiraceae	Lachnospirales	Clostridia	Firmicutes_A		0.00897743	6.90924	169	1.345		1XD42-69 MGBC140196		0.00133333	0.000516398	0	0	0.000642857	0.00072655	0	0	0.0014	0.00406729	6.66667	1	0.00055	0.000604805	0	0	0.000724138	0.0005914	0	0	0.00616667	0.00587934	16.6667	1	0.000533333	0.000516398	0	0	0.00114815	0.000810483	0	0	0.000333333	0.00057735	0	0
1XD42-69 MGBC140242	1XD42-69	Lachnospiraceae	Lachnospirales	Clostridia	Firmicutes_A		0.0164347	11.3655	278	1.48		1XD42-69 MGBC140242		0.0173333	0.0351094	16.6667	1	0.0295	0.0778276	16.6667	7	0.00253333	0.00544933	6.66667	1	0.00115	0.000933302	0	0	0.00134483	0.00142116	0	0	0.0285	0.0264329	50	3	0.000266667	0.000457738	0	0	0.011463	0.0465499	11.1111	6	0.000333333	0.00057735	0	0
1XD42-69 MGBC163511	1XD42-69	Lachnospiraceae	Lachnospirales	Clostridia	Firmicutes_A		0.0104343	15.1676	371	0.408		1XD42-69 MGBC163511		0.00266667	0.000516398	0	0	0.0017381	0.00103734	0	0	0.0086	0.00842445	40	6	0.0016	0.00135336	0	0	0.00117241	0.00080485	0	0	0.0035	0.00216795	0	0	0.000666667	0.000723747	0	0	0.00137037	0.00112092	0	0	0.00433333	0.00321455	0	0
1XD42-69 MGBC163558	1XD42-69	Lachnospiraceae	Lachnospirales	Clostridia	Firmicutes_A		0.100515	34.5871	846	3.874		1XD42-69 MGBC163558		0.09	0.081356	100	6	0.0221667	0.0349738	40.4762	17	0.013	0.0277926	20	3	0.0301	0.051086	30	6	0.0196552	0.0461985	41.3793	12	0.00283333	0.0017224	0	0	0.0006	0.000507093	0	0	0.580685	0.741296	94.4444	51	0.0753333	0.120956	33.3333	1
1XD42-69 sp003612565	1XD42-69	Lachnospiraceae	Lachnospirales	Clostridia	Firmicutes_A		0.15125	71.341	1745	7.217		1XD42-69 sp003612565		0.507	0.609156	100	6	0.400429	0.835188	85.7143	36	0.5546	0.859672	80	12	0.00735	0.00514296	35	7	0.0336207	0.0527395	72.4138	21	0.0365	0.0453817	83.3333	5	0.008	0.00654654	40	6	0.0122037	0.00715958	62.963	34	0.0486667	0.0542617	100	3
1XD8-76 MGBC100084	1XD8-76	Lachnospiraceae	Lachnospirales	Clostridia	Firmicutes_A		0.00176987	1.14473	28	0.675		1XD8-76 MGBC100084		0.00116667	0.000408248	0	0	0.00119048	0.000633923	0	0	0.000933333	0.000258199	0	0	0.00155	0.00179106	0	0	0.00165517	0.00104457	0	0	0.130167	0.268827	50	3	0.000133333	0.000351866	0	0	0.00544444	0.00382971	14.8148	8	0.000333333	0.00057735	0	0
1XD8-76 MGBC108016	1XD8-76	Lachnospiraceae	Lachnospirales	Clostridia	Firmicutes_A		0.172436	80.417	1967	15.079		1XD8-76 MGBC108016		0.127667	0.115661	100	6	0.0207857	0.0216508	69.0476	29	0.2154	0.481794	100	15	0.0464	0.0634403	55	11	0.0423103	0.0543889	100	29	0.361	0.64685	83.3333	5	0.00166667	0.0011127	0	0	1.01185	1.27227	100	54	0.0226667	0.00702377	100	3
1XD8-76 MGBC129284	1XD8-76	Lachnospiraceae	Lachnospirales	Clostridia	Firmicutes_A		0.011576	10.139	248	2.363		1XD8-76 MGBC129284		0.00183333	0.000752773	0	0	0.000904762	0.000691747	0	0	0.0012	0.000676123	0	0	0.00735	0.010297	20	4	0.00310345	0.00422868	10.3448	3	0.041	0.0607388	66.6667	4	0.000466667	0.000516398	0	0	0.0347593	0.0304569	79.6296	43	0.000333333	0.00057735	0	0
1XD8-76 MGBC135302	1XD8-76	Lachnospiraceae	Lachnospirales	Clostridia	Firmicutes_A		0.146932	88.7163	2170	3.938		1XD8-76 MGBC135302		0.246167	0.113385	100	6	0.334357	0.273632	100	42	0.0734	0.0890809	93.3333	14	0.2464	0.379333	80	16	0.112379	0.159035	96.5517	28	0.0335	0.0260595	83.3333	5	0.00106667	0.0010328	0	0	0.101611	0.159018	96.2963	52	0.146	0.0465188	100	3
1XD8-76 sp003611955	1XD8-76	Lachnospiraceae	Lachnospirales	Clostridia	Firmicutes_A		0.0310875	31.6026	773	2.53		1XD8-76 sp003611955		0.00466667	0.00121106	0	0	0.00421429	0.002504	2.38095	1	0.00246667	0.000743223	0	0	0.00715	0.00824797	20	4	0.00562069	0.00420386	17.2414	5	0.0475	0.0431497	83.3333	5	0.00153333	0.00145733	0	0	0.0327963	0.022504	92.5926	50	0.00133333	0.00057735	0	0
51-20 MGBC103387	51-20	CAG-239	RF32	Alphaproteobacteria	Proteobacteria		0.0151862	4.66067	114	4.784		51-20 MGBC103387		0	0	0	0	0	0	0	0	0	0	0	0	0	0	0	0	0	0	0	0	0	0	0	0	NA	NA	NA	NA	0.000339623	0.000478113	0	0	0	0	0	0
51-20 MGBC160833	51-20	CAG-239	RF32	Alphaproteobacteria	Proteobacteria		0.111253	25.0204	612	10.272		51-20 MGBC160833		0	0	0	0	7.14286e-05	0.000260661	0	0	0	0	0	0	0	0	0	0	0.000103448	0.000309934	0	0	0.000166667	0.000408248	0	0	0	0	0	0	0.11737	0.231848	31.4815	17	0.038	0.0623538	33.3333	1
Acetatifactor MGBC000219	Acetatifactor	Lachnospiraceae	Lachnospirales	Clostridia	Firmicutes_A		0.0345865	63.3688	1550	2.055		Acetatifactor MGBC000219		0.0356667	0.0208487	100	6	0.0175952	0.0103572	73.8095	31	0.0226667	0.0165688	60	9	0.0169	0.0341512	30	6	0.0362069	0.0385842	82.7586	24	0.0305	0.0316654	83.3333	5	0.000733333	0.000593617	0	0	0.0235741	0.0211362	64.8148	35	0.0373333	0.0162891	100	3
Acetatifactor MGBC100080	Acetatifactor	Lachnospiraceae	Lachnospirales	Clostridia	Firmicutes_A		0.00333222	2.4121	59	1.143		Acetatifactor MGBC100080		0.0025	0.00225832	0	0	0.00190476	0.00167928	2.38095	1	0.00186667	0.00124595	0	0	0.0012	0.00167332	0	0	0.00603448	0.0080511	24.1379	7	0.1285	0.220112	66.6667	4	0.0006	0.000507093	0	0	0.00216667	0.0016107	0	0	0.000333333	0.00057735	0	0
Acetatifactor MGBC100310	Acetatifactor	Lachnospiraceae	Lachnospirales	Clostridia	Firmicutes_A		0.0120823	6.29599	154	5.356		Acetatifactor MGBC100310		0.00583333	0.00183485	0	0	0.0042381	0.00315308	7.14286	3	0.00333333	0.00134519	0	0	0.0015	0.00127733	0	0	0.00372414	0.00203359	0	0	0.953333	1.15553	83.3333	5	0.000285714	0.000468807	0	0	0.00444444	0.00230395	0	0	0.001	0.001	0	0
Acetatifactor MGBC101489	Acetatifactor	Lachnospiraceae	Lachnospirales	Clostridia	Firmicutes_A		0.0329466	8.91251	218	2.914		Acetatifactor MGBC101489		0.00366667	0.0010328	0	0	0.0042381	0.00266696	4.7619	2	0.0026	0.00168184	0	0	0.00185	0.00175544	0	0	0.0032069	0.00161199	0	0	0.0118333	0.010553	50	3	0.000266667	0.000457738	0	0	0.83987	0.720837	100	54	0.002	0.00173205	0	0
Acetatifactor MGBC105242	Acetatifactor	Lachnospiraceae	Lachnospirales	Clostridia	Firmicutes_A		0.00950961	12.8373	314	1.265		Acetatifactor MGBC105242		0.003	0.000632456	0	0	0.00366667	0.00464163	11.9048	5	0.00213333	0.00206559	0	0	0.00415	0.00749228	10	2	0.00203448	0.001149	0	0	0.0276667	0.0445586	33.3333	2	0.000133333	0.000351866	0	0	0.00207407	0.00114681	0	0	0.000666667	0.00057735	0	0
Acetatifactor MGBC107221	Acetatifactor	Lachnospiraceae	Lachnospirales	Clostridia	Firmicutes_A		0.00772918	5.19215	127	1.673		Acetatifactor MGBC107221		0.00166667	0.000816497	0	0	0.00102381	0.00099971	0	0	0.00106667	0.000703732	0	0	0.00085	0.00122582	0	0	0.0037931	0.0115832	6.89655	2	0.00666667	0.00615359	16.6667	1	0.000133333	0.000351866	0	0	0.00461111	0.0144515	7.40741	4	0.000666667	0.00057735	0	0
Acetatifactor MGBC107450	Acetatifactor	Lachnospiraceae	Lachnospirales	Clostridia	Firmicutes_A		0.0245549	4.45626	109	3.374		Acetatifactor MGBC107450		0.003	0.00141421	0	0	0.00238095	0.00172432	0	0	0.0018	0.000774597	0	0	0.0015	0.00139548	0	0	0.00148276	0.000687682	0	0	0.00483333	0.00371035	16.6667	1	0.000133333	0.000351866	0	0	0.00166667	0.000800943	0	0	0.001	0.001	0	0
Acetatifactor MGBC108232	Acetatifactor	Lachnospiraceae	Lachnospirales	Clostridia	Firmicutes_A		0.249663	81.3982	1991	13.523		Acetatifactor MGBC108232		0.149	0.190208	100	6	0.268786	0.494466	90.4762	38	0.0716	0.219574	80	12	0.03405	0.0622089	50	10	0.0202414	0.00956428	86.2069	25	0.0293333	0.021621	83.3333	5	0.00133333	0.000816497	0	0	0.143796	0.285663	98.1481	53	0.0673333	0.0815618	100	3
Acetatifactor MGBC110447	Acetatifactor	Lachnospiraceae	Lachnospirales	Clostridia	Firmicutes_A		0.019928	11.4473	280	4.196		Acetatifactor MGBC110447		0.00466667	0.0010328	0	0	0.00414286	0.00400348	4.7619	2	0.0046	0.00331231	20	3	0.0028	0.00294868	5	1	0.00544828	0.00416264	20.6897	6	0.0505	0.0650561	50	3	0.000333333	0.00048795	0	0	0.00505556	0.00387258	14.8148	8	0.00166667	0.00152753	0	0
Acetatifactor MGBC113460	Acetatifactor	Lachnospiraceae	Lachnospirales	Clostridia	Firmicutes_A		0.0492365	9.03516	221	6.179		Acetatifactor MGBC113460		0.0075	0.00187083	16.6667	1	0.00247619	0.00161151	0	0	0.00173333	0.0010328	0	0	0.0018	0.00176516	0	0	0.0316207	0.0450717	34.4828	10	0.00616667	0.00360093	16.6667	1	0.000642857	0.000497245	0	0	0.00296296	0.00151674	0	0	0.001	0.001	0	0
Acetatifactor MGBC113998	Acetatifactor	Lachnospiraceae	Lachnospirales	Clostridia	Firmicutes_A		0.0777341	80.3352	1965	4.188		Acetatifactor MGBC113998		0.0195	0.011811	66.6667	4	0.0208095	0.013119	83.3333	35	0.1794	0.213027	86.6667	13	0.1936	0.281844	80	16	0.0388276	0.0275176	96.5517	28	0.0426667	0.0394546	66.6667	4	0.0004	0.000507093	0	0	0.0303148	0.019505	90.7407	49	0.012	0.0101489	66.6667	2
Acetatifactor MGBC116657	Acetatifactor	Lachnospiraceae	Lachnospirales	Clostridia	Firmicutes_A		0.037939	15.7809	386	8.386		Acetatifactor MGBC116657		0.0035	0.00104881	0	0	0.00321429	0.00269177	4.7619	2	0.00313333	0.00269568	6.66667	1	0.00135	0.00122582	0	0	0.00255172	0.000909718	0	0	0.0613333	0.061161	83.3333	5	0.000333333	0.00048795	0	0	0.0106111	0.00821048	50	27	0.0166667	0.0245425	33.3333	1
Acetatifactor MGBC117628	Acetatifactor	Lachnospiraceae	Lachnospirales	Clostridia	Firmicutes_A		0.0572061	36.7539	899	4.024		Acetatifactor MGBC117628		0.0333333	0.0429496	50	3	0.0254762	0.0582983	38.0952	16	0.0682667	0.0924812	53.3333	8	0.0219	0.0370048	30	6	0.0805172	0.125006	65.5172	19	0.0276667	0.0201759	66.6667	4	0.000466667	0.000516398	0	0	0.228519	0.44365	74.0741	40	0.0506667	0.0309246	100	3
Acetatifactor MGBC118768	Acetatifactor	Lachnospiraceae	Lachnospirales	Clostridia	Firmicutes_A		0.322327	88.5936	2167	9.003		Acetatifactor MGBC118768		0.439667	0.602494	100	6	0.0302857	0.0165224	100	42	0.0287333	0.0125098	93.3333	14	0.46395	1.0428	85	17	0.0980345	0.117658	100	29	0.196833	0.393381	100	6	0.00126667	0.0010328	0	0	0.0761111	0.0382285	100	54	0.114667	0.153783	100	3
Acetatifactor MGBC122974	Acetatifactor	Lachnospiraceae	Lachnospirales	Clostridia	Firmicutes_A		0.0265281	11.8152	289	5.83		Acetatifactor MGBC122974		0.00616667	0.0022286	0	0	0.0269286	0.13086	7.14286	3	0.146467	0.369707	40	6	0.00275	0.00288143	5	1	0.00624138	0.00230922	10.3448	3	0.102833	0.121193	66.6667	4	0.0006	0.000507093	0	0	0.00459259	0.00209688	0	0	0.00133333	0.00152753	0	0
Acetatifactor MGBC125006	Acetatifactor	Lachnospiraceae	Lachnospirales	Clostridia	Firmicutes_A		0.0250387	13.6549	334	1.884		Acetatifactor MGBC125006		0.00466667	0.00225093	0	0	0.0659762	0.125516	38.0952	16	0.0373333	0.0701729	26.6667	4	0.00195	0.00264525	5	1	0.0175862	0.0387174	17.2414	5	0.0215	0.0350357	33.3333	2	0.0012	0.000861892	0	0	0.00246296	0.00135581	0	0	0.00166667	0.0011547	0	0
Acetatifactor MGBC125142	Acetatifactor	Lachnospiraceae	Lachnospirales	Clostridia	Firmicutes_A		0.111577	39.861	975	7.879		Acetatifactor MGBC125142		0.0118333	0.00213698	100	6	0.00692857	0.00408085	28.5714	12	0.0072	0.00364887	26.6667	4	0.00475	0.00269258	5	1	0.0783103	0.209548	89.6552	26	0.392667	0.854449	100	6	0.000733333	0.000457738	0	0	0.0126852	0.00635676	68.5185	37	0.022	0.0252389	66.6667	2
Acetatifactor MGBC129547	Acetatifactor	Lachnospiraceae	Lachnospirales	Clostridia	Firmicutes_A		0.158678	82.7882	2025	6.932		Acetatifactor MGBC129547		0.0858333	0.0819693	83.3333	5	0.0171667	0.0188575	54.7619	23	0.103333	0.102612	93.3333	14	0.0892	0.154075	70	14	0.179345	0.182436	96.5517	28	0.0456667	0.0361644	100	6	0.000461538	0.000518875	0	0	0.0846111	0.0851213	87.037	47	0.0206667	0.0165025	66.6667	2
Acetatifactor MGBC129690	Acetatifactor	Lachnospiraceae	Lachnospirales	Clostridia	Firmicutes_A		0.0877543	48.937	1197	10.349		Acetatifactor MGBC129690		0.0285	0.0435695	50	3	0.106595	0.248799	57.1429	24	0.1796	0.294344	73.3333	11	0.00305	0.00279991	5	1	0.0428621	0.06035	68.9655	20	0.0351667	0.0262177	100	6	0.00113333	0.000915475	0	0	0.0153889	0.0260901	51.8519	28	0.023	0.021	66.6667	2
Acetatifactor MGBC130773	Acetatifactor	Lachnospiraceae	Lachnospirales	Clostridia	Firmicutes_A		0.15866	55.3148	1353	8.908		Acetatifactor MGBC130773		0.0168333	0.0183675	33.3333	2	0.00519048	0.00411563	14.2857	6	0.0122	0.0128352	40	6	0.0281	0.0582571	35	7	0.450345	0.995013	58.6207	17	0.0688333	0.0626272	83.3333	5	0.0004	0.000507093	0	0	0.470111	1.06988	66.6667	36	0.0236667	0.0246847	66.6667	2
Acetatifactor MGBC130908	Acetatifactor	Lachnospiraceae	Lachnospirales	Clostridia	Firmicutes_A		0.306799	89.3295	2185	13.858		Acetatifactor MGBC130908		0.062	0.0323172	100	6	0.0573571	0.0714149	92.8571	39	0.164067	0.217812	93.3333	14	0.1698	0.216622	85	17	0.272655	0.443165	93.1034	27	0.0553333	0.0302897	100	6	0.00106667	0.000593617	0	0	0.858741	0.914426	100	54	0.132667	0.178164	100	3
Acetatifactor MGBC132220	Acetatifactor	Lachnospiraceae	Lachnospirales	Clostridia	Firmicutes_A		0.0194145	8.87163	217	2.447		Acetatifactor MGBC132220		0.008	0.0171464	16.6667	1	0.0474048	0.116381	28.5714	12	0.00106667	0.000798809	0	0	0.15355	0.336394	35	7	0.00144828	0.000631676	0	0	0.011	0.0103344	33.3333	2	0.0004	0.000736788	0	0	0.000925926	0.000577955	0	0	0	0	0	0
Acetatifactor MGBC139669	Acetatifactor	Lachnospiraceae	Lachnospirales	Clostridia	Firmicutes_A		0.0133871	5.84628	143	2.068		Acetatifactor MGBC139669		0.00166667	0.000816497	0	0	0.00135714	0.000905846	0	0	0.0008	0.000414039	0	0	0.00115	0.00156525	0	0	0.000896552	0.000557086	0	0	0.00916667	0.0115484	16.6667	1	0.000133333	0.000351866	0	0	0.00155556	0.000768892	0	0	0.000333333	0.00057735	0	0
Acetatifactor MGBC140040	Acetatifactor	Lachnospiraceae	Lachnospirales	Clostridia	Firmicutes_A		0.00577936	4.5789	112	1.155		Acetatifactor MGBC140040		0.00266667	0.00136626	0	0	0.00252381	0.00275183	4.7619	2	0.00186667	0.00164172	0	0	0.00075	0.000966546	0	0	0.00158621	0.000907006	0	0	0.018	0.0311127	33.3333	2	0	0	0	0	0.00931481	0.0184399	11.1111	6	0.000666667	0.00057735	0	0
Acetatifactor MGBC140221	Acetatifactor	Lachnospiraceae	Lachnospirales	Clostridia	Firmicutes_A		0.0391569	20.4415	500	2.445		Acetatifactor MGBC140221		0.0025	0.00083666	0	0	0.00397619	0.00498039	9.52381	4	0.0156	0.0364727	20	3	0.00125	0.00129269	0	0	0.00268966	0.00173418	0	0	0.0213333	0.0230275	50	3	0.000214286	0.000425815	0	0	0.594796	0.622103	83.3333	45	0.001	0.001	0	0
Acetatifactor MGBC141809	Acetatifactor	Lachnospiraceae	Lachnospirales	Clostridia	Firmicutes_A		0.0370266	10.6705	261	4.844		Acetatifactor MGBC141809		0.0035	0.00104881	0	0	0.00288095	0.00179705	0	0	0.0038	0.00275681	0	0	0.0044	0.00334664	10	2	0.823345	1.35829	51.7241	15	0.00683333	0.00343026	16.6667	1	0.0002	0.000414039	0	0	0.010037	0.0229922	14.8148	8	0.0256667	0.040129	33.3333	1
Acetatifactor MGBC146413	Acetatifactor	Lachnospiraceae	Lachnospirales	Clostridia	Firmicutes_A		0.241972	74.8569	1831	25.656		Acetatifactor MGBC146413		0.0223333	0.0167889	100	6	0.014119	0.0084021	66.6667	28	0.0368667	0.0384464	93.3333	14	0.137	0.216803	95	19	0.151241	0.273516	89.6552	26	0.0218333	0.0176909	66.6667	4	0.00106667	0.000798809	0	0	0.0161667	0.00876044	70.3704	38	0.163667	0.259238	100	3
Acetatifactor MGBC147959	Acetatifactor	Lachnospiraceae	Lachnospirales	Clostridia	Firmicutes_A		0.0679627	50.695	1240	8.202		Acetatifactor MGBC147959		0.0105	0.00771362	33.3333	2	0.0123333	0.0216498	28.5714	12	0.0163333	0.022579	40	6	0.0031	0.00314392	5	1	0.0148276	0.00782427	72.4138	21	0.015	0.0106207	66.6667	4	0.000214286	0.000425815	0	0	0.0482222	0.18744	74.0741	40	0.01	0.0072111	33.3333	1
Acetatifactor MGBC159247	Acetatifactor	Lachnospiraceae	Lachnospirales	Clostridia	Firmicutes_A		0.395899	92.1913	2255	12.01		Acetatifactor MGBC159247		0.498	1.0558	100	6	0.151476	0.380612	100	42	0.039	0.0170964	100	15	0.04255	0.0304915	90	18	0.0554483	0.026289	100	29	0.053	0.0240998	100	6	0.00293333	0.00138701	0	0	2.90185	2.63153	100	54	0.119	0.15019	100	3
Acetatifactor MGBC162151	Acetatifactor	Lachnospiraceae	Lachnospirales	Clostridia	Firmicutes_A		0.0866684	39.2886	961	4.506		Acetatifactor MGBC162151		0.0065	0.0013784	0	0	0.0057381	0.00341489	14.2857	6	0.0054	0.00289828	6.66667	1	0.00435	0.0033289	5	1	0.0104483	0.00922182	31.0345	9	0.0156667	0.0105578	66.6667	4	0.0008	0.000560612	0	0	0.934019	0.795839	96.2963	52	0.045	0.0692892	33.3333	1
Acetatifactor MGBC163656	Acetatifactor	Lachnospiraceae	Lachnospirales	Clostridia	Firmicutes_A		0.0262863	35.6909	873	2.447		Acetatifactor MGBC163656		0.0113333	0.00550151	50	3	0.00747619	0.00958464	28.5714	12	0.00426667	0.00310453	0	0	0.00135	0.0017252	0	0	0.0067931	0.0106348	13.7931	4	0.00766667	0.00427395	33.3333	2	0.000466667	0.000516398	0	0	0.00344444	0.00279937	1.85185	1	0.0116667	0.0115902	66.6667	2
Acetatifactor MGBC165149	Acetatifactor	Lachnospiraceae	Lachnospirales	Clostridia	Firmicutes_A		0.0655247	49.9591	1222	2.618		Acetatifactor MGBC165149		0.0045	0.0013784	0	0	0.0335952	0.0606188	47.619	20	0.00533333	0.00382971	20	3	0.00195	0.00198614	0	0	0.0973448	0.213208	55.1724	16	0.0213333	0.0166092	66.6667	4	0.000866667	0.000516398	0	0	0.0386667	0.068697	53.7037	29	0.0393333	0.0100167	100	3
Acetatifactor MGBC165152	Acetatifactor	Lachnospiraceae	Lachnospirales	Clostridia	Firmicutes_A		0.102568	63.2052	1546	4.908		Acetatifactor MGBC165152		0.157167	0.115512	100	6	0.0722619	0.0911408	83.3333	35	0.0339333	0.0530155	53.3333	8	0.00855	0.00913337	35	7	0.0165862	0.0244256	31.0345	9	0.0368333	0.0207501	100	6	0.000533333	0.000516398	0	0	0.00855556	0.00654928	29.6296	16	0.111	0.0321403	100	3
Acetatifactor muris	Acetatifactor	Lachnospiraceae	Lachnospirales	Clostridia	Firmicutes_A		0.0261786	56.7866	1389	1.472		Acetatifactor muris		0.0153333	0.00417931	100	6	0.00971429	0.00552284	45.2381	19	0.0338667	0.0292864	66.6667	10	0.0123	0.0176787	40	8	0.0166207	0.0174549	41.3793	12	0.0268333	0.0199942	83.3333	5	0.00126667	0.000703732	0	0	0.028537	0.0329521	88.8889	48	0.004	0.00173205	0	0
Acetatifactor sp003612485	Acetatifactor	Lachnospiraceae	Lachnospirales	Clostridia	Firmicutes_A		0.138844	64.2273	1571	5.803		Acetatifactor sp003612485		0.128333	0.136373	100	6	0.0729524	0.118676	57.1429	24	0.0122667	0.0254572	13.3333	2	0.0035	0.00268524	5	1	0.449379	0.81819	82.7586	24	0.0403333	0.044121	83.3333	5	0.0006	0.000507093	0	0	0.223204	0.388435	74.0741	40	0.079	0.0681102	100	3
Actinomyces MGBC000565	Actinomyces	Actinomycetaceae	Actinomycetales	Actinomycetia	Actinobacteriota		0.000193495	0.490597	12	0.02		Actinomyces MGBC000565		0.000166667	0.000408248	0	0	2.38095e-05	0.000154303	0	0	0	0	0	0	0.0001	0.000307794	0	0	6.89655e-05	0.000257881	0	0	0	0	0	0	0	0	0	0	0	0	0	0	0.00166667	0.00288675	0	0
Acutalibacter MGBC000120	Acutalibacter	Acutalibacteraceae	Oscillospirales	Clostridia	Firmicutes_A		0.0259393	62.3876	1526	0.587		Acutalibacter MGBC000120		0.0303333	0.00688961	100	6	0.0229524	0.0316227	47.619	20	0.0542	0.0531577	73.3333	11	0.00365	0.00313344	0	0	0.0231379	0.0216213	79.3103	23	0.0121667	0.00893122	66.6667	4	0.000866667	0.0010601	0	0	0.0112037	0.00539175	61.1111	33	0.00566667	0.00404145	33.3333	1
Acutalibacter MGBC000243	Acutalibacter	Acutalibacteraceae	Oscillospirales	Clostridia	Firmicutes_A		0.00871673	29.3949	719	0.115		Acutalibacter MGBC000243		0.0111667	0.00231661	83.3333	5	0.00695238	0.00530969	23.8095	10	0.00753333	0.00468838	26.6667	4	0.00235	0.00213431	0	0	0.00958621	0.00687915	27.5862	8	0.0101667	0.00673548	33.3333	2	0.000333333	0.000492366	0	0	0.00987037	0.00423394	46.2963	25	0.007	0.0052915	33.3333	1
Acutalibacter MGBC000522	Acutalibacter	Acutalibacteraceae	Oscillospirales	Clostridia	Firmicutes_A		0.010239	28.7408	703	0.221		Acutalibacter MGBC000522		0.0443333	0.0187581	83.3333	5	0.00635714	0.0031609	14.2857	6	0.00986667	0.00898305	33.3333	5	0.0028	0.002567	0	0	0.0194138	0.0150938	79.3103	23	0.015	0.0102762	66.6667	4	0.001	0.000603023	0	0	0.00724074	0.00337547	18.5185	10	0.0136667	0.0115902	66.6667	2
Acutalibacter MGBC000533	Acutalibacter	Acutalibacteraceae	Oscillospirales	Clostridia	Firmicutes_A		0.034524	65.6991	1607	2.642		Acutalibacter MGBC000533		0.0201667	0.00705455	83.3333	5	0.00883333	0.00804838	23.8095	10	0.0208	0.0134015	86.6667	13	0.0514	0.0786072	60	12	0.0134828	0.00555891	75.8621	22	0.0146667	0.00665332	83.3333	5	0.000461538	0.000518875	0	0	0.038463	0.026652	88.8889	48	0.026	0.021166	100	3
Acutalibacter MGBC000548	Acutalibacter	Acutalibacteraceae	Oscillospirales	Clostridia	Firmicutes_A		0.0322903	78.5364	1921	0.436		Acutalibacter MGBC000548		0.0336667	0.00631401	100	6	0.0695952	0.0752171	88.0952	37	0.100867	0.110974	86.6667	13	0.0073	0.00630872	30	6	0.0315862	0.0161787	96.5517	28	0.023	0.0112071	83.3333	5	0.0058	0.00475395	40	6	0.0251667	0.0157824	94.4444	51	0.032	0.017088	100	3
Acutalibacter MGBC101916	Acutalibacter	Acutalibacteraceae	Oscillospirales	Clostridia	Firmicutes_A		0.0665072	82.0932	2008	4.575		Acutalibacter MGBC101916		0.0426667	0.0152534	100	6	0.0573333	0.0924788	97.619	41	0.0620667	0.0963079	93.3333	14	0.13185	0.167196	85	17	0.0284828	0.0117796	100	29	0.0281667	0.0301822	66.6667	4	0.0018	0.00147358	0	0	0.0414259	0.020938	94.4444	51	0.021	0.011	100	3
Acutalibacter MGBC115182	Acutalibacter	Acutalibacteraceae	Oscillospirales	Clostridia	Firmicutes_A		0.0368148	56.5004	1382	18.014		Acutalibacter MGBC115182		0.0226667	0.00960555	100	6	0.0129286	0.00757529	54.7619	23	0.0245333	0.0473013	53.3333	8	0.02265	0.0360121	35	7	0.0168276	0.0147141	55.1724	16	0.0101667	0.00861201	50	3	0.000466667	0.000516398	0	0	0.0092037	0.0052066	44.4444	24	0.0163333	0.0083865	100	3
Acutalibacter MGBC129708	Acutalibacter	Acutalibacteraceae	Oscillospirales	Clostridia	Firmicutes_A		0.0370385	43.2543	1058	3.794		Acutalibacter MGBC129708		0.0171667	0.00549242	83.3333	5	0.00421429	0.00208988	2.38095	1	0.0220667	0.0368733	46.6667	7	0.00355	0.00310305	0	0	0.0404828	0.111131	65.5172	19	0.011	0.00644981	50	3	0.0012	0.00142428	0	0	0.0192778	0.0242669	61.1111	33	0.0293333	0.0320052	66.6667	2
Acutalibacter MGBC160578	Acutalibacter	Acutalibacteraceae	Oscillospirales	Clostridia	Firmicutes_A		0.010007	19.9509	488	0.288		Acutalibacter MGBC160578		0.003	0.00126491	0	0	0.00047619	0.000505487	0	0	0.0028	0.00374547	0	0	0.00015	0.000366348	0	0	0.0012069	0.00067503	0	0	0.00166667	0.000816497	0	0	0	0	0	0	0.0484444	0.0361515	96.2963	52	0.00166667	0.0011547	0	0
Acutalibacter MGBC161676	Acutalibacter	Acutalibacteraceae	Oscillospirales	Clostridia	Firmicutes_A		0.0338126	41.251	1009	1.852		Acutalibacter MGBC161676		0.316667	0.206535	83.3333	5	0.00385714	0.0031123	4.7619	2	0.0564667	0.0915649	33.3333	5	0.00195	0.00160509	0	0	0.0232069	0.0193305	68.9655	20	0.0255	0.0308075	66.6667	4	0.00075	0.000866025	0	0	0.0370185	0.0298894	72.2222	39	0.012	0.0130767	33.3333	1
Acutalibacter MGBC162081	Acutalibacter	Acutalibacteraceae	Oscillospirales	Clostridia	Firmicutes_A		0.0382156	45.5437	1114	5.787		Acutalibacter MGBC162081		0.0328333	0.0228772	100	6	0.00540476	0.0101286	14.2857	6	0.0323333	0.0381738	73.3333	11	0.0171	0.0234563	40	8	0.0164138	0.0156969	62.069	18	0.013	0.0178662	33.3333	2	0.000142857	0.000363137	0	0	0.00372222	0.00164164	0	0	0.00266667	0.00152753	0	0
Acutalibacter MGBC162917	Acutalibacter	Acutalibacteraceae	Oscillospirales	Clostridia	Firmicutes_A		0.00660797	7.27719	178	0.732		Acutalibacter MGBC162917		0.00516667	0.00292689	0	0	0.000547619	0.00055005	0	0	0.0018	0.00185934	0	0	0.00075	0.000966546	0	0	0.000827586	0.000468201	0	0	0.004	0.00260768	0	0	0	0	0	0	0.00124074	0.000511571	0	0	0.000333333	0.00057735	0	0
Acutalibacter MGBC164404	Acutalibacter	Acutalibacteraceae	Oscillospirales	Clostridia	Firmicutes_A		0.0252488	24.0392	588	2.691		Acutalibacter MGBC164404		0.00283333	0.000983192	0	0	0.0425238	0.105307	23.8095	10	0.133933	0.183855	86.6667	13	0.00435	0.00625153	15	3	0.037069	0.0516485	37.931	11	0.0323333	0.034691	50	3	0.0106667	0.010648	40	6	0.00196296	0.000845922	0	0	0.0113333	0.00907377	66.6667	2
Acutalibacter muris	Acutalibacter	Acutalibacteraceae	Oscillospirales	Clostridia	Firmicutes_A		0.175785	93.9084	2297	49.23		Acutalibacter muris		0.0995	0.0373296	100	6	0.0839048	0.111237	100	42	0.208	0.212793	86.6667	13	0.21	0.167235	100	20	0.0809655	0.0351054	100	29	0.226167	0.354651	100	6	0.000866667	0.00099043	0	0	0.0478889	0.0143628	100	54	0.057	0.0491528	100	3
Acutalibacter sp003612555	Acutalibacter	Acutalibacteraceae	Oscillospirales	Clostridia	Firmicutes_A		0.0219372	38.5936	944	0.599		Acutalibacter sp003612555		0.0085	0.00225832	16.6667	1	0.00433333	0.00209141	2.38095	1	0.0560667	0.0794377	53.3333	8	0.0028	0.00235305	0	0	0.00765517	0.00361817	24.1379	7	0.005	0.00334664	16.6667	1	0.00173333	0.00186956	0	0	0.00688889	0.00347317	16.6667	9	0.025	0.0137477	100	3
Adlercreutzia caecimuris	Adlercreutzia	Eggerthellaceae	Coriobacteriales	Coriobacteriia	Actinobacteriota		0.0650517	62.2649	1523	7.265		Adlercreutzia caecimuris		0.0243333	0.0112546	100	6	0.259429	0.190178	100	42	0.0133333	0.00991872	53.3333	8	0.04225	0.0314607	85	17	0.00231034	0.00156076	0	0	0.006	0.0032249	16.6667	1	0.0386667	0.0159	100	15	0.156426	0.127618	100	54	0.00833333	0.00208167	33.3333	1
Adlercreutzia MGBC131384	Adlercreutzia	Eggerthellaceae	Coriobacteriales	Coriobacteriia	Actinobacteriota		0.0259487	16.2306	397	1.348		Adlercreutzia MGBC131384		0.00166667	0.000816497	0	0	0.000928571	0.00046291	0	0	0.001	0.000534522	0	0	0.00245	0.00289237	5	1	0.00144828	0.00168154	0	0	0.001	0.00109545	0	0	0.0038	0.00142428	0	0	0.0072963	0.00690264	27.7778	15	0.00466667	0.00550757	33.3333	1
Adlercreutzia MGBC165019	Adlercreutzia	Eggerthellaceae	Coriobacteriales	Coriobacteriia	Actinobacteriota		0.014928	16.8029	411	0.933		Adlercreutzia MGBC165019		0.000666667	0.000516398	0	0	0.000952381	0.000696765	0	0	0.000666667	0.000816497	0	0	0.00075	0.000444262	0	0	0.000448276	0.00050612	0	0	0.000833333	0.000408248	0	0	0.0038	0.00147358	0	0	0.0120556	0.0128686	35.1852	19	0.00233333	0.00321455	0	0
Adlercreutzia mucosicola	Adlercreutzia	Eggerthellaceae	Coriobacteriales	Coriobacteriia	Actinobacteriota		0.0175052	29.9264	732	0.849		Adlercreutzia mucosicola		0.0333333	0.0204711	83.3333	5	0.0636667	0.0445178	95.2381	40	0.00533333	0.00418614	20	3	0.0023	0.00138031	0	0	0.00193103	0.00119317	0	0	0.00283333	0.00263944	0	0	0.0384667	0.015761	100	15	0.0306852	0.0409384	70.3704	38	0.00633333	0.00351188	33.3333	1
Adlercreutzia sp004793465	Adlercreutzia	Eggerthellaceae	Coriobacteriales	Coriobacteriia	Actinobacteriota		0.037022	55.7236	1363	1.419		Adlercreutzia sp004793465		0.0626667	0.00700476	100	6	0.228976	0.14837	100	42	0.00726667	0.00812814	26.6667	4	0.00385	0.00303098	5	1	0.00258621	0.00189957	0	0	0.00183333	0.00116905	0	0	0.0502667	0.020144	100	15	0.114963	0.10501	94.4444	51	0.005	0.0052915	33.3333	1
AF33-28 MGBC113244	AF33-28	Lachnospiraceae	Lachnospirales	Clostridia	Firmicutes_A		0.00906961	22.0769	540	0.827		AF33-28 MGBC113244		0.0106667	0.00388158	66.6667	4	0.0129048	0.0169228	45.2381	19	0.0016	0.000828079	0	0	0.00115	0.00113671	0	0	0.00155172	0.000631676	0	0	0.00583333	0.00754763	16.6667	1	0.000466667	0.000516398	0	0	0.0109074	0.0108337	40.7407	22	0.001	0.001	0	0
AF33-28 MGBC164422	AF33-28	Lachnospiraceae	Lachnospirales	Clostridia	Firmicutes_A		0.0842278	76.9419	1882	1.833		AF33-28 MGBC164422		0.335167	0.171556	100	6	0.252643	0.279845	83.3333	35	0.0593333	0.0367747	86.6667	13	0.03855	0.0666361	30	6	0.0208276	0.0215871	62.069	18	0.00933333	0.0037238	33.3333	2	0.000666667	0.00048795	0	0	0.0231852	0.0223227	62.963	34	0.01	0.008544	66.6667	2
Agathobacter MGBC143759	Agathobacter	Lachnospiraceae	Lachnospirales	Clostridia	Firmicutes_A		0.0107425	3.67948	90	1.42		Agathobacter MGBC143759		0.0025	0.000547723	0	0	0.00242857	0.00187594	0	0	0.0018	0.000941124	0	0	0.001	0.000917663	0	0	0.007	0.0158902	17.2414	5	0.00233333	0.00136626	0	0	0.000733333	0.000457738	0	0	0.00181481	0.000991931	0	0	0.000333333	0.00057735	0	0
Akkermansia muciniphila	Akkermansia	Akkermansiaceae	Verrucomicrobiales	Verrucomicrobiae	Verrucomicrobiota		2.09398	95.5437	2337	82.527		Akkermansia muciniphila		0.0408333	0.00998833	100	6	0.0347143	0.0464975	85.7143	36	0.351667	0.494308	100	15	0.56975	0.669087	100	20	1.81462	1.79709	100	29	0.0201667	0.011583	83.3333	5	0.0257333	0.0123083	80	12	7.36528	5.97967	100	54	0.143667	0.218555	100	3
Akkermansia muciniphila_A	Akkermansia	Akkermansiaceae	Verrucomicrobiales	Verrucomicrobiae	Verrucomicrobiota		0.511716	73.0989	1788	34.966		Akkermansia muciniphila_A		0.0118333	0.00292689	83.3333	5	0.00697619	0.00350949	26.1905	11	2.96613	4.10812	93.3333	14	0.01935	0.0283721	40	8	0.0381034	0.01687	100	29	0.0106667	0.00520256	50	3	0.5346	0.254746	100	15	0.0241111	0.0126217	96.2963	52	0.162333	0.25522	100	3
Akkermansia sp001580195	Akkermansia	Akkermansiaceae	Verrucomicrobiales	Verrucomicrobiae	Verrucomicrobiota		0.0027699	2.08504	51	0.943		Akkermansia sp001580195		0	0	0	0	0	0	0	0	0.00386667	0.00539665	20	3	0	0	0	0	0.000444444	0.00057735	0	0	0	0	0	0	0.000133333	0.000351866	0	0	0.0015	0.00124005	0	0	0	0	0	0
Alistipes finegoldii	Alistipes	Rikenellaceae	Bacteroidales	Bacteroidia	Bacteroidota		0.191635	37.5715	919	36.966		Alistipes finegoldii		0.000166667	0.000408248	0	0	0.000357143	0.000484966	0	0	0.0012	0.000774597	0	0	0.00195	0.000944513	0	0	0.0173103	0.0286457	37.931	11	0	0	0	0	0	0	0	0	0.072963	0.0798385	92.5926	50	0.000333333	0.00057735	0	0
Alistipes MGBC103317	Alistipes	Rikenellaceae	Bacteroidales	Bacteroidia	Bacteroidota		0.0282424	16.1897	396	4.186		Alistipes MGBC103317		0.00216667	0.00435507	16.6667	1	0.0157857	0.0143757	71.4286	30	0.00313333	0.00518055	13.3333	2	0.0017	0.000732695	0	0	0.00155172	0.000869573	0	0	0	0	0	0	0	0	0	0	3.7037e-05	0.000190626	0	0	0.0005	0.000707107	0	0
Alistipes MGBC104261	Alistipes	Rikenellaceae	Bacteroidales	Bacteroidia	Bacteroidota		0.0472039	24.4072	597	1.923		Alistipes MGBC104261		0.0025	0.00083666	0	0	0.00135714	0.000576847	0	0	0.00173333	0.000798809	0	0	0.0013	0.000656947	0	0	0.11569	0.0855524	100	29	0.00183333	0.000752773	0	0	0	0	0	0	0.000944444	0.000877747	0	0	0.269	0.299795	100	3
Alistipes MGBC104726	Alistipes	Rikenellaceae	Bacteroidales	Bacteroidia	Bacteroidota		0.199208	32.7473	801	14.268		Alistipes MGBC104726		0.256333	0.315582	100	6	0.179881	0.359367	26.1905	11	0.7952	0.919254	100	15	0.00395	0.000887041	0	0	0.168966	0.324043	68.9655	20	0.00533333	0.00242212	16.6667	1	0.000466667	0.000516398	0	0	0.0047037	0.00221172	1.85185	1	0.0146667	0.0167432	33.3333	1
Alistipes MGBC111863	Alistipes	Rikenellaceae	Bacteroidales	Bacteroidia	Bacteroidota		0.380362	65.8626	1611	6.854		Alistipes MGBC111863		0.2525	0.136357	100	6	0.0111429	0.0167238	23.8095	10	0.0290667	0.0206725	80	12	0.01085	0.01435	35	7	0.79069	0.487762	100	29	0.00533333	0.0010328	0	0	0.000666667	0.00048795	0	0	0.281278	0.268993	79.6296	43	0.366333	0.221778	100	3
Alistipes MGBC116833	Alistipes	Rikenellaceae	Bacteroidales	Bacteroidia	Bacteroidota		0.0570754	7.60425	186	8.302		Alistipes MGBC116833		0.000833333	0.000752773	0	0	0.00145238	0.000916046	0	0	0.252133	0.263756	66.6667	10	0.00105	0.000223607	0	0	0.000827586	0.000658405	0	0	0.000833333	0.000408248	0	0	0	0	0	0	3.7037e-05	0.000190626	0	0	0.000333333	0.00057735	0	0
Alistipes MGBC125940	Alistipes	Rikenellaceae	Bacteroidales	Bacteroidia	Bacteroidota		0.0468448	8.4628	207	3.47		Alistipes MGBC125940		0.000166667	0.000408248	0	0	0.000928571	0.00034165	0	0	0.000533333	0.000516398	0	0	0.0013	0.000571241	0	0	0.00103448	0.0006258	0	0	0	0	0	0	0	0	0	0	1.85185e-05	0.000136083	0	0	0.00166667	0.00208167	0	0
Alistipes MGBC139975	Alistipes	Rikenellaceae	Bacteroidales	Bacteroidia	Bacteroidota		0.00405543	4.5789	112	0.252		Alistipes MGBC139975		0.024	0.0587878	16.6667	1	0.0302683	0.0644065	29.2683	12	0.000533333	0.000516398	0	0	0.00015	0.000366348	0	0	0.000241379	0.000510964	0	0	0	0	0	0	0	NA	0	0	0	0	0	0	0	0	0	0
Alistipes MGBC143807	Alistipes	Rikenellaceae	Bacteroidales	Bacteroidia	Bacteroidota		0.0676974	39.2886	961	1.846		Alistipes MGBC143807		0.00966667	0.0217225	16.6667	1	0.178881	0.227711	90.4762	38	0.026	0.0614399	13.3333	2	0.00425	0.00297135	5	1	0.135103	0.0941038	96.5517	28	0.345667	0.350118	66.6667	4	0.000428571	0.000513553	0	0	0.000981481	0.000713502	0	0	0.0846667	0.0583809	100	3
Alistipes onderdonkii	Alistipes	Rikenellaceae	Bacteroidales	Bacteroidia	Bacteroidota		0.00180688	2.1668	53	0.038		Alistipes onderdonkii		0.000333333	0.000516398	0	0	0.000333333	0.000477119	0	0	0.000533333	0.00063994	0	0	0.0013	0.000571241	0	0	0.00582759	0.00445669	17.2414	5	0	0	0	0	0	0	0	0	0.00012963	0.00033905	0	0	0.000333333	0.00057735	0	0
Alistipes sp002358415	Alistipes	Rikenellaceae	Bacteroidales	Bacteroidia	Bacteroidota		0.102346	9.40311	230	11.548		Alistipes sp002358415		0.573667	0.432114	83.3333	5	0.000785714	0.0004153	0	0	0.00206667	0.00143759	0	0	0.00435	0.0018432	0	0	1.15897	0.983056	93.1034	27	0.001	0.000632456	0	0	0	0	0	0	0.00155556	0.000793052	0	0	0.000666667	0.00057735	0	0
Alistipes sp002362235	Alistipes	Rikenellaceae	Bacteroidales	Bacteroidia	Bacteroidota		1.04365	64.35	1574	11.468		Alistipes sp002362235		0.239167	0.123634	100	6	0.298762	0.251695	100	42	0.0972667	0.34076	33.3333	5	0.0225	0.0276415	50	10	1.27659	0.997759	100	29	1.57117	0.507306	100	6	0.0042	0.00182052	0	0	0.638167	0.361971	100	54	0.152333	0.168868	100	3
Alistipes sp002428825	Alistipes	Rikenellaceae	Bacteroidales	Bacteroidia	Bacteroidota		1.118	78.9452	1931	25.061		Alistipes sp002428825		0.0988333	0.199515	100	6	2.07686	1.65817	100	42	0.6144	1.11772	100	15	1.2567	1.0837	100	20	0.0174828	0.00616222	96.5517	28	0.016	0.0043359	100	6	0.0064	0.00135225	0	0	0.0633519	0.0765628	64.8148	35	0.485333	0.284855	100	3
Alistipes sp003979135	Alistipes	Rikenellaceae	Bacteroidales	Bacteroidia	Bacteroidota		0.311528	65.1267	1593	5.731		Alistipes sp003979135		1.51417	0.350032	100	6	0.408952	0.678412	73.8095	31	0.442333	0.301004	100	15	0.00945	0.00752172	20	4	0.677103	1.016	93.1034	27	0.0118333	0.000752773	100	6	0.00106667	0.000457738	0	0	0.00298148	0.0033449	5.55556	3	3.293	2.11139	100	3
Alistipes timonensis	Alistipes	Rikenellaceae	Bacteroidales	Bacteroidia	Bacteroidota		0.023428	33.4015	817	1.41		Alistipes timonensis		0.0025	0.00612372	16.6667	1	0.0733333	0.112609	90.4762	38	0.000733333	0.000798809	0	0	0.00085	0.00048936	0	0	0.0266897	0.0212016	93.1034	27	0	0	0	0	0	0	0	0	1.85185e-05	0.000136083	0	0	0.0273333	0.0337095	66.6667	2
Alistipes_A indistinctus	Alistipes_A	Rikenellaceae	Bacteroidales	Bacteroidia	Bacteroidota		0.0029844	8.38103	205	0.414		Alistipes_A indistinctus		0	0	0	0	0	0	0	0	0.000133333	0.000351866	0	0	0.00055	0.000510418	0	0	0.00741379	0.00631052	27.5862	8	0	0	0	0	0	0	0	0	0	0	0	0	0.00233333	0.00404145	0	0
Alistipes_A MGBC119114	Alistipes_A	Rikenellaceae	Bacteroidales	Bacteroidia	Bacteroidota		0.0225007	27.4734	672	0.82		Alistipes_A MGBC119114		0.00325	0.0065	25	1	0.0468095	0.031192	95.2381	40	0.0304	0.0294371	80	12	0.00105	0.000825578	0	0	0.000107143	0.00031497	0	0	0.0406667	0.0150687	100	6	0	0	0	0	0	0	0	0	0.013	0.0160935	33.3333	1
Allobaculum MGBC100415	Allobaculum	Erysipelotrichaceae	Erysipelotrichales	Bacilli	Firmicutes		0.321876	1.10384	27	73.542		Allobaculum MGBC100415		0.000666667	0.00121106	0	0	0	0	0	0	0	0	0	0	0	0	0	0	0	0	0	0	0	0	0	0	50.2377	15.3228	100	15	0.000111111	0.000317221	0	0	0	0	0	0
Allobaculum MGBC113668	Allobaculum	Erysipelotrichaceae	Erysipelotrichales	Bacilli	Firmicutes		0.011114	3.06623	75	5.315		Allobaculum MGBC113668		0.00233333	0.00196638	0	0	0.00097619	0.000412494	0	0	0.000333333	0.00048795	0	0	0.0002	0.000410391	0	0	0.00037931	0.000493804	0	0	0	0	0	0	0.7534	0.227988	100	15	0.000314815	0.000468803	0	0	0.001	0.001	0	0
Allobaculum MGBC119653	Allobaculum	Erysipelotrichaceae	Erysipelotrichales	Bacilli	Firmicutes		0.00714243	1.59444	39	2.598		Allobaculum MGBC119653		0	0	0	0	0	0	0	0	0	0	0	0	0	0	0	0	3.57143e-05	0.000188982	0	0	0	0	0	0	0.000933333	0.000258199	0	0	0	0	0	0	0.000333333	0.00057735	0	0
AM07-15 MGBC109914	AM07-15	Butyricicoccaceae	Oscillospirales	Clostridia	Firmicutes_A		0.0507994	70.4824	1724	1.787		AM07-15 MGBC109914		0.0536667	0.028849	100	6	0.113119	0.0932741	90.4762	38	0.0953333	0.0742069	80	12	0.00245	0.00135627	0	0	0.0407931	0.0394021	82.7586	24	0.0543333	0.05541	100	6	0.0002	0.000414039	0	0	0.0661111	0.0483157	94.4444	51	0.058	0.0595735	66.6667	2
AM07-15 MGBC139400	AM07-15	Butyricicoccaceae	Oscillospirales	Clostridia	Firmicutes_A		0.00426955	6.00981	147	0.392		AM07-15 MGBC139400		0.001	0	0	0	0.000738095	0.000586828	0	0	0.0008	0.000560612	0	0	0.0184	0.0218304	50	10	0.00124138	0.00068947	0	0	0.000833333	0.000752773	0	0	0	0	0	0	0.00101852	0.000739473	0	0	0.000666667	0.00057735	0	0
Amulumruptor sp001689515	Amulumruptor	Muribaculaceae	Bacteroidales	Bacteroidia	Bacteroidota		0.191851	15.4129	377	25.923		Amulumruptor sp001689515		0.00566667	0.00280476	0	0	0.0067619	0.00417781	26.1905	11	2.67553	3.7081	73.3333	11	0.0246	0.0128161	90	18	0.00189655	0.000617878	0	0	0.0095	0.00463681	33.3333	2	0.000866667	0.000516398	0	0	0.000444444	0.00050157	0	0	0.00366667	0.00208167	0	0
Amulumruptor sp900539915	Amulumruptor	Muribaculaceae	Bacteroidales	Bacteroidia	Bacteroidota		0.195888	8.99428	220	10.493		Amulumruptor sp900539915		0	0	0	0	0.000404762	0.000496796	0	0	0.0076	0.00863382	33.3333	5	0.01295	0.00606522	65	13	0.000241379	0.000435494	0	0	0.0591667	0.075756	50	3	0.000266667	0.000457738	0	0	1.85185e-05	0.000136083	0	0	0.000333333	0.00057735	0	0
An181 MGBC129736	An181	Lachnospiraceae	Lachnospirales	Clostridia	Firmicutes_A		0.0998754	55.6419	1361	6.667		An181 MGBC129736		0.0111667	0.00248328	66.6667	4	0.00764286	0.00413092	33.3333	14	0.343467	0.531095	66.6667	10	0.00455	0.00399309	15	3	0.00972414	0.00561183	34.4828	10	0.00766667	0.0034448	33.3333	2	0.00653333	0.00646824	40	6	0.549741	0.582215	100	54	0.0176667	0.0219621	33.3333	1
Anaerosalibacter_A massiliensis	Anaerosalibacter_A	Sporanaerobacteraceae	Tissierellales	Clostridia	Firmicutes_A		0.00083665	0.286182	7	0.019		Anaerosalibacter_A massiliensis		0.0005	0.000547723	0	0	0.000738095	0.00125055	0	0	0.0002	0.000414039	0	0	0	0	0	0	0.000571429	0.00057275	0	0	0.00166667	0.0010328	0	0	0.000733333	0.000457738	0	0	0.000351852	0.000519703	0	0	0.000333333	0.00057735	0	0
Anaerostipes sp000508985	Anaerostipes	Lachnospiraceae	Lachnospirales	Clostridia	Firmicutes_A		0.00688164	2.12592	52	2.542		Anaerostipes sp000508985		0.00133333	0.000516398	0	0	0.00552381	0.00635241	19.0476	8	0.000666667	0.00048795	0	0	0.0005	0.000512989	0	0	0.0157586	0.0775926	6.89655	2	0.00116667	0.000408248	0	0	0.000533333	0.000516398	0	0	0.00105556	0.000563569	0	0	0	0	0	0
Anaerotignum MGBC109121	Anaerotignum	Anaerotignaceae	Lachnospirales	Clostridia	Firmicutes_A		0.00246138	1.9215	47	1.542		Anaerotignum MGBC109121		0	0	0	0	0.000170732	0.000380949	0	0	0	0	0	0	0	0	0	0	0.001	0.001	0	0	0.001	0.00109545	0	0	0	0	0	0	0.00124074	0.000799415	0	0	0	0	0	0
Anaerotignum MGBC136833	Anaerotignum	Anaerotignaceae	Lachnospirales	Clostridia	Firmicutes_A		0.0958622	84.7506	2073	2.07		Anaerotignum MGBC136833		0.0265	0.0189394	100	6	0.0497143	0.0378516	80.9524	34	0.0454667	0.0366954	80	12	0.01675	0.0151653	60	12	0.273586	0.302924	100	29	0.0243333	0.0147332	100	6	0.0006	0.000507093	0	0	0.32037	0.17954	100	54	0.084	0.108393	100	3
Anaerotruncus MGBC000100	Anaerotruncus	Ruminococcaceae	Oscillospirales	Clostridia	Firmicutes_A		0.0114625	31.2756	765	1.732		Anaerotruncus MGBC000100		0.0095	0.00344964	33.3333	2	0.00930952	0.00761734	28.5714	12	0.00446667	0.00282506	0	0	0.0047	0.00372898	10	2	0.0127241	0.0105285	48.2759	14	0.00783333	0.00343026	16.6667	1	0.00213333	0.000743223	0	0	0.0140926	0.010596	74.0741	40	0.00333333	0.00351188	0	0
Anaerotruncus MGBC140748	Anaerotruncus	Ruminococcaceae	Oscillospirales	Clostridia	Firmicutes_A		0.0086143	29.354	718	0.216		Anaerotruncus MGBC140748		0.0108333	0.00407022	50	3	0.00661905	0.00436143	28.5714	12	0.0098	0.00533452	46.6667	7	0.00585	0.00517357	25	5	0.0116552	0.00942366	31.0345	9	0.00716667	0.00584523	16.6667	1	0.000142857	0.000363137	0	0	0.013963	0.00556594	77.7778	42	0.00433333	0.00450925	0	0
Anaerotruncus sp000403395	Anaerotruncus	Ruminococcaceae	Oscillospirales	Clostridia	Firmicutes_A		0.160285	94.072	2301	5.237		Anaerotruncus sp000403395		0.140667	0.0532791	100	6	0.109405	0.105838	100	42	0.0446	0.0250508	93.3333	14	0.311	0.308304	90	18	0.469379	0.405821	100	29	0.148667	0.107377	100	6	0.001	0.000534522	0	0	0.117759	0.0947991	100	54	0.282	0.176994	100	3
Anaerotruncus sp003612625	Anaerotruncus	Ruminococcaceae	Oscillospirales	Clostridia	Firmicutes_A		0.0531481	77.7596	1902	1.354		Anaerotruncus sp003612625		0.181833	0.239761	100	6	0.268857	0.293038	100	42	0.0492	0.0430899	86.6667	13	0.0249	0.0333717	55	11	0.0277586	0.0190875	93.1034	27	0.016	0.00660303	83.3333	5	0.000466667	0.000516398	0	0	0.0185741	0.0084062	87.037	47	0.0693333	0.0741979	66.6667	2
Anaerovoracaceae_NOV MGBC000178	Anaerovoracaceae_NOV	Anaerovoracaceae	Peptostreptococcales	Clostridia	Firmicutes_A		0.0140079	35.6092	871	0.292		Anaerovoracaceae_NOV MGBC000178		0.0356667	0.0141939	100	6	0.0645714	0.0438524	88.0952	37	0.0358667	0.0374259	66.6667	10	0.00465	0.0070954	20	4	0.00227586	0.00109859	0	0	0.00316667	0.0017224	0	0	0.00246667	0.00282506	0	0	0.00885185	0.00595393	37.037	20	0.003	0.00173205	0	0
Anaerovoracaceae_NOV MGBC000227	Anaerovoracaceae_NOV	Anaerovoracaceae	Peptostreptococcales	Clostridia	Firmicutes_A		0.00786833	21.9542	537	0.788		Anaerovoracaceae_NOV MGBC000227		0.0126667	0.00377712	66.6667	4	0.0195714	0.0136581	71.4286	30	0.003	0.00106904	0	0	0.00235	0.00243386	5	1	0.00441379	0.00301801	6.89655	2	0.00133333	0.000516398	0	0	0.00306667	0.00237447	0	0	0.00259259	0.0015112	0	0	0.002	0.00173205	0	0
Anaerovoracaceae_NOV MGBC119074	Anaerovoracaceae_NOV	Anaerovoracaceae	Peptostreptococcales	Clostridia	Firmicutes_A		0.00316639	4.90597	120	0.931		Anaerovoracaceae_NOV MGBC119074		0.000333333	0.000516398	0	0	0.000166667	0.000377195	0	0	6.66667e-05	0.000258199	0	0	0.00015	0.000366348	0	0	0.000689655	0.000806379	0	0	0.00116667	0.00116905	0	0	0	0	0	0	0.00366667	0.00318013	3.7037	2	0	0	0	0
Angelakisella MGBC131977	Angelakisella	Ruminococcaceae	Oscillospirales	Clostridia	Firmicutes_A		0.0731398	87.0401	2129	0.8		Angelakisella MGBC131977		0.0313333	0.0185544	100	6	0.0607381	0.0385209	100	42	0.0523333	0.0483716	86.6667	13	0.0703	0.0703354	75	15	0.0848966	0.0429147	100	29	0.065	0.066888	100	6	0.000214286	0.000425815	0	0	0.0330741	0.0178631	94.4444	51	0.044	0.0451331	66.6667	2
Angelakisella MGBC136623	Angelakisella	Ruminococcaceae	Oscillospirales	Clostridia	Firmicutes_A		0.0631428	75.3475	1843	2.175		Angelakisella MGBC136623		0.031	0.0206204	83.3333	5	0.0277143	0.0566001	54.7619	23	0.0506667	0.0677871	73.3333	11	0.02135	0.0289705	55	11	0.143034	0.153818	100	29	0.0471667	0.0654413	83.3333	5	0	0	0	0	0.0675926	0.0553982	100	54	0.0423333	0.0345302	100	3
Angelakisella MGBC161672	Angelakisella	Ruminococcaceae	Oscillospirales	Clostridia	Firmicutes_A		0.107168	83.0335	2031	2.889		Angelakisella MGBC161672		0.0206667	0.00831064	100	6	0.0245238	0.0183718	80.9524	34	0.0644	0.0601508	86.6667	13	0.02795	0.0652908	50	10	0.259862	0.439734	82.7586	24	0.0298333	0.02392	83.3333	5	0	0	0	0	0.642704	0.461603	100	54	0.0803333	0.0461772	100	3
ASF356 MGBC120805	ASF356	Anaerotignaceae	Lachnospirales	Clostridia	Firmicutes_A		0.0068874	5.8054	142	0.956		ASF356 MGBC120805		0.0611667	0.143958	16.6667	1	0.131833	0.251805	33.3333	14	0.000266667	0.000457738	0	0	0.00035	0.00048936	0	0	0.00113793	0.000742781	0	0	0.003	0.00126491	0	0	0.000133333	0.000351866	0	0	0.000703704	0.000602812	0	0	0.001	0.001	0	0
ASF356 MGBC150949	ASF356	Anaerotignaceae	Lachnospirales	Clostridia	Firmicutes_A		0.011863	15.4538	378	1.59		ASF356 MGBC150949		0.002	0.000894427	0	0	0.000785714	0.000716894	0	0	0.000533333	0.000743223	0	0	0.00065	0.00134849	0	0	0.00158621	0.000907006	0	0	0.0025	0.0013784	0	0	0.000666667	0.00048795	0	0	0.000537037	0.000605415	0	0	0.002	0.00173205	0	0
ASF356 MGBC157731	ASF356	Anaerotignaceae	Lachnospirales	Clostridia	Firmicutes_A		0.0463595	34.7506	850	3.61		ASF356 MGBC157731		0.00566667	0.00121106	0	0	0.0032619	0.00303684	4.7619	2	0.00153333	0.000743223	0	0	0.0014	0.000994723	0	0	0.00248276	0.0015951	0	0	0.01	0.00404969	66.6667	4	0.0008	0.000560612	0	0	0.00194444	0.00149738	0	0	0.0176667	0.0177858	66.6667	2
ASF356 MGBC162170	ASF356	Anaerotignaceae	Lachnospirales	Clostridia	Firmicutes_A		0.0608706	55.1513	1349	1.915		ASF356 MGBC162170		0.178	0.170205	83.3333	5	0.00695238	0.0065106	23.8095	10	0.0207333	0.0414961	26.6667	4	0.0917	0.134179	45	9	0.0636897	0.0916274	58.6207	17	0.0185	0.0148963	66.6667	4	0.00113333	0.000516398	0	0	0.127111	0.179974	83.3333	45	0.156333	0.0895786	100	3
ASF356 MGBC163564	ASF356	Anaerotignaceae	Lachnospirales	Clostridia	Firmicutes_A		0.0660888	50.8177	1243	7.944		ASF356 MGBC163564		0.257667	0.228263	100	6	0.138738	0.200966	95.2381	40	0.056	0.0974921	40	6	0.06015	0.184781	45	9	0.0818966	0.0743036	75.8621	22	0.0111667	0.0084004	33.3333	2	0.0014	0.000736788	0	0	0.00609259	0.00483411	12.963	7	0.017	0.0115326	66.6667	2
ASF356 sp000364165	ASF356	Anaerotignaceae	Lachnospirales	Clostridia	Firmicutes_A		0.00139492	1.02208	25	0.035		ASF356 sp000364165		0.00166667	0.000816497	0	0	0.00180952	0.00217792	0	0	0.0006	0.000632456	0	0	0.00065	0.000933302	0	0	0.00106897	0.000593479	0	0	0.00133333	0.000516398	0	0	7.14286e-05	0.000267261	0	0	0.000648148	0.000482032	0	0	0.000666667	0.00057735	0	0
Atopobiaceae_NOV MGBC105563	Atopobiaceae_NOV	Atopobiaceae	Coriobacteriales	Coriobacteriia	Actinobacteriota		0.00103928	0.53148	13	1.667		Atopobiaceae_NOV MGBC105563		0	0	0	0	0	0	0	0	0	0	0	0	0	0	0	0	0	0	0	0	0	0	0	0	0.0002	0.000414039	0	0	0	0	0	0	0	0	0	0
Atopostipes MGBC164801	Atopostipes	Carnobacteriaceae	Lactobacillales	Bacilli	Firmicutes		0.000652024	1.02208	25	0.298		Atopostipes MGBC164801		0	0	0	0	0.0012439	0.00377346	4.87805	2	0	0	0	0	0	0	0	0	0	0	0	0	0	0	0	0	0	0	0	0	0	0	0	0	0	0	0	0
Bacillus licheniformis	Bacillus	Bacillaceae	Bacillales	Bacilli	Firmicutes		3.45563e-05	0	0	0.008		Bacillus licheniformis		0	0	0	0	0	0	0	0	0	0	0	0	0	0	0	0	0	0	0	0	0	0	0	0	0	0	0	0	0	0	0	0	0	0	0	0
Bacillus_A cereus	Bacillus_A	Bacillaceae_G	Bacillales	Bacilli	Firmicutes		0.00124171	1.02208	25	0.278		Bacillus_A cereus		0	0	0	0	0	0	0	0	0	0	0	0	0	0	0	0	0	0	0	0	0	0	0	0	0	0	0	0	0	0	0	0	0	0	0	0
Bacillus_A thuringiensis	Bacillus_A	Bacillaceae_G	Bacillales	Bacilli	Firmicutes		0.00177584	1.02208	25	0.333		Bacillus_A thuringiensis		0	0	0	0	0.000125	0.000334932	0	0	0	0	0	0	0	0	0	0	0.000407407	0.000500712	0	0	0.0005	0.000547723	0	0	0.000384615	0.00050637	0	0	0	0	0	0	0	0	0	0
Bacillus_AC sp001076885	Bacillus_AC	Bacillaceae_A	Bacillales	Bacilli	Firmicutes		0.000378333	0.0408831	1	0.01		Bacillus_AC sp001076885		0	0	0	0	0.000285714	0.000553733	0	0	0	0	0	0	0	0	0	0	0.000535714	0.000507875	0	0	0.001	0	0	0	0.0002	0.000414039	0	0	1.85185e-05	0.000136083	0	0	0	0	0	0
Bacillus_AK MGBC000539	Bacillus_AK	Bacillaceae_A	Bacillales	Bacilli	Firmicutes		0.000146824	0	0	0.003		Bacillus_AK MGBC000539		0	0	0	0	0.000128205	0.000338688	0	0	0	0	0	0	0	0	0	0	3.44828e-05	0.000185695	0	0	0.0005	0.000547723	0	0	0	0	0	0	0	0	0	0	0	0	0	0
Bacteroides acidifaciens	Bacteroides	Bacteroidaceae	Bacteroidales	Bacteroidia	Bacteroidota		1.11535	87.8168	2148	49.786		Bacteroides acidifaciens		0.5675	0.484335	100	6	1.41964	1.57008	100	42	0.447467	0.684589	100	15	0.1509	0.0563699	100	20	1.57262	0.717091	100	29	14.3507	4.89689	100	6	0.0218	0.00884954	80	12	0.0382037	0.0595766	92.5926	50	0.676	0.635128	100	3
Bacteroides caecimuris	Bacteroides	Bacteroidaceae	Bacteroidales	Bacteroidia	Bacteroidota		0.515204	66.9256	1637	22.03		Bacteroides caecimuris		0.0476667	0.0192007	100	6	0.608048	0.748538	100	42	0.0341333	0.0456866	53.3333	8	0.0032	0.00173509	0	0	0.0590345	0.0363293	100	29	1.15283	0.63984	100	6	7.14286e-05	0.000267261	0	0	0.231944	0.288161	96.2963	52	0.0476667	0.0282902	100	3
Bacteroides congonensis	Bacteroides	Bacteroidaceae	Bacteroidales	Bacteroidia	Bacteroidota		0.270965	41.8234	1023	13.627		Bacteroides congonensis		0.00133333	0.0010328	0	0	0.00457143	0.00500313	16.6667	7	0.00106667	0.00138701	0	0	0.0024	0.00123117	0	0	0.00410345	0.00305129	3.44828	1	0.0253333	0.0100532	100	6	0	0	0	0	0.152796	0.155217	100	54	0.009	0.00458258	66.6667	2
Bacteroides faecichinchillae	Bacteroides	Bacteroidaceae	Bacteroidales	Bacteroidia	Bacteroidota		0.0358688	32.5838	797	0.385		Bacteroides faecichinchillae		0	0	0	0	0.000690476	0.000811145	0	0	0.000466667	0.000516398	0	0	0.0015	0.000688247	0	0	0.00062069	0.000493804	0	0	0.00416667	0.00160208	0	0	0	0	0	0	0.0182037	0.0180475	64.8148	35	0	0	0	0
Bacteroides intestinalis	Bacteroides	Bacteroidaceae	Bacteroidales	Bacteroidia	Bacteroidota		0.642005	40.3925	988	24.702		Bacteroides intestinalis		0.001	0	0	0	0.00138095	0.00108093	0	0	0.00193333	0.000883715	0	0	0.0022	0.00136111	0	0	0.00244828	0.00140372	0	0	0.0045	0.00187083	0	0	0	0	0	0	1.38233	3.45465	72.2222	39	0.0173333	0.0265581	33.3333	1
Bacteroides MGBC111476	Bacteroides	Bacteroidaceae	Bacteroidales	Bacteroidia	Bacteroidota		0.0120257	5.35568	131	4.664		Bacteroides MGBC111476		0	0	0	0	0.00311905	0.00224372	0	0	0.00146667	0.00063994	0	0	0.00165	0.00178517	0	0	0.00103448	0.000731083	0	0	0.002	0.000894427	0	0	6.66667e-05	0.000258199	0	0	0.00264815	0.00206642	1.85185	1	0.00366667	0.00550757	33.3333	1
Bacteroides MGBC140467	Bacteroides	Bacteroidaceae	Bacteroidales	Bacteroidia	Bacteroidota		0.0358812	12.3058	301	11.012		Bacteroides MGBC140467		0.000833333	0.000408248	0	0	0.00388095	0.00297307	4.7619	2	0.00313333	0.000833809	0	0	0.0062	0.00333404	5	1	0.00237931	0.000941647	0	0	0.0245	0.00779102	100	6	0.00113333	0.000351866	0	0	0.00725926	0.014751	18.5185	10	0.005	0.00458258	33.3333	1
Bacteroides MGBC143234	Bacteroides	Bacteroidaceae	Bacteroidales	Bacteroidia	Bacteroidota		0.0533711	9.8937	242	27.376		Bacteroides MGBC143234		0.000833333	0.000408248	0	0	0.00421429	0.00338962	7.14286	3	0.00333333	0.00399404	6.66667	1	0.0026	0.00127321	0	0	0.0118276	0.017132	27.5862	8	0.00933333	0.0040332	33.3333	2	0.0012	0.000774597	0	0	0.00148148	0.0022549	1.85185	1	0.013	0.0111355	66.6667	2
Bacteroides ovatus	Bacteroides	Bacteroidaceae	Bacteroidales	Bacteroidia	Bacteroidota		0.0352744	28.332	693	9.037		Bacteroides ovatus		0.00333333	0.00150555	0	0	0.0247381	0.0343355	45.2381	19	0.00186667	0.00250333	0	0	0.0008	0.000523148	0	0	0.00862069	0.00640543	24.1379	7	0.1045	0.0556192	100	6	0.000142857	0.000363137	0	0	0.0167407	0.0339923	50	27	0.00233333	0.0023094	0	0
Bacteroides sp002491635	Bacteroides	Bacteroidaceae	Bacteroidales	Bacteroidia	Bacteroidota		0.417636	52.3303	1280	26.678		Bacteroides sp002491635		0.349833	0.108919	100	6	2.25198	1.38686	100	42	0.208333	0.289416	93.3333	14	0.0067	0.00197617	10	2	2.53217	2.26461	100	29	0.399667	0.195488	100	6	0.00353333	0.000915475	0	0	0.00796296	0.00409769	20.3704	11	1.507	1.47268	100	3
Bacteroides thetaiotaomicron	Bacteroides	Bacteroidaceae	Bacteroidales	Bacteroidia	Bacteroidota		0.929859	57.1954	1399	81.707		Bacteroides thetaiotaomicron		0.00333333	0.000816497	0	0	0.00854762	0.00809758	26.1905	11	0.00633333	0.00287021	20	3	0.0083	0.00324605	25	5	0.0732759	0.214671	93.1034	27	0.0375	0.0154758	100	6	0.0004	0.000632456	0	0	0.0281852	0.0450296	70.3704	38	0.124667	0.197743	100	3
Bacteroides uniformis	Bacteroides	Bacteroidaceae	Bacteroidales	Bacteroidia	Bacteroidota		0.191464	64.1455	1569	10.599		Bacteroides uniformis		0.00316667	0.000983192	0	0	0.0111905	0.00869886	47.619	20	0.00413333	0.00238647	0	0	0.0042	0.00173509	5	1	0.0402759	0.0194475	100	29	0.0198333	0.0084004	100	6	0.00133333	0.0009759	0	0	0.379111	0.59255	100	54	0.051	0.0710422	66.6667	2
Bacteroides xylanisolvens	Bacteroides	Bacteroidaceae	Bacteroidales	Bacteroidia	Bacteroidota		0.012052	24.5298	600	0.846		Bacteroides xylanisolvens		0.0045	0.00216795	0	0	0.0339524	0.0456941	52.381	22	0.00214286	0.00318306	7.14286	1	0.0012	0.000523148	0	0	0.00986207	0.0102773	34.4828	10	0.110667	0.0616203	100	6	0	0	0	0	0.00744444	0.0151217	16.6667	9	0.00233333	0.00321455	0	0
Bifidobacterium animalis	Bifidobacterium	Bifidobacteriaceae	Actinomycetales	Actinomycetia	Actinobacteriota		0.030032	5.88716	144	8.87		Bifidobacterium animalis		0	0	0	0	0	0	0	0	0	0	0	0	0	0	0	0	0.623897	1.00804	68.9655	20	0.00283333	0.00430891	16.6667	1	0.000214286	0.000425815	0	0	0	0	0	0	0	0	0	0
Bifidobacterium globosum	Bifidobacterium	Bifidobacteriaceae	Actinomycetales	Actinomycetia	Actinobacteriota		0.339843	39.7383	972	29.485		Bifidobacterium globosum		0.318833	0.399843	50	3	0.00104762	0.000379498	0	0	0.0629333	0.0579759	86.6667	13	0.3108	0.514419	45	9	0.0263103	0.0364163	51.7241	15	0.031	0.0103344	100	6	0.791867	0.661356	100	15	0.0413704	0.0853588	31.4815	17	0.115667	0.189948	33.3333	1
Bilophila MGBC136875	Bilophila	Desulfovibrionaceae	Desulfovibrionales	Desulfovibrionia	Desulfobacterota		0.0611824	28.2093	690	4.996		Bilophila MGBC136875		0.218333	0.143345	100	6	0.0595476	0.0527822	92.8571	39	0.000466667	0.000516398	0	0	0	0	0	0	0.880241	0.929729	100	29	0.000166667	0.000408248	0	0	0.00106667	0.00116292	0	0	0.00211111	0.00123879	0	0	0.0253333	0.0248462	100	3
Bilophila MGBC136929	Bilophila	Desulfovibrionaceae	Desulfovibrionales	Desulfovibrionia	Desulfobacterota		0.0264068	16.1079	394	2.28		Bilophila MGBC136929		0	0	0	0	0	0	0	0	6.66667e-05	0.000258199	0	0	5e-05	0.000223607	0	0	0.0150345	0.0357486	20.6897	6	0	0	0	0	0	0	0	0	0.277352	0.465698	61.1111	33	0.00533333	0.0092376	33.3333	1
Blautia coccoides_A	Blautia	Lachnospiraceae	Lachnospirales	Clostridia	Firmicutes_A		0.0713585	18.3565	449	44.855		Blautia coccoides_A		0.00816667	0.00495648	33.3333	2	0.00502381	0.00315833	7.14286	3	0.00346667	0.00172654	0	0	0.0068	0.00988673	15	3	0.00975862	0.00619709	44.8276	13	0.00366667	0.000816497	0	0	0.0016	0.000632456	0	0	0.00364815	0.00165013	0	0	0.103333	0.172917	33.3333	1
Blautia_A sp000433815	Blautia_A	Lachnospiraceae	Lachnospirales	Clostridia	Firmicutes_A		0.00242663	1.18561	29	0.132		Blautia_A sp000433815		0.00383333	0.000752773	0	0	0.0022381	0.00120587	0	0	0.00166667	0.0009759	0	0	0.00115	0.00108942	0	0	0.00155172	0.000685889	0	0	0.0015	0.00083666	0	0	0.00293333	0.00133452	0	0	0.00242593	0.0012378	0	0	0.001	0	0	0
Blautia_A sp900551075	Blautia_A	Lachnospiraceae	Lachnospirales	Clostridia	Firmicutes_A		0.0059375	2.73917	67	3.069		Blautia_A sp900551075		0.0035	0.0013784	0	0	0.00185714	0.00084309	0	0	0.000933333	0.000457738	0	0	0.0011	0.00102084	0	0	0.00127586	0.000751026	0	0	0.00116667	0.000408248	0	0	0.000866667	0.00063994	0	0	0.00144444	0.000634441	0	0	0.01	0.0155885	33.3333	1
Borkfalkiaceae_NOV MGBC107413	Borkfalkiaceae_NOV	Borkfalkiaceae	Christensenellales	Clostridia_A	Firmicutes_A		0.0237723	14.0229	343	4.341		Borkfalkiaceae_NOV MGBC107413		0.169833	0.158923	66.6667	4	0.0177143	0.0332025	33.3333	14	0.00133333	0.00222539	0	0	0.000210526	0.000418854	0	0	0.227793	0.539249	44.8276	13	0.00133333	0.000816497	0	0	0.000357143	0.000497245	0	0	0.000148148	0.000358583	0	0	2.257	2.14977	100	3
Borkfalkiaceae_NOV MGBC129052	Borkfalkiaceae_NOV	Borkfalkiaceae	Christensenellales	Clostridia_A	Firmicutes_A		0.00396161	5.92805	145	0.307		Borkfalkiaceae_NOV MGBC129052		0	0	0	0	0.00447619	0.00690082	16.6667	7	0	0	0	0	0	0	0	0	0.0418276	0.0837219	31.0345	9	0.011	0.00848528	66.6667	4	0	0	0	0	0	0	0	0	0	0	0	0
Borkfalkiaceae_NOV MGBC135946	Borkfalkiaceae_NOV	Borkfalkiaceae	Christensenellales	Clostridia_A	Firmicutes_A		0.0324206	25.7972	631	2.388		Borkfalkiaceae_NOV MGBC135946		0.0401667	0.0833149	33.3333	2	0.00183333	0.0010573	0	0	0.0962667	0.241997	33.3333	5	0.0001	0.000307794	0	0	0.182241	0.470696	48.2759	14	0.0075	0.00413521	33.3333	2	0	0	0	0	0.00837037	0.0260213	12.963	7	0.0163333	0.0170978	33.3333	1
Borkfalkiaceae_NOV MGBC143601	Borkfalkiaceae_NOV	Borkfalkiaceae	Christensenellales	Clostridia_A	Firmicutes_A		0.00145198	1.18561	29	0.36		Borkfalkiaceae_NOV MGBC143601		0.000333333	0.000516398	0	0	0.000190476	0.000397437	0	0	0	0	0	0	0	0	0	0	0.000137931	0.000350931	0	0	0.000833333	0.000408248	0	0	0	0	0	0	3.7037e-05	0.000190626	0	0	0	0	0	0
Borkfalkiaceae_NOV MGBC146938	Borkfalkiaceae_NOV	Borkfalkiaceae	Christensenellales	Clostridia_A	Firmicutes_A		0.0314572	31.2756	765	1.039		Borkfalkiaceae_NOV MGBC146938		0.00316667	0.00435507	16.6667	1	0.0032381	0.00690284	11.9048	5	0.000933333	0.00138701	0	0	0	0	0	0	0.00513793	0.00775852	20.6897	6	0.0045	0.00301662	16.6667	1	0	0	0	0	0.00144444	0.0033907	3.7037	2	0.0166667	0.0168622	33.3333	1
Borkfalkiaceae_NOV MGBC157066	Borkfalkiaceae_NOV	Borkfalkiaceae	Christensenellales	Clostridia_A	Firmicutes_A		0.145088	42.7637	1046	4.832		Borkfalkiaceae_NOV MGBC157066		0.0228333	0.0292808	66.6667	4	0.0207381	0.0359404	45.2381	19	0.00226667	0.00162422	0	0	0.0015	0.00203909	0	0	0.103931	0.284675	48.2759	14	0.0185	0.0154758	66.6667	4	7.14286e-05	0.000267261	0	0	0.00492593	0.00438631	14.8148	8	0.178	0.286658	100	3
Borkfalkiaceae_NOV MGBC162829	Borkfalkiaceae_NOV	Borkfalkiaceae	Christensenellales	Clostridia_A	Firmicutes_A		0.00168981	2.86182	70	0.585		Borkfalkiaceae_NOV MGBC162829		0	0	0	0	5e-05	0.000220721	0	0	0	0	0	0	0	0	0	0	0.000482759	0.000574499	0	0	0	0	0	0	0	0	0	0	0	0	0	0	0	0	0	0
Brachyspira MGBC110401	Brachyspira	Brachyspiraceae	Brachyspirales	Brachyspirae	Spirochaetota		0.00522968	1.63532	40	1.86		Brachyspira MGBC110401		0.000166667	0.000408248	0	0	0.000390244	0.000627616	0	0	0	0	0	0	0.0005	0.000945905	0	0	0.000551724	0.00050612	0	0	0.000666667	0.000516398	0	0	0	0	0	0	0.0005	0.000504695	0	0	0	0	0	0
Brachyspira MGBC162742	Brachyspira	Brachyspiraceae	Brachyspirales	Brachyspirae	Spirochaetota		0.00864718	4.66067	114	1.542		Brachyspira MGBC162742		0	0	0	0	0.000190476	0.000397437	0	0	6.66667e-05	0.000258199	0	0	0.0001	0.000307794	0	0	0.000551724	0.00050612	0	0	0.000666667	0.000516398	0	0	0	0	0	0	5.55556e-05	0.000231212	0	0	0.00233333	0.00404145	0	0
Butyricicoccaceae_NOV MGBC000503	Butyricicoccaceae_NOV	Butyricicoccaceae	Oscillospirales	Clostridia	Firmicutes_A		0.0532506	78.9452	1931	1.923		Butyricicoccaceae_NOV MGBC000503		0.0678333	0.0247016	100	6	0.0223571	0.0178569	83.3333	35	0.0837333	0.075316	86.6667	13	0.00925	0.00841599	40	8	0.0561379	0.03168	100	29	0.0298333	0.0241695	100	6	0.0006	0.000507093	0	0	0.0322222	0.0182567	87.037	47	0.03	0.0248797	66.6667	2
Butyricicoccaceae_NOV MGBC135451	Butyricicoccaceae_NOV	Butyricicoccaceae	Oscillospirales	Clostridia	Firmicutes_A		0.00368594	2.00327	49	1.118		Butyricicoccaceae_NOV MGBC135451		0.0035	0.0013784	0	0	0.00178571	0.000976198	0	0	0.0016	0.000985611	0	0	0.00115	0.000812728	0	0	0.00248276	0.00145457	0	0	0.00183333	0.000983192	0	0	0	0	0	0	0.00224074	0.00134494	0	0	0.00233333	0.0011547	0	0
Butyricicoccaceae_NOV MGBC151848	Butyricicoccaceae_NOV	Butyricicoccaceae	Oscillospirales	Clostridia	Firmicutes_A		0.0280054	34.8733	853	1.443		Butyricicoccaceae_NOV MGBC151848		0.0085	0.00383406	50	3	0.00521429	0.00477052	11.9048	5	0.00293333	0.00284019	6.66667	1	0.0285	0.0623323	30	6	0.0278966	0.0326446	55.1724	16	0.0561667	0.0992158	83.3333	5	0.0006	0.000507093	0	0	0.00309259	0.00149551	1.85185	1	0.110667	0.0369098	100	3
Butyricicoccaceae_NOV MGBC165025	Butyricicoccaceae_NOV	Butyricicoccaceae	Oscillospirales	Clostridia	Firmicutes_A		0.0337257	48.1603	1178	0.979		Butyricicoccaceae_NOV MGBC165025		0.117	0.111726	100	6	0.1085	0.134464	92.8571	39	0.0386	0.0686542	40	6	0.03735	0.0541375	60	12	0.0188621	0.0261612	48.2759	14	0.0226667	0.0131555	66.6667	4	6.66667e-05	0.000258199	0	0	0.0207593	0.0256419	74.0741	40	0.026	0.0155242	100	3
Butyricicoccus MGBC131967	Butyricicoccus	Butyricicoccaceae	Oscillospirales	Clostridia	Firmicutes_A		0.0109929	10.9975	269	0.634		Butyricicoccus MGBC131967		0.00166667	0.000516398	0	0	0.00107143	0.0005129	0	0	0.000733333	0.000457738	0	0	0.00045	0.000604805	0	0	0.00431034	0.00552981	10.3448	3	0.0045	0.00531977	16.6667	1	0.00106667	0.000798809	0	0	0.00183333	0.000884884	0	0	0.001	0.001	0	0
Butyricimonas virosa	Butyricimonas	Marinifilaceae	Bacteroidales	Bacteroidia	Bacteroidota		0.0255335	11.8561	290	1.735		Butyricimonas virosa		0	0	0	0	7.14286e-05	0.000260661	0	0	0.0002	0.000774597	0	0	0.0005	0.000512989	0	0	0.379552	0.417647	100	29	0	0	0	0	0	0	0	0	1.85185e-05	0.000136083	0	0	0	0	0	0
Butyrivibrio_A MGBC100164	Butyrivibrio_A	Lachnospiraceae	Lachnospirales	Clostridia	Firmicutes_A		0.00487046	1.26738	31	1.588		Butyrivibrio_A MGBC100164		0.000833333	0.000408248	0	0	0.000428571	0.000590281	0	0	0.000266667	0.000457738	0	0	0.0003	0.000571241	0	0	0.000482759	0.000508548	0	0	0.0945	0.122518	50	3	7.14286e-05	0.000267261	0	0	0.000574074	0.000499126	0	0	0	0	0	0
C-53 sp003612525	C-53	Lachnospiraceae	Lachnospirales	Clostridia	Firmicutes_A		0.00784023	8.42191	206	0.819		C-53 sp003612525		0.00633333	0.00294392	16.6667	1	0.00445238	0.00282154	7.14286	3	0.0014	0.000736788	0	0	0.0019	0.00171372	0	0	0.00237931	0.00134732	0	0	0.0435	0.0691686	66.6667	4	0.0012	0.000676123	0	0	0.00557407	0.0033624	12.963	7	0.001	0.001	0	0
CAG-1000_NOV MGBC119269	CAG-1000_NOV	CAG-1000	RF39	Bacilli	Firmicutes		0.0024397	3.59771	88	0.817		CAG-1000_NOV MGBC119269		0.000666667	0.00121106	0	0	0.000625	0.000774183	0	0	0	0	0	0	0	0	0	0	0.000518519	0.000509175	0	0	0.0196667	0.0237964	33.3333	2	0	0	0	0	0.000203704	0.000490653	0	0	0	0	0	0
CAG-1000_NOV MGBC139354	CAG-1000_NOV	CAG-1000	RF39	Bacilli	Firmicutes		0.00850778	18.3565	449	0.878		CAG-1000_NOV MGBC139354		0.0131667	0.00773089	50	3	0.00794872	0.0117584	33.3333	13	0.00146667	0.00099043	0	0	0.0054	0.00523551	25	5	0.0335862	0.0836906	37.931	11	0.034	0.0186976	83.3333	5	0.00113333	0.000516398	0	0	0.00298148	0.00971575	3.7037	2	0.002	0.00264575	0	0
CAG-1000_NOV MGBC155283	CAG-1000_NOV	CAG-1000	RF39	Bacilli	Firmicutes		0.00570832	11.1202	272	0.528		CAG-1000_NOV MGBC155283		0.000833333	0.000752773	0	0	0.000829268	0.00389167	2.43902	1	0.0102667	0.0168543	33.3333	5	0	0	0	0	0.00558621	0.00962332	24.1379	7	0.00633333	0.00531664	16.6667	1	0.000153846	0.000375534	0	0	0.000166667	0.000423374	0	0	0.001	0.00173205	0	0
CAG-110 MGBC164609	CAG-110	Oscillospiraceae	Oscillospirales	Clostridia	Firmicutes_A		0.0361643	71.7498	1755	1.113		CAG-110 MGBC164609		0.0095	0.00388587	16.6667	1	0.00814286	0.00605894	33.3333	14	0.0102667	0.00688131	46.6667	7	0.01665	0.0148617	55	11	0.0187931	0.00849108	93.1034	27	0.0085	0.00589067	16.6667	1	0	0	0	0	0.034463	0.0599392	90.7407	49	0.0806667	0.120703	66.6667	2
CAG-115 MGBC102041	CAG-115	Ruminococcaceae	Oscillospirales	Clostridia	Firmicutes_A		0.00701235	2.53475	62	1.829		CAG-115 MGBC102041		0.000166667	0.000408248	0	0	0.000285714	0.00045723	0	0	0.00193333	0.00157963	0	0	0.00065	0.00163111	0	0	0.00206897	0.00425886	6.89655	2	0.0188333	0.0341433	50	3	0	0	0	0	0.000407407	0.000495966	0	0	0.0176667	0.0160728	66.6667	2
CAG-115 MGBC113373	CAG-115	Ruminococcaceae	Oscillospirales	Clostridia	Firmicutes_A		0.00181076	0.654129	16	1.509		CAG-115 MGBC113373		0	0	0	0	0.000285714	0.00045723	0	0	0.0004	0.000632456	0	0	0.0009	0.000718185	0	0	0.000137931	0.000350931	0	0	0.000333333	0.000516398	0	0	0	0	0	0	1.85185e-05	0.000136083	0	0	0.00366667	0.00351188	0	0
CAG-115 MGBC143865	CAG-115	Ruminococcaceae	Oscillospirales	Clostridia	Firmicutes_A		0.0291684	20.9321	512	1.864		CAG-115 MGBC143865		0.002	0.000632456	0	0	0.0035	0.00361062	4.7619	2	0.00946667	0.0097238	33.3333	5	0.0013	0.00138031	0	0	0.0552414	0.164004	13.7931	4	0.0035	0.00372827	16.6667	1	0.000133333	0.000351866	0	0	0.000907407	0.000622488	0	0	0.560667	0.53509	100	3
CAG-115 MGBC157433	CAG-115	Ruminococcaceae	Oscillospirales	Clostridia	Firmicutes_A		0.158548	48.1603	1178	7.966		CAG-115 MGBC157433		0.00216667	0.000752773	0	0	0.128214	0.473294	11.9048	5	0.450867	0.609072	66.6667	10	0.93335	0.729303	100	20	0.00303448	0.0027449	6.89655	2	0.1175	0.175963	83.3333	5	0.00166667	0.00048795	0	0	0.00527778	0.00271555	12.963	7	0.128	0.197477	100	3
CAG-127 sp002493625	CAG-127	Lachnospiraceae	Lachnospirales	Clostridia	Firmicutes_A		0.018283	4.25184	104	2.946		CAG-127 sp002493625		0.00283333	0.000752773	0	0	0.00188095	0.000967833	0	0	0.000666667	0.00048795	0	0	0.0022	0.00230788	0	0	0.00117241	0.00100246	0	0	0.00166667	0.000816497	0	0	0.000333333	0.00048795	0	0	0.00118519	0.00075421	0	0	0.00266667	0.00288675	0	0
CAG-1427 sp000435675	CAG-1427	Eggerthellaceae	Coriobacteriales	Coriobacteriia	Actinobacteriota		0.00428746	2.49387	61	1.077		CAG-1427 sp000435675		0	0	0	0	0	0	0	0	0.000142857	0.000363137	0	0	0	0	0	0	3.84615e-05	0.000196116	0	0	0	0	0	0	0.0016	0.000632456	0	0	0	0	0	0	0.000333333	0.00057735	0	0
CAG-1435 MGBC143961	CAG-1435	CAG-314	Christensenellales	Clostridia_A	Firmicutes_A		0.00840898	11.6517	285	1.144		CAG-1435 MGBC143961		0.00583333	0.0123356	16.6667	1	0.0172857	0.0351854	35.7143	15	0.000333333	0.00048795	0	0	0.0234	0.0264563	50	10	0.168448	0.26161	48.2759	14	0.000166667	0.000408248	0	0	0	0	0	0	0	0	0	0	0.173333	0.129867	100	3
CAG-1435 MGBC153675	CAG-1435	CAG-314	Christensenellales	Clostridia_A	Firmicutes_A		0.0471621	33.3606	816	2.456		CAG-1435 MGBC153675		0.001	0	0	0	0.00119048	0.000505487	0	0	0.000666667	0.000617213	0	0	0.0007	0.000470162	0	0	0.00313793	0.00269555	3.44828	1	0.0015	0.00083666	0	0	0.0002	0.000414039	0	0	0.0012963	0.00079217	0	0	0.0203333	0.0308923	33.3333	1
CAG-1435 MGBC160019	CAG-1435	CAG-314	Christensenellales	Clostridia_A	Firmicutes_A		0.0184589	17.2118	421	1.876		CAG-1435 MGBC160019		0	0	0	0	0.00564286	0.0178665	11.9048	5	0.000153846	0.000375534	0	0	0.0022	0.00608363	5	1	0.00110345	0.000976321	0	0	0.0276667	0.0265982	66.6667	4	0	0	0	0	0	0	0	0	0.004	0.00608276	33.3333	1
CAG-145 MGBC162508	CAG-145	Anaerovoracaceae	Peptostreptococcales	Clostridia	Firmicutes_A		0.00777048	20.0736	491	0.763		CAG-145 MGBC162508		0.00233333	0.00163299	0	0	0.00452381	0.00728593	23.8095	10	0.0036	0.00269391	6.66667	1	0	0	0	0	0.00117241	0.00151349	0	0	0.00666667	0.00287518	16.6667	1	0.000571429	0.000513553	0	0	0.00409259	0.00358334	11.1111	6	0.005	0.00264575	0	0
CAG-180 sp900540295	CAG-180	Acutalibacteraceae	Oscillospirales	Clostridia	Firmicutes_A		0.062331	16.6803	408	8.717		CAG-180 sp900540295		0.00333333	0.00233809	0	0	0.00280952	0.00174241	0	0	0.570733	0.648833	53.3333	8	0.00305	0.00182021	0	0	0.00441379	0.00359083	6.89655	2	0.005	0.00689928	16.6667	1	0.0004	0.000507093	0	0	0.0027037	0.00140926	0	0	0.022	0.034641	33.3333	1
CAG-196 MGBC118087	CAG-196	Gastranaerophilaceae	Gastranaerophilales	Vampirovibrionia	Cyanobacteria		0.0216228	12.0196	294	2.83		CAG-196 MGBC118087		0.000333333	0.000516398	0	0	0.00141463	0.00378137	2.43902	1	0	0	0	0	0	0	0	0	0.002	0.00225462	0	0	0.0005	0.000547723	0	0	0	0	0	0	0.000111111	0.000691366	0	0	0	0	0	0
CAG-267 MGBC103325	CAG-267	CAG-239	RF32	Alphaproteobacteria	Proteobacteria		0.01287	5.8054	142	1.575		CAG-267 MGBC103325		0.0005	0.00122474	0	0	0.00117647	0.00158536	0	0	0	0	0	0	0	0	0	0	0	0	0	0	0.000333333	0.000516398	0	0	0	0	0	0	0	0	0	0	0.000666667	0.0011547	0	0
CAG-267 MGBC117992	CAG-267	CAG-239	RF32	Alphaproteobacteria	Proteobacteria		0.00493988	5.43745	133	1.832		CAG-267 MGBC117992		0.002	0.004	0	0	0.00284375	0.00818775	9.375	3	0	0	0	0	0	0	0	0	0	0	0	0	0	0	0	0	0	0	0	0	0	0	0	0	0	0	0	0
CAG-273 MGBC166183	CAG-273	CAG-508	TANB77	Clostridia	Firmicutes_A		0.0419458	64.7179	1583	1.103		CAG-273 MGBC166183		0.0516667	0.0246793	100	6	0.0623	0.0593547	82.5	33	0.0132	0.0107783	53.3333	8	0.01785	0.0239105	30	6	0.0223448	0.0198553	65.5172	19	0.0418333	0.0103811	100	6	0.00993333	0.0044955	40	6	0.00796296	0.0092164	25.9259	14	0.019	0.0230651	66.6667	2
CAG-274_NOV MGBC114079	CAG-274_NOV	CAG-274	Lachnospirales	Clostridia	Firmicutes_A		0.0133853	14.677	359	1.151		CAG-274_NOV MGBC114079		0.035	0.0161245	100	6	0.0242857	0.0365195	42.8571	18	0.005	0.00944155	6.66667	1	0.0559	0.0985905	45	9	0.00724138	0.0159679	13.7931	4	0.00466667	0.0044572	16.6667	1	0	0	0	0	0.000962963	0.000548169	0	0	0.0666667	0.0907542	66.6667	2
CAG-303 MGBC104195	CAG-303	Lachnospiraceae	Lachnospirales	Clostridia	Firmicutes_A		0.100616	54.1292	1324	5.666		CAG-303 MGBC104195		0.32	0.555348	100	6	0.384857	0.462173	80.9524	34	0.00813333	0.00499809	40	6	0.00435	0.00301357	5	1	0.014	0.0156159	51.7241	15	0.0113333	0.0104051	50	3	0.0026	0.00154919	0	0	0.00711111	0.00440269	31.4815	17	0.053	0.0502394	100	3
CAG-303 MGBC119292	CAG-303	Lachnospiraceae	Lachnospirales	Clostridia	Firmicutes_A		0.0285143	8.95339	219	4.417		CAG-303 MGBC119292		0.00333333	0.000816497	0	0	0.00238095	0.00110326	0	0	0.00133333	0.00048795	0	0	0.0013	0.000732695	0	0	0.0146552	0.0627861	3.44828	1	0.344167	0.180669	100	6	0.001	0.000845154	0	0	0.00114815	0.00107119	0	0	0.00166667	0.00208167	0	0
CAG-303 MGBC130214	CAG-303	Lachnospiraceae	Lachnospirales	Clostridia	Firmicutes_A		0.0353485	19.9509	488	3.682		CAG-303 MGBC130214		0.00483333	0.00365605	16.6667	1	0.00488095	0.00302189	9.52381	4	0.129933	0.128064	86.6667	13	0.002	0.00121395	0	0	0.00172414	0.00116179	0	0	0.00283333	0.00147196	0	0	0.00126667	0.000593617	0	0	0.00157407	0.000716434	0	0	0.105	0.168012	33.3333	1
CAG-41 MGBC107251	CAG-41	UBA1381	Monoglobales_A	Clostridia	Firmicutes_A		0.0049306	8.4628	207	0.708		CAG-41 MGBC107251		0.00116667	0.00285774	0	0	0.0097619	0.0170692	30.9524	13	0.00293333	0.00460538	13.3333	2	0.04185	0.046909	65	13	0.000206897	0.000773642	0	0	0.00116667	0.000983192	0	0	0.00213333	0.00124595	0	0	0	0	0	0	0	0	0	0
CAG-41 MGBC128762	CAG-41	UBA1381	Monoglobales_A	Clostridia	Firmicutes_A		0.00212858	4.25184	104	0.267		CAG-41 MGBC128762		0	0	0	0	0.00015	0.00036162	0	0	0	0	0	0	0.00025	0.000444262	0	0	0	0	0	0	0.00916667	0.0116519	16.6667	1	0.00246667	0.00159762	0	0	0	0	0	0	0	0	0	0
CAG-41 MGBC132292	CAG-41	UBA1381	Monoglobales_A	Clostridia	Firmicutes_A		0.00132221	1.55356	38	0.407		CAG-41 MGBC132292		0.000166667	0.000408248	0	0	0.00682051	0.0166447	12.8205	5	0.000133333	0.000351866	0	0	0.00085	0.00103999	0	0	0.000137931	0.000350931	0	0	0.003	0.00141421	0	0	0.00233333	0.00144749	0	0	7.40741e-05	0.00032805	0	0	0	0	0	0
CAG-45 MGBC110001	CAG-45	Lachnospiraceae	Lachnospirales	Clostridia	Firmicutes_A		0.0205505	16.3532	400	2.293		CAG-45 MGBC110001		0.00833333	0.00225093	33.3333	2	0.287738	0.592921	61.9048	26	0.0219333	0.0332038	46.6667	7	0.0021	0.00183246	0	0	0.00731034	0.0106473	13.7931	4	0.0735	0.13106	66.6667	4	0.00353333	0.00140746	0	0	0.004	0.00237915	1.85185	1	0.00166667	0.00057735	0	0
CAG-475 MGBC105042	CAG-475	CAG-917	Christensenellales	Clostridia_A	Firmicutes_A		0.0403563	33.8512	828	1.57		CAG-475 MGBC105042		0	0	0	0	0.0047619	0.00975507	19.0476	8	0.0123333	0.0273069	20	3	0.0241	0.033296	50	10	0.116172	0.172646	62.069	18	0.0141667	0.0100681	50	3	0	0	0	0	0	0	0	0	0.0806667	0.0771643	100	3
CAG-475 MGBC105284	CAG-475	CAG-917	Christensenellales	Clostridia_A	Firmicutes_A		0.000896992	1.34914	33	0.419		CAG-475 MGBC105284		0	0	0	0	0	0	0	0	0	0	0	0	0	0	0	0	0	0	0	0	0	0	0	0	0	0	0	0	0	0	0	0	0.000666667	0.00057735	0	0
CAG-475 MGBC124771	CAG-475	CAG-917	Christensenellales	Clostridia_A	Firmicutes_A		0.00161714	1.9215	47	0.82		CAG-475 MGBC124771		0	0	0	0	0	0	0	0	0	0	0	0	0	0	0	0	0	0	0	0	0	0	0	0	0	0	0	0	0	0	0	0	0.000666667	0.00057735	0	0
CAG-485 MGBC101100	CAG-485	Muribaculaceae	Bacteroidales	Bacteroidia	Bacteroidota		0.0643542	18.4791	452	7.876		CAG-485 MGBC101100		0	0	0	0	0.000547619	0.000503761	0	0	0.00213333	0.00118723	0	0	0.0095	0.00452479	45	9	0.000413793	0.00050123	0	0	0	0	0	0	0	0	0	0	0.321778	0.9183	12.963	7	0.0116667	0.0184752	33.3333	1
CAG-485 MGBC105045	CAG-485	Muribaculaceae	Bacteroidales	Bacteroidia	Bacteroidota		0.176971	35.5274	869	4.621		CAG-485 MGBC105045		0.022	0.0460782	16.6667	1	0.544357	0.422472	100	42	0.812	0.823571	100	15	0.02305	0.010344	95	19	0.00444828	0.00242879	3.44828	1	0.0135	0.00398748	83.3333	5	0.00106667	0.000703732	0	0	0.000462963	0.000539495	0	0	0.241333	0.201585	100	3
CAG-485 MGBC108044	CAG-485	Muribaculaceae	Bacteroidales	Bacteroidia	Bacteroidota		0.0511434	25.2249	617	2.081		CAG-485 MGBC108044		0.000166667	0.000408248	0	0	0.000857143	0.000646621	0	0	0.00566667	0.00598411	20	3	0.0083	0.00359971	45	9	0.000655172	0.000483725	0	0	0.0015	0.000547723	0	0	0	0	0	0	0.0735556	0.165368	42.5926	23	0.005	0.00781025	33.3333	1
CAG-485 MGBC108169	CAG-485	Muribaculaceae	Bacteroidales	Bacteroidia	Bacteroidota		0.261645	32.8291	803	23.989		CAG-485 MGBC108169		0.002	0.00126491	0	0	0.00235714	0.00141113	0	0	0.00533333	0.00260951	6.66667	1	0.01605	0.00732318	70	14	0.00186207	0.000639427	0	0	0.00366667	0.000816497	0	0	0.000733333	0.000593617	0	0	2.58946	4.61575	92.5926	50	0.024	0.0346554	33.3333	1
CAG-485 MGBC113609	CAG-485	Muribaculaceae	Bacteroidales	Bacteroidia	Bacteroidota		0.00603466	7.31807	179	0.786		CAG-485 MGBC113609		0	0	0	0	5e-05	0.000220721	0	0	0.0128667	0.0186274	33.3333	5	0.0053	0.00253606	5	1	0	0	0	0	0.001	0.000894427	0	0	7.69231e-05	0.00027735	0	0	0	0	0	0	0	0	0	0
CAG-485 MGBC118072	CAG-485	Muribaculaceae	Bacteroidales	Bacteroidia	Bacteroidota		0.202973	22.0769	540	18.409		CAG-485 MGBC118072		0.00266667	0.00150555	0	0	0.00478571	0.00244486	4.7619	2	0.0210667	0.0153365	80	12	6.81145	5.30404	100	20	0.00351724	0.00145457	0	0	0.00466667	0.0010328	0	0	0.0008	0.000560612	0	0	0.0005	0.000636915	0	0	0.03	0.0450777	33.3333	1
CAG-485 MGBC119608	CAG-485	Muribaculaceae	Bacteroidales	Bacteroidia	Bacteroidota		0.00302351	2.1668	53	1.659		CAG-485 MGBC119608		0	0	0	0	0.000243902	0.000434769	0	0	0.00933333	0.0133506	33.3333	5	0.005	0.00233959	0	0	0	0	0	0	0.000833333	0.000752773	0	0	0	0	0	0	0	0	0	0	0.000333333	0.00057735	0	0
CAG-485 MGBC120236	CAG-485	Muribaculaceae	Bacteroidales	Bacteroidia	Bacteroidota		0.0139359	11.8561	290	3.141		CAG-485 MGBC120236		0.000833333	0.000752773	0	0	0.00171429	0.00094445	0	0	0.0024	0.000828079	0	0	0.0101	0.00592852	45	9	0.00231034	0.00255096	0	0	0.016	0.0269741	16.6667	1	0.000666667	0.00048795	0	0	0	0	0	0	0.000333333	0.00057735	0	0
CAG-485 MGBC120460	CAG-485	Muribaculaceae	Bacteroidales	Bacteroidia	Bacteroidota		0.135237	8.74898	214	9.112		CAG-485 MGBC120460		0.000166667	0.000408248	0	0	0.000619048	0.000491507	0	0	0.00153333	0.00063994	0	0	0.0121	0.00563728	60	12	0.001	0.000267261	0	0	0.00283333	0.000752773	0	0	0.000133333	0.000351866	0	0	0.000333333	0.000549442	0	0	0.001	0.001	0	0
CAG-485 MGBC120897	CAG-485	Muribaculaceae	Bacteroidales	Bacteroidia	Bacteroidota		0.00716822	8.09485	198	0.49		CAG-485 MGBC120897		0.000333333	0.000516398	0	0	0.000904762	0.00072615	0	0	0.00293333	0.00268506	6.66667	1	0.00365	0.00149649	0	0	0.000655172	0.000483725	0	0	0.00866667	0.00233809	33.3333	2	0	0	0	0	3.7037e-05	0.000190626	0	0	0	0	0	0
CAG-485 MGBC123285	CAG-485	Muribaculaceae	Bacteroidales	Bacteroidia	Bacteroidota		0.0104061	8.01308	196	0.771		CAG-485 MGBC123285		0.000166667	0.000408248	0	0	0.000642857	0.000484966	0	0	0.0006	0.000507093	0	0	0.0069	0.00307622	25	5	0.000285714	0.000460044	0	0	0.000333333	0.000516398	0	0	0	0	0	0	7.40741e-05	0.000264351	0	0	0	0	0	0
CAG-485 MGBC123372	CAG-485	Muribaculaceae	Bacteroidales	Bacteroidia	Bacteroidota		0.0102681	7.35895	180	0.964		CAG-485 MGBC123372		0.000333333	0.000516398	0	0	0.000404762	0.000496796	0	0	0.0004	0.000507093	0	0	0.0078	0.00369352	40	8	0.000172414	0.000384426	0	0	0.002	0.000632456	0	0	0	0	0	0	0	0	0	0	0	0	0	0
CAG-485 MGBC125215	CAG-485	Muribaculaceae	Bacteroidales	Bacteroidia	Bacteroidota		0.0986469	8.50368	208	9.404		CAG-485 MGBC125215		0.0005	0.000547723	0	0	0.00109524	0.000617213	0	0	0.00386667	0.00168466	0	0	0.01105	0.00475145	55	11	0.000896552	0.000557086	0	0	0.00666667	0.0018619	0	0	0.000866667	0.00063994	0	0	0.000314815	0.000468803	0	0	0.00133333	0.00057735	0	0
CAG-485 MGBC125399	CAG-485	Muribaculaceae	Bacteroidales	Bacteroidia	Bacteroidota		0.0120981	7.11365	174	0.945		CAG-485 MGBC125399		0	0	0	0	0.000547619	0.00055005	0	0	0.000933333	0.000258199	0	0	0.0042	0.00204167	0	0	0	0	0	0	0.00116667	0.000408248	0	0	0	0	0	0	0.000166667	0.000376177	0	0	0	0	0	0
CAG-485 MGBC127367	CAG-485	Muribaculaceae	Bacteroidales	Bacteroidia	Bacteroidota		0.0102137	7.11365	174	0.649		CAG-485 MGBC127367		0.0006	0.000894427	0	0	0.000452381	0.000503761	0	0	6.66667e-05	0.000258199	0	0	0.0035	0.0019868	0	0	0.000148148	0.000362014	0	0	0.000833333	0.000408248	0	0	0.000153846	0.000375534	0	0	0.000296296	0.000460911	0	0	0.000333333	0.00057735	0	0
CAG-485 MGBC127629	CAG-485	Muribaculaceae	Bacteroidales	Bacteroidia	Bacteroidota		0.011272	7.03189	172	1.574		CAG-485 MGBC127629		0	0	0	0	0.000571429	0.00050087	0	0	0.000733333	0.000457738	0	0	0.0062	0.00293078	15	3	0.000103448	0.000309934	0	0	0.000833333	0.000408248	0	0	0	0	0	0	0	0	0	0	0.00133333	0.0023094	0	0
CAG-485 MGBC129154	CAG-485	Muribaculaceae	Bacteroidales	Bacteroidia	Bacteroidota		0.0175664	1.63532	40	11.753		CAG-485 MGBC129154		0.000333333	0.000516398	0	0	0.000952381	0.000582358	0	0	0.00313333	0.00164172	0	0	0.012	0.00553458	60	12	0.000206897	0.000412251	0	0	0.002	0.000632456	0	0	0.0008	0.000560612	0	0	7.40741e-05	0.000264351	0	0	0	0	0	0
CAG-485 MGBC139270	CAG-485	Muribaculaceae	Bacteroidales	Bacteroidia	Bacteroidota		0.0222597	2.20769	54	7.315		CAG-485 MGBC139270		0	0	0	0	0	0	0	0	0.8782	1.31436	53.3333	8	0.0121	0.00944736	45	9	0	0	0	0	0	0	0	0	0	0	0	0	0	0	0	0	0	0	0	0
CAG-485 MGBC152290	CAG-485	Muribaculaceae	Bacteroidales	Bacteroidia	Bacteroidota		0.461113	28.8635	706	14.44		CAG-485 MGBC152290		0.001	0.000632456	0	0	0.00552381	0.00283908	7.14286	3	0.00186667	0.00118723	0	0	0.0227	0.00972301	95	19	0.00131034	0.000603765	0	0	0.00166667	0.000516398	0	0	0	0	0	0	0.00190741	0.00108625	0	0	0.0856667	0.139719	33.3333	1
CAG-485 MGBC165708	CAG-485	Muribaculaceae	Bacteroidales	Bacteroidia	Bacteroidota		0.481823	31.807	778	20.519		CAG-485 MGBC165708		0.00266667	0.000816497	0	0	0.0141429	0.00807154	66.6667	28	3.70667	4.01496	100	15	0.0135	0.00540468	75	15	0.012	0.0104335	55.1724	16	0.0125	0.00288097	66.6667	4	0.003	0.00141421	0	0	0.000333333	0.000614295	0	0	0.0203333	0.0166233	66.6667	2
CAG-485 MGBC165885	CAG-485	Muribaculaceae	Bacteroidales	Bacteroidia	Bacteroidota		0.0320858	21.3818	523	5.148		CAG-485 MGBC165885		0	0	0	0	0	0	0	0	0.0052	0.00547983	20	3	0.0039	0.00183246	0	0	0	0	0	0	0	0	0	0	0	0	0	0	0	0	0	0	0	0	0	0
CAG-485 sp001701295	CAG-485	Muribaculaceae	Bacteroidales	Bacteroidia	Bacteroidota		0.016782	8.09485	198	0.998		CAG-485 sp001701295		0.0005	0.000547723	0	0	0.00152381	0.00101784	0	0	0.002	0.000755929	0	0	0.00665	0.00316685	25	5	0.000482759	0.000508548	0	0	0.00433333	0.0010328	0	0	6.66667e-05	0.000258199	0	0	0	0	0	0	0.000666667	0.00057735	0	0
CAG-485 sp002361155	CAG-485	Muribaculaceae	Bacteroidales	Bacteroidia	Bacteroidota		0.187816	64.1047	1568	4.634		CAG-485 sp002361155		0.00733333	0.0125804	16.6667	1	0.180571	0.106135	100	42	0.307667	0.115812	100	15	0.018	0.00822704	75	15	0.00737931	0.00424612	31.0345	9	0.543167	0.145324	100	6	0.00273333	0.000798809	0	0	0.309685	0.230097	98.1481	53	0.166667	0.104333	100	3
CAG-485 sp002361215	CAG-485	Muribaculaceae	Bacteroidales	Bacteroidia	Bacteroidota		0.176568	44.3581	1085	2.914		CAG-485 sp002361215		0.1925	0.138787	100	6	0.303548	0.193562	100	42	0.5284	0.344937	86.6667	13	1.0074	0.571201	100	20	0.404724	0.195483	100	29	1.082	0.34915	100	6	0.0018	0.000414039	0	0	0.00457407	0.00248468	3.7037	2	0.125333	0.136045	100	3
CAG-485 sp002362485	CAG-485	Muribaculaceae	Bacteroidales	Bacteroidia	Bacteroidota		2.49855	98.6509	2413	60.916		CAG-485 sp002362485		2.44033	2.50302	100	6	1.47524	1.09832	100	42	1.28307	0.849385	100	15	1.936	1.20205	100	20	1.71521	2.09977	100	29	2.95083	1.33458	100	6	0.048	0.0260878	100	15	0.0162407	0.0082392	94.4444	51	2.59667	1.5748	100	3
CAG-485 sp002491945	CAG-485	Muribaculaceae	Bacteroidales	Bacteroidia	Bacteroidota		0.250706	33.1562	811	14.945		CAG-485 sp002491945		0.0675	0.136568	66.6667	4	2.08498	1.18751	100	42	2.5844	2.42946	100	15	0.0245	0.0104353	100	20	0.00686207	0.00255963	17.2414	5	0.0168333	0.00426224	83.3333	5	0.00146667	0.000516398	0	0	0.000425926	0.000569735	0	0	0.0106667	0.00602771	66.6667	2
CAG-485 sp002493045	CAG-485	Muribaculaceae	Bacteroidales	Bacteroidia	Bacteroidota		1.8181	73.426	1796	38.884		CAG-485 sp002493045		5.64517	3.53683	100	6	3.37607	3.16513	100	42	3.604	3.11696	100	15	0.04485	0.0233199	100	20	4.34614	6.24772	100	29	0.0393333	0.00524087	100	6	0.00553333	0.00216685	0	0	0.00583333	0.0020627	7.40741	4	0.269333	0.307002	100	3
CAG-485 sp002493515	CAG-485	Muribaculaceae	Bacteroidales	Bacteroidia	Bacteroidota		0.0424958	7.7269	189	7.904		CAG-485 sp002493515		0.000833333	0.000408248	0	0	0.000761905	0.000576344	0	0	0.00306667	0.00175119	0	0	0.00795	0.00373427	35	7	0.000827586	0.000928477	0	0	0.0015	0.000547723	0	0	0.000307692	0.000480384	0	0	0	0	0	0	0.000333333	0.00057735	0	0
CAG-485 sp003979075	CAG-485	Muribaculaceae	Bacteroidales	Bacteroidia	Bacteroidota		0.0844402	33.4424	818	5.897		CAG-485 sp003979075		0.110833	0.100543	100	6	0.157381	0.149648	90.4762	38	0.0245333	0.0518926	33.3333	5	1.0187	0.630195	100	20	0.151828	0.0672836	96.5517	28	0.00333333	0.000516398	0	0	0.0006	0.000507093	0	0	0.000111111	0.000317221	0	0	0.0996667	0.0999617	100	3
CAG-495 MGBC104355	CAG-495	CAG-239	RF32	Alphaproteobacteria	Proteobacteria		0.0467655	21.7498	532	5.432		CAG-495 MGBC104355		0.0143333	0.00781452	66.6667	4	0.0386429	0.124161	47.619	20	0.0269333	0.0420178	66.6667	10	0.00415	0.00823519	10	2	0.560414	1.00408	93.1034	27	0.000833333	0.000408248	0	0	0.0052	0.00362925	20	3	0.00137037	0.000734495	0	0	0.220333	0.120972	100	3
CAG-495 MGBC118957	CAG-495	CAG-239	RF32	Alphaproteobacteria	Proteobacteria		0.018551	5.3148	130	2.566		CAG-495 MGBC118957		0	0	0	0	0	0	0	0	0	0	0	0	0	0	0	0	0	0	0	0	0	0	0	0	0	0	0	0	0	0	0	0	0	0	0	0
CAG-495 MGBC133411	CAG-495	CAG-239	RF32	Alphaproteobacteria	Proteobacteria		0.00463278	1.30826	32	3.095		CAG-495 MGBC133411		0	0	0	0	0	0	0	0	0	0	0	0	0	0	0	0	0	0	0	0	0	0	0	0	0	0	0	0	0	0	0	0	0	0	0	0
CAG-495 sp900538765	CAG-495	CAG-239	RF32	Alphaproteobacteria	Proteobacteria		0.00423126	3.55683	87	1.099		CAG-495 sp900538765		0	0	0	0	0	0	0	0	0	0	0	0	0	0	0	0	0	0	0	0	0	0	0	0	0	0	0	0	0	0	0	0	0	0	0	0
CAG-510 MGBC100069	CAG-510	Lachnospiraceae	Lachnospirales	Clostridia	Firmicutes_A		0.00224139	0.776778	19	1.516		CAG-510 MGBC100069		0.001	0	0	0	0.000666667	0.000477119	0	0	0.0002	0.000414039	0	0	0.00045	0.000510418	0	0	0.00134483	0.00111085	0	0	0.315167	0.603145	50	3	0.000307692	0.000480384	0	0	0.000907407	0.000486362	0	0	0.000333333	0.00057735	0	0
CAG-510 MGBC100230	CAG-510	Lachnospiraceae	Lachnospirales	Clostridia	Firmicutes_A		0.00245633	0.245298	6	1.375		CAG-510 MGBC100230		0.00233333	0.000516398	0	0	0.00130952	0.000949662	0	0	0.000933333	0.000258199	0	0	0.00055	0.000604805	0	0	0.001	0.00046291	0	0	0.474167	0.692138	50	3	0.000533333	0.000516398	0	0	0.00140741	0.000765248	0	0	0	0	0	0
CAG-510 MGBC111722	CAG-510	Lachnospiraceae	Lachnospirales	Clostridia	Firmicutes_A		0.0130787	1.51267	37	4.468		CAG-510 MGBC111722		0.0015	0.00083666	0	0	0.000904762	0.000790478	0	0	0.000933333	0.000593617	0	0	0.00055	0.000604805	0	0	0.00193103	0.00113172	0	0	0.00166667	0.000816497	0	0	0.000266667	0.000457738	0	0	0.00131481	0.00122589	0	0	0.000666667	0.00057735	0	0
CAG-510 sp003979355	CAG-510	Lachnospiraceae	Lachnospirales	Clostridia	Firmicutes_A		0.0474195	27.964	684	3.006		CAG-510 sp003979355		0.0125	0.00582237	50	3	0.18881	0.346659	40.4762	17	0.258133	0.475817	46.6667	7	0.0032	0.00209259	0	0	0.00603448	0.00292138	6.89655	2	0.00766667	0.0036697	33.3333	2	0.0958	0.0262249	100	15	0.00355556	0.00143628	0	0	0.141667	0.0249466	100	3
CAG-552_NOV MGBC100320	CAG-552_NOV	CAG-552	Christensenellales	Clostridia_A	Firmicutes_A		0.000819992	0.408831	10	0.326		CAG-552_NOV MGBC100320		0	0	0	0	0.000121951	0.000331295	0	0	6.66667e-05	0.000258199	0	0	0	0	0	0	0.000482759	0.000574499	0	0	0.0866667	0.125491	66.6667	4	0	0	0	0	1.85185e-05	0.000136083	0	0	0.0005	0.000707107	0	0
CAG-552_NOV MGBC105282	CAG-552_NOV	CAG-552	Christensenellales	Clostridia_A	Firmicutes_A		0.00106432	0.327065	8	0.776		CAG-552_NOV MGBC105282		0.000166667	0.000408248	0	0	0.000261905	0.000445001	0	0	0.000266667	0.000457738	0	0	0	0	0	0	0.00127586	0.000840771	0	0	0.000166667	0.000408248	0	0	0	0	0	0	1.85185e-05	0.000136083	0	0	0.000666667	0.00057735	0	0
CAG-552_NOV MGBC105483	CAG-552_NOV	CAG-552	Christensenellales	Clostridia_A	Firmicutes_A		0.0234749	25.1431	615	1.648		CAG-552_NOV MGBC105483		0.000833333	0.000408248	0	0	0.00180952	0.00585282	7.14286	3	0.004	0.00857738	6.66667	1	0.02785	0.0445814	45	9	0.0396897	0.0967615	31.0345	9	0.0065	0.00703562	16.6667	1	0	0	0	0	0.00116667	0.00362772	3.7037	2	0.0553333	0.0405257	100	3
CAG-552_NOV MGBC107581	CAG-552_NOV	CAG-552	Christensenellales	Clostridia_A	Firmicutes_A		0.0309333	16.8847	413	2.693		CAG-552_NOV MGBC107581		0	0	0	0	0.000928571	0.00393479	2.38095	1	0.0238	0.0844776	6.66667	1	0.00065	0.00134849	0	0	0.00462069	0.015412	6.89655	2	0.0345	0.0506152	66.6667	4	0	0	0	0	0.00533333	0.0286863	5.55556	3	0.00466667	0.00635085	33.3333	1
CAG-552_NOV MGBC108895	CAG-552_NOV	CAG-552	Christensenellales	Clostridia_A	Firmicutes_A		0.00124136	0.490597	12	1.28		CAG-552_NOV MGBC108895		0.000166667	0.000408248	0	0	0.000261905	0.000543679	0	0	0.000285714	0.000468807	0	0	0	0	0	0	0.000758621	0.00118488	0	0	0.000833333	0.000408248	0	0	0	0	0	0	1.85185e-05	0.000136083	0	0	0	0	0	0
CAG-552_NOV MGBC113161	CAG-552_NOV	CAG-552	Christensenellales	Clostridia_A	Firmicutes_A		0.0208759	41.9869	1027	1.344		CAG-552_NOV MGBC113161		0.0231667	0.0111609	100	6	0.00814286	0.00824494	28.5714	12	0.00833333	0.0135787	20	3	0.00735	0.00976177	30	6	0.134931	0.104421	96.5517	28	0.0191667	0.0192397	50	3	0	0	0	0	0.0225926	0.0388162	40.7407	22	0.0473333	0.0563057	66.6667	2
CAG-552_NOV MGBC129342	CAG-552_NOV	CAG-552	Christensenellales	Clostridia_A	Firmicutes_A		0.00185913	3.67948	90	0.282		CAG-552_NOV MGBC129342		0	0	0	0	0	0	0	0	0	0	0	0	0	0	0	0	0.000275862	0.000454859	0	0	0.00283333	0.00147196	0	0	0	0	0	0	1.85185e-05	0.000136083	0	0	0	0	0	0
CAG-552_NOV MGBC137892	CAG-552_NOV	CAG-552	Christensenellales	Clostridia_A	Firmicutes_A		0.00501556	4.37449	107	0.779		CAG-552_NOV MGBC137892		0.0005	0.000547723	0	0	0	0	0	0	0.000428571	0.00108941	0	0	0.0142	0.0393628	20	4	0.000655172	0.00104457	0	0	0.00516667	0.00643169	16.6667	1	0	0	0	0	1.85185e-05	0.000136083	0	0	0.000333333	0.00057735	0	0
CAG-552_NOV MGBC143965	CAG-552_NOV	CAG-552	Christensenellales	Clostridia_A	Firmicutes_A		0.0110755	23.0989	565	1.028		CAG-552_NOV MGBC143965		0.0233333	0.0206656	66.6667	4	0.00319048	0.00561026	16.6667	7	0.00893333	0.0172853	26.6667	4	5e-05	0.000223607	0	0	0.0102759	0.0168796	34.4828	10	0.00633333	0.00361478	16.6667	1	0	0	0	0	0.00355556	0.00909212	9.25926	5	0.0616667	0.0782901	66.6667	2
CAG-552_NOV MGBC157735	CAG-552_NOV	CAG-552	Christensenellales	Clostridia_A	Firmicutes_A		0.0147516	19.3786	474	1.121		CAG-552_NOV MGBC157735		0.0206667	0.021125	66.6667	4	2.43902e-05	0.000156174	0	0	0.0376429	0.0941787	28.5714	4	5.26316e-05	0.000229416	0	0	0.0205172	0.0482276	20.6897	6	0.000833333	0.00132916	0	0	0	0	0	0	9.25926e-05	0.000292582	0	0	0.0196667	0.022745	66.6667	2
CAG-552_NOV MGBC158044	CAG-552_NOV	CAG-552	Christensenellales	Clostridia_A	Firmicutes_A		0.0325592	20.7277	507	3.418		CAG-552_NOV MGBC158044		0.000833333	0.000408248	0	0	0.000333333	0.000477119	0	0	0.0018	0.00204241	0	0	0.006	0.00779338	20	4	0.00227586	0.00106558	0	0	0.00366667	0.00417931	16.6667	1	0	0	0	0	0.000666667	0.000890198	0	0	0.0223333	0.03177	33.3333	1
CAG-552_NOV MGBC158472	CAG-552_NOV	CAG-552	Christensenellales	Clostridia_A	Firmicutes_A		0.0254952	19.5012	477	1.768		CAG-552_NOV MGBC158472		0	0	0	0	2.38095e-05	0.000154303	0	0	0.000357143	0.000633324	0	0	5.26316e-05	0.000229416	0	0	0.000724138	0.000701862	0	0	0.000333333	0.000516398	0	0	0	0	0	0	0.00012963	0.00033905	0	0	0.0103333	0.0161658	33.3333	1
CAG-552_NOV MGBC159740	CAG-552_NOV	CAG-552	Christensenellales	Clostridia_A	Firmicutes_A		0.016654	20.278	496	0.61		CAG-552_NOV MGBC159740		0.0015	0.00367423	0	0	0.00961905	0.014893	30.9524	13	0.0002	0.000414039	0	0	0	0	0	0	0.000724138	0.000751026	0	0	0.00933333	0.0145006	33.3333	2	0	0	0	0	9.25926e-05	0.000292582	0	0	0.005	0.0069282	33.3333	1
CAG-552_NOV MGBC159744	CAG-552_NOV	CAG-552	Christensenellales	Clostridia_A	Firmicutes_A		0.017542	40.556	992	1.713		CAG-552_NOV MGBC159744		0.014	0.00742967	66.6667	4	0.00428571	0.00537966	16.6667	7	0.00326667	0.00691238	6.66667	1	0.0134	0.016816	45	9	0.0366897	0.0293271	93.1034	27	0.00516667	0.0054191	16.6667	1	0	0	0	0	0.00333333	0.0051652	9.25926	5	0.0206667	0.0204287	66.6667	2
CAG-552_NOV MGBC162832	CAG-552_NOV	CAG-552	Christensenellales	Clostridia_A	Firmicutes_A		0.00663014	14.5135	355	0.315		CAG-552_NOV MGBC162832		0	0	0	0	0.000142857	0.000783097	0	0	0	0	0	0	0	0	0	0	0.000259259	0.000446576	0	0	0	0	0	0	NA	NA	NA	NA	0	0	0	0	0	0	0	0
CAG-552_NOV MGBC162876	CAG-552_NOV	CAG-552	Christensenellales	Clostridia_A	Firmicutes_A		0.0446854	27.3508	669	6.776		CAG-552_NOV MGBC162876		0.0313333	0.0703894	16.6667	1	0.0505	0.0599497	78.5714	33	0.074	0.0912735	60	9	0.0009	0.000967906	0	0	0.142897	0.108291	96.5517	28	0.00483333	0.00796032	16.6667	1	0	0	0	0	0.0095	0.0166583	29.6296	16	0.083	0.0685638	100	3
CAG-552_NOV MGBC164958	CAG-552_NOV	CAG-552	Christensenellales	Clostridia_A	Firmicutes_A		0.0149663	20.3189	497	2.886		CAG-552_NOV MGBC164958		0.0118333	0.025561	16.6667	1	0.0599762	0.0615513	78.5714	33	0.00206667	0.00303472	6.66667	1	0.0039	0.0105576	10	2	0.00444828	0.00304239	6.89655	2	0.00983333	0.0103618	50	3	0	0	0	0	0.000351852	0.000554821	0	0	0.00266667	0.00305505	0	0
CAG-56 sp004793585	CAG-56	Lachnospiraceae	Lachnospirales	Clostridia	Firmicutes_A		0.191101	89.7792	2196	3.346		CAG-56 sp004793585		0.26	0.165177	100	6	0.254	0.296524	95.2381	40	0.0588667	0.109834	73.3333	11	0.19225	0.226834	90	18	0.042069	0.0552597	86.2069	25	0.0228333	0.00725029	100	6	0.00646667	0.00299682	20	3	0.0665556	0.142359	79.6296	43	0.373333	0.256188	100	3
CAG-582 MGBC102277	CAG-582	CAG-1000	RF39	Bacilli	Firmicutes		0.0112198	2.69828	66	3.069		CAG-582 MGBC102277		0.00116667	0.000408248	0	0	0.0014878	0.00118579	0	0	0.000733333	0.00096115	0	0	0.0002	0.000410391	0	0	0.0012069	0.00101346	0	0	0.241167	0.251807	83.3333	5	0.000666667	0.00048795	0	0	7.40741e-05	0.000264351	0	0	0.000666667	0.00057735	0	0
CAG-582 MGBC156923	CAG-582	CAG-1000	RF39	Bacilli	Firmicutes		0.0142071	9.36222	229	1.598		CAG-582 MGBC156923		0.0035	0.00308221	0	0	0.000926829	0.00100971	0	0	0.000133333	0.000351866	0	0	0.00115	0.00215883	0	0	0.00221429	0.00177132	0	0	0.322	0.39984	83.3333	5	0.0008	0.000414039	0	0	0.00062963	0.0014314	0	0	0.000333333	0.00057735	0	0
CAG-582 MGBC164624	CAG-582	CAG-1000	RF39	Bacilli	Firmicutes		0.105567	53.5977	1311	6.292		CAG-582 MGBC164624		0.1355	0.161246	100	6	0.0915	0.249448	45.2381	19	0.239	0.365814	86.6667	13	0.1444	0.240093	50	10	0.0203103	0.0161225	62.069	18	0.0338333	0.0171513	100	6	0.00606667	0.00249189	13.3333	2	0.00457407	0.00285896	7.40741	4	0.057	0.0357631	100	3
CAG-590 MGBC127878	CAG-590	Lachnospiraceae	Lachnospirales	Clostridia	Firmicutes_A		0.000727386	0.245298	6	0.284		CAG-590 MGBC127878		0.000833333	0.000408248	0	0	0.0005	0.000594692	0	0	0	0	0	0	0.0003	0.000470162	0	0	0.000344828	0.000483725	0	0	0.001	0.000632456	0	0	0	0	0	0	7.40741e-05	0.000264351	0	0	0	0	0	0
CAG-590 MGBC129221	CAG-590	Lachnospiraceae	Lachnospirales	Clostridia	Firmicutes_A		0.0194624	34.7506	850	3.016		CAG-590 MGBC129221		0.0166667	0.0124847	100	6	0.0284762	0.0372331	54.7619	23	0.011	0.0133577	33.3333	5	0.00865	0.00705822	40	8	0.0127931	0.00940888	55.1724	16	0.2255	0.276114	100	6	0.00326667	0.00198086	0	0	0.00851852	0.00494017	44.4444	24	0.005	0.002	0	0
CAG-594 MGBC118889	CAG-594	CAG-433	RF39	Bacilli	Firmicutes		0.00453159	7.19542	176	0.344		CAG-594 MGBC118889		0.000666667	0.000816497	0	0	0.00121053	0.00184769	0	0	0.000785714	0.00162569	0	0	0.00015	0.000366348	0	0	0.0121786	0.0132527	46.4286	13	0.00416667	0.00248328	0	0	0.001	0.000534522	0	0	0.000407407	0.00107315	0	0	0.000333333	0.00057735	0	0
CAG-594 MGBC119771	CAG-594	CAG-433	RF39	Bacilli	Firmicutes		0.00104864	1.06296	26	0.235		CAG-594 MGBC119771		0.000333333	0.000516398	0	0	0.000525	0.000598609	0	0	6.66667e-05	0.000258199	0	0	0	0	0	0	0.00155556	0.00167179	0	0	0.00233333	0.000816497	0	0	0.000733333	0.000593617	0	0	0.000111111	0.000317221	0	0	0	0	0	0
CAG-603 MGBC108656	CAG-603	Lachnospiraceae	Lachnospirales	Clostridia	Firmicutes_A		0.0154412	3.59771	88	7.212		CAG-603 MGBC108656		0.00166667	0.000816497	0	0	0.000690476	0.000562577	0	0	0.000266667	0.000457738	0	0	0.00035	0.00048936	0	0	0.000689655	0.000660273	0	0	0.000833333	0.000752773	0	0	0.000866667	0.000743223	0	0	0.00087037	0.00055103	0	0	0	0	0	0
CAG-603 MGBC121271	CAG-603	Lachnospiraceae	Lachnospirales	Clostridia	Firmicutes_A		0.316495	63.1235	1544	5.045		CAG-603 MGBC121271		0.0353333	0.0382501	100	6	0.0117143	0.00594809	54.7619	23	0.006	0.0046291	13.3333	2	0.0062	0.00357771	20	4	0.0123103	0.00954726	58.6207	17	0.0355	0.0717962	33.3333	2	0.00446667	0.0025317	0	0	0.008	0.00430445	31.4815	17	0.333333	0.545313	100	3
CAG-611_NOV MGBC117562	CAG-611_NOV	CAG-611	RF39	Bacilli	Firmicutes		0.00299536	6.37776	156	0.192		CAG-611_NOV MGBC117562		0.000666667	0.000816497	0	0	0.00179487	0.00221454	2.5641	1	0.0002	0.000414039	0	0	0	0	0	0	0.00103704	0.00153125	0	0	0.00466667	0.0034448	16.6667	1	0.0014	0.000507093	0	0	0.0022963	0.00937204	5.55556	3	0.000333333	0.00057735	0	0
CAG-611_NOV MGBC119817	CAG-611_NOV	CAG-611	RF39	Bacilli	Firmicutes		0.00178053	2.53475	62	0.173		CAG-611_NOV MGBC119817		0.001	0.00109545	0	0	0.0012439	0.00178578	0	0	0.000142857	0.000363137	0	0	0.0003	0.000571241	0	0	0.00103448	0.001149	0	0	0.00366667	0.00196638	0	0	0.000866667	0.00063994	0	0	0.00087037	0.00325661	1.85185	1	0	0	0	0
CAG-611_NOV MGBC137871	CAG-611_NOV	CAG-611	RF39	Bacilli	Firmicutes		0.00614736	8.50368	208	1.067		CAG-611_NOV MGBC137871		0.001	0.000632456	0	0	0.00153659	0.00193775	0	0	0.00426667	0.00490578	13.3333	2	0.0005	0.000606977	0	0	0.000965517	0.000680481	0	0	0.0045	0.00225832	0	0	0.000733333	0.000593617	0	0	0.000333333	0.000951662	0	0	0.001	0.001	0	0
CAG-611_NOV MGBC162581	CAG-611_NOV	CAG-611	RF39	Bacilli	Firmicutes		0.00278332	3.31153	81	1.477		CAG-611_NOV MGBC162581		0.00166667	0.000816497	0	0	0.00123077	0.00120222	0	0	0.000733333	0.0010328	0	0	0.00115	0.00215883	0	0	0.00141379	0.00132334	0	0	0.00683333	0.00204124	16.6667	1	0.000933333	0.000457738	0	0	0.000703704	0.00162097	0	0	0	0	0	0
CAG-632 MGBC143167	CAG-632	Lachnospiraceae	Lachnospirales	Clostridia	Firmicutes_A		0.013488	5.88716	144	2.189		CAG-632 MGBC143167		0.001	0.000632456	0	0	0.000952381	0.000538851	0	0	0.0008	0.000414039	0	0	0.0006	0.000598243	0	0	0.00375862	0.0132062	3.44828	1	0.0623333	0.148771	16.6667	1	0.0006	0.000507093	0	0	0.000759259	0.000431548	0	0	0.00166667	0.00288675	0	0
CAG-776 MGBC129856	CAG-776	CAG-1000	RF39	Bacilli	Firmicutes		0.0222861	33.3606	816	2.184		CAG-776 MGBC129856		0.0571667	0.0610456	83.3333	5	0.0334878	0.0568885	31.7073	13	0.00421429	0.0028603	7.14286	1	0.0023	0.00273573	5	1	0.0194483	0.0234591	44.8276	13	0.033	0.0139714	83.3333	5	0.0014	0.000736788	0	0	0.00892593	0.0146775	22.2222	12	0.000333333	0.00057735	0	0
CAG-776 MGBC161736	CAG-776	CAG-1000	RF39	Bacilli	Firmicutes		0.0165121	34.3418	840	1.038		CAG-776 MGBC161736		0.0198333	0.0161049	83.3333	5	0.001225	0.00120868	0	0	0.0224	0.0137207	80	12	0.02885	0.0312263	70	14	0.0195517	0.0199008	62.069	18	0.0341667	0.0125127	100	6	0.00106667	0.000593617	0	0	0.0110556	0.0233759	29.6296	16	0.00133333	0.00152753	0	0
CAG-81 MGBC000176	CAG-81	Lachnospiraceae	Lachnospirales	Clostridia	Firmicutes_A		0.0123301	39.6566	970	0.282		CAG-81 MGBC000176		0.0198333	0.00611283	100	6	0.0188333	0.0177914	64.2857	27	0.0317333	0.0451085	40	6	0.02105	0.0175243	65	13	0.0112414	0.00656645	48.2759	14	0.00566667	0.00413118	16.6667	1	0.000266667	0.000457738	0	0	0.00464815	0.00222471	1.85185	1	0.009	0.00556776	33.3333	1
CAG-81 MGBC118027	CAG-81	Lachnospiraceae	Lachnospirales	Clostridia	Firmicutes_A		0.0622618	73.6713	1802	3.045		CAG-81 MGBC118027		0.158833	0.142189	100	6	0.184857	0.215007	73.8095	31	0.0320667	0.0390612	53.3333	8	0.08705	0.0787337	75	15	0.0227931	0.0252875	55.1724	16	0.013	0.0043359	83.3333	5	0.000733333	0.000593617	0	0	0.0830926	0.0413267	100	54	0.061	0.0144222	100	3
CAG-81 MGBC131109	CAG-81	Lachnospiraceae	Lachnospirales	Clostridia	Firmicutes_A		0.019205	15.74	385	1.242		CAG-81 MGBC131109		0.00533333	0.00915787	16.6667	1	0.0332143	0.0677749	23.8095	10	0.0582667	0.115682	46.6667	7	0.0007	0.000732695	0	0	0.0022069	0.00126433	0	0	0.0025	0.00187083	0	0	6.66667e-05	0.000258199	0	0	0.00638889	0.0106247	22.2222	12	0.00566667	0.0080829	33.3333	1
CAG-81 MGBC137839	CAG-81	Lachnospiraceae	Lachnospirales	Clostridia	Firmicutes_A		0.0211863	16.8847	413	3.439		CAG-81 MGBC137839		0.0035	0.00104881	0	0	0.00469048	0.00681279	19.0476	8	0.00893333	0.0215223	20	3	0.0011	0.000640723	0	0	0.102276	0.137319	72.4138	21	0.0165	0.0232357	50	3	0.000857143	0.000534522	0	0	0.0156667	0.0290744	29.6296	16	0.011	0.0173205	33.3333	1
CAG-822 MGBC127554	CAG-822	CAG-822	RF39	Bacilli	Firmicutes		0.00472515	3.63859	89	1.121		CAG-822 MGBC127554		0.0015	0.0013784	0	0	0.000666667	0.000928326	0	0	0.000214286	0.000425815	0	0	0.00015	0.000366348	0	0	0.00146429	0.00181521	0	0	0.00316667	0.00132916	0	0	0.007	0.00282843	20	3	0.000203704	0.000406533	0	0	0.000333333	0.00057735	0	0
CAG-822_NOV MGBC102946	CAG-822_NOV	CAG-822	RF39	Bacilli	Firmicutes		0.00889425	10.834	265	3.78		CAG-822_NOV MGBC102946		0.00516667	0.00556477	33.3333	2	0.00163415	0.00195903	0	0	0.00366667	0.00617213	6.66667	1	0.00065	0.00113671	0	0	0.00239286	0.00278008	3.57143	1	0.0095	0.00383406	50	3	0.00193333	0.0010328	0	0	0.0017037	0.00351616	5.55556	3	0.002	0.00264575	0	0
CAG-873 MGBC103062	CAG-873	Muribaculaceae	Bacteroidales	Bacteroidia	Bacteroidota		0.012323	7.15454	175	2.986		CAG-873 MGBC103062		0.000166667	0.000408248	0	0	0.000619048	0.000491507	0	0	0.0004	0.000507093	0	0	0.01025	0.00682777	45	9	0.000571429	0.000741798	0	0	0.001	0	0	0	0.0006	0.000507093	0	0	0	0	0	0	0.004	0.00608276	33.3333	1
CAG-873 MGBC103294	CAG-873	Muribaculaceae	Bacteroidales	Bacteroidia	Bacteroidota		0.0321363	12.3058	301	3.273		CAG-873 MGBC103294		0.000666667	0.000516398	0	0	0.000619048	0.000491507	0	0	0.00146667	0.000516398	0	0	0.0345	0.0183633	100	20	0.000655172	0.000897451	0	0	0.002	0.000632456	0	0	7.14286e-05	0.000267261	0	0	0.000222222	0.000419643	0	0	0.00833333	0.0127017	33.3333	1
CAG-873 MGBC103306	CAG-873	Muribaculaceae	Bacteroidales	Bacteroidia	Bacteroidota		0.0181983	13.5323	331	0.728		CAG-873 MGBC103306		0	0	0	0	7.5e-05	0.000266747	0	0	0.000214286	0.000425815	0	0	0.02195	0.0102827	85	17	3.7037e-05	0.00019245	0	0	0.000166667	0.000408248	0	0	0	0	0	0	0	0	0	0	0.000333333	0.00057735	0	0
CAG-873 MGBC103329	CAG-873	Muribaculaceae	Bacteroidales	Bacteroidia	Bacteroidota		0.0263678	8.54456	209	1.418		CAG-873 MGBC103329		0.000833333	0.000408248	0	0	0.000714286	0.00045723	0	0	0.0008	0.000414039	0	0	0.0188	0.00977968	80	16	0.00062069	0.000727706	0	0	0.001	0	0	0	0	0	0	0	0.00012963	0.00033905	0	0	0.00466667	0.00723418	33.3333	1
CAG-873 MGBC104416	CAG-873	Muribaculaceae	Bacteroidales	Bacteroidia	Bacteroidota		0.53102	35.323	864	19.857		CAG-873 MGBC104416		0.00283333	0.00116905	0	0	0.00564286	0.00413092	14.2857	6	0.0157333	0.0316622	13.3333	2	0.0581	0.024946	100	20	0.00462069	0.00432116	10.3448	3	0.00316667	0.00147196	0	0	0.000333333	0.00048795	0	0	0.00272222	0.00130914	0	0	0.084	0.132503	33.3333	1
CAG-873 MGBC105056	CAG-873	Muribaculaceae	Bacteroidales	Bacteroidia	Bacteroidota		0.00698117	6.29599	154	0.786		CAG-873 MGBC105056		0	0	0	0	0.00052381	0.000505487	0	0	0.0024	0.00163881	0	0	0.0157	0.00893897	75	15	0	0	0	0	0.000333333	0.000516398	0	0	0	0	0	0	0	0	0	0	0.00833333	0.00929157	33.3333	1
CAG-873 MGBC106841	CAG-873	Muribaculaceae	Bacteroidales	Bacteroidia	Bacteroidota		0.0909517	1.83974	45	16.281		CAG-873 MGBC106841		0.0006	0.000894427	0	0	0.000380952	0.000491507	0	0	0.0008	0.000414039	0	0	3.6662	1.32941	100	20	0	0	0	0	0.0005	0.000547723	0	0	0.0002	0.000414039	0	0	1.85185e-05	0.000136083	0	0	0.000333333	0.00057735	0	0
CAG-873 MGBC108027	CAG-873	Muribaculaceae	Bacteroidales	Bacteroidia	Bacteroidota		0.00258247	3.47506	85	0.395		CAG-873 MGBC108027		0	0	0	0	0	0	0	0	6.66667e-05	0.000258199	0	0	0.00445	0.00254383	10	2	0	0	0	0	0	0	0	0	0	0	0	0	0.0408704	0.0521894	75.9259	41	0	0	0	0
CAG-873 MGBC111877	CAG-873	Muribaculaceae	Bacteroidales	Bacteroidia	Bacteroidota		0.0497301	28.2502	691	1.417		CAG-873 MGBC111877		0.003	0.00209762	0	0	0.0867381	0.0949835	78.5714	33	0.0835333	0.0878211	53.3333	8	0.11425	0.115126	100	20	0.0836897	0.0375985	100	29	0.634333	0.260654	100	6	0.000666667	0.00048795	0	0	3.7037e-05	0.000190626	0	0	0.0646667	0.0477214	100	3
CAG-873 MGBC112867	CAG-873	Muribaculaceae	Bacteroidales	Bacteroidia	Bacteroidota		0.195112	46.9338	1148	5.878		CAG-873 MGBC112867		0.986167	0.684776	100	6	0.762571	0.553804	100	42	0.153467	0.143682	86.6667	13	1.2169	0.515438	100	20	0.114483	0.126189	86.2069	25	0.634667	0.323783	100	6	0.0369333	0.0230046	80	12	0.001	0.000194257	0	0	0.391333	0.242776	100	3
CAG-873 MGBC114452	CAG-873	Muribaculaceae	Bacteroidales	Bacteroidia	Bacteroidota		0.174297	37.6124	920	6.835		CAG-873 MGBC114452		0.000666667	0.000816497	0	0	0.00102381	0.000562577	0	0	0.000866667	0.000351866	0	0	0.0327	0.0173269	100	20	0.000344828	0.000483725	0	0	0.00116667	0.000408248	0	0	0	0	0	0	0.285222	0.505201	77.7778	42	0.134	0.216506	33.3333	1
CAG-873 MGBC117087	CAG-873	Muribaculaceae	Bacteroidales	Bacteroidia	Bacteroidota		0.0390553	3.80213	93	6.532		CAG-873 MGBC117087		0.000166667	0.000408248	0	0	0.000952381	0.000582358	0	0	0.0012	0.000414039	0	0	0.02325	0.0123709	80	16	0	0	0	0	0.00616667	0.00160208	0	0	0	0	0	0	0	0	0	0	0.000333333	0.00057735	0	0
CAG-873 MGBC123773	CAG-873	Muribaculaceae	Bacteroidales	Bacteroidia	Bacteroidota		0.0181838	10.7522	263	0.975		CAG-873 MGBC123773		0.0005	0.000547723	0	0	0.000619048	0.000491507	0	0	0.000933333	0.000258199	0	0	0.01955	0.0110714	75	15	0.00110345	0.000976321	0	0	0.00133333	0.000516398	0	0	0	0	0	0	0	0	0	0	0.0243333	0.0386825	33.3333	1
CAG-873 MGBC124655	CAG-873	Muribaculaceae	Bacteroidales	Bacteroidia	Bacteroidota		0.010859	7.76778	190	0.657		CAG-873 MGBC124655		0	0	0	0	0.000452381	0.000503761	0	0	0.00126667	0.000798809	0	0	0.12715	0.0941881	100	20	0	0	0	0	0.00116667	0.000408248	0	0	0	0	0	0	0	0	0	0	0	0	0	0
CAG-873 MGBC128419	CAG-873	Muribaculaceae	Bacteroidales	Bacteroidia	Bacteroidota		0.00814341	6.66394	163	2.794		CAG-873 MGBC128419		0	0	0	0	2.43902e-05	0.000156174	0	0	0.0002	0.000414039	0	0	0.02115	0.0113614	80	16	0	0	0	0	0.000333333	0.000516398	0	0	0	0	0	0	0	0	0	0	0	0	0	0
CAG-873 MGBC140028	CAG-873	Muribaculaceae	Bacteroidales	Bacteroidia	Bacteroidota		0.013043	10.8749	266	0.569		CAG-873 MGBC140028		0	0	0	0	0.00283333	0.00258435	2.38095	1	0.0428667	0.0646704	33.3333	5	0.1156	0.121842	100	20	0.000275862	0.000454859	0	0	0.00216667	0.000752773	0	0	0	0	0	0	1.88679e-05	0.000137361	0	0	0.000666667	0.00057735	0	0
CAG-873 MGBC140522	CAG-873	Muribaculaceae	Bacteroidales	Bacteroidia	Bacteroidota		0.0589533	27.5961	675	5.346		CAG-873 MGBC140522		0.033	0.0262374	83.3333	5	0.008	0.0140209	16.6667	7	0.0466	0.0690164	33.3333	5	0.0378	0.0204131	100	20	0.104379	0.117196	100	29	0.00233333	0.0010328	0	0	0.000428571	0.000513553	0	0	0.0005	0.00109458	0	0	0.024	0.020664	66.6667	2
CAG-873 MGBC142695	CAG-873	Muribaculaceae	Bacteroidales	Bacteroidia	Bacteroidota		0.0763219	33.4832	819	3.014		CAG-873 MGBC142695		0.0268333	0.0192085	83.3333	5	0.0900238	0.104876	73.8095	31	0.142133	0.129797	86.6667	13	0.0206	0.0119578	75	15	0.0908276	0.0989246	93.1034	27	0.0261667	0.0127188	100	6	0.0128667	0.00818419	80	12	0	0	0	0	0.0426667	0.0376475	100	3
CAG-873 MGBC143869	CAG-873	Muribaculaceae	Bacteroidales	Bacteroidia	Bacteroidota		0.0396268	26.7784	655	0.781		CAG-873 MGBC143869		0.00433333	0.00964711	16.6667	1	0.111429	0.109703	73.8095	31	0.0696667	0.073159	53.3333	8	0.02445	0.0121676	90	18	0.000448276	0.00050612	0	0	0.00116667	0.000408248	0	0	0	0	0	0	0.00137037	0.0022927	0	0	0.0883333	0.090633	100	3
CAG-873 MGBC152050	CAG-873	Muribaculaceae	Bacteroidales	Bacteroidia	Bacteroidota		0.050774	20.4415	500	1.564		CAG-873 MGBC152050		0	0	0	0	0.000292683	0.000460646	0	0	0.002	0.00119523	0	0	0.02005	0.0111849	75	15	0	0	0	0	0.00183333	0.00213698	0	0	0	0	0	0	0	0	0	0	0.017	0.0277128	33.3333	1
CAG-873 MGBC152734	CAG-873	Muribaculaceae	Bacteroidales	Bacteroidia	Bacteroidota		0.0227245	17.0482	417	1.065		CAG-873 MGBC152734		0	0	0	0	0.000142857	0.000354169	0	0	0.0008	0.000414039	0	0	0.03215	0.0153906	100	20	0	0	0	0	0.000166667	0.000408248	0	0	0	0	0	0	0.0517778	0.119301	33.3333	18	0.000666667	0.0011547	0	0
CAG-873 MGBC156312	CAG-873	Muribaculaceae	Bacteroidales	Bacteroidia	Bacteroidota		0.0873402	23.5078	575	12.834		CAG-873 MGBC156312		0.000833333	0.000408248	0	0	0.000952381	0.000538851	0	0	0.00466667	0.003658	13.3333	2	0.02245	0.0120284	80	16	0.000275862	0.000454859	0	0	0.000666667	0.000516398	0	0	0	0	0	0	0.00640741	0.00799886	25.9259	14	0.0106667	0.015885	33.3333	1
CAG-873 MGBC157102	CAG-873	Muribaculaceae	Bacteroidales	Bacteroidia	Bacteroidota		0.230779	32.6247	798	15.504		CAG-873 MGBC157102		0.0005	0.000547723	0	0	0.0012619	0.000700506	0	0	0.00206667	0.000593617	0	0	0.0261	0.012498	100	20	0.000413793	0.00050123	0	0	0.001	0	0	0	0	0	0	0	0.00246296	0.00243956	3.7037	2	0.101667	0.162239	33.3333	1
CAG-873 MGBC159997	CAG-873	Muribaculaceae	Bacteroidales	Bacteroidia	Bacteroidota		0.0690814	41.2101	1008	2.593		CAG-873 MGBC159997		0.00233333	0.00136626	0	0	0.00328571	0.00161224	0	0	0.00266667	0.00139728	0	0	0.02425	0.00961838	95	19	0.011931	0.0120592	34.4828	10	0.00783333	0.00132916	16.6667	1	0	0	0	0	0.00690741	0.00875509	9.25926	5	0.052	0.0701498	100	3
CAG-873 MGBC160006	CAG-873	Muribaculaceae	Bacteroidales	Bacteroidia	Bacteroidota		0.0408627	23.6713	579	0.584		CAG-873 MGBC160006		0	0	0	0	0.000190476	0.000397437	0	0	0.00246667	0.00258752	0	0	0.01635	0.00871342	75	15	0	0	0	0	0.00166667	0.00121106	0	0	0	0	0	0	0.000555556	0.000924849	0	0	0.012	0.0190526	33.3333	1
CAG-873 MGBC163040	CAG-873	Muribaculaceae	Bacteroidales	Bacteroidia	Bacteroidota		1.17428	65.4129	1600	16.204		CAG-873 MGBC163040		0.0311667	0.0665655	16.6667	1	1.28571	1.77275	100	42	0.419467	0.70167	100	15	2.4706	2.22468	100	20	0.00527586	0.00220222	6.89655	2	1.55867	1.53482	100	6	0.005	0.00253546	0	0	0.206907	0.219942	85.1852	46	1.065	0.834033	100	3
CAG-873 MGBC166434	CAG-873	Muribaculaceae	Bacteroidales	Bacteroidia	Bacteroidota		0.00811261	2.57563	63	2.219		CAG-873 MGBC166434		0.000333333	0.000516398	0	0	0.00047619	0.000505487	0	0	0.000933333	0.000258199	0	0	0.02235	0.0142691	75	15	0	0	0	0	0.000333333	0.000516398	0	0	0.000133333	0.000351866	0	0	0.000555556	0.000793052	0	0	0.000333333	0.00057735	0	0
CAG-873 sp001689415	CAG-873	Muribaculaceae	Bacteroidales	Bacteroidia	Bacteroidota		0.0427313	7.4816	183	8.337		CAG-873 sp001689415		0.000333333	0.000516398	0	0	0.00204762	0.00103482	0	0	0.9944	1.06603	80	12	0.0291	0.0163124	95	19	0.000724138	0.000454859	0	0	0.0045	0.00104881	0	0	0.000266667	0.000457738	0	0	0.000148148	0.000358583	0	0	0.00233333	0.00152753	0	0
CAG-873 sp001689665	CAG-873	Muribaculaceae	Bacteroidales	Bacteroidia	Bacteroidota		0.144112	27.3917	670	12.049		CAG-873 sp001689665		0.00233333	0.0018619	0	0	0.123071	0.184659	73.8095	31	0.840333	0.71783	100	15	0.0458	0.024522	100	20	0.0508621	0.0653511	55.1724	16	0.981333	0.737066	100	6	0.00986667	0.00462704	33.3333	5	0.000925926	0.000928619	0	0	0.415	0.391571	100	3
CAG-873 sp002490635	CAG-873	Muribaculaceae	Bacteroidales	Bacteroidia	Bacteroidota		0.32611	73.426	1796	9.375		CAG-873 sp002490635		0.2555	0.163796	100	6	0.267405	0.161103	100	42	0.902533	0.674914	100	15	0.5461	0.300779	100	20	1.42452	0.83137	100	29	0.881167	0.443181	100	6	0.0018	0.000774597	0	0	0.00164815	0.000677326	0	0	0.274667	0.172732	100	3
CAG-873 sp002491245	CAG-873	Muribaculaceae	Bacteroidales	Bacteroidia	Bacteroidota		0.0504381	22.7719	557	1.022		CAG-873 sp002491245		0	0	0	0	0.000146341	0.000357839	0	0	0.000666667	0.000723747	0	0	0.01365	0.00772743	70	14	0	0	0	0	0.000166667	0.000408248	0	0	0	0	0	0	0.00296296	0.00503558	11.1111	6	0.008	0.0121244	33.3333	1
CAG-873 sp002493945	CAG-873	Muribaculaceae	Bacteroidales	Bacteroidia	Bacteroidota		0.00414595	1.83974	45	1.87		CAG-873 sp002493945		0.000166667	0.000408248	0	0	0.000190476	0.000397437	0	0	0.000866667	0.000351866	0	0	0.0416	0.021588	100	20	0.000103448	0.000309934	0	0	0.00216667	0.00183485	0	0	7.69231e-05	0.00027735	0	0	0	0	0	0	0	0	0	0
CAG-873 sp003979155	CAG-873	Muribaculaceae	Bacteroidales	Bacteroidia	Bacteroidota		0.119583	19.0515	466	11.685		CAG-873 sp003979155		0.00366667	0.0042269	16.6667	1	0.448286	0.817697	90.4762	38	1.25907	0.87781	86.6667	13	0.019	0.00973329	80	16	0.037931	0.0418944	44.8276	13	0.00166667	0.000516398	0	0	0.000266667	0.000457738	0	0	9.25926e-05	0.000292582	0	0	0.246333	0.202001	100	3
CAG-873 sp900550395	CAG-873	Muribaculaceae	Bacteroidales	Bacteroidia	Bacteroidota		0.175039	8.01308	196	9.09		CAG-873 sp900550395		0	0	0	0	0.000333333	0.000477119	0	0	0.0024	0.00135225	0	0	0.03025	0.0157977	95	19	7.69231e-05	0.000271746	0	0	0.004	0.00219089	0	0	0	0	0	0	0	0	0	0	0.000333333	0.00057735	0	0
CAG-873 sp900555715	CAG-873	Muribaculaceae	Bacteroidales	Bacteroidia	Bacteroidota		0.00932902	6.99101	171	0.659		CAG-873 sp900555715		0.000166667	0.000408248	0	0	0.0005	0.000506061	0	0	0.001	0.000654654	0	0	0.0191	0.0113921	75	15	0	0	0	0	0.0015	0.000547723	0	0	0	0	0	0	9.25926e-05	0.000292582	0	0	0.000666667	0.00057735	0	0
CAG-95 MGBC000531	CAG-95	Lachnospiraceae	Lachnospirales	Clostridia	Firmicutes_A		0.0098196	25.6337	627	1.104		CAG-95 MGBC000531		0.0371667	0.0146617	100	6	0.0104048	0.00606493	50	21	0.0056	0.00269391	6.66667	1	0.0053	0.00398814	15	3	0.0226897	0.0557309	48.2759	14	0.00766667	0.0034448	16.6667	1	0.000933333	0.000703732	0	0	0.00662963	0.00325226	16.6667	9	0.009	0.00655744	33.3333	1
CAG-95 MGBC101044	CAG-95	Lachnospiraceae	Lachnospirales	Clostridia	Firmicutes_A		0.0237154	24.6116	602	1.356		CAG-95 MGBC101044		0.00166667	0.000516398	0	0	0.0012381	0.00084995	0	0	0.001	0.00092582	0	0	0.021	0.0385405	30	6	0.00213793	0.00192213	0	0	0.0176667	0.0201957	66.6667	4	0.000307692	0.000480384	0	0	0.192667	0.292276	57.4074	31	0.001	0.001	0	0
CAG-95 MGBC101207	CAG-95	Lachnospiraceae	Lachnospirales	Clostridia	Firmicutes_A		0.0278225	22.036	539	3.31		CAG-95 MGBC101207		0.0035	0.00104881	0	0	0.00252381	0.00161151	0	0	0.0022	0.00108233	0	0	0.00155	0.00119097	0	0	0.0338621	0.0727867	34.4828	10	0.01	0.00761577	33.3333	2	0.002	0.00160357	0	0	0.2875	0.611368	61.1111	33	0.00233333	0.00251661	0	0
CAG-95 MGBC105120	CAG-95	Lachnospiraceae	Lachnospirales	Clostridia	Firmicutes_A		0.0292566	19.7056	482	1.511		CAG-95 MGBC105120		0.007	0.00252982	16.6667	1	0.00316667	0.00211748	2.38095	1	0.00306667	0.00268506	6.66667	1	0.0017	0.00141793	0	0	0.040069	0.141873	13.7931	4	0.0463333	0.0470305	83.3333	5	0.000733333	0.000457738	0	0	0.00240741	0.000981307	0	0	0.0263333	0.0395517	33.3333	1
CAG-95 MGBC105224	CAG-95	Lachnospiraceae	Lachnospirales	Clostridia	Firmicutes_A		0.141621	88.471	2164	4.564		CAG-95 MGBC105224		0.1035	0.0318857	100	6	0.140286	0.162579	100	42	0.0382	0.0456386	53.3333	8	0.04965	0.0686825	75	15	0.0657931	0.0808059	96.5517	28	0.129833	0.119275	100	6	0.00173333	0.000883715	0	0	0.0589444	0.0818497	79.6296	43	0.42	0.261157	100	3
CAG-95 MGBC105925	CAG-95	Lachnospiraceae	Lachnospirales	Clostridia	Firmicutes_A		0.0244116	16.9665	415	3.067		CAG-95 MGBC105925		0.00466667	0.0010328	0	0	0.00359524	0.00203697	0	0	0.00233333	0.000899735	0	0	0.00295	0.00245967	0	0	0.00327586	0.00146132	0	0	0.0151667	0.019125	33.3333	2	0.0005	0.000518875	0	0	0.480204	0.587651	96.2963	52	0.000666667	0.00057735	0	0
CAG-95 MGBC108766	CAG-95	Lachnospiraceae	Lachnospirales	Clostridia	Firmicutes_A		0.108245	77.5552	1897	8.841		CAG-95 MGBC108766		0.3305	0.447024	100	6	0.135905	0.205876	83.3333	35	0.2498	0.480362	86.6667	13	0.14025	0.148649	75	15	0.172862	0.614185	75.8621	22	0.102	0.121331	100	6	0.000933333	0.000593617	0	0	0.0156852	0.0151257	64.8148	35	0.0113333	0.00321455	66.6667	2
CAG-95 MGBC114603	CAG-95	Lachnospiraceae	Lachnospirales	Clostridia	Firmicutes_A		0.288069	93.2543	2281	8.399		CAG-95 MGBC114603		0.440833	0.241564	100	6	0.285	0.253231	100	42	0.327333	0.214196	100	15	0.4538	0.561889	95	19	0.231931	0.150624	100	29	0.162667	0.116254	100	6	0.00206667	0.00109978	0	0	0.0445926	0.0416705	79.6296	43	0.411333	0.257919	100	3
CAG-95 MGBC116460	CAG-95	Lachnospiraceae	Lachnospirales	Clostridia	Firmicutes_A		0.0538788	9.56664	234	10.921		CAG-95 MGBC116460		0.007	0.00219089	16.6667	1	0.00338095	0.00204763	0	0	0.00526667	0.00506341	20	3	0.00175	0.00111803	0	0	0.0047931	0.0047312	13.7931	4	0.008	0.0034641	16.6667	1	0.001	0.000534522	0	0	0.00309259	0.00176195	1.85185	1	0.00166667	0.00057735	0	0
CAG-95 MGBC123032	CAG-95	Lachnospiraceae	Lachnospirales	Clostridia	Firmicutes_A		0.101946	77.1055	1886	5.395		CAG-95 MGBC123032		0.0915	0.0734595	100	6	0.104286	0.252806	83.3333	35	0.0432	0.0952014	73.3333	11	0.00805	0.00636995	40	8	0.0321379	0.0424699	93.1034	27	0.0268333	0.0186592	83.3333	5	0.00166667	0.00104654	0	0	0.0958889	0.166323	92.5926	50	0.0703333	0.0261024	100	3
CAG-95 MGBC129192	CAG-95	Lachnospiraceae	Lachnospirales	Clostridia	Firmicutes_A		0.00295349	1.10384	27	0.67		CAG-95 MGBC129192		0.00283333	0.000752773	0	0	0.0027619	0.00160502	0	0	0.0022	0.00120712	0	0	0.00275	0.0021734	0	0	0.00268966	0.0022851	0	0	0.00533333	0.00216025	0	0	0.0002	0.000414039	0	0	0.0017963	0.000959159	0	0	0.003	0.00264575	0	0
CAG-95 MGBC129275	CAG-95	Lachnospiraceae	Lachnospirales	Clostridia	Firmicutes_A		0.0205605	19.9101	487	3.271		CAG-95 MGBC129275		0.002	0.000632456	0	0	0.0517143	0.101608	35.7143	15	0.360267	0.515102	86.6667	13	0.00445	0.00858073	10	2	0.00175862	0.0012721	0	0	0.0856667	0.108918	66.6667	4	0.000266667	0.000457738	0	0	0.002	0.00119748	0	0	0.000666667	0.00057735	0	0
CAG-95 MGBC140131	CAG-95	Lachnospiraceae	Lachnospirales	Clostridia	Firmicutes_A		0.0377406	46.4841	1137	1.536		CAG-95 MGBC140131		0.00233333	0.00280476	0	0	0.027619	0.0507211	40.4762	17	0.1178	0.178537	73.3333	11	0.00205	0.00298196	5	1	0.02	0.062095	17.2414	5	0.123667	0.131343	100	6	0	0	0	0	0.0153889	0.0305221	37.037	20	0.00633333	0.0011547	0	0
CAG-95 MGBC160000	CAG-95	Lachnospiraceae	Lachnospirales	Clostridia	Firmicutes_A		0.022265	17.498	428	2.465		CAG-95 MGBC160000		0.00583333	0.00248328	16.6667	1	0.00333333	0.00254392	4.7619	2	0.00206667	0.00138701	0	0	0.00165	0.00138697	0	0	0.133	0.340265	37.931	11	0.199167	0.292532	50	3	0.000933333	0.000883715	0	0	0.0840556	0.116337	64.8148	35	0.00866667	0.0124231	33.3333	1
CAG-95 MGBC161056	CAG-95	Lachnospiraceae	Lachnospirales	Clostridia	Firmicutes_A		0.408862	90.4742	2213	7.258		CAG-95 MGBC161056		0.0488333	0.0176229	100	6	0.0625	0.0761623	92.8571	39	0.0392	0.0378837	93.3333	14	0.08165	0.135286	70	14	0.0765172	0.116827	100	29	0.094	0.085851	100	6	0.00346667	0.00172654	0	0	0.261241	0.767314	94.4444	51	0.350667	0.516527	100	3
CAG-95 sp000403495	CAG-95	Lachnospiraceae	Lachnospirales	Clostridia	Firmicutes_A		0.376458	93.8267	2295	14.398		CAG-95 sp000403495		0.635	0.653682	100	6	0.0691905	0.0295538	100	42	0.312533	0.807681	100	15	0.02925	0.0245183	75	15	0.521828	1.89369	100	29	0.690833	0.853244	100	6	0.00973333	0.00518882	40	6	0.352981	0.822	100	54	0.033	0.01253	100	3
CAG-95 sp003612395	CAG-95	Lachnospiraceae	Lachnospirales	Clostridia	Firmicutes_A		0.0428373	58.0131	1419	3.958		CAG-95 sp003612395		0.0291667	0.0499136	33.3333	2	0.168214	0.347946	97.619	41	0.0495333	0.0473465	93.3333	14	0.05065	0.0639673	60	12	0.0684828	0.0968289	62.069	18	0.015	0.00379473	100	6	0.0008	0.000560612	0	0	0.00451852	0.00220412	0	0	0.076	0.091033	66.6667	2
Caloranaerobacter azorensis	Caloranaerobacter	Caloranaerobacteraceae	Tissierellales	Clostridia	Firmicutes_A		0.00498386	0.204415	5	5.668		Caloranaerobacter azorensis		0.000166667	0.000408248	0	0	0.000634146	0.00126008	0	0	0.000133333	0.000351866	0	0	0.0003	0.000470162	0	0	0.000551724	0.000572351	0	0	0.00133333	0.000516398	0	0	0.000333333	0.00048795	0	0	7.40741e-05	0.000264351	0	0	0.000333333	0.00057735	0	0
CHKCI006 MGBC163165	CHKCI006	Erysipelatoclostridiaceae	Erysipelotrichales	Bacilli	Firmicutes		0.0136252	18.4791	452	0.707		CHKCI006 MGBC163165		0.0151667	0.0164489	66.6667	4	0.00159524	0.00106059	0	0	0.0153333	0.0167318	46.6667	7	0.014	0.0172138	40	8	0.00148276	0.000574499	0	0	0.00183333	0.000408248	0	0	0.00693333	0.00234419	20	3	0.00194444	0.0014461	0	0	0.003	0.0034641	0	0
Chlamydia muridarum	Chlamydia	Chlamydiaceae	Chlamydiales	Chlamydiia	Verrucomicrobiota_A		0.00132734	0.981194	24	1.523		Chlamydia muridarum		0	0	0	0	0	0	0	0	0	0	0	0	0	0	0	0	0	0	0	0	0	0	0	0	0	0	0	0	0	0	0	0	0	0	0	0
Christensenellales_NOV MGBC116941	Christensenellales_NOV	Christensenellales_NOV	Christensenellales	Clostridia_A	Firmicutes_A		0.00158641	2.98446	73	0.223		Christensenellales_NOV MGBC116941		0.000333333	0.000516398	0	0	0.000142857	0.000354169	0	0	0	0	0	0	0	0	0	0	0	0	0	0	0.000166667	0.000408248	0	0	0	0	0	0	5.55556e-05	0.000231212	0	0	0	0	0	0
Christensenellales_NOV MGBC129327	Christensenellales_NOV	Christensenellales_NOV	Christensenellales	Clostridia_A	Firmicutes_A		0.00535944	13.2052	323	0.622		Christensenellales_NOV MGBC129327		0.00866667	0.0044121	33.3333	2	0.00364286	0.00585108	11.9048	5	0.000333333	0.00048795	0	0	0.000222222	0.000548319	0	0	0.0252069	0.0297854	65.5172	19	0.00333333	0.00258199	0	0	0	0	0	0	0.000888889	0.00129828	0	0	0.0283333	0.0291433	66.6667	2
Citrobacter_A rodentium	Citrobacter_A	Enterobacteriaceae	Enterobacterales	Gammaproteobacteria	Proteobacteria		0.00135729	1.71709	42	0.636		Citrobacter_A rodentium		0	0	0	0	0	0	0	0	0	0	0	0	0	0	0	0	0.000344828	0.000483725	0	0	0	0	0	0	0	0	0	0	3.7037e-05	0.000272166	0	0	0	0	0	0
Clostridioides difficile	Clostridioides	Peptostreptococcaceae	Peptostreptococcales	Clostridia	Firmicutes_A		0.00156959	1.02208	25	0.214		Clostridioides difficile		0.000666667	0.000516398	0	0	0.00102381	0.00164522	0	0	0.0004	0.000632456	0	0	0.00025	0.000444262	0	0	0.000827586	0.000601722	0	0	0.002	0.00126491	0	0	0.000733333	0.000457738	0	0	0.00135185	0.00126129	0	0	0.000666667	0.00057735	0	0
Clostridium chromiireducens	Clostridium	Clostridiaceae	Clostridiales	Clostridia	Firmicutes_A		0.00108915	0.858545	21	0.022		Clostridium chromiireducens		0.001	0	0	0	0.000880952	0.0014348	0	0	0.0004	0.000507093	0	0	0.0003	0.000470162	0	0	0.000793103	0.00067503	0	0	0.002	0.000894427	0	0	0.0008	0.000414039	0	0	0.000277778	0.000492076	0	0	0.000666667	0.00057735	0	0
Clostridium MGBC000603	Clostridium	Clostridiaceae	Clostridiales	Clostridia	Firmicutes_A		0.00126283	0.858545	21	0.025		Clostridium MGBC000603		0.001	0	0	0	0.00107143	0.00167322	0	0	0.000266667	0.000593617	0	0	0.0003	0.000571241	0	0	0.000965517	0.000905647	0	0	0.00266667	0.00150555	0	0	0.000733333	0.000457738	0	0	0.000314815	0.000507457	0	0	0.000333333	0.00057735	0	0
Clostridium MGBC164501	Clostridium	Clostridiaceae	Clostridiales	Clostridia	Firmicutes_A		0.0647914	36.9174	903	5.307		Clostridium MGBC164501		0.005	0.00252982	16.6667	1	0.00783333	0.0115207	21.4286	9	0.0174667	0.0248218	40	6	0.57075	1.54322	40	8	0.00806897	0.00672379	37.931	11	0.0211667	0.00598052	100	6	0.0867333	0.0319295	100	15	0.00431481	0.00447139	7.40741	4	0.0216667	0.0273008	33.3333	1
Clostridium paraputrificum	Clostridium	Clostridiaceae	Clostridiales	Clostridia	Firmicutes_A		0.00100962	0.858545	21	0.036		Clostridium paraputrificum		0.0005	0.000547723	0	0	0.00102439	0.00175339	0	0	0.0004	0.000632456	0	0	0.0003	0.000470162	0	0	0.000551724	0.000572351	0	0	0.00183333	0.000983192	0	0	0.000733333	0.000457738	0	0	0.000277778	0.000492076	0	0	0.000333333	0.00057735	0	0
Clostridium sartagoforme_B	Clostridium	Clostridiaceae	Clostridiales	Clostridia	Firmicutes_A		0.000927818	0.735895	18	0.022		Clostridium sartagoforme_B		0.000333333	0.000516398	0	0	0.000833333	0.00148022	0	0	0.0002	0.000414039	0	0	0.00045	0.000604805	0	0	0.000655172	0.000613879	0	0	0.00183333	0.000983192	0	0	0.000933333	0.000457738	0	0	7.40741e-05	0.000264351	0	0	0.000333333	0.00057735	0	0
Clostridium_F tepidum	Clostridium_F	Clostridiaceae	Clostridiales	Clostridia	Firmicutes_A		0.00125373	1.14473	28	0.059		Clostridium_F tepidum		0.000833333	0.000408248	0	0	0.00116667	0.00196204	0	0	0.000266667	0.000593617	0	0	0.0004	0.000502625	0	0	0.000827586	0.000848064	0	0	0.00233333	0.0010328	0	0	0.0012	0.000560612	0	0	0.000296296	0.000500175	0	0	0.000666667	0.00057735	0	0
Clostridium_G cochlearium	Clostridium_G	Clostridiaceae	Clostridiales	Clostridia	Firmicutes_A		0.00121055	1.43091	35	0.027		Clostridium_G cochlearium		0.0005	0.000547723	0	0	0.00111905	0.00179705	0	0	0.000466667	0.00063994	0	0	0.0005	0.000606977	0	0	0.000724138	0.0005914	0	0	0.002	0.000894427	0	0	0.000533333	0.000516398	0	0	0.000425926	0.000601942	0	0	0.002	0.00264575	0	0
Clostridium_P perfringens	Clostridium_P	Clostridiaceae	Clostridiales	Clostridia	Firmicutes_A		0.00181398	0.858545	21	1.268		Clostridium_P perfringens		0.000666667	0.000516398	0	0	0.000880952	0.00150126	0	0	0.000333333	0.000617213	0	0	0.00025	0.000444262	0	0	0.000827586	0.00080485	0	0	0.00233333	0.0010328	0	0	0.000733333	0.000703732	0	0	0.000240741	0.000473254	0	0	0.00133333	0.00057735	0	0
Clostridium_Q MGBC131118	Clostridium_Q	Lachnospiraceae	Lachnospirales	Clostridia	Firmicutes_A		0.0214123	23.0172	563	1.67		Clostridium_Q MGBC131118		0.015	0.00394968	83.3333	5	0.00711905	0.00564478	23.8095	10	0.0306667	0.0569645	26.6667	4	0.0025	0.00209008	0	0	0.00386207	0.00148141	0	0	0.003	0.00126491	0	0	0.000866667	0.000743223	0	0	0.00707407	0.00336941	22.2222	12	0.003	0.001	0	0
Clostridium_Q MGBC161412	Clostridium_Q	Lachnospiraceae	Lachnospirales	Clostridia	Firmicutes_A		0.10438	80.4988	1969	2.377		Clostridium_Q MGBC161412		0.511667	0.324621	100	6	0.441143	0.374365	100	42	0.0876667	0.117397	60	9	0.00905	0.01126	30	6	0.0322759	0.0396367	72.4138	21	0.0231667	0.0156514	66.6667	4	0.000933333	0.000703732	0	0	0.0671296	0.0584585	85.1852	46	0.0683333	0.0469184	100	3
Clostridium_Q symbiosum	Clostridium_Q	Lachnospiraceae	Lachnospirales	Clostridia	Firmicutes_A		0.000955131	0.735895	18	0.052		Clostridium_Q symbiosum		0.001	0	0	0	0.00052381	0.000706696	0	0	0.0002	0.000414039	0	0	0.0005	0.000512989	0	0	0.000655172	0.000613879	0	0	0.000833333	0.000408248	0	0	0.000266667	0.000457738	0	0	0.000703704	0.000460911	0	0	0	0	0	0
COE1 MGBC104938	COE1	Lachnospiraceae	Lachnospirales	Clostridia	Firmicutes_A		0.0250811	35.5683	870	2.478		COE1 MGBC104938		0.0178333	0.00563619	100	6	0.00742857	0.00543764	30.9524	13	0.00373333	0.00148645	0	0	0.08875	0.111017	75	15	0.00486207	0.00388885	10.3448	3	0.02	0.0171231	66.6667	4	0.0012	0.000676123	0	0	0.00457407	0.00222848	1.85185	1	0.00233333	0.00152753	0	0
COE1 MGBC110218	COE1	Lachnospiraceae	Lachnospirales	Clostridia	Firmicutes_A		0.00336451	2.49387	61	0.967		COE1 MGBC110218		0.00116667	0.000408248	0	0	0.00102381	0.000748595	0	0	0.0008	0.000774597	0	0	0.00205	0.00383165	5	1	0.00289655	0.00530731	10.3448	3	0.006	0.00473286	33.3333	2	0.0004	0.000507093	0	0	0.000537037	0.000503308	0	0	0.000333333	0.00057735	0	0
COE1 MGBC111351	COE1	Lachnospiraceae	Lachnospirales	Clostridia	Firmicutes_A		0.617262	88.798	2172	14.272		COE1 MGBC111351		1.17417	1.67044	100	6	0.377143	0.993047	97.619	41	0.5132	0.767372	100	15	0.25845	0.615175	75	15	1.14383	2.36807	100	29	0.126	0.134243	100	6	0.00213333	0.00112546	0	0	0.0349444	0.0218299	90.7407	49	0.124333	0.18078	100	3
COE1 MGBC113610	COE1	Lachnospiraceae	Lachnospirales	Clostridia	Firmicutes_A		0.0535529	55.7645	1364	13.882		COE1 MGBC113610		0.021	0.0108074	100	6	0.0154524	0.0104723	57.1429	24	0.00913333	0.00442181	33.3333	5	0.1111	0.169715	80	16	0.0113793	0.00803747	51.7241	15	0.129667	0.276626	83.3333	5	0.00106667	0.000593617	0	0	0.0206852	0.0806331	51.8519	28	0.009	0.00360555	66.6667	2
COE1 MGBC113999	COE1	Lachnospiraceae	Lachnospirales	Clostridia	Firmicutes_A		0.344842	69.9101	1710	57.137		COE1 MGBC113999		0.0175	0.00575326	100	6	0.102333	0.264746	61.9048	26	10.6888	15.2141	100	15	0.6136	1.24264	85	17	0.384345	0.996234	93.1034	27	0.0228333	0.0227105	66.6667	4	0.00166667	0.00123443	0	0	0.0103148	0.00507983	55.5556	30	0.0323333	0.0405257	66.6667	2
COE1 MGBC114681	COE1	Lachnospiraceae	Lachnospirales	Clostridia	Firmicutes_A		0.363277	59.1169	1446	37.554		COE1 MGBC114681		0.0366667	0.017224	100	6	5.26555	10.0823	100	42	0.01	0.00526444	46.6667	7	0.0103	0.00740626	35	7	0.0107241	0.00541754	51.7241	15	0.0111667	0.00278687	66.6667	4	0.00166667	0.000723747	0	0	0.00559259	0.00237533	5.55556	3	0.0956667	0.109665	100	3
COE1 MGBC115396	COE1	Lachnospiraceae	Lachnospirales	Clostridia	Firmicutes_A		0.158274	40.8422	999	16.585		COE1 MGBC115396		0.0095	0.00242899	33.3333	2	0.00833333	0.00531756	38.0952	16	1.7032	2.78108	53.3333	8	0.0047	0.00418141	15	3	0.0132069	0.013444	37.931	11	0.0173333	0.0106333	66.6667	4	0.00133333	0.000723747	0	0	0.00655556	0.00348943	22.2222	12	0.021	0.023516	66.6667	2
COE1 MGBC117419	COE1	Lachnospiraceae	Lachnospirales	Clostridia	Firmicutes_A		0.0330773	21.3818	523	21.061		COE1 MGBC117419		0.017	0.00807465	83.3333	5	0.00992857	0.00526096	47.619	20	0.00273333	0.000883715	0	0	0.0021	0.00183246	0	0	0.00562069	0.0119655	6.89655	2	0.00983333	0.00416733	16.6667	1	0.00106667	0.000258199	0	0	0.00448148	0.00279312	5.55556	3	0.00866667	0.00929157	33.3333	1
COE1 MGBC119835	COE1	Lachnospiraceae	Lachnospirales	Clostridia	Firmicutes_A		0.04375	0.163532	4	0.084		COE1 MGBC119835		NA	NA	NA	NA	NA	NA	NA	NA	NA	NA	NA	NA	NA	NA	NA	NA	NA	NA	NA	NA	NA	NA	NA	NA	NA	NA	NA	NA	NA	NA	NA	NA	NA	NA	NA	NA
COE1 MGBC134341	COE1	Lachnospiraceae	Lachnospirales	Clostridia	Firmicutes_A		0.33552	92.7637	2269	17.952		COE1 MGBC134341		1.49317	1.95748	100	6	0.227	0.333529	100	42	0.204467	0.351727	100	15	0.04305	0.0337631	75	15	0.125138	0.206407	100	29	0.155833	0.0766248	100	6	0.00693333	0.00409646	40	6	0.036463	0.021571	92.5926	50	0.305667	0.223297	100	3
COE1 MGBC135202	COE1	Lachnospiraceae	Lachnospirales	Clostridia	Firmicutes_A		0.264305	76.3287	1867	13.996		COE1 MGBC135202		0.527167	1.08672	100	6	0.627476	1.05984	76.1905	32	0.0189333	0.0132582	86.6667	13	0.7538	1.23664	100	20	0.167655	0.293582	82.7586	24	0.0336667	0.0241219	100	6	0.00333333	0.00198806	0	0	0.0974444	0.202896	53.7037	29	0.0986667	0.150998	66.6667	2
COE1 MGBC139783	COE1	Lachnospiraceae	Lachnospirales	Clostridia	Firmicutes_A		0.00427303	0.53148	13	1.82		COE1 MGBC139783		0.00366667	0.00121106	0	0	0.00192857	0.00131396	0	0	0.0008	0.000676123	0	0	0.00105	0.000944513	0	0	0.00113793	0.000639427	0	0	0.00183333	0.00116905	0	0	0.000214286	0.000425815	0	0	0.00122222	0.000839287	0	0	0.001	0.001	0	0
COE1 MGBC140159	COE1	Lachnospiraceae	Lachnospirales	Clostridia	Firmicutes_A		0.023225	20.0327	490	4.474		COE1 MGBC140159		0.0085	0.00467974	33.3333	2	0.00978571	0.00959303	42.8571	18	0.0034	0.00163881	0	0	0.00205	0.00179106	0	0	0.0173448	0.0196328	44.8276	13	0.0428333	0.0218121	100	6	0.000214286	0.000425815	0	0	0.00496296	0.00346934	11.1111	6	0.004	0.00360555	0	0
COE1 MGBC142918	COE1	Lachnospiraceae	Lachnospirales	Clostridia	Firmicutes_A		0.0050034	2.9027	71	1.898		COE1 MGBC142918		0.001	0	0	0	0.000738095	0.000798154	0	0	0.0014	0.00199284	0	0	0.0584	0.173886	15	3	0.00146429	0.0024718	3.57143	1	0.0161667	0.0224626	50	3	7.14286e-05	0.000267261	0	0	0.000333333	0.000513956	0	0	0.000333333	0.00057735	0	0
COE1 MGBC143556	COE1	Lachnospiraceae	Lachnospirales	Clostridia	Firmicutes_A		0.0973677	68.6836	1680	15.049		COE1 MGBC143556		0.0305	0.00939681	100	6	0.0214286	0.0133547	78.5714	33	0.0105333	0.00388893	53.3333	8	0.0086	0.0071921	40	8	0.0197931	0.0288337	79.3103	23	0.0901667	0.117695	83.3333	5	0.00173333	0.0010328	0	0	0.562704	0.713675	100	54	0.021	0.0227156	66.6667	2
COE1 MGBC145421	COE1	Lachnospiraceae	Lachnospirales	Clostridia	Firmicutes_A		0.525073	77.5552	1897	23.438		COE1 MGBC145421		0.0266667	0.0105578	100	6	0.0219762	0.0149136	88.0952	37	0.0225333	0.00987686	100	15	0.0216	0.0204872	70	14	0.0320345	0.0177653	96.5517	28	0.0601667	0.112161	83.3333	5	0.000933333	0.000593617	0	0	0.0239074	0.0149038	85.1852	46	0.313	0.513565	100	3
COE1 MGBC166178	COE1	Lachnospiraceae	Lachnospirales	Clostridia	Firmicutes_A		0.00427985	1.10384	27	1.516		COE1 MGBC166178		0.00216667	0.000752773	0	0	0.001	0.000855399	0	0	0.00113333	0.000351866	0	0	0.000631579	0.000683986	0	0	0.0012069	0.000619868	0	0	0.0201667	0.0294171	50	3	0.0004	0.000507093	0	0	0.000611111	0.000492076	0	0	0.001	0.001	0	0
COE1 sp000403215	COE1	Lachnospiraceae	Lachnospirales	Clostridia	Firmicutes_A		0.756884	92.314	2258	30.774		COE1 sp000403215		0.459667	0.929615	100	6	1.15621	1.95246	100	42	0.107933	0.110714	100	15	0.1883	0.274291	100	20	2.28841	3.46907	100	29	0.0765	0.0710345	100	6	0.0034	0.00140408	0	0	0.256352	0.39644	96.2963	52	0.214667	0.182856	100	3
COE1 sp000403335	COE1	Lachnospiraceae	Lachnospirales	Clostridia	Firmicutes_A		0.209205	84.3418	2063	7.751		COE1 sp000403335		0.18	0.324921	100	6	0.0760714	0.0962328	100	42	0.297733	0.496588	100	15	0.0256	0.0393559	70	14	0.0222069	0.0103557	89.6552	26	0.0608333	0.0821448	100	6	0.00153333	0.000915475	0	0	0.0612037	0.0860312	87.037	47	0.281333	0.151355	100	3
COE1 sp002358575	COE1	Lachnospiraceae	Lachnospirales	Clostridia	Firmicutes_A		2.06812	96.852	2369	59.059		COE1 sp002358575		18.4018	16.9219	100	6	3.92024	9.16144	100	42	0.0714	0.0246223	100	15	0.06645	0.0333474	100	20	0.544276	1.98157	100	29	0.0646667	0.0587322	100	6	0.00566667	0.00212692	6.66667	1	0.0349074	0.0154862	98.1481	53	17.0547	19.5675	100	3
COE1 sp002490665	COE1	Lachnospiraceae	Lachnospirales	Clostridia	Firmicutes_A		0.506414	93.0908	2277	27.048		COE1 sp002490665		0.127333	0.0422832	100	6	1.8644	3.32417	100	42	2.61213	5.31326	100	15	5.3472	8.03758	100	20	0.480793	2.02655	100	29	1.71267	3.74117	100	6	0.00393333	0.00237447	0	0	0.0352778	0.0154412	98.1481	53	0.0713333	0.0472264	100	3
COE1 sp003513705	COE1	Lachnospiraceae	Lachnospirales	Clostridia	Firmicutes_A		0.728406	97.4652	2384	33.358		COE1 sp003513705		0.257333	0.0445676	100	6	0.164095	0.0982649	100	42	0.147	0.0722733	100	15	0.1188	0.084043	90	18	0.171069	0.0955813	100	29	0.241833	0.163094	100	6	0.00786667	0.00485308	40	6	0.0857963	0.0466825	100	54	0.654	0.775141	100	3
Corynebacterium stationis	Corynebacterium	Mycobacteriaceae	Mycobacteriales	Actinomycetia	Actinobacteriota		0.00642151	5.8054	142	1.035		Corynebacterium stationis		0	0	0	0	0.000384615	0.00113822	0	0	0	0	0	0	0	0	0	0	0	0	0	0	0.000166667	0.000408248	0	0	0	0	0	0	0	0	0	0	0	0	0	0
Cuneatibacter caecimuris	Cuneatibacter	Lachnospiraceae	Lachnospirales	Clostridia	Firmicutes_A		0.00142466	0.899428	22	0.065		Cuneatibacter caecimuris		0.001	0	0	0	0.000928571	0.000558432	0	0	0.0008	0.000676123	0	0	0.00045	0.000510418	0	0	0.000724138	0.000527565	0	0	0.00133333	0.000516398	0	0	0	0	0	0	0.00377778	0.00514934	11.1111	6	0.000333333	0.00057735	0	0
Cutibacterium acnes	Cutibacterium	Propionibacteriaceae	Propionibacteriales	Actinomycetia	Actinobacteriota		0.000584208	0.53148	13	0.336		Cutibacterium acnes		0	0	0	0	0	0	0	0	0.00366667	0.00328778	6.66667	1	0.00105	0.00218789	0	0	0	0	0	0	0	0	0	0	0	0	0	0	0	0	0	0	0.000333333	0.00057735	0	0
Cutibacterium humerusii	Cutibacterium	Propionibacteriaceae	Propionibacteriales	Actinomycetia	Actinobacteriota		2.66177e-05	0	0	0.009		Cutibacterium humerusii		0	0	0	0	0	0	0	0	7.14286e-05	0.000267261	0	0	0	0	0	0	0	0	0	0	0	0	0	0	0	0	0	0	0	0	0	0	0	0	0	0
D16-34 MGBC000134	D16-34	Eggerthellaceae	Coriobacteriales	Coriobacteriia	Actinobacteriota		0.0073157	19.0106	465	0.322		D16-34 MGBC000134		0.0275	0.0260519	66.6667	4	0.0309048	0.0172256	92.8571	39	0.0223333	0.0213698	60	9	0.0021	0.00144732	0	0	0.00206897	0.00327252	6.89655	2	0.000833333	0.000408248	0	0	0.1622	0.0673002	100	15	0.00133333	0.00108158	0	0	0.00166667	0.00057735	0	0
D16-34 MGBC100369	D16-34	Eggerthellaceae	Coriobacteriales	Coriobacteriia	Actinobacteriota		0.00736118	3.06623	75	1.382		D16-34 MGBC100369		0	0	0	0	0	0	0	0	0	0	0	0	0	0	0	0	0	0	0	0	0	0	0	0	0.882667	0.306645	100	15	0	0	0	0	0	0	0	0
D16-34 MGBC162555	D16-34	Eggerthellaceae	Coriobacteriales	Coriobacteriia	Actinobacteriota		0.00177081	1.88062	46	0.886		D16-34 MGBC162555		0	0	0	0	0	0	0	0	0.0006	0.0010556	0	0	0	0	0	0	0.000555556	0.0011547	0	0	0.000166667	0.000408248	0	0	0.00446667	0.00180739	0	0	0.000481481	0.00063664	0	0	0	0	0	0
D16-34 sp003612515	D16-34	Eggerthellaceae	Coriobacteriales	Coriobacteriia	Actinobacteriota		0.00099041	2.04415	50	0.137		D16-34 sp003612515		0	0	0	0	4.7619e-05	0.00021554	0	0	0	0	0	0	0	0	0	0	0	0	0	0	0	0	0	0	0.0105333	0.00341983	46.6667	7	0	0	0	0	0	0	0	0
D16-63 MGBC120343	D16-63	Eggerthellaceae	Coriobacteriales	Coriobacteriia	Actinobacteriota		0.0011586	2.20769	54	0.33		D16-63 MGBC120343		0.00216667	0.00160208	0	0	0.00163415	0.00179939	0	0	0	0	0	0	5e-05	0.000223607	0	0	0	0	0	0	0	0	0	0	0.0152667	0.00613499	80	12	0.00012963	0.00033905	0	0	0	0	0	0
D16-63 MGBC126105	D16-63	Eggerthellaceae	Coriobacteriales	Coriobacteriia	Actinobacteriota		0.0144994	23.8348	583	0.855		D16-63 MGBC126105		0.005	0.00178885	0	0	0.0400714	0.0744745	59.5238	25	0.00373333	0.00400832	6.66667	1	0.00045	0.000759155	0	0	0	0	0	0	0.000333333	0.000516398	0	0	0.0717333	0.0294581	100	15	0.00262963	0.0031401	5.55556	3	0.000333333	0.00057735	0	0
D16-63 MGBC132108	D16-63	Eggerthellaceae	Coriobacteriales	Coriobacteriia	Actinobacteriota		0.00204983	4.61979	113	0.148		D16-63 MGBC132108		0.001	0	0	0	0.00578571	0.0137425	16.6667	7	0.003	0.00497135	6.66667	1	0	0	0	0	0	0	0	0	0	0	0	0	0.0046	0.00188225	0	0	0.000166667	0.000376177	0	0	0.00466667	0.00635085	33.3333	1
D16-63 MGBC163016	D16-63	Eggerthellaceae	Coriobacteriales	Coriobacteriia	Actinobacteriota		0.00907213	15.045	368	1.273		D16-63 MGBC163016		0.0238333	0.0201536	83.3333	5	0.00578571	0.00728358	19.0476	8	0.0253333	0.0202614	66.6667	10	0	0	0	0	0.000666667	0.00138675	0	0	0.0025	0.00234521	0	0	0.0265333	0.00910154	93.3333	14	1.85185e-05	0.000136083	0	0	0.002	0.00173205	0	0
D16-63 MGBC164018	D16-63	Eggerthellaceae	Coriobacteriales	Coriobacteriia	Actinobacteriota		0.00508983	6.45953	158	0.309		D16-63 MGBC164018		0.00133333	0.000816497	0	0	0.00121429	0.00131661	0	0	0	0	0	0	0.00345	0.00262528	5	1	0	0	0	0	0	0	0	0	0.0116667	0.00486484	66.6667	10	0	0	0	0	0	0	0	0
D16-63 MGBC165015	D16-63	Eggerthellaceae	Coriobacteriales	Coriobacteriia	Actinobacteriota		0.0460395	57.686	1411	2.193		D16-63 MGBC165015		0.00583333	0.00147196	0	0	0.0685714	0.0647295	90.4762	38	0.00613333	0.00692683	20	3	0.01215	0.0117844	50	10	0.00144828	0.00140372	0	0	0.00283333	0.00263944	0	0	0.167733	0.0903671	100	15	0.00772222	0.00515209	24.0741	13	0.0266667	0.0375411	33.3333	1
D16-63 MGBC165261	D16-63	Eggerthellaceae	Coriobacteriales	Coriobacteriia	Actinobacteriota		0.0210484	27.8823	682	1.44		D16-63 MGBC165261		0.0788333	0.05736	83.3333	5	0.0826667	0.078507	92.8571	39	0.0122667	0.0139513	46.6667	7	0.01145	0.0071043	55	11	0.00168966	0.00167126	0	0	0.000166667	0.000408248	0	0	0.0986667	0.034446	100	15	0.000537037	0.000539495	0	0	0.0106667	0.00251661	66.6667	2
D16-63 MGBC165345	D16-63	Eggerthellaceae	Coriobacteriales	Coriobacteriia	Actinobacteriota		0.012452	13.2461	324	1.493		D16-63 MGBC165345		0.00316667	0.00147196	0	0	0.02	0.0330853	38.0952	16	0.0072	0.00501711	33.3333	5	0.0001	0.000307794	0	0	8e-05	0.000276887	0	0	0.000166667	0.000408248	0	0	0.0147333	0.00544409	80	12	0.00111111	0.000984151	0	0	0	0	0	0
D16-63 MGBC165752	D16-63	Eggerthellaceae	Coriobacteriales	Coriobacteriia	Actinobacteriota		0.00283191	5.23303	128	0.64		D16-63 MGBC165752		0.000166667	0.000408248	0	0	0.000146341	0.000357839	0	0	0	0	0	0	0	0	0	0	0	0	0	0	0	0	0	0	0.0072	0.00273078	13.3333	2	0	0	0	0	0	0	0	0
D16-63 MGBC166049	D16-63	Eggerthellaceae	Coriobacteriales	Coriobacteriia	Actinobacteriota		0.00756229	8.99428	220	0.64		D16-63 MGBC166049		0.0193333	0.0136626	66.6667	4	0.0324524	0.040976	61.9048	26	0.005	0.00476595	20	3	0	0	0	0	0.000482759	0.000828971	0	0	0	0	0	0	0.225333	0.116181	100	15	0.000425926	0.000601942	0	0	0.000666667	0.00057735	0	0
D16-63 MGBC166238	D16-63	Eggerthellaceae	Coriobacteriales	Coriobacteriia	Actinobacteriota		0.00890209	8.13573	199	1.523		D16-63 MGBC166238		0.00316667	0.00160208	0	0	0.00264286	0.00271241	2.38095	1	0.000666667	0.000723747	0	0	0.0001	0.000307794	0	0	0	0	0	0	0	0	0	0	0.0251333	0.0109861	80	12	0.00116667	0.00158709	0	0	0	0	0	0
D16-63 sp003612475	D16-63	Eggerthellaceae	Coriobacteriales	Coriobacteriia	Actinobacteriota		0.0112938	16.5576	405	0.558		D16-63 sp003612475		0.131	0.0393599	100	6	0.101381	0.125743	59.5238	25	0.00113333	0.00118723	0	0	0.01425	0.0252917	35	7	0.000344828	0.000552647	0	0	0	0	0	0	0.0935333	0.0431738	100	15	0.000888889	0.00104008	0	0	0.007	0.001	0	0
Desulfovibrio MGBC000161	Desulfovibrio	Desulfovibrionaceae	Desulfovibrionales	Desulfovibrionia	Desulfobacterota		0.0250217	20.8913	511	1.711		Desulfovibrio MGBC000161		0.000166667	0.000408248	0	0	0.0177619	0.0308013	26.1905	11	0.00146667	0.00150555	0	0	0.00025	0.000444262	0	0	0.0466207	0.0939675	37.931	11	0.000166667	0.000408248	0	0	7.14286e-05	0.000267261	0	0	0.00259259	0.00122117	0	0	0.004	0.00608276	33.3333	1
Desulfovibrio MGBC126123	Desulfovibrio	Desulfovibrionaceae	Desulfovibrionales	Desulfovibrionia	Desulfobacterota		0.0149505	7.52249	184	1.823		Desulfovibrio MGBC126123		0	0	0	0	4.7619e-05	0.00021554	0	0	0	0	0	0	0	0	0	0	0.00355172	0.00571081	10.3448	3	0	0	0	0	0	0	0	0	0.000481481	0.000504349	0	0	0	0	0	0
Desulfovibrio MGBC129232	Desulfovibrio	Desulfovibrionaceae	Desulfovibrionales	Desulfovibrionia	Desulfobacterota		0.0959947	24.2845	594	4.156		Desulfovibrio MGBC129232		0.0706667	0.168201	16.6667	1	0.465119	0.34039	100	42	1.64113	1.16048	86.6667	13	0.00045	0.000686333	0	0	0.00313793	0.00194062	0	0	0.0201667	0.0285826	33.3333	2	0	0	0	0	0.00187037	0.000912105	0	0	0.218667	0.264258	100	3
Desulfovibrio MGBC159935	Desulfovibrio	Desulfovibrionaceae	Desulfovibrionales	Desulfovibrionia	Desulfobacterota		0.0296501	23.8757	584	0.55		Desulfovibrio MGBC159935		0.00116667	0.000408248	0	0	0.000928571	0.00034165	0	0	0.00126667	0.00116292	0	0	0.0004	0.000502625	0	0	0.000793103	0.000901559	0	0	0.000166667	0.000408248	0	0	0	0	0	0	0.000703704	0.000460911	0	0	0.0163333	0.0265581	33.3333	1
Dorea MGBC000041	Dorea	Lachnospiraceae	Lachnospirales	Clostridia	Firmicutes_A		0.0764082	61.6108	1507	2.301		Dorea MGBC000041		0.366667	0.210061	100	6	0.332905	0.377265	88.0952	37	0.123733	0.152397	60	9	0.026	0.0287549	65	13	0.0417931	0.0713715	62.069	18	0.0075	0.00339116	33.3333	2	0.0156	0.011969	46.6667	7	0.0336481	0.132324	64.8148	35	0.022	0.0180831	66.6667	2
Dorea MGBC000083	Dorea	Lachnospiraceae	Lachnospirales	Clostridia	Firmicutes_A		0.0217904	42.7228	1045	0.554		Dorea MGBC000083		0.0935	0.046436	100	6	0.0314524	0.0362836	50	21	0.015	0.0196542	46.6667	7	0.0013	0.00112858	0	0	0.00648276	0.00477808	31.0345	9	0.004	0.002	0	0	0.0117333	0.0105117	60	9	0.0902037	0.0985042	79.6296	43	0.013	0.0147309	33.3333	1
Dorea MGBC000089	Dorea	Lachnospiraceae	Lachnospirales	Clostridia	Firmicutes_A		0.0605825	64.5953	1580	2.062		Dorea MGBC000089		0.0226667	0.00637704	100	6	0.1465	0.24125	100	42	0.0102	0.00610854	40	6	0.021	0.029469	55	11	0.00441379	0.00200922	3.44828	1	0.00366667	0.00196638	0	0	0.0276	0.0138296	80	12	0.303926	0.313507	100	54	0.00466667	0.00288675	0	0
Dorea MGBC000111	Dorea	Lachnospiraceae	Lachnospirales	Clostridia	Firmicutes_A		0.13865	84.0147	2055	3.963		Dorea MGBC000111		0.0333333	0.01541	100	6	0.0798333	0.0874629	97.619	41	0.106267	0.153384	86.6667	13	0.2529	0.377122	85	17	0.0592414	0.0777444	68.9655	20	0.00866667	0.0044572	33.3333	2	0.0181333	0.0097238	80	12	0.601593	0.477637	100	54	0.0213333	0.0265769	33.3333	1
Dorea MGBC000137	Dorea	Lachnospiraceae	Lachnospirales	Clostridia	Firmicutes_A		0.0361157	33.9738	831	3.497		Dorea MGBC000137		0.009	0.00576194	33.3333	2	0.0455952	0.0687342	59.5238	25	0.0154667	0.0167753	40	6	0.00615	0.00544131	25	5	0.00551724	0.00554605	20.6897	6	0.00433333	0.0010328	0	0	0.0100667	0.00844703	53.3333	8	0.00244444	0.00157416	0	0	0.02	0.0268514	33.3333	1
Dorea MGBC000158	Dorea	Lachnospiraceae	Lachnospirales	Clostridia	Firmicutes_A		0.0528935	58.4219	1429	2.098		Dorea MGBC000158		0.0168333	0.0126082	83.3333	5	0.0357381	0.0575182	80.9524	34	0.00826667	0.00942236	33.3333	5	0.05195	0.104336	50	10	0.0134138	0.0185925	37.931	11	0.00383333	0.00116905	0	0	0.0104	0.00638972	46.6667	7	0.153667	0.1645	81.4815	44	0.0176667	0.0106927	100	3
Dorea MGBC105254	Dorea	Lachnospiraceae	Lachnospirales	Clostridia	Firmicutes_A		0.0145985	13.0008	318	2.432		Dorea MGBC105254		0.00266667	0.000816497	0	0	0.0052619	0.0113976	7.14286	3	0.00506667	0.00760138	6.66667	1	0.0043	0.0084299	10	2	0.00255172	0.00235412	0	0	0.0116667	0.0232178	16.6667	1	0.00706667	0.00494927	40	6	0.00251852	0.0013562	0	0	0.00566667	0.00057735	0	0
Dorea MGBC107888	Dorea	Lachnospiraceae	Lachnospirales	Clostridia	Firmicutes_A		0.0510568	18.0294	441	12.816		Dorea MGBC107888		0.00366667	0.00175119	0	0	0.00316667	0.00189887	0	0	0.00293333	0.00175119	0	0	0.00095	0.000998683	0	0	0.0022069	0.00108164	0	0	0.0035	0.00151658	0	0	0.0022	0.00132017	0	0	0.0150926	0.0283085	31.4815	17	0.00633333	0.00493288	33.3333	1
Dorea MGBC109699	Dorea	Lachnospiraceae	Lachnospirales	Clostridia	Firmicutes_A		0.0898596	78.6999	1925	4.074		Dorea MGBC109699		0.0833333	0.0423729	100	6	0.0262381	0.0275945	83.3333	35	0.0352	0.0401074	86.6667	13	0.00705	0.00525632	35	7	0.0153448	0.00652071	89.6552	26	0.0125	0.00622093	66.6667	4	0.255	0.290933	80	12	0.371889	0.393438	100	54	0.058	0.0377227	100	3
Dorea MGBC110346	Dorea	Lachnospiraceae	Lachnospirales	Clostridia	Firmicutes_A		0.00203263	1.30826	32	1.018		Dorea MGBC110346		0.0015	0.00083666	0	0	0.00138095	0.000824987	0	0	0.00193333	0.00143759	0	0	0.0005	0.000512989	0	0	0.00165517	0.00341505	3.44828	1	0.00166667	0.000516398	0	0	0.00106667	0.000593617	0	0	0.00148148	0.00112838	0	0	0.000333333	0.00057735	0	0
Dorea MGBC111235	Dorea	Lachnospiraceae	Lachnospirales	Clostridia	Firmicutes_A		0.0605745	69.5421	1701	3.179		Dorea MGBC111235		0.0236667	0.0131403	83.3333	5	0.0189524	0.0287953	35.7143	15	0.0629333	0.0979938	80	12	0.0171	0.0137531	60	12	0.011	0.0231933	17.2414	5	0.00783333	0.00730525	33.3333	2	0.0364667	0.0188675	80	12	0.0686852	0.130251	83.3333	45	0.0193333	0.025697	33.3333	1
Dorea MGBC113809	Dorea	Lachnospiraceae	Lachnospirales	Clostridia	Firmicutes_A		0.00379689	4.12919	101	0.433		Dorea MGBC113809		0.001	0	0	0	0.000571429	0.000547404	0	0	0.0292667	0.111691	6.66667	1	0.00025	0.000444262	0	0	0.000793103	0.000901559	0	0	0.00766667	0.0122746	16.6667	1	0.000933333	0.000798809	0	0	0.000740741	0.000442343	0	0	0.000333333	0.00057735	0	0
Dorea MGBC115029	Dorea	Lachnospiraceae	Lachnospirales	Clostridia	Firmicutes_A		0.0994981	61.4064	1502	6.068		Dorea MGBC115029		0.130667	0.277054	100	6	0.0831667	0.257994	52.381	22	0.104	0.248995	73.3333	11	0.0044	0.00387162	10	2	0.0308621	0.0390254	68.9655	20	0.0246667	0.00995322	100	6	0.156467	0.107049	100	15	0.0113704	0.0132897	44.4444	24	0.0263333	0.0404145	33.3333	1
Dorea MGBC116392	Dorea	Lachnospiraceae	Lachnospirales	Clostridia	Firmicutes_A		0.0304452	53.2298	1302	2.661		Dorea MGBC116392		0.0216667	0.00463321	100	6	0.0203095	0.032471	40.4762	17	0.0142667	0.0188886	40	6	0.03075	0.023775	70	14	0.00882759	0.00884416	34.4828	10	0.00766667	0.00382971	50	3	0.0349333	0.0297693	73.3333	11	0.0980926	0.0686158	98.1481	53	0.00266667	0.00057735	0	0
Dorea MGBC116935	Dorea	Lachnospiraceae	Lachnospirales	Clostridia	Firmicutes_A		0.0109444	2.45298	60	5.39		Dorea MGBC116935		0.00116667	0.000408248	0	0	0.0005	0.000506061	0	0	0.000466667	0.00063994	0	0	0.0004	0.000502625	0	0	0.00110345	0.00101224	0	0	0.001	0.000632456	0	0	0.00146667	0.00099043	0	0	0.000722222	0.000452109	0	0	0	0	0	0
Dorea MGBC116946	Dorea	Lachnospiraceae	Lachnospirales	Clostridia	Firmicutes_A		0.0227962	18.8062	460	2.009		Dorea MGBC116946		0.00183333	0.000752773	0	0	0.00128571	0.000708338	0	0	0.000933333	0.000703732	0	0	0.0561	0.127584	35	7	0.00189655	0.00290744	3.44828	1	0.00116667	0.000408248	0	0	0.0118	0.00899365	60	9	0.00133333	0.000582772	0	0	0	0	0	0
Dorea MGBC116970	Dorea	Lachnospiraceae	Lachnospirales	Clostridia	Firmicutes_A		0.00815002	11.0384	270	1.098		Dorea MGBC116970		0.00516667	0.00312517	16.6667	1	0.000738095	0.000700506	0	0	0.000866667	0.000516398	0	0	0.00045	0.000510418	0	0	0.000931034	0.000961065	0	0	0.00116667	0.000408248	0	0	0.0086	0.0115375	20	3	0.00107407	0.000908074	0	0	0	0	0	0
Dorea MGBC117094	Dorea	Lachnospiraceae	Lachnospirales	Clostridia	Firmicutes_A		0.139155	90.0245	2202	4.203		Dorea MGBC117094		0.174	0.0551398	100	6	0.352738	0.279437	100	42	0.109533	0.176048	100	15	0.12305	0.163025	90	18	0.0360345	0.0650678	58.6207	17	0.0153333	0.00972968	66.6667	4	0.0680667	0.0339631	80	12	0.0376111	0.0308358	96.2963	52	0.0866667	0.0836082	100	3
Dorea MGBC118412	Dorea	Lachnospiraceae	Lachnospirales	Clostridia	Firmicutes_A		0.00686845	9.07604	222	0.665		Dorea MGBC118412		0.00116667	0.000408248	0	0	0.0017381	0.00160881	0	0	0.00126667	0.000703732	0	0	0.002	0.00253398	0	0	0.00155172	0.00163851	0	0	0.00116667	0.000408248	0	0	0.00353333	0.0019223	0	0	0.00385185	0.00358933	9.25926	5	0	0	0	0
Dorea MGBC119866	Dorea	Lachnospiraceae	Lachnospirales	Clostridia	Firmicutes_A		0.00779165	8.62633	211	0.666		Dorea MGBC119866		0.0035	0.00207364	0	0	0.00114286	0.0010258	0	0	0.00126667	0.00138701	0	0	0.00075	0.00071635	0	0	0.00206897	0.00261767	3.44828	1	0.0035	0.00403733	16.6667	1	0.0736667	0.100209	60	9	0.00209259	0.00363561	5.55556	3	0.000333333	0.00057735	0	0
Dorea MGBC121214	Dorea	Lachnospiraceae	Lachnospirales	Clostridia	Firmicutes_A		0.0278097	14.5953	357	7.086		Dorea MGBC121214		0.00483333	0.0033116	16.6667	1	0.00114286	0.000646621	0	0	0.00166667	0.00187718	0	0	0.0007	0.000732695	0	0	0.882793	1.66601	31.0345	9	0.00216667	0.000983192	0	0	0.0024	0.00159463	0	0	0.00157407	0.0010389	0	0	0	0	0	0
Dorea MGBC129764	Dorea	Lachnospiraceae	Lachnospirales	Clostridia	Firmicutes_A		0.108037	84.4235	2065	3.559		Dorea MGBC129764		0.801333	0.833548	100	6	0.4165	0.363421	100	42	0.0640667	0.0439569	100	15	0.03345	0.026627	85	17	0.0441034	0.129912	62.069	18	0.0158333	0.0112146	50	3	0.0238	0.0139345	80	12	0.0508704	0.0534913	96.2963	52	0.0303333	0.0142945	100	3
Dorea MGBC129937	Dorea	Lachnospiraceae	Lachnospirales	Clostridia	Firmicutes_A		0.0313699	16.1079	394	5.196		Dorea MGBC129937		0.0273333	0.0615814	16.6667	1	0.0369286	0.0898151	23.8095	10	0.00353333	0.00352272	13.3333	2	0.0065	0.0105207	25	5	0.00251724	0.00312388	3.44828	1	0.00183333	0.0017224	0	0	0.00426667	0.00273774	0	0	0.146796	0.202963	64.8148	35	0.00133333	0.0023094	0	0
Dorea MGBC143734	Dorea	Lachnospiraceae	Lachnospirales	Clostridia	Firmicutes_A		0.0346012	30.7441	752	1.899		Dorea MGBC143734		0.004	0.000632456	0	0	0.0035	0.0019286	0	0	0.0182	0.0498501	20	3	0.0038	0.00348833	10	2	0.00465517	0.00381047	6.89655	2	0.0055	0.00314643	0	0	0.0824	0.0581265	93.3333	14	0.0123333	0.0274281	25.9259	14	0.000666667	0.00057735	0	0
Dorea MGBC161213	Dorea	Lachnospiraceae	Lachnospirales	Clostridia	Firmicutes_A		0.0119905	15.2903	374	1.087		Dorea MGBC161213		0.00433333	0.0018619	0	0	0.00242857	0.00117167	0	0	0.0018	0.000861892	0	0	0.00125	0.000910465	0	0	0.00203448	0.00126725	0	0	0.00183333	0.000752773	0	0	0.0196	0.0137778	60	9	0.00253704	0.00129895	0	0	0.001	0	0	0
Dorea MGBC164454	Dorea	Lachnospiraceae	Lachnospirales	Clostridia	Firmicutes_A		0.0216174	35.5683	870	1.11		Dorea MGBC164454		0.0128333	0.00899815	66.6667	4	0.0097619	0.0177514	26.1905	11	0.00286667	0.00261498	6.66667	1	0.0031	0.00399868	5	1	0.00155172	0.00121262	0	0	0.0035	0.00242899	0	0	0.00366667	0.00263674	0	0	0.0280556	0.0775211	27.7778	15	0.002	0.001	0	0
Dorea MGBC166213	Dorea	Lachnospiraceae	Lachnospirales	Clostridia	Firmicutes_A		0.00692208	7.44072	182	1.876		Dorea MGBC166213		0.00333333	0.00250333	0	0	0.000571429	0.000630248	0	0	0.00146667	0.0019223	0	0	0.0006	0.000502625	0	0	0.0101379	0.0150303	31.0345	9	0.00116667	0.000752773	0	0	0.0058	0.00622438	20	3	0.00140741	0.00110775	0	0	0.000333333	0.00057735	0	0
Dorea muris	Dorea	Lachnospiraceae	Lachnospirales	Clostridia	Firmicutes_A		0.0013897	0.367948	9	0.017		Dorea muris		0.00216667	0.000408248	0	0	0.00204762	0.00198718	0	0	0.000866667	0.00063994	0	0	0.0011	0.000852242	0	0	0.00131034	0.000660273	0	0	0.00116667	0.000408248	0	0	0.00133333	0.000723747	0	0	0.000962963	0.000548169	0	0	0.000333333	0.00057735	0	0
Dorea sp000403455	Dorea	Lachnospiraceae	Lachnospirales	Clostridia	Firmicutes_A		0.0796308	81.3164	1989	2.847		Dorea sp000403455		0.0953333	0.123851	100	6	0.200929	0.180806	97.619	41	0.0552	0.0594321	93.3333	14	0.0463	0.0695891	75	15	0.0107241	0.00821973	34.4828	10	0.00883333	0.00515429	50	3	0.0227333	0.015827	80	12	0.324593	0.335569	94.4444	51	0.101333	0.142606	100	3
Dorea sp000403475	Dorea	Lachnospiraceae	Lachnospirales	Clostridia	Firmicutes_A		0.0447652	47.7105	1167	2.211		Dorea sp000403475		0.0385	0.0634689	100	6	0.144095	0.218759	73.8095	31	0.0046	0.00282337	13.3333	2	0.0212	0.0386354	30	6	0.00955172	0.0106991	27.5862	8	0.00633333	0.00206559	0	0	0.0109333	0.0105862	40	6	0.058037	0.0827736	81.4815	44	0.00233333	0.0011547	0	0
Dubosiella MGBC127872	Dubosiella	Erysipelotrichaceae	Erysipelotrichales	Bacilli	Firmicutes		0.0669014	12.1423	297	4.87		Dubosiella MGBC127872		0	0	0	0	0.000547619	0.000632547	0	0	0.0008	0.000560612	0	0	0.0009	0.00161897	0	0	0.000758621	0.00068947	0	0	0.000666667	0.000516398	0	0	1.4292	0.345334	100	15	0.000148148	0.000358583	0	0	0.000666667	0.0011547	0	0
Dubosiella newyorkensis	Dubosiella	Erysipelotrichaceae	Erysipelotrichales	Bacilli	Firmicutes		0.168835	14.7997	362	27.544		Dubosiella newyorkensis		0.00133333	0.000516398	0	0	0.000904762	0.000691747	0	0	0.118667	0.157451	66.6667	10	0.65255	1.46205	40	8	0.198276	0.267715	82.7586	24	0.00116667	0.000983192	0	0	0.0016	0.000507093	0	0	0.0027037	0.00174431	0	0	0.0336667	0.0565803	33.3333	1
Dubosiella sp000403415	Dubosiella	Erysipelotrichaceae	Erysipelotrichales	Bacilli	Firmicutes		0.00342785	2.1668	53	1.66		Dubosiella sp000403415		0.0006	0.000894427	0	0	0.000341463	0.000616837	0	0	0.0008	0.000560612	0	0	0.0003	0.000470162	0	0	0.000241379	0.000435494	0	0	0.0005	0.000547723	0	0	0.069	0.0185434	100	15	0	0	0	0	0	0	0	0
Dubosiella sp004793885	Dubosiella	Erysipelotrichaceae	Erysipelotrichales	Bacilli	Firmicutes		0.0458467	11.9379	292	5.687		Dubosiella sp004793885		0.000833333	0.000408248	0	0	0.00695238	0.0342074	4.7619	2	0.176533	0.185048	80	12	0.0004	0.000502625	0	0	0.0140345	0.0252918	24.1379	7	0.001	0	0	0	0.00173333	0.000593617	0	0	0.00140741	0.00105542	0	0	0.018	0.0294449	33.3333	1
Duncaniella MGBC102213	Duncaniella	Muribaculaceae	Bacteroidales	Bacteroidia	Bacteroidota		0.285673	30.9894	758	25.356		Duncaniella MGBC102213		0.00116667	0.000408248	0	0	0.00342857	0.00184976	2.38095	1	0.0066	0.00413694	20	3	7.86165	4.12417	100	20	0.000896552	0.000617878	0	0	0.00483333	0.00116905	0	0	0.000666667	0.00048795	0	0	0.00153704	0.00152604	0	0	0.0256667	0.0375411	33.3333	1
Duncaniella MGBC102972	Duncaniella	Muribaculaceae	Bacteroidales	Bacteroidia	Bacteroidota		0.725114	11.6926	286	57.565		Duncaniella MGBC102972		0.00466667	0.00463321	16.6667	1	0.0032381	0.00261151	4.7619	2	0.0028	0.00114642	0	0	0.0242	0.0105362	95	19	0.00775862	0.0141816	24.1379	7	0.0025	0.00187083	0	0	6.66667e-05	0.000258199	0	0	0.00118519	0.000392095	0	0	0.007	0.00953939	33.3333	1
Duncaniella MGBC103508	Duncaniella	Muribaculaceae	Bacteroidales	Bacteroidia	Bacteroidota		0.238373	16.5576	405	17.04		Duncaniella MGBC103508		0.00266667	0.00175119	0	0	0.00328571	0.00172903	0	0	0.0042	0.00142428	0	0	0.01625	0.00700282	75	15	0.00341379	0.00232252	0	0	3.88117	3.00465	100	6	0.00113333	0.000743223	0	0	0.000777778	0.00102178	0	0	0.004	0.0034641	0	0
Duncaniella MGBC104426	Duncaniella	Muribaculaceae	Bacteroidales	Bacteroidia	Bacteroidota		0.104611	24.4072	597	18.699		Duncaniella MGBC104426		0.00166667	0.000516398	0	0	0.00283333	0.000960606	0	0	0.00513333	0.00176743	0	0	0.0242	0.0125932	85	17	0.00858621	0.00528149	27.5862	8	0.00466667	0.00163299	0	0	0	0	0	0	0.0652593	0.291652	18.5185	10	0.0816667	0.126729	33.3333	1
Duncaniella MGBC106904	Duncaniella	Muribaculaceae	Bacteroidales	Bacteroidia	Bacteroidota		0.321373	9.40311	230	37.9		Duncaniella MGBC106904		0.000833333	0.000408248	0	0	0.00188095	0.00086115	0	0	0.00426667	0.00375056	6.66667	1	15.6679	9.19229	100	20	0.000758621	0.000435494	0	0	0.00133333	0.000516398	0	0	7.14286e-05	0.000267261	0	0	0.000648148	0.000482032	0	0	0.00233333	0.00152753	0	0
Duncaniella MGBC110670	Duncaniella	Muribaculaceae	Bacteroidales	Bacteroidia	Bacteroidota		0.00412901	2.69828	66	2.974		Duncaniella MGBC110670		0.000833333	0.000408248	0	0	0.00283333	0.00179317	0	0	0.00393333	0.0020166	0	0	0.01015	0.00507081	50	10	0.00024	0.00043589	0	0	0.004	0.00178885	0	0	0.000866667	0.000516398	0	0	0	0	0	0	0.00233333	0.00152753	0	0
Duncaniella MGBC111445	Duncaniella	Muribaculaceae	Bacteroidales	Bacteroidia	Bacteroidota		0.0080111	2.61652	64	2.079		Duncaniella MGBC111445		0.00783333	0.0191877	16.6667	1	0.195762	0.215027	80.9524	34	0.000933333	0.000703732	0	0	0.0079	0.00362593	40	8	0	0	0	0	0.00133333	0.000516398	0	0	0	0	0	0	0	0	0	0	0	0	0	0
Duncaniella MGBC127601	Duncaniella	Muribaculaceae	Bacteroidales	Bacteroidia	Bacteroidota		0.0766657	8.25838	202	7.273		Duncaniella MGBC127601		0.0005	0.000547723	0	0	0.00514286	0.00291816	7.14286	3	0.00106667	0.000457738	0	0	0.0229	0.0112151	90	18	0.000310345	0.000470824	0	0	0.00116667	0.000408248	0	0	0.000733333	0.000593617	0	0	0	0	0	0	0.00166667	0.0011547	0	0
Duncaniella MGBC140491	Duncaniella	Muribaculaceae	Bacteroidales	Bacteroidia	Bacteroidota		0.0115019	4.08831	100	3.32		Duncaniella MGBC140491		0.000333333	0.000516398	0	0	0.00261905	0.00151339	0	0	0.00233333	0.00117514	0	0	0.0102	0.00513604	55	11	0.00231034	0.00200185	0	0	0.015	0.00374166	83.3333	5	0.00113333	0.00063994	0	0	0.000240741	0.000473254	0	0	0.00333333	0.00321455	0	0
Duncaniella MGBC142302	Duncaniella	Muribaculaceae	Bacteroidales	Bacteroidia	Bacteroidota		0.0894622	7.76778	190	16.749		Duncaniella MGBC142302		0.000333333	0.000516398	0	0	0.00133333	0.000754391	0	0	0.0212667	0.0344227	53.3333	8	0.01355	0.00621945	70	14	0.000103448	0.000309934	0	0	0.00183333	0.000752773	0	0	0	0	0	0	5.55556e-05	0.000231212	0	0	0.000333333	0.00057735	0	0
Duncaniella MGBC142332	Duncaniella	Muribaculaceae	Bacteroidales	Bacteroidia	Bacteroidota		0.0273188	1.59444	39	9.015		Duncaniella MGBC142332		0.00116667	0.000983192	0	0	0.00129268	0.000749797	0	0	0.00146667	0.000915475	0	0	0.0181	0.00820719	80	16	0.000413793	0.00050123	0	0	0.00133333	0.000516398	0	0	0	0	0	0	0	0	0	0	0.00233333	0.00152753	0	0
Duncaniella MGBC157936	Duncaniella	Muribaculaceae	Bacteroidales	Bacteroidia	Bacteroidota		0.0704867	25.0613	613	2.042		Duncaniella MGBC157936		0	0	0	0	0.000690476	0.00064347	0	0	0.0006	0.000507093	0	0	0.0146	0.00691604	70	14	0	0	0	0	0	0	0	0	0	0	0	0	0.0113333	0.0234931	25.9259	14	0.00566667	0.0080829	33.3333	1
Duncaniella MGBC164402	Duncaniella	Muribaculaceae	Bacteroidales	Bacteroidia	Bacteroidota		0.345038	13.8594	339	32.089		Duncaniella MGBC164402		0.0128333	0.0146617	33.3333	2	0.00242857	0.000859463	0	0	0.00653333	0.00318179	20	3	0.0267	0.0102346	100	20	0.00117241	0.00128366	0	0	0.003	0.00126491	0	0	0.00573333	0.00293906	13.3333	2	0.00103704	0.00043276	0	0	0.0286667	0.044456	33.3333	1
Duncaniella MGBC166381	Duncaniella	Muribaculaceae	Bacteroidales	Bacteroidia	Bacteroidota		0.00586096	0.695012	17	2.035		Duncaniella MGBC166381		0	0	0	0	0.000547619	0.00055005	0	0	0.000266667	0.000457738	0	0	0.00885	0.00395068	40	8	0	0	0	0	0.0015	0.000547723	0	0	0	0	0	0	0	0	0	0	0.000333333	0.00057735	0	0
Duncaniella muris	Duncaniella	Muribaculaceae	Bacteroidales	Bacteroidia	Bacteroidota		0.724331	66.2715	1621	33.406		Duncaniella muris		0.750667	0.599475	100	6	1.77514	1.31596	100	42	0.897933	0.711209	100	15	4.11225	2.23083	100	20	0.298655	0.155748	100	29	0.585833	0.434766	100	6	0.0905333	0.0655623	100	15	0.00168519	0.00074793	0	0	3.08667	3.39117	100	3
Duncaniella sp001689425	Duncaniella	Muribaculaceae	Bacteroidales	Bacteroidia	Bacteroidota		0.653546	65.6173	1605	19.153		Duncaniella sp001689425		1.0045	0.326981	100	6	2.15176	1.7181	100	42	1.76967	1.06785	100	15	0.30465	0.198754	100	20	0.311517	0.307886	100	29	4.533	2.64913	100	6	0.529	0.240031	100	15	0.00240741	0.000740181	0	0	1.98	1.19189	100	3
Duncaniella sp001689495	Duncaniella	Muribaculaceae	Bacteroidales	Bacteroidia	Bacteroidota		0.140806	11.0793	271	39.699		Duncaniella sp001689495		0.000333333	0.000516398	0	0	0.00228571	0.00131197	0	0	0.00833333	0.00326599	33.3333	5	0.06565	0.0304169	100	20	0.000931034	0.000752664	0	0	0.0111667	0.00183485	83.3333	5	0.00186667	0.000743223	0	0	0.000444444	0.000718139	0	0	0.0106667	0.0150444	33.3333	1
Duncaniella sp001689575	Duncaniella	Muribaculaceae	Bacteroidales	Bacteroidia	Bacteroidota		0.250173	39.2886	961	6.119		Duncaniella sp001689575		0.3525	0.274568	100	6	0.2755	0.350003	85.7143	36	1.67867	1.27731	100	15	0.0329	0.0147858	100	20	0.214	0.187269	79.3103	23	0.0118333	0.00278687	66.6667	4	0.00313333	0.00180739	0	0	0.000185185	0.000392095	0	0	1.09067	0.928279	100	3
Duncaniella sp002492665	Duncaniella	Muribaculaceae	Bacteroidales	Bacteroidia	Bacteroidota		0.468091	89.9019	2199	12.553		Duncaniella sp002492665		0.1055	0.0528309	100	6	0.525095	0.469092	100	42	0.0505333	0.0473797	93.3333	14	0.8305	0.871756	100	20	0.120655	0.132975	82.7586	24	1.73983	0.257163	100	6	0.0504667	0.037019	100	15	0.281704	0.16773	100	54	0.518	0.622831	100	3
Duncaniella sp002494015	Duncaniella	Muribaculaceae	Bacteroidales	Bacteroidia	Bacteroidota		0.0142345	5.11038	125	3.934		Duncaniella sp002494015		0.000333333	0.000516398	0	0	0.00114286	0.0006833	0	0	0.00926667	0.020048	13.3333	2	0.0141	0.00662452	65	13	0.000275862	0.000454859	0	0	0.00216667	0.000752773	0	0	0	0	0	0	0	0	0	0	0.014	0.0151327	33.3333	1
Eisenbergiella MGBC129248	Eisenbergiella	Lachnospiraceae	Lachnospirales	Clostridia	Firmicutes_A		0.00622397	8.95339	219	1.139		Eisenbergiella MGBC129248		0.00266667	0.000816497	0	0	0.0027381	0.00151512	0	0	0.00166667	0.000816497	0	0	0.0024	0.00193037	0	0	0.0022069	0.00120651	0	0	0.00383333	0.00160208	0	0	0.0006	0.000632456	0	0	0.00194444	0.00113962	0	0	0.000666667	0.00057735	0	0
Emergencia MGBC000042	Emergencia	Anaerovoracaceae	Peptostreptococcales	Clostridia	Firmicutes_A		0.0319693	48.242	1180	2.259		Emergencia MGBC000042		0.03	0.0295635	100	6	0.191595	0.132246	90.4762	38	0.0132667	0.0150782	46.6667	7	0.01295	0.0108989	60	12	0.00382759	0.00234626	3.44828	1	0.0303333	0.0296625	83.3333	5	0.0006	0.000507093	0	0	0.0512222	0.0547615	81.4815	44	0.029	0.0295973	66.6667	2
Emergencia MGBC000541	Emergencia	Anaerovoracaceae	Peptostreptococcales	Clostridia	Firmicutes_A		0.00365878	4.08831	100	0.99		Emergencia MGBC000541		0.001	0	0	0	0.000928571	0.00046291	0	0	0.000333333	0.00048795	0	0	0.0009	0.00155259	0	0	0.000862069	0.000441114	0	0	0.00933333	0.0130639	16.6667	1	7.14286e-05	0.000267261	0	0	0.00166667	0.00128856	0	0	0	0	0	0
Enterobacter himalayensis	Enterobacter	Enterobacteriaceae	Enterobacterales	Gammaproteobacteria	Proteobacteria		0.0374726	2.28945	56	20.34		Enterobacter himalayensis		0	0	0	0	2.43902e-05	0.000156174	0	0	0.000307692	0.0011094	0	0	0	0	0	0	0.000931034	0.000529894	0	0	0	0	0	0	0	0	0	0	0	0	0	0	0	0	0	0
Enterocloster aldenensis	Enterocloster	Lachnospiraceae	Lachnospirales	Clostridia	Firmicutes_A		0.0136663	1.83974	45	7.168		Enterocloster aldenensis		0.00333333	0.00121106	0	0	0.00369048	0.00295897	7.14286	3	0.00146667	0.000516398	0	0	0.0009	0.000852242	0	0	0.00217241	0.00128366	0	0	0.00183333	0.000983192	0	0	0.0004	0.000507093	0	0	0.00246296	0.00105889	0	0	0.001	0.001	0	0
Enterocloster bolteae	Enterocloster	Lachnospiraceae	Lachnospirales	Clostridia	Firmicutes_A		0.00208227	1.39002	34	0.123		Enterocloster bolteae		0.002	0.000894427	0	0	0.00147619	0.000671296	0	0	0.00106667	0.000457738	0	0	0.00105	0.000759155	0	0	0.00124138	0.000435494	0	0	0.0015	0.000547723	0	0	0.000533333	0.000516398	0	0	0.0015	0.000746059	0	0	0.000333333	0.00057735	0	0
Enterocloster clostridioformis	Enterocloster	Lachnospiraceae	Lachnospirales	Clostridia	Firmicutes_A		0.245038	52.1259	1275	54.509		Enterocloster clostridioformis		0.0166667	0.00301109	100	6	0.0120714	0.00551447	69.0476	29	0.00893333	0.00770405	26.6667	4	0.00415	0.00275824	0	0	0.00734483	0.00337296	13.7931	4	0.00566667	0.00150555	0	0	0.00233333	0.000816497	0	0	0.0062037	0.00263059	11.1111	6	0.145667	0.231526	100	3
Enterococcus faecalis	Enterococcus	Enterococcaceae	Lactobacillales	Bacilli	Firmicutes		0.0274525	12.5511	307	22.079		Enterococcus faecalis		0.000166667	0.000408248	0	0	0.000585366	0.0010241	0	0	0.000133333	0.000351866	0	0	0.00095	0.00176143	0	0	0.000551724	0.00050612	0	0	0.0005	0.000547723	0	0	0.00386667	0.00335659	13.3333	2	0.0601111	0.149504	46.2963	25	0.00333333	0.00416333	0	0
Enterococcus_A xiangfangensis	Enterococcus_A	Enterococcaceae	Lactobacillales	Bacilli	Firmicutes		0.000270603	0.367948	9	0.056		Enterococcus_A xiangfangensis		0	0	0	0	5e-05	0.000220721	0	0	0	0	0	0	0	0	0	0	3.44828e-05	0.000185695	0	0	0	0	0	0	0	0	0	0	0	0	0	0	0	0	0	0
Enterococcus_B faecium	Enterococcus_B	Enterococcaceae	Lactobacillales	Bacilli	Firmicutes		0.0124287	1.71709	42	3.081		Enterococcus_B faecium		0	0	0	0	0	0	0	0	0	0	0	0	0	0	0	0	0	0	0	0	0.0005	0.000547723	0	0	0	0	0	0	1.85185e-05	0.000136083	0	0	0	0	0	0
Enterococcus_B hirae	Enterococcus_B	Enterococcaceae	Lactobacillales	Bacilli	Firmicutes		0.000755085	1.30826	32	0.157		Enterococcus_B hirae		0	0	0	0	0	0	0	0	0	0	0	0	0	0	0	0	0	0	0	0	0	0	0	0	0	0	0	0	1.85185e-05	0.000136083	0	0	0	0	0	0
Enterococcus_C asini	Enterococcus_C	Enterococcaceae	Lactobacillales	Bacilli	Firmicutes		8.55546e-05	0	0	0.008		Enterococcus_C asini		0	0	0	0	0	0	0	0	0	0	0	0	0	0	0	0	0	0	0	0	0	0	0	0	0	0	0	0	0	0	0	0	0	0	0	0
Enterococcus_D gallinarum	Enterococcus_D	Enterococcaceae	Lactobacillales	Bacilli	Firmicutes		0.0147932	5.0695	124	5.383		Enterococcus_D gallinarum		0	0	0	0	0.000642857	0.0012459	0	0	0	0	0	0	0	0	0	0	0	0	0	0	0.000333333	0.000516398	0	0	0.00686667	0.0128667	20	3	0	0	0	0	0	0	0	0
Erysipelatoclostridiaceae_NOV MGBC113645	Erysipelatoclostridiaceae_NOV	Erysipelatoclostridiaceae	Erysipelotrichales	Bacilli	Firmicutes		0.00631049	8.54456	209	1.642		Erysipelatoclostridiaceae_NOV MGBC113645		0.00166667	0.000516398	0	0	0.00166667	0.00213755	0	0	0.0008	0.000676123	0	0	0.00095	0.000604805	0	0	0.002	0.00162569	0	0	0.00433333	0.00150555	0	0	0.00113333	0.000516398	0	0	0.00198148	0.0018066	0	0	0.000333333	0.00057735	0	0
Erysipelatoclostridiaceae_NOV MGBC140090	Erysipelatoclostridiaceae_NOV	Erysipelatoclostridiaceae	Erysipelotrichales	Bacilli	Firmicutes		0.00105221	0.858545	21	0.297		Erysipelatoclostridiaceae_NOV MGBC140090		0.000166667	0.000408248	0	0	0.000809524	0.000890001	0	0	6.66667e-05	0.000258199	0	0	0.0004	0.000502625	0	0	0.000607143	0.000497347	0	0	0.00183333	0.000752773	0	0	0	0	0	0	0.000425926	0.000601942	0	0	0	0	0	0
Erysipelatoclostridiaceae_NOV MGBC163490	Erysipelatoclostridiaceae_NOV	Erysipelatoclostridiaceae	Erysipelotrichales	Bacilli	Firmicutes		0.0168583	21.9133	536	0.639		Erysipelatoclostridiaceae_NOV MGBC163490		0.0035	0.00234521	0	0	0.00719512	0.0153626	26.8293	11	0.00193333	0.00303472	6.66667	1	0.00135	0.00126803	0	0	0.000965517	0.000778403	0	0	0.0095	0.0128335	33.3333	2	0.000533333	0.00063994	0	0	0.0871667	0.113397	64.8148	35	0.000333333	0.00057735	0	0
Erysipelatoclostridium cocleatum	Erysipelatoclostridium	Erysipelatoclostridiaceae	Erysipelotrichales	Bacilli	Firmicutes		0.147883	54.4563	1332	39.395		Erysipelatoclostridium cocleatum		0.00883333	0.00263944	16.6667	1	0.00785714	0.0075339	26.1905	11	0.0026	0.00168184	0	0	0.0336	0.0449367	45	9	0.016069	0.0128978	75.8621	22	0.0193333	0.00826236	83.3333	5	0.00846667	0.00615127	20	3	0.313167	0.285993	94.4444	51	0.00266667	0.0011547	0	0
Erysipelatoclostridium ramosum	Erysipelatoclostridium	Erysipelatoclostridiaceae	Erysipelotrichales	Bacilli	Firmicutes		0.000908636	0.981194	24	0.351		Erysipelatoclostridium ramosum		0.000166667	0.000408248	0	0	0.000285714	0.000553733	0	0	0	0	0	0	0	0	0	0	0.000448276	0.00050612	0	0	0.00116667	0.000752773	0	0	6.66667e-05	0.000258199	0	0	3.7037e-05	0.000190626	0	0	0	0	0	0
Erysipelotrichaceae_NOV MGBC000147	Erysipelotrichaceae_NOV	Erysipelotrichaceae	Erysipelotrichales	Bacilli	Firmicutes		0.0131191	18.1521	444	0.996		Erysipelotrichaceae_NOV MGBC000147		0.000333333	0.000516398	0	0	0.0082619	0.00982297	33.3333	14	0.0201333	0.068044	13.3333	2	0.0019	0.00338573	5	1	0.000965517	0.000865314	0	0	0.00833333	0.00688961	50	3	0.0103333	0.00862444	40	6	0.00538889	0.010557	14.8148	8	0.00133333	0.00057735	0	0
Erysipelotrichaceae_NOV MGBC000527	Erysipelotrichaceae_NOV	Erysipelotrichaceae	Erysipelotrichales	Bacilli	Firmicutes		0.00693303	14.9223	365	0.564		Erysipelotrichaceae_NOV MGBC000527		0.001	0.000632456	0	0	0.00261905	0.00597128	11.9048	5	0.0014	0.00315776	6.66667	1	0.0003	0.000470162	0	0	0.000586207	0.00101831	0	0	0.00833333	0.00985224	33.3333	2	0.00393333	0.00345309	0	0	0.00316667	0.0118413	5.55556	3	0	0	0	0
Erysipelotrichaceae_NOV MGBC139950	Erysipelotrichaceae_NOV	Erysipelotrichaceae	Erysipelotrichales	Bacilli	Firmicutes		0.0134581	21.2183	519	0.586		Erysipelotrichaceae_NOV MGBC139950		0.0191667	0.0212454	33.3333	2	0.0157619	0.0324269	28.5714	12	0	0	0	0	0.00015	0.00048936	0	0	0.000206897	0.000491304	0	0	0.00133333	0.0010328	0	0	0.000466667	0.000516398	0	0	5.55556e-05	0.000231212	0	0	0.004	0.0043589	0	0
Erysipelotrichaceae_NOV MGBC163961	Erysipelotrichaceae_NOV	Erysipelotrichaceae	Erysipelotrichales	Bacilli	Firmicutes		0.0233949	32.0523	784	3.34		Erysipelotrichaceae_NOV MGBC163961		0.0431667	0.060852	50	3	0.0344762	0.0626229	50	21	0.00426667	0.00677671	20	3	0.00035	0.00048936	0	0	0.0022069	0.00371656	3.44828	1	0.0065	0.00546809	16.6667	1	0.000866667	0.00063994	0	0	0.0186852	0.0342911	33.3333	18	0.00166667	0.00208167	0	0
Erysipelotrichaceae_NOV MGBC165187	Erysipelotrichaceae_NOV	Erysipelotrichaceae	Erysipelotrichales	Bacilli	Firmicutes		0.0112535	19.1333	468	0.508		Erysipelotrichaceae_NOV MGBC165187		0.0583333	0.0492328	83.3333	5	0.013119	0.0307422	21.4286	9	0.00166667	0.0011127	0	0	0.00495	0.0116007	15	3	0.000586207	0.00050123	0	0	0.00616667	0.00598052	33.3333	2	0.00513333	0.00180739	0	0	0.014463	0.0385476	27.7778	15	0.000333333	0.00057735	0	0
Escherichia coli	Escherichia	Enterobacteriaceae	Enterobacterales	Gammaproteobacteria	Proteobacteria		0.263133	10.7522	263	55.888		Escherichia coli		0	0	0	0	0.00185714	0.00408788	7.14286	3	0.00133333	0.000617213	0	0	0.00455	0.00356112	10	2	0.00113793	0.0007894	0	0	0.000666667	0.00163299	0	0	0.00233333	0.00289499	0	0	0.225759	0.72274	70.3704	38	0.0443333	0.0741912	33.3333	1
Escherichia flexneri	Escherichia	Enterobacteriaceae	Enterobacterales	Gammaproteobacteria	Proteobacteria		0.218328	10.4661	256	84.518		Escherichia flexneri		0.001	0.000632456	0	0	0.000365854	0.000487652	0	0	6.66667e-05	0.000258199	0	0	0.0001	0.000307794	0	0	0.00513793	0.00838248	13.7931	4	0.177833	0.423364	33.3333	2	0.000333333	0.00048795	0	0	0.0516852	0.306449	18.5185	10	0.0776667	0.12761	33.3333	1
Escherichia sp000208585	Escherichia	Enterobacteriaceae	Enterobacterales	Gammaproteobacteria	Proteobacteria		0.00356954	2.61652	64	1.712		Escherichia sp000208585		0	0	0	0	0	0	0	0	0	0	0	0	0	0	0	0	0	0	0	0	0.000333333	0.000816497	0	0	0	0	0	0	0.000166667	0.000540789	0	0	0.000333333	0.00057735	0	0
Eubacterium_F MGBC000112	Eubacterium_F	Lachnospiraceae	Lachnospirales	Clostridia	Firmicutes_A		0.0557064	40.2289	984	2.537		Eubacterium_F MGBC000112		0.0738333	0.0409215	100	6	0.132833	0.255733	76.1905	32	0.00413333	0.00306749	6.66667	1	0.3881	0.388734	100	20	0.00382759	0.00173347	3.44828	1	0.00483333	0.00213698	0	0	0.0016	0.00163881	0	0	0.00727778	0.00982184	20.3704	11	0.110667	0.0611583	100	3
Eubacterium_F MGBC100342	Eubacterium_F	Lachnospiraceae	Lachnospirales	Clostridia	Firmicutes_A		0.000971658	0.572363	14	0.355		Eubacterium_F MGBC100342		0.00133333	0.000816497	0	0	0.00109524	0.00177804	0	0	0.000133333	0.000351866	0	0	0.00045	0.000604805	0	0	0.000241379	0.000510964	0	0	0.086	0.139156	50	3	0.000333333	0.00048795	0	0	0.000351852	0.000482032	0	0	0	0	0	0
Eubacterium_F MGBC113289	Eubacterium_F	Lachnospiraceae	Lachnospirales	Clostridia	Firmicutes_A		0.00232776	1.75797	43	0.545		Eubacterium_F MGBC113289		0.000166667	0.000408248	0	0	0.000833333	0.00110247	0	0	0.000133333	0.000351866	0	0	0.0003	0.000571241	0	0	0.00396552	0.00625918	10.3448	3	0.000333333	0.000516398	0	0	0	0	0	0	0.00012963	0.00033905	0	0	0	0	0	0
Eubacterium_F MGBC118394	Eubacterium_F	Lachnospiraceae	Lachnospirales	Clostridia	Firmicutes_A		0.00783598	5.11038	125	1.434		Eubacterium_F MGBC118394		0.005	0.00178885	0	0	0.00264286	0.00112231	0	0	0.00166667	0.000723747	0	0	0.0625	0.0860621	75	15	0.00506897	0.00821988	20.6897	6	0.00583333	0.00248328	16.6667	1	0.00386667	0.0022318	0	0	0.00142593	0.0010389	0	0	0	0	0	0
Eubacterium_F MGBC120354	Eubacterium_F	Lachnospiraceae	Lachnospirales	Clostridia	Firmicutes_A		0.0109775	6.86836	168	3.865		Eubacterium_F MGBC120354		0.002	0.000632456	0	0	0.00395238	0.00412578	11.9048	5	0.00133333	0.00123443	0	0	0.0015	0.00131789	0	0	0.000862069	0.00102554	0	0	0.002	0.00109545	0	0	0.0005	0.000518875	0	0	0.000777778	0.00060397	0	0	0.001	0.001	0	0
Eubacterium_F MGBC122214	Eubacterium_F	Lachnospiraceae	Lachnospirales	Clostridia	Firmicutes_A		0.0864542	64.5953	1580	4.51		Eubacterium_F MGBC122214		0.0153333	0.00326599	100	6	0.0102619	0.00522685	42.8571	18	0.2122	0.356532	80	12	0.0072	0.00627107	30	6	0.0194138	0.0129987	79.3103	23	0.012	0.00672309	50	3	0.00246667	0.00099043	0	0	0.0159259	0.0342608	61.1111	33	0.0606667	0.049521	100	3
Eubacterium_F MGBC123461	Eubacterium_F	Lachnospiraceae	Lachnospirales	Clostridia	Firmicutes_A		0.0035728	2.98446	73	0.675		Eubacterium_F MGBC123461		0.001	0	0	0	0.00166667	0.00135551	0	0	0.000666667	0.00048795	0	0	0.0014	0.00146539	0	0	0.000689655	0.000712313	0	0	0.002	0.00126491	0	0	0.0006	0.000507093	0	0	0.000740741	0.00052071	0	0	0.000333333	0.00057735	0	0
Eubacterium_F MGBC128531	Eubacterium_F	Lachnospiraceae	Lachnospirales	Clostridia	Firmicutes_A		0.00791248	5.02862	123	1.714		Eubacterium_F MGBC128531		0.00116667	0.000408248	0	0	0.00178571	0.000976198	0	0	0.0008	0.000774597	0	0	0.05435	0.0734326	75	15	0.000413793	0.000568032	0	0	0.0443333	0.0323584	100	6	0.027	0.0185395	60	9	0.000907407	0.000807244	0	0	0	0	0	0
Eubacterium_F MGBC130580	Eubacterium_F	Lachnospiraceae	Lachnospirales	Clostridia	Firmicutes_A		0.0231248	16.5168	404	1.502		Eubacterium_F MGBC130580		0.00433333	0.00150555	0	0	0.00445238	0.00358998	9.52381	4	0.132867	0.117448	73.3333	11	0.0024	0.00234857	5	1	0.0145862	0.0210824	31.0345	9	0.0348333	0.0468974	50	3	0.001	0.000654654	0	0	0.00172222	0.000810699	0	0	0.0493333	0.0793872	33.3333	1
Eubacterium_F MGBC164771	Eubacterium_F	Lachnospiraceae	Lachnospirales	Clostridia	Firmicutes_A		0.259639	91.3328	2234	5.166		Eubacterium_F MGBC164771		0.347833	0.148824	100	6	0.881595	1.13668	100	42	0.0274667	0.0105144	100	15	0.3374	0.425079	95	19	0.0654828	0.0451882	96.5517	28	0.0303333	0.0240721	100	6	0.0062	0.00290812	20	3	0.176981	0.200776	96.2963	52	0.274333	0.440523	100	3
Eubacterium_F MGBC165605	Eubacterium_F	Lachnospiraceae	Lachnospirales	Clostridia	Firmicutes_A		0.0866829	64.7588	1584	6.51		Eubacterium_F MGBC165605		0.116833	0.249468	100	6	0.198405	0.492372	66.6667	28	0.0756	0.0810386	80	12	0.00565	0.00452217	30	6	0.0206552	0.0174259	62.069	18	0.0793333	0.0607805	100	6	0.0256667	0.0144552	86.6667	13	0.00790741	0.0044606	35.1852	19	0.0256667	0.0314696	33.3333	1
Eubacterium_F MGBC166763	Eubacterium_F	Lachnospiraceae	Lachnospirales	Clostridia	Firmicutes_A		0.0609278	19.1333	468	4.674		Eubacterium_F MGBC166763		0.0803333	0.179683	33.3333	2	0.797976	1.07889	52.381	22	0.1772	0.296799	33.3333	5	0.0029	0.00269307	5	1	0.00189655	0.00123476	0	0	0.004	0.00357771	16.6667	1	0.0002	0.000414039	0	0	0.00175926	0.000888823	0	0	0.109333	0.175517	33.3333	1
Eubacterium_G MGBC000141	Eubacterium_G	Lachnospiraceae	Lachnospirales	Clostridia	Firmicutes_A		0.114649	86.5904	2118	4.554		Eubacterium_G MGBC000141		0.0378333	0.0218304	100	6	0.0519524	0.0456364	100	42	0.0422667	0.0228738	100	15	0.11115	0.0858728	100	20	0.0367586	0.0266802	100	29	0.031	0.00737564	100	6	0.002	0.000845154	0	0	0.0179074	0.0100869	77.7778	42	0.0456667	0.0565892	100	3
Eubacterium_G MGBC106873	Eubacterium_G	Lachnospiraceae	Lachnospirales	Clostridia	Firmicutes_A		0.0128205	1.34914	33	6.28		Eubacterium_G MGBC106873		0.00116667	0.000408248	0	0	0.00142857	0.000940754	0	0	0.00153333	0.00405087	6.66667	1	0.0007	0.000801315	0	0	0.000551724	0.000985111	0	0	0.00133333	0.000516398	0	0	0.000266667	0.000457738	0	0	0.000555556	0.00050157	0	0	0.000666667	0.00057735	0	0
Eubacterium_G MGBC130525	Eubacterium_G	Lachnospiraceae	Lachnospirales	Clostridia	Firmicutes_A		0.0314152	47.6288	1165	2.217		Eubacterium_G MGBC130525		0.016	0.00509902	100	6	0.0144762	0.0113594	59.5238	25	0.0366	0.0175124	100	15	0.0225	0.0361029	50	10	0.0155172	0.0183354	48.2759	14	0.00733333	0.00314113	33.3333	2	0.00166667	0.000617213	0	0	0.00614815	0.00465572	18.5185	10	0.115333	0.171203	100	3
Eubacterium_J MGBC104730	Eubacterium_J	Lachnospiraceae	Lachnospirales	Clostridia	Firmicutes_A		0.0801652	33.9738	831	4.35		Eubacterium_J MGBC104730		0.0115	0.00500999	50	3	0.0101667	0.00925497	33.3333	14	0.00413333	0.00358303	6.66667	1	0.0028	0.00241922	0	0	0.0172759	0.035116	31.0345	9	0.0105	0.00744983	50	3	0.00146667	0.00099043	0	0	0.193426	0.235589	79.6296	43	0.011	0.0138924	33.3333	1
Eubacterium_J MGBC107002	Eubacterium_J	Lachnospiraceae	Lachnospirales	Clostridia	Firmicutes_A		0.0773025	46.3205	1133	4.294		Eubacterium_J MGBC107002		0.0305	0.0366756	100	6	0.0271429	0.0418328	47.619	20	0.0135333	0.0127384	53.3333	8	0.00695	0.00798337	25	5	0.0541034	0.132751	65.5172	19	0.0208333	0.0142185	66.6667	4	0.00106667	0.000593617	0	0	0.231148	0.375064	77.7778	42	0.028	0.039	33.3333	1
Eubacterium_J MGBC117467	Eubacterium_J	Lachnospiraceae	Lachnospirales	Clostridia	Firmicutes_A		0.03113	26.1652	640	2.532		Eubacterium_J MGBC117467		0.0315	0.0615037	16.6667	1	0.0793333	0.121209	52.381	22	0.0371333	0.136626	6.66667	1	0.0018	0.00160918	0	0	0.00893103	0.0187024	17.2414	5	0.0116667	0.00898146	33.3333	2	0.001	0.000654654	0	0	0.00440741	0.00271626	3.7037	2	0.00466667	0.00472582	33.3333	1
Eubacterium_J MGBC119940	Eubacterium_J	Lachnospiraceae	Lachnospirales	Clostridia	Firmicutes_A		0.0704884	39.6566	970	10.82		Eubacterium_J MGBC119940		0.0201667	0.00970395	100	6	0.407524	1.69466	59.5238	25	0.0112667	0.00914539	46.6667	7	0.00455	0.00471811	15	3	0.028	0.0496718	58.6207	17	0.01	0.0043359	50	3	0.00273333	0.00186956	0	0	0.00609259	0.00342724	16.6667	9	0.002	0.001	0	0
Eubacterium_J MGBC123503	Eubacterium_J	Lachnospiraceae	Lachnospirales	Clostridia	Firmicutes_A		0.0198517	18.52	453	4.924		Eubacterium_J MGBC123503		0.00933333	0.00294392	33.3333	2	0.00714286	0.00928038	16.6667	7	0.00366667	0.00187718	0	0	0.00345	0.00348644	5	1	0.0172414	0.0364894	20.6897	6	0.008	0.00357771	33.3333	2	0.0014	0.000985611	0	0	0.0035	0.00208091	0	0	0.003	0.00173205	0	0
Eubacterium_J MGBC130483	Eubacterium_J	Lachnospiraceae	Lachnospirales	Clostridia	Firmicutes_A		0.113758	76.4922	1871	8.756		Eubacterium_J MGBC130483		0.206667	0.260383	100	6	0.738476	0.825791	100	42	0.2006	0.300727	86.6667	13	0.1858	0.344921	85	17	0.0479655	0.0616734	96.5517	28	0.0303333	0.0233895	83.3333	5	0.00173333	0.0010328	0	0	0.0218333	0.0190092	83.3333	45	0.0873333	0.112385	100	3
Eubacterium_J MGBC139490	Eubacterium_J	Lachnospiraceae	Lachnospirales	Clostridia	Firmicutes_A		0.0563924	42.6002	1042	4.225		Eubacterium_J MGBC139490		0.0713333	0.151271	50	3	0.0595	0.24064	38.0952	16	0.0072	0.00727226	26.6667	4	0.00685	0.0099751	15	3	0.0149655	0.0217395	34.4828	10	0.00666667	0.00136626	0	0	0.00533333	0.0039036	26.6667	4	0.148537	0.181312	74.0741	40	0.0196667	0.0246644	33.3333	1
Eubacterium_J MGBC139512	Eubacterium_J	Lachnospiraceae	Lachnospirales	Clostridia	Firmicutes_A		0.0053985	5.0695	124	2.175		Eubacterium_J MGBC139512		0.00116667	0.000408248	0	0	0.000857143	0.000718108	0	0	0.0002	0.000414039	0	0	0.0002	0.000410391	0	0	0.00341379	0.00854617	10.3448	3	0.00266667	0.00150555	0	0	6.66667e-05	0.000258199	0	0	0.000944444	0.000656367	0	0	0	0	0	0
Eubacterium_J MGBC139981	Eubacterium_J	Lachnospiraceae	Lachnospirales	Clostridia	Firmicutes_A		0.0139983	4.94685	121	14.429		Eubacterium_J MGBC139981		0.00433333	0.000516398	0	0	0.0032619	0.00296368	2.38095	1	0.00146667	0.00063994	0	0	0.0016	0.00150088	0	0	0.0103448	0.0231968	20.6897	6	0.0055	0.00258844	16.6667	1	0.001	0.000654654	0	0	0.00285185	0.00147184	0	0	0.001	0.001	0	0
Eubacterium_J MGBC164303	Eubacterium_J	Lachnospiraceae	Lachnospirales	Clostridia	Firmicutes_A		0.0218041	23.8348	583	2.172		Eubacterium_J MGBC164303		0.122667	0.072536	83.3333	5	0.015381	0.0351408	19.0476	8	0.00266667	0.00129099	0	0	0.0027	0.00194936	0	0	0.00227586	0.00136006	0	0	0.00866667	0.00618601	33.3333	2	0.000533333	0.00063994	0	0	0.00238889	0.00108882	0	0	0.013	0.00608276	66.6667	2
Eubacterium_J MGBC166616	Eubacterium_J	Lachnospiraceae	Lachnospirales	Clostridia	Firmicutes_A		0.0693079	31.1938	763	6.608		Eubacterium_J MGBC166616		0.131167	0.163421	83.3333	5	0.983095	1.61273	78.5714	33	0.0280667	0.0814805	46.6667	7	0.325	0.62424	55	11	0.146345	0.406951	51.7241	15	0.04	0.0532954	66.6667	4	0.00133333	0.000617213	0	0	0.0462037	0.102761	33.3333	18	0.00233333	0.00152753	0	0
Eubacterium_J plexicaudatum	Eubacterium_J	Lachnospiraceae	Lachnospirales	Clostridia	Firmicutes_A		0.0224934	26.9011	658	7.105		Eubacterium_J plexicaudatum		0.0186667	0.00608824	100	6	0.0138571	0.0101274	66.6667	28	0.0058	0.00396773	13.3333	2	0.0061	0.00547626	25	5	0.0118621	0.0168411	31.0345	9	0.014	0.0074027	83.3333	5	0.0014	0.000910259	0	0	0.00785185	0.00467998	31.4815	17	0.002	0.001	0	0
Eubacterium_R MGBC100127	Eubacterium_R	Acutalibacteraceae	Oscillospirales	Clostridia	Firmicutes_A		0.00224875	1.34914	33	1.837		Eubacterium_R MGBC100127		0.000333333	0.000516398	0	0	0.000380952	0.000538851	0	0	6.66667e-05	0.000258199	0	0	0.000263158	0.000452414	0	0	0.00062069	0.000676852	0	0	0.148333	0.357953	16.6667	1	0.00566667	0.00495215	33.3333	5	0.000407407	0.000495966	0	0	0	0	0	0
Eubacterium_R MGBC101131	Eubacterium_R	Acutalibacteraceae	Oscillospirales	Clostridia	Firmicutes_A		0.0508475	12.5102	306	2.695		Eubacterium_R MGBC101131		0.00283333	0.000408248	0	0	0.00304762	0.00202367	2.38095	1	0.00213333	0.000915475	0	0	0.02515	0.0716764	20	4	0.00175862	0.00109071	0	0	0.037	0.0347448	66.6667	4	0.00626667	0.00497805	20	3	0.199704	0.366381	37.037	20	0.021	0.032909	33.3333	1
Eubacterium_R MGBC118047	Eubacterium_R	Acutalibacteraceae	Oscillospirales	Clostridia	Firmicutes_A		0.00400951	2.73917	67	0.966		Eubacterium_R MGBC118047		0.0005	0.000547723	0	0	0.000261905	0.000445001	0	0	0.000666667	0.00048795	0	0	0.00035	0.00074516	0	0	0.000413793	0.00050123	0	0	0.0171667	0.0301358	33.3333	2	0.000866667	0.000833809	0	0	0.000111111	0.000317221	0	0	0.00333333	0.00493288	0	0
Eubacterium_R MGBC120247	Eubacterium_R	Acutalibacteraceae	Oscillospirales	Clostridia	Firmicutes_A		0.0880012	33.8921	829	6.9		Eubacterium_R MGBC120247		0.00516667	0.00194079	0	0	0.18231	0.407648	28.5714	12	0.0026	0.00154919	0	0	0.00375	0.00341629	5	1	0.00682759	0.00462963	17.2414	5	0.00383333	0.000752773	0	0	0.00753333	0.00501237	46.6667	7	0.0605741	0.164446	22.2222	12	0.0303333	0.0473427	33.3333	1
Eubacterium_R MGBC121343	Eubacterium_R	Acutalibacteraceae	Oscillospirales	Clostridia	Firmicutes_A		0.12363	54.5789	1335	15.884		Eubacterium_R MGBC121343		0.2495	0.0845665	100	6	0.186	0.221056	73.8095	31	0.0455333	0.0911763	33.3333	5	0.03335	0.0655063	30	6	0.0636207	0.118961	62.069	18	0.0045	0.00104881	0	0	0.00326667	0.00170992	0	0	0.00581481	0.00369126	16.6667	9	0.0953333	0.0398288	100	3
Evtepia MGBC111873	Evtepia	Oscillospiraceae	Oscillospirales	Clostridia	Firmicutes_A		0.0132876	28.1276	688	1.338		Evtepia MGBC111873		0.00316667	0.000752773	0	0	0.0052381	0.00226112	4.7619	2	0.0034	0.00135225	0	0	0.00155	0.00135627	0	0	0.00506897	0.00328341	17.2414	5	0.004	0.00209762	0	0	0.000666667	0.0011127	0	0	0.00948148	0.00470544	44.4444	24	0.00233333	0.00152753	0	0
Evtepia MGBC117610	Evtepia	Oscillospiraceae	Oscillospirales	Clostridia	Firmicutes_A		0.0251495	52.8618	1293	0.568		Evtepia MGBC117610		0.0468333	0.0157152	100	6	0.0456667	0.0261298	92.8571	39	0.0322667	0.0188432	80	12	0.01385	0.0140648	50	10	0.012069	0.0114578	34.4828	10	0.00666667	0.00273252	16.6667	1	0.00025	0.000452267	0	0	0.092	0.0619178	92.5926	50	0.004	0.00264575	0	0
Faecalibaculum MGBC163852	Faecalibaculum	Erysipelotrichaceae	Erysipelotrichales	Bacilli	Firmicutes		0.0441001	7.31807	179	13.078		Faecalibaculum MGBC163852		4.5168	5.22677	100	5	0	0	0	0	6.66667e-05	0.000258199	0	0	0.00085	0.000933302	0	0	0.00103448	0.00241251	0	0	0	0	0	0	0.000866667	0.000351866	0	0	0.000111111	0.000317221	0	0	0	0	0	0
Faecalibaculum rodentium	Faecalibaculum	Erysipelotrichaceae	Erysipelotrichales	Bacilli	Firmicutes		0.568666	53.3933	1306	65.366		Faecalibaculum rodentium		0.0201667	0.0171746	66.6667	4	0.0075	0.00337314	16.6667	7	0.266733	0.318927	100	15	2.7509	3.81513	100	20	0.0336207	0.0353335	82.7586	24	0.0218333	0.0142466	83.3333	5	0.137333	0.0193305	100	15	2.93204	3.87396	100	54	0.0193333	0.0239653	33.3333	1
Flavonifractor MGBC000542	Flavonifractor	Oscillospiraceae	Oscillospirales	Clostridia	Firmicutes_A		0.015975	56.9501	1393	0.388		Flavonifractor MGBC000542		0.0166667	0.00417931	100	6	0.0125714	0.00764181	52.381	22	0.00933333	0.00453032	53.3333	8	0.0067	0.00739915	25	5	0.0706897	0.108387	100	29	0.0176667	0.0148952	66.6667	4	0.0002	0.000414039	0	0	0.0293889	0.0151712	85.1852	46	0.0126667	0.010504	66.6667	2
Flavonifractor MGBC117744	Flavonifractor	Oscillospiraceae	Oscillospirales	Clostridia	Firmicutes_A		0.064938	80.9076	1979	1.353		Flavonifractor MGBC117744		0.0585	0.0359263	100	6	0.0713333	0.0597836	92.8571	39	0.0300667	0.0307976	80	12	0.00595	0.00575349	35	7	0.249345	0.342964	100	29	0.0345	0.0403324	83.3333	5	0	0	0	0	0.103778	0.0768612	100	54	0.0353333	0.038553	66.6667	2
Flavonifractor plautii	Flavonifractor	Oscillospiraceae	Oscillospirales	Clostridia	Firmicutes_A		0.00578856	12.5102	306	0.164		Flavonifractor plautii		0.00716667	0.00204124	16.6667	1	0.0055	0.004267	11.9048	5	0.005	0.00164751	0	0	0.00245	0.00193241	0	0	0.00710345	0.00262331	17.2414	5	0.00666667	0.00408248	16.6667	1	0.000333333	0.00048795	0	0	0.00568519	0.00288669	9.25926	5	0.00266667	0.00251661	0	0
Frisingicoccus caecimuris	Frisingicoccus	Lachnospiraceae	Lachnospirales	Clostridia	Firmicutes_A		0.00138981	0.940311	23	0.094		Frisingicoccus caecimuris		0.00166667	0.000516398	0	0	0.000952381	0.000696765	0	0	0.000466667	0.000516398	0	0	0.00045	0.000510418	0	0	0.000862069	0.000515761	0	0	0.001	0.000632456	0	0	0.000733333	0.000593617	0	0	0.00087037	0.000674223	0	0	0.000666667	0.00057735	0	0
G11 MGBC143606	G11	Lachnospiraceae	Lachnospirales	Clostridia	Firmicutes_A		0.0294308	17.2118	421	2.142		G11 MGBC143606		0.00783333	0.00381663	33.3333	2	0.00440476	0.00285469	7.14286	3	0.00253333	0.00130201	0	0	0.0019	0.00168273	0	0	0.00341379	0.00129607	0	0	0.100833	0.227919	33.3333	2	0.0008	0.000414039	0	0	0.00407407	0.00179991	1.85185	1	0.002	0.001	0	0
Garciellaceae_NOV MGBC000568	Garciellaceae_NOV	Garciellaceae	Eubacteriales	Clostridia	Firmicutes_A		0.000424937	0.0408831	1	0.01		Garciellaceae_NOV MGBC000568		0	0	0	0	0.000285714	0.000596155	0	0	7.14286e-05	0.000267261	0	0	0	0	0	0	0.000275862	0.000454859	0	0	0.000666667	0.000516398	0	0	0.000266667	0.000457738	0	0	5.55556e-05	0.000231212	0	0	0	0	0	0
Gastranaerophilaceae_NOV MGBC124931	Gastranaerophilaceae_NOV	Gastranaerophilaceae	Gastranaerophilales	Vampirovibrionia	Cyanobacteria		0.00350578	2.86182	70	4.335		Gastranaerophilaceae_NOV MGBC124931		0.000333333	0.000516398	0	0	0.00121951	0.00285055	2.43902	1	0	0	0	0	0	0	0	0	0.00162069	0.00180107	0	0	0.0005	0.000547723	0	0	0	0	0	0	9.25926e-05	0.000445883	0	0	0	0	0	0
Gastranaerophilales_NOV MGBC104636	Gastranaerophilales_NOV	Gastranaerophilales_NOV	Gastranaerophilales	Vampirovibrionia	Cyanobacteria		0.00286193	3.92478	96	0.698		Gastranaerophilales_NOV MGBC104636		0	0	0	0	0.000473684	0.00122445	0	0	0.000733333	0.0012228	0	0	0	0	0	0	0.00062963	0.000791695	0	0	0	0	0	0	0	0	0	0	1.85185e-05	0.000136083	0	0	0	0	0	0
Gastranaerophilales_NOV MGBC104891	Gastranaerophilales_NOV	Gastranaerophilales_NOV	Gastranaerophilales	Vampirovibrionia	Cyanobacteria		0.00292916	2.82093	69	1.365		Gastranaerophilales_NOV MGBC104891		0	0	0	0	0.000235294	0.000740959	0	0	0.000733333	0.0012228	0	0	0	0	0	0	0.000357143	0.000621485	0	0	0	0	0	0	0	0	0	0	1.85185e-05	0.000136083	0	0	0.0386667	0.0326241	66.6667	2
Gastranaerophilales_NOV MGBC104987	Gastranaerophilales_NOV	Gastranaerophilales_NOV	Gastranaerophilales	Vampirovibrionia	Cyanobacteria		0.00185959	1.71709	42	0.865		Gastranaerophilales_NOV MGBC104987		0	0	0	0	0.000309524	0.000780497	0	0	0	0	0	0	0	0	0	0	0.000444444	0.000640513	0	0	0	0	0	0	0	0	0	0	1.85185e-05	0.000136083	0	0	0	0	0	0
Gastranaerophilales_NOV MGBC110388	Gastranaerophilales_NOV	Gastranaerophilales_NOV	Gastranaerophilales	Vampirovibrionia	Cyanobacteria		0.00768362	7.52249	184	0.729		Gastranaerophilales_NOV MGBC110388		0	0	0	0	0.000189189	0.000569495	0	0	0.0445333	0.0530577	80	12	0	0	0	0	0.000310345	0.00054139	0	0	0	0	0	0	0.0147333	0.00620445	80	12	1.85185e-05	0.000136083	0	0	0.0243333	0.0195021	66.6667	2
Gastranaerophilales_NOV MGBC122484	Gastranaerophilales_NOV	Gastranaerophilales_NOV	Gastranaerophilales	Vampirovibrionia	Cyanobacteria		0.00492227	11.3246	277	0.406		Gastranaerophilales_NOV MGBC122484		0	0	0	0	0.000324324	0.000914514	0	0	0.000642857	0.00100821	0	0	0	0	0	0	0.000428571	0.000741798	0	0	0	0	0	0	0	0	0	0	0.000134615	0.000714797	0	0	0	0	0	0
Gastranaerophilales_NOV MGBC142924	Gastranaerophilales_NOV	Gastranaerophilales_NOV	Gastranaerophilales	Vampirovibrionia	Cyanobacteria		0.105822	45.2167	1106	4.426		Gastranaerophilales_NOV MGBC142924		0.00383333	0.00116905	0	0	0.00547619	0.00648164	14.2857	6	0.0559333	0.063787	80	12	0.00645	0.0105255	20	4	0.166517	0.171664	82.7586	24	0.00266667	0.000516398	0	0	0.00113333	0.000351866	0	0	0.00342593	0.00538902	11.1111	6	0.245	0.0274955	100	3
Gastranaerophilales_NOV MGBC157385	Gastranaerophilales_NOV	Gastranaerophilales_NOV	Gastranaerophilales	Vampirovibrionia	Cyanobacteria		0.0259538	18.52	453	1.831		Gastranaerophilales_NOV MGBC157385		0	0	0	0	0.000382353	0.00110137	0	0	0.000714286	0.00106904	0	0	5e-05	0.000223607	0	0	0.000689655	0.000603765	0	0	0	0	0	0	0	0	0	0	1.88679e-05	0.000137361	0	0	0.00266667	0.0046188	0	0
Gastranaerophilales_NOV MGBC159243	Gastranaerophilales_NOV	Gastranaerophilales_NOV	Gastranaerophilales	Vampirovibrionia	Cyanobacteria		0.0295972	21.9951	538	2.271		Gastranaerophilales_NOV MGBC159243		0	0	0	0	0.000228571	0.000731063	0	0	0.000866667	0.00150555	0	0	0	0	0	0	0.000259259	0.000446576	0	0	0	0	0	0	0	0	0	0	0	0	0	0	0.000666667	0.0011547	0	0
Gastranaerophilales_NOV MGBC159851	Gastranaerophilales_NOV	Gastranaerophilales_NOV	Gastranaerophilales	Vampirovibrionia	Cyanobacteria		0.123076	26.1652	640	5.163		Gastranaerophilales_NOV MGBC159851		0.000666667	0.000816497	0	0	0.000785714	0.000976198	0	0	0.00113333	0.00145733	0	0	0.0017	0.00340433	5	1	0.00331034	0.00256492	3.44828	1	0	0	0	0	0	0	0	0	0.000537037	0.000719354	0	0	0.0453333	0.0767876	33.3333	1
Gastranaerophilales_NOV MGBC161128	Gastranaerophilales_NOV	Gastranaerophilales_NOV	Gastranaerophilales	Vampirovibrionia	Cyanobacteria		0.0308903	20.3598	498	1.973		Gastranaerophilales_NOV MGBC161128		0	0	0	0	0.000272727	0.000626135	0	0	0.0006	0.000985611	0	0	0	0	0	0	0.000458333	0.00058823	0	0	0	0	0	0	0	0	0	0	0.000207547	0.00124589	0	0	0.00233333	0.00404145	0	0
Gastranaerophilales_NOV MGBC162268	Gastranaerophilales_NOV	Gastranaerophilales_NOV	Gastranaerophilales	Vampirovibrionia	Cyanobacteria		0.00287672	3.63859	89	1.1		Gastranaerophilales_NOV MGBC162268		0.000666667	0.000516398	0	0	0.000404762	0.000734499	0	0	0.0334667	0.036081	73.3333	11	5e-05	0.000223607	0	0	0.00037931	0.000493804	0	0	0.0005	0.000547723	0	0	7.14286e-05	0.000267261	0	0	7.40741e-05	0.000264351	0	0	0.00933333	0.0144338	33.3333	1
Granulicatella adiacens	Granulicatella	Aerococcaceae	Lactobacillales	Bacilli	Firmicutes		0.000204536	0.163532	4	0.055		Granulicatella adiacens		0	0	0	0	5.12821e-05	0.000223456	0	0	0	0	0	0	0	0	0	0	0	0	0	0	0	0	0	0	0	0	0	0	0	0	0	0	0	0	0	0
Helicobacter_A bilis	Helicobacter_A	Helicobacteraceae	Campylobacterales	Campylobacteria	Campylobacterota		0.00170383	0.572363	14	1.536		Helicobacter_A bilis		0	0	0	0	4.87805e-05	0.000218085	0	0	7.14286e-05	0.000267261	0	0	0	0	0	0	3.44828e-05	0.000185695	0	0	0	0	0	0	0	0	0	0	0	0	0	0	0	0	0	0
Helicobacter_C hepaticus	Helicobacter_C	Helicobacteraceae	Campylobacterales	Campylobacteria	Campylobacterota		0.0262096	9.03516	221	5.148		Helicobacter_C hepaticus		0	0	0	0	0	0	0	0	0.0012	0.00224245	0	0	0.00135	0.00266112	5	1	0.000344828	0.000483725	0	0	0	0	0	0	0	0	0	0	0.00148148	0.0054035	1.85185	1	0.009	0.0147309	33.3333	1
Helicobacter_C japonicus	Helicobacter_C	Helicobacteraceae	Campylobacterales	Campylobacteria	Campylobacterota		0.0287174	5.47833	134	4.55		Helicobacter_C japonicus		0.000333333	0.000516398	0	0	0.000809524	0.000671296	0	0	0.0026	0.00176473	0	0	0	0	0	0	0.000103448	0.000309934	0	0	0.000833333	0.000408248	0	0	0.0554	0.0153148	100	15	7.40741e-05	0.000264351	0	0	0	0	0	0
Helicobacter_C magdeburgensis	Helicobacter_C	Helicobacteraceae	Campylobacterales	Campylobacteria	Campylobacterota		0.00197085	0.286182	7	2.064		Helicobacter_C magdeburgensis		0	0	0	0	0	0	0	0	0	0	0	0	0	0	0	0	0	0	0	0	0	0	0	0	0	0	0	0	0	0	0	0	0	0	0	0
Helicobacter_C MGBC103445	Helicobacter_C	Helicobacteraceae	Campylobacterales	Campylobacteria	Campylobacterota		0.0226689	10.3025	252	2.897		Helicobacter_C MGBC103445		0	0	0	0	0	0	0	0	0.0008	0.000774597	0	0	0.00065	0.00134849	0	0	0.000137931	0.000350931	0	0	0.000833333	0.000408248	0	0	0	0	0	0	1.85185e-05	0.000136083	0	0	0.00833333	0.0135769	33.3333	1
Helicobacter_C typhlonius	Helicobacter_C	Helicobacteraceae	Campylobacterales	Campylobacteria	Campylobacterota		0.110914	21.1365	517	10.658		Helicobacter_C typhlonius		0.0015	0.00122474	0	0	0.00214286	0.00115972	0	0	1.04193	1.87357	46.6667	7	0.04315	0.0707057	50	10	0.00431034	0.00362633	6.89655	2	0.00283333	0.000752773	0	0	0	0	0	0	0.0005	0.000504695	0	0	0.0953333	0.155597	33.3333	1
Helicobacter_D apodemus	Helicobacter_D	Helicobacteraceae	Campylobacterales	Campylobacteria	Campylobacterota		0.0291203	6.70482	164	5.632		Helicobacter_D apodemus		0	0	0	0	0.000214286	0.0004153	0	0	0	0	0	0	0.0054	0.00272223	10	2	0.000206897	0.000491304	0	0	0.000833333	0.000408248	0	0	0	0	0	0	0	0	0	0	0.017	0.0277128	33.3333	1
Helicobacter_D ganmani	Helicobacter_D	Helicobacteraceae	Campylobacterales	Campylobacteria	Campylobacterota		0.101073	28.4137	695	7.317		Helicobacter_D ganmani		0.002	0.00109545	0	0	0.00757143	0.0124335	21.4286	9	0.00746667	0.0036619	26.6667	4	0.09925	0.166678	50	10	0.00603448	0.0042214	13.7931	4	0.002	0.000632456	0	0	0.0002	0.000414039	0	0	0.00183333	0.000905955	0	0	0.0703333	0.116625	33.3333	1
Helicobacter_D rodentium	Helicobacter_D	Helicobacteraceae	Campylobacterales	Campylobacteria	Campylobacterota		0.0436631	6.17334	151	4.09		Helicobacter_D rodentium		0	0	0	0	0	0	0	0	0.0002	0.000560612	0	0	0	0	0	0	0	0	0	0	0	0	0	0	0	0	0	0	0	0	0	0	0	0	0	0
Hungatella_A MGBC000080	Hungatella_A	Lachnospiraceae	Lachnospirales	Clostridia	Firmicutes_A		0.0495101	80.2126	1962	1.712		Hungatella_A MGBC000080		0.0998333	0.0541088	100	6	0.107929	0.0817517	100	42	0.0344	0.048503	66.6667	10	0.03375	0.0302496	70	14	0.0404483	0.0306974	100	29	0.0113333	0.00427395	66.6667	4	0.000866667	0.00063994	0	0	0.0621481	0.0659255	92.5926	50	0.0256667	0.0135769	100	3
Hungatella_A MGBC105340	Hungatella_A	Lachnospiraceae	Lachnospirales	Clostridia	Firmicutes_A		0.0306867	44.8078	1096	1.407		Hungatella_A MGBC105340		0.0243333	0.0190648	50	3	0.00421429	0.00375165	2.38095	1	0.0305333	0.037269	40	6	0.00695	0.01042	25	5	0.0242759	0.0429492	34.4828	10	0.0153333	0.00703325	83.3333	5	0.000266667	0.000457738	0	0	0.00535185	0.0047031	14.8148	8	0.051	0.0424382	100	3
Hungatella_A MGBC108684	Hungatella_A	Lachnospiraceae	Lachnospirales	Clostridia	Firmicutes_A		0.0434372	40.556	992	2.506		Hungatella_A MGBC108684		0.208	0.290623	100	6	0.0589762	0.0760996	52.381	22	0.244133	0.457228	66.6667	10	0.0301	0.0541683	30	6	0.0145862	0.0178075	37.931	11	0.00666667	0.0060553	33.3333	2	0.000533333	0.000516398	0	0	0.0728704	0.0620286	90.7407	49	0.0106667	0.0167432	33.3333	1
Hungatella_A MGBC128920	Hungatella_A	Lachnospiraceae	Lachnospirales	Clostridia	Firmicutes_A		0.016633	26.6558	652	1.986		Hungatella_A MGBC128920		0.011	0.004	66.6667	4	0.00583333	0.00440574	21.4286	9	0.00653333	0.00737628	6.66667	1	0.00425	0.00371165	10	2	0.006	0.00408831	13.7931	4	0.00316667	0.000983192	0	0	0.000642857	0.000633324	0	0	0.00546296	0.00409654	12.963	7	0.00233333	0.00152753	0	0
Hungatella_A MGBC130490	Hungatella_A	Lachnospiraceae	Lachnospirales	Clostridia	Firmicutes_A		0.0443416	65.6991	1607	1.486		Hungatella_A MGBC130490		0.231333	0.076036	100	6	0.017	0.0316983	35.7143	15	0.0553333	0.0653645	80	12	0.00115	0.000988087	0	0	0.0142759	0.0147501	41.3793	12	0.00883333	0.00466548	16.6667	1	0.000333333	0.00048795	0	0	0.0280926	0.0341126	81.4815	44	0.00466667	0.00152753	0	0
Hungatella_A MGBC142035	Hungatella_A	Lachnospiraceae	Lachnospirales	Clostridia	Firmicutes_A		0.1003	83.9738	2054	6.747		Hungatella_A MGBC142035		0.233833	0.177209	100	6	0.38831	0.495085	100	42	0.0522	0.0521758	86.6667	13	0.01565	0.0141171	55	11	0.0657586	0.0952668	100	29	0.014	0.00609918	83.3333	5	0.00113333	0.000833809	0	0	0.0897222	0.0679165	94.4444	51	0.0123333	0.00493288	66.6667	2
Hungatella_A MGBC142608	Hungatella_A	Lachnospiraceae	Lachnospirales	Clostridia	Firmicutes_A		0.0457899	51.3491	1256	1.5		Hungatella_A MGBC142608		0.0121667	0.0166303	16.6667	1	0.014381	0.0250959	30.9524	13	0.0808	0.117846	60	9	0.0098	0.0152129	20	4	0.0168966	0.0235635	44.8276	13	0.0128333	0.00708284	50	3	0.0006	0.000507093	0	0	0.00431481	0.00253894	3.7037	2	0.0256667	0.0245425	100	3
Hungatella_A MGBC163323	Hungatella_A	Lachnospiraceae	Lachnospirales	Clostridia	Firmicutes_A		0.116093	73.426	1796	3.675		Hungatella_A MGBC163323		0.395	0.448805	100	6	0.0605	0.0657624	78.5714	33	0.1814	0.569276	60	9	0.0894	0.15749	55	11	0.0405172	0.106446	72.4138	21	0.0188333	0.0103037	83.3333	5	0.000266667	0.000457738	0	0	0.00757407	0.00488587	20.3704	11	0.0386667	0.0312143	100	3
Hungatella_A MGBC164450	Hungatella_A	Lachnospiraceae	Lachnospirales	Clostridia	Firmicutes_A		0.0281408	53.1071	1299	1.323		Hungatella_A MGBC164450		0.0706667	0.0376121	100	6	0.0216429	0.0248624	45.2381	19	0.0223333	0.0171075	66.6667	10	0.0102	0.0139344	35	7	0.0343103	0.0587368	58.6207	17	0.00766667	0.0067429	16.6667	1	0.000533333	0.000516398	0	0	0.00390741	0.00188608	1.85185	1	0.0136667	0.00907377	66.6667	2
Hungatella_A MGBC165023	Hungatella_A	Lachnospiraceae	Lachnospirales	Clostridia	Firmicutes_A		0.0607517	70.6868	1729	4.155		Hungatella_A MGBC165023		0.113167	0.0842008	100	6	0.190357	0.147888	100	42	0.0673333	0.0966626	60	9	0.07275	0.0981909	75	15	0.0241034	0.0427796	48.2759	14	0.00733333	0.0040332	33.3333	2	0.000357143	0.000497245	0	0	0.0137778	0.0158158	42.5926	23	0.045	0.0355387	66.6667	2
Hungatella_A sp002358555	Hungatella_A	Lachnospiraceae	Lachnospirales	Clostridia	Firmicutes_A		0.139068	79.5993	1947	5.115		Hungatella_A sp002358555		0.791833	0.84637	100	6	0.549881	1.17326	78.5714	33	0.0515333	0.0697146	100	15	0.37685	0.586221	95	19	0.181759	0.536107	96.5517	28	0.0215	0.0278406	66.6667	4	0.00146667	0.00063994	0	0	0.0199815	0.0119235	87.037	47	0.451333	0.755754	100	3
Ileibacterium valens	Ileibacterium	Erysipelotrichaceae	Erysipelotrichales	Bacilli	Firmicutes		0.0544199	8.2175	201	18.189		Ileibacterium valens		0	0	0	0	0.000333333	0.000477119	0	0	0.00173333	0.00402611	6.66667	1	0.0005	0.00110024	0	0	0.000344828	0.000483725	0	0	0.000333333	0.000816497	0	0	0.00133333	0.000723747	0	0	0.000185185	0.000392095	0	0	0.000666667	0.0011547	0	0
Intestinimonas butyriciproducens	Intestinimonas	Oscillospiraceae	Oscillospirales	Clostridia	Firmicutes_A		0.00289783	2.24857	55	0.169		Intestinimonas butyriciproducens		0.003	0.000632456	0	0	0.00183333	0.00118767	0	0	0.00273333	0.00109978	0	0	0.00135	0.000988087	0	0	0.00337931	0.00137357	0	0	0.0035	0.00187083	0	0	0	0	0	0	0.00311111	0.00163299	0	0	0.00166667	0.00152753	0	0
Jeotgalicoccus nanhaiensis	Jeotgalicoccus	Salinicoccaceae	Staphylococcales	Bacilli	Firmicutes		0.00170432	2.37122	58	0.57		Jeotgalicoccus nanhaiensis		0	0	0	0	0.004775	0.0144852	12.5	5	0	0	0	0	0	0	0	0	0	0	0	0	0	0	0	0	0	0	0	0	0	0	0	0	0	0	0	0
Kineothrix MGBC000496	Kineothrix	Lachnospiraceae	Lachnospirales	Clostridia	Firmicutes_A		0.0129418	13.9411	341	1.18		Kineothrix MGBC000496		0.007	0.00189737	0	0	0.00580952	0.00283048	11.9048	5	0.00353333	0.00118723	0	0	0.00355	0.00380408	10	2	0.0236897	0.0344395	41.3793	12	0.0113333	0.00755425	50	3	0.000466667	0.000516398	0	0	0.00514815	0.00256543	1.85185	1	0.00166667	0.00152753	0	0
Kineothrix MGBC100172	Kineothrix	Lachnospiraceae	Lachnospirales	Clostridia	Firmicutes_A		0.00150042	0.204415	5	0.715		Kineothrix MGBC100172		0.0015	0.000547723	0	0	0.00104762	0.000824987	0	0	0.0008	0.000560612	0	0	0.00065	0.00067082	0	0	0.00224138	0.00150369	0	0	0.124167	0.289511	33.3333	2	0	0	0	0	0.00242593	0.00122246	0	0	0	0	0	0
Kineothrix MGBC108457	Kineothrix	Lachnospiraceae	Lachnospirales	Clostridia	Firmicutes_A		0.0120054	7.31807	179	3.534		Kineothrix MGBC108457		0.00583333	0.00183485	0	0	0.00371429	0.00242231	4.7619	2	0.00286667	0.00135576	0	0	0.0035	0.00447802	5	1	0.00517241	0.00289172	6.89655	2	0.00533333	0.00242212	0	0	0.00213333	0.00124595	0	0	0.00590741	0.00497643	11.1111	6	0.00166667	0.0011547	0	0
Kineothrix MGBC110941	Kineothrix	Lachnospiraceae	Lachnospirales	Clostridia	Firmicutes_A		0.0166209	12.0196	294	2.742		Kineothrix MGBC110941		0.0155	0.0311111	16.6667	1	0.0247143	0.0710477	11.9048	5	0.0072	0.0130996	13.3333	2	0.0353	0.0856634	30	6	0.00162069	0.000676852	0	0	0.00483333	0.00213698	0	0	0.000466667	0.00063994	0	0	0.0181852	0.0261859	44.4444	24	0.000333333	0.00057735	0	0
Kineothrix MGBC119012	Kineothrix	Lachnospiraceae	Lachnospirales	Clostridia	Firmicutes_A		0.0314175	25.184	616	9.547		Kineothrix MGBC119012		0.0143333	0.00500666	100	6	0.00790476	0.00444374	33.3333	14	0.00606667	0.00273774	13.3333	2	0.00395	0.00252305	5	1	0.00686207	0.0067492	10.3448	3	0.032	0.0293326	66.6667	4	0.00113333	0.00063994	0	0	0.00596296	0.00274696	9.25926	5	0.0166667	0.0185831	33.3333	1
Kineothrix MGBC130615	Kineothrix	Lachnospiraceae	Lachnospirales	Clostridia	Firmicutes_A		0.272439	90.5969	2216	15.505		Kineothrix MGBC130615		0.512167	0.213653	100	6	0.345667	0.292056	100	42	0.242667	0.318405	100	15	0.01645	0.0191021	50	10	0.131828	0.182386	100	29	0.118667	0.109808	100	6	0.0016	0.00112122	0	0	0.182407	0.213581	100	54	0.205333	0.125125	100	3
Kineothrix MGBC132469	Kineothrix	Lachnospiraceae	Lachnospirales	Clostridia	Firmicutes_A		0.13377	39.0433	955	15.61		Kineothrix MGBC132469		0.00866667	0.00175119	16.6667	1	0.00785714	0.00389228	23.8095	10	0.0066	0.00329068	13.3333	2	0.00365	0.00279614	5	1	0.253034	0.694722	51.7241	15	0.142333	0.241486	66.6667	4	0.00113333	0.00063994	0	0	0.488241	1.56359	81.4815	44	0.004	0.001	0	0
Kineothrix MGBC139812	Kineothrix	Lachnospiraceae	Lachnospirales	Clostridia	Firmicutes_A		0.0237915	14.7997	362	2.126		Kineothrix MGBC139812		0.0025	0.00083666	0	0	0.0119286	0.0607351	2.38095	1	0.0016	0.00135225	0	0	0.00275	0.0027506	5	1	0.00158621	0.000779984	0	0	0.0125	0.0180527	16.6667	1	0.000857143	0.000534522	0	0	0.049	0.101241	51.8519	28	0.00166667	0.00208167	0	0
Kineothrix MGBC158835	Kineothrix	Lachnospiraceae	Lachnospirales	Clostridia	Firmicutes_A		0.0563396	30.3761	743	4.529		Kineothrix MGBC158835		0.0055	0.00151658	0	0	0.009	0.0189968	9.52381	4	0.00626667	0.0102711	13.3333	2	0.00185	0.00108942	0	0	0.00382759	0.00192853	3.44828	1	0.017	0.013069	50	3	0.000533333	0.000516398	0	0	0.00503704	0.00244149	3.7037	2	0.0213333	0.0326241	33.3333	1
Kineothrix MGBC162921	Kineothrix	Lachnospiraceae	Lachnospirales	Clostridia	Firmicutes_A		0.20071	79.1087	1935	15.712		Kineothrix MGBC162921		0.335333	0.410178	100	6	0.0887857	0.218836	85.7143	36	0.0292	0.0205433	93.3333	14	0.5157	0.940685	85	17	0.129103	0.444581	86.2069	25	0.0236667	0.0161699	83.3333	5	0.00166667	0.0009759	0	0	0.0462593	0.044546	94.4444	51	0.0503333	0.069888	66.6667	2
Kineothrix sp000403275	Kineothrix	Lachnospiraceae	Lachnospirales	Clostridia	Firmicutes_A		0.96478	92.8863	2272	23.507		Kineothrix sp000403275		0.140167	0.156332	100	6	0.543024	0.495986	100	42	0.0355333	0.0198705	100	15	0.0286	0.0182855	85	17	4.79045	7.15474	100	29	0.0298333	0.0126082	100	6	0.00366667	0.00183874	0	0	7.60311	5.29792	100	54	0.371	0.602774	100	3
Klebsiella pneumoniae	Klebsiella	Enterobacteriaceae	Enterobacterales	Gammaproteobacteria	Proteobacteria		0.00217448	1.22649	30	1.201		Klebsiella pneumoniae		0	0	0	0	0.000175	0.000384808	0	0	0	0	0	0	0	0	0	0	0.000241379	0.000435494	0	0	0	0	0	0	0	0	0	0	0	0	0	0	0	0	0	0
Klebsiella variicola	Klebsiella	Enterobacteriaceae	Enterobacterales	Gammaproteobacteria	Proteobacteria		0.00241241	0.613246	15	1.567		Klebsiella variicola		0	0	0	0	9.7561e-05	0.000300406	0	0	0	0	0	0	0	0	0	0	0	0	0	0	0	0	0	0	0	0	0	0	0	0	0	0	0	0	0	0
Klebsiella_A oxytoca	Klebsiella_A	Enterobacteriaceae	Enterobacterales	Gammaproteobacteria	Proteobacteria		0.00214542	2.20769	54	0.496		Klebsiella_A oxytoca		0.000333333	0.000516398	0	0	0.000333333	0.000477119	0	0	0	0	0	0	0	0	0	0	0.000206897	0.000412251	0	0	0	0	0	0	0	0	0	0	0	0	0	0	0	0	0	0
Kosmotoga_B pacifica	Kosmotoga_B	Kosmotogaceae	Petrotogales	Thermotogae	Thermotogota		0.00211177	0.0817661	2	3.047		Kosmotoga_B pacifica		0	0	0	0	0	0	0	0	0	0	0	0	0	0	0	0	0	0	0	0	0	0	0	0	0	0	0	0	0	0	0	0	0	0	0	0
Lachnospira MGBC129270	Lachnospira	Lachnospiraceae	Lachnospirales	Clostridia	Firmicutes_A		0.00191837	2.33034	57	0.287		Lachnospira MGBC129270		0.00116667	0.000408248	0	0	0.00128571	0.00104264	0	0	0.0004	0.000507093	0	0	0.0005	0.000512989	0	0	0.000586207	0.000568032	0	0	0.00266667	0.00225093	0	0	6.66667e-05	0.000258199	0	0	0.000333333	0.000549442	0	0	0.000333333	0.00057735	0	0
Lachnospira MGBC143173	Lachnospira	Lachnospiraceae	Lachnospirales	Clostridia	Firmicutes_A		0.0074977	6.00981	147	0.867		Lachnospira MGBC143173		0.0015	0.000547723	0	0	0.00111905	0.00127265	0	0	0.00413333	0.0103086	13.3333	2	0.00065	0.000587143	0	0	0.00037931	0.00056149	0	0	0.00133333	0.000516398	0	0	0.000333333	0.00048795	0	0	0.000296296	0.000460911	0	0	0	0	0	0
Lachnospira MGBC164289	Lachnospira	Lachnospiraceae	Lachnospirales	Clostridia	Firmicutes_A		0.0752473	67.7024	1656	2.582		Lachnospira MGBC164289		0.1275	0.0630389	100	6	0.103786	0.125966	85.7143	36	0.0556667	0.0685343	86.6667	13	0.0775	0.0612909	90	18	0.0222759	0.0405462	55.1724	16	0.025	0.00948683	100	6	0.0012	0.000560612	0	0	0.00592593	0.00341943	16.6667	9	0.058	0.0866083	33.3333	1
Lachnospiraceae_NOV MGBC000078	Lachnospiraceae_NOV	Lachnospiraceae	Lachnospirales	Clostridia	Firmicutes_A		0.00986939	34.9959	856	0.122		Lachnospiraceae_NOV MGBC000078		0.0161667	0.0063692	83.3333	5	0.00795238	0.00652557	33.3333	14	0.00826667	0.00468229	40	6	0.00485	0.00465974	15	3	0.00924138	0.00609833	24.1379	7	0.00466667	0.000816497	0	0	0.000666667	0.00048795	0	0	0.0146296	0.00895122	72.2222	39	0.002	0.001	0	0
Lachnospiraceae_NOV MGBC000113	Lachnospiraceae_NOV	Lachnospiraceae	Lachnospirales	Clostridia	Firmicutes_A		0.0397849	64.8814	1587	1.406		Lachnospiraceae_NOV MGBC000113		0.0198333	0.00877306	83.3333	5	0.00559524	0.00413232	9.52381	4	0.0424	0.0381441	93.3333	14	0.0252	0.0352564	45	9	0.0196552	0.0116044	82.7586	24	0.0103333	0.00861781	33.3333	2	0.0014	0.00118322	0	0	0.0823519	0.0643792	92.5926	50	0.00633333	0.00152753	0	0
Lachnospiraceae_NOV MGBC000171	Lachnospiraceae_NOV	Lachnospiraceae	Lachnospirales	Clostridia	Firmicutes_A		0.0576501	48.9779	1198	6.703		Lachnospiraceae_NOV MGBC000171		0.027	0.010469	100	6	0.0184762	0.0198546	47.619	20	0.0359333	0.0563794	80	12	0.00805	0.00977901	25	5	0.0218966	0.0369675	37.931	11	0.00733333	0.006121	16.6667	1	0.0012	0.000941124	0	0	0.885889	1.23288	98.1481	53	0.00333333	0.00152753	0	0
Lachnospiraceae_NOV MGBC000200	Lachnospiraceae_NOV	Lachnospiraceae	Lachnospirales	Clostridia	Firmicutes_A		0.0502738	80.7032	1974	2.033		Lachnospiraceae_NOV MGBC000200		0.0366667	0.0102892	100	6	0.051381	0.0509256	90.4762	38	0.0209333	0.0155355	80	12	0.0486	0.0664042	55	11	0.0315172	0.0441099	55.1724	16	0.0103333	0.00585377	33.3333	2	0.00133333	0.000617213	0	0	0.0603333	0.0351756	100	54	0.005	0.00360555	0	0
Lachnospiraceae_NOV MGBC000269	Lachnospiraceae_NOV	Lachnospiraceae	Lachnospirales	Clostridia	Firmicutes_A		0.0140462	41.7007	1020	0.244		Lachnospiraceae_NOV MGBC000269		0.065	0.0279929	100	6	0.0552857	0.033417	92.8571	39	0.0149333	0.0177622	46.6667	7	0.002	0.00162221	0	0	0.00844828	0.00491053	37.931	11	0.00983333	0.00627429	50	3	0.0006	0.000632456	0	0	0.0162222	0.0107434	75.9259	41	0.003	0.002	0	0
Lachnospiraceae_NOV MGBC100174	Lachnospiraceae_NOV	Lachnospiraceae	Lachnospirales	Clostridia	Firmicutes_A		0.116538	46.1979	1130	7.836		Lachnospiraceae_NOV MGBC100174		0.0136667	0.00755425	50	3	0.0139762	0.014956	40.4762	17	0.003	0.00119523	0	0	0.00345	0.00182021	0	0	0.009	0.00399106	41.3793	12	0.099	0.140819	100	6	0.00173333	0.000798809	0	0	0.00755556	0.00604282	25.9259	14	0.058	0.0822861	66.6667	2
Lachnospiraceae_NOV MGBC100288	Lachnospiraceae_NOV	Lachnospiraceae	Lachnospirales	Clostridia	Firmicutes_A		0.00375469	0.776778	19	1.291		Lachnospiraceae_NOV MGBC100288		0.003	0.002	0	0	0.00164286	0.00100781	0	0	0.00146667	0.000915475	0	0	0.0006	0.000598243	0	0	0.00175862	0.000950758	0	0	0.247167	0.472099	66.6667	4	0.000733333	0.000593617	0	0	0.00127778	0.000762733	0	0	0.000666667	0.00057735	0	0
Lachnospiraceae_NOV MGBC102897	Lachnospiraceae_NOV	Lachnospiraceae	Lachnospirales	Clostridia	Firmicutes_A		0.0625917	65.4538	1601	3.972		Lachnospiraceae_NOV MGBC102897		0.0598333	0.0613691	100	6	0.219357	0.227069	85.7143	36	0.0376	0.0367225	66.6667	10	0.0432	0.038808	90	18	0.00824138	0.00552692	37.931	11	0.0101667	0.00719491	50	3	0.0138	0.0143636	60	9	0.0301481	0.035149	59.2593	32	0.052	0.0633167	100	3
Lachnospiraceae_NOV MGBC103678	Lachnospiraceae_NOV	Lachnospiraceae	Lachnospirales	Clostridia	Firmicutes_A		0.0474754	11.9379	292	6.597		Lachnospiraceae_NOV MGBC103678		0.0101667	0.00407022	50	3	0.00528571	0.00242231	4.7619	2	0.003	0	0	0	0.0011	0.00107115	0	0	0.00365517	0.00220836	0	0	0.0996667	0.0862755	83.3333	5	0.000266667	0.000457738	0	0	0.00257407	0.00126792	0	0	0.00233333	0.00152753	0	0
Lachnospiraceae_NOV MGBC104699	Lachnospiraceae_NOV	Lachnospiraceae	Lachnospirales	Clostridia	Firmicutes_A		0.0413895	28.9861	709	4.161		Lachnospiraceae_NOV MGBC104699		0.0163333	0.0112724	83.3333	5	0.0246429	0.0385397	52.381	22	0.0377333	0.0766471	26.6667	4	0.002	0.00158944	0	0	0.00668966	0.0122302	17.2414	5	0.00666667	0.00320416	16.6667	1	0.000733333	0.000593617	0	0	0.00361111	0.00345	5.55556	3	0.04	0.0244336	100	3
Lachnospiraceae_NOV MGBC105279	Lachnospiraceae_NOV	Lachnospiraceae	Lachnospirales	Clostridia	Firmicutes_A		0.00270438	1.59444	39	1.263		Lachnospiraceae_NOV MGBC105279		0.002	0	0	0	0.00109524	0.00065554	0	0	0.000666667	0.00048795	0	0	0.0005	0.000512989	0	0	0.00127586	0.0005914	0	0	0.00433333	0.00496655	16.6667	1	0	0	0	0	0.00138889	0.00068451	0	0	0.000333333	0.00057735	0	0
Lachnospiraceae_NOV MGBC105353	Lachnospiraceae_NOV	Lachnospiraceae	Lachnospirales	Clostridia	Firmicutes_A		0.333907	86.9583	2127	11.37		Lachnospiraceae_NOV MGBC105353		0.576667	0.374334	100	6	0.229952	0.267832	100	42	0.0144	0.0055652	80	12	0.07725	0.161048	70	14	0.396759	0.70688	96.5517	28	0.322333	0.433065	100	6	0.0018	0.000941124	0	0	0.0265556	0.0274836	87.037	47	0.508667	0.220672	100	3
Lachnospiraceae_NOV MGBC105404	Lachnospiraceae_NOV	Lachnospiraceae	Lachnospirales	Clostridia	Firmicutes_A		0.0222586	16.2306	397	3.416		Lachnospiraceae_NOV MGBC105404		0.003	0.00141421	0	0	0.0022381	0.00128423	0	0	0.00126667	0.000703732	0	0	0.00095	0.000887041	0	0	0.00224138	0.0012721	0	0	0.00433333	0.00206559	0	0	0.0006	0.000507093	0	0	0.0333333	0.0525558	50	27	0.001	0.001	0	0
Lachnospiraceae_NOV MGBC106400	Lachnospiraceae_NOV	Lachnospiraceae	Lachnospirales	Clostridia	Firmicutes_A		0.10536	43.5405	1065	6.198		Lachnospiraceae_NOV MGBC106400		0.00816667	0.00371035	33.3333	2	0.00954762	0.008294	38.0952	16	0.00446667	0.00195911	0	0	0.00445	0.00357587	5	1	0.0254138	0.0360788	62.069	18	0.0591667	0.0467308	100	6	0.000866667	0.000915475	0	0	1.22048	1.61817	94.4444	51	0.00233333	0.0011547	0	0
Lachnospiraceae_NOV MGBC107218	Lachnospiraceae_NOV	Lachnospiraceae	Lachnospirales	Clostridia	Firmicutes_A		0.0819804	23.3034	570	7.259		Lachnospiraceae_NOV MGBC107218		0.00833333	0.00361478	33.3333	2	0.0429762	0.134384	26.1905	11	0.385933	0.721963	60	9	0.0052	0.00440813	10	2	0.438552	0.86807	68.9655	20	0.146333	0.264399	50	3	0.00346667	0.00155226	0	0	0.00566667	0.00322139	12.963	7	0.0196667	0.0297377	33.3333	1
Lachnospiraceae_NOV MGBC108519	Lachnospiraceae_NOV	Lachnospiraceae	Lachnospirales	Clostridia	Firmicutes_A		0.0991086	42.1504	1031	6.682		Lachnospiraceae_NOV MGBC108519		0.0165	0.00794355	83.3333	5	0.00719048	0.00387133	16.6667	7	0.00293333	0.00143759	0	0	0.00435	0.00371731	20	4	0.0103103	0.00635893	44.8276	13	0.1435	0.260548	66.6667	4	0.000866667	0.000516398	0	0	0.0162963	0.0291137	55.5556	30	0.0263333	0.0378197	33.3333	1
Lachnospiraceae_NOV MGBC108720	Lachnospiraceae_NOV	Lachnospiraceae	Lachnospirales	Clostridia	Firmicutes_A		0.031641	11.6926	286	6.726		Lachnospiraceae_NOV MGBC108720		0.0116667	0.00755425	50	3	0.0305476	0.142612	40.4762	17	0.00326667	0.00175119	0	0	0.0024	0.00216187	0	0	0.00444828	0.00378518	10.3448	3	0.461833	0.693854	66.6667	4	0.001	0.000654654	0	0	0.00509259	0.00302361	7.40741	4	0.001	0.001	0	0
Lachnospiraceae_NOV MGBC108918	Lachnospiraceae_NOV	Lachnospiraceae	Lachnospirales	Clostridia	Firmicutes_A		0.00716763	1.47179	36	2.559		Lachnospiraceae_NOV MGBC108918		0.00433333	0.00196638	0	0	0.00164286	0.00103173	0	0	0.001	0.000377964	0	0	0.0012	0.000951453	0	0	0.00168966	0.000849514	0	0	0.00283333	0.00194079	0	0	6.66667e-05	0.000258199	0	0	0.00157407	0.000632511	0	0	0.00233333	0.0023094	0	0
Lachnospiraceae_NOV MGBC110096	Lachnospiraceae_NOV	Lachnospiraceae	Lachnospirales	Clostridia	Firmicutes_A		0.00421976	2.1668	53	2.504		Lachnospiraceae_NOV MGBC110096		0.0015	0.000547723	0	0	0.00111905	0.000832346	0	0	0.000933333	0.000258199	0	0	0.00115	0.00074516	0	0	0.00648276	0.0249523	3.44828	1	0.006	0.00701427	16.6667	1	0.000466667	0.000516398	0	0	0.000888889	0.000537874	0	0	0.0106667	0.015885	33.3333	1
Lachnospiraceae_NOV MGBC111446	Lachnospiraceae_NOV	Lachnospiraceae	Lachnospirales	Clostridia	Firmicutes_A		0.00378912	1.67621	41	3.069		Lachnospiraceae_NOV MGBC111446		0.00166667	0.000516398	0	0	0.00109524	0.000691747	0	0	0.000933333	0.000457738	0	0	0.0005	0.000512989	0	0	0.00110345	0.000617878	0	0	0.00733333	0.00571548	33.3333	2	0.0008	0.000774597	0	0	0.00118519	0.000646444	0	0	0.000333333	0.00057735	0	0
Lachnospiraceae_NOV MGBC111451	Lachnospiraceae_NOV	Lachnospiraceae	Lachnospirales	Clostridia	Firmicutes_A		0.00457007	1.79886	44	2.352		Lachnospiraceae_NOV MGBC111451		0.0015	0.000547723	0	0	0.00159524	0.0011906	0	0	0.00106667	0.000457738	0	0	0.0006	0.000502625	0	0	0.00137931	0.00104928	0	0	0.00316667	0.00278687	0	0	0.000533333	0.000516398	0	0	0.000833333	0.000606568	0	0	0.000666667	0.00057735	0	0
Lachnospiraceae_NOV MGBC111861	Lachnospiraceae_NOV	Lachnospiraceae	Lachnospirales	Clostridia	Firmicutes_A		0.0124632	10.7931	264	2.638		Lachnospiraceae_NOV MGBC111861		0.0045	0.000547723	0	0	0.00230952	0.00129705	0	0	0.00173333	0.000703732	0	0	0.0022	0.00185245	0	0	0.00634483	0.00409072	17.2414	5	0.00483333	0.0030605	0	0	0.000733333	0.000593617	0	0	0.00381481	0.00254821	3.7037	2	0.001	0.001	0	0
Lachnospiraceae_NOV MGBC113942	Lachnospiraceae_NOV	Lachnospiraceae	Lachnospirales	Clostridia	Firmicutes_A		0.150911	19.5012	477	16.28		Lachnospiraceae_NOV MGBC113942		0.00866667	0.00136626	16.6667	1	0.00545238	0.00326252	9.52381	4	0.0092	0.00891387	33.3333	5	0.00365	0.00264127	5	1	0.0042069	0.00161199	3.44828	1	0.0686667	0.117918	33.3333	2	0.001	0.000654654	0	0	0.00390741	0.00207654	1.85185	1	0.043	0.0666858	33.3333	1
Lachnospiraceae_NOV MGBC114200	Lachnospiraceae_NOV	Lachnospiraceae	Lachnospirales	Clostridia	Firmicutes_A		0.0837362	44.072	1078	4.856		Lachnospiraceae_NOV MGBC114200		0.2335	0.190208	100	6	0.460881	0.423252	100	42	0.00453333	0.00184649	0	0	0.81365	1.08019	95	19	0.0117931	0.013497	31.0345	9	0.139667	0.180376	100	6	0.0016	0.00124212	0	0	0.00540741	0.00233528	5.55556	3	0.190667	0.0905336	100	3
Lachnospiraceae_NOV MGBC114844	Lachnospiraceae_NOV	Lachnospiraceae	Lachnospirales	Clostridia	Firmicutes_A		0.0135965	9.97547	244	3.398		Lachnospiraceae_NOV MGBC114844		0.0123333	0.00647045	66.6667	4	0.00990476	0.0107313	40.4762	17	0.0058	0.00654872	20	3	0.0025	0.0019868	0	0	0.00358621	0.00221226	0	0	0.00816667	0.00354495	50	3	0.000866667	0.00063994	0	0	0.00316667	0.00298265	1.85185	1	0.00166667	0.00057735	0	0
Lachnospiraceae_NOV MGBC114950	Lachnospiraceae_NOV	Lachnospiraceae	Lachnospirales	Clostridia	Firmicutes_A		0.0574473	7.76778	190	10.73		Lachnospiraceae_NOV MGBC114950		0.00483333	0.000408248	0	0	0.00307143	0.00189213	0	0	0.00173333	0.000703732	0	0	0.00305	0.00276205	0	0	0.00303448	0.00163626	0	0	0.0641667	0.0943131	83.3333	5	0.0006	0.000632456	0	0	1.04685	2.28278	61.1111	33	0.00766667	0.0106927	33.3333	1
Lachnospiraceae_NOV MGBC117495	Lachnospiraceae_NOV	Lachnospiraceae	Lachnospirales	Clostridia	Firmicutes_A		0.031435	15.8626	388	4.092		Lachnospiraceae_NOV MGBC117495		0.113667	0.272547	16.6667	1	0.131	0.219964	61.9048	26	0.0014	0.000632456	0	0	0.091	0.240254	15	3	0.0027931	0.00144863	0	0	0.0186667	0.0105578	83.3333	5	0.000266667	0.000457738	0	0	0.00357407	0.00184904	0	0	0.001	0	0	0
Lachnospiraceae_NOV MGBC119725	Lachnospiraceae_NOV	Lachnospiraceae	Lachnospirales	Clostridia	Firmicutes_A		0.00567349	10.9567	268	0.426		Lachnospiraceae_NOV MGBC119725		0.00466667	0.00656252	16.6667	1	0.00371429	0.00891227	9.52381	4	0.00246667	0.00624347	6.66667	1	0.00075	0.00071635	0	0	0.000896552	0.000557086	0	0	0.00133333	0.000516398	0	0	0.0630667	0.0803639	60	9	0.000888889	0.000371974	0	0	0.001	0	0	0
Lachnospiraceae_NOV MGBC120314	Lachnospiraceae_NOV	Lachnospiraceae	Lachnospirales	Clostridia	Firmicutes_A		0.00339083	3.84301	94	0.465		Lachnospiraceae_NOV MGBC120314		0.00116667	0.000408248	0	0	0.000785714	0.000645272	0	0	0.000466667	0.000516398	0	0	0.0004	0.000502625	0	0	0.000793103	0.000559292	0	0	0.0448333	0.0371667	66.6667	4	0.0005	0.000518875	0	0	0.000796296	0.000562328	0	0	0.000333333	0.00057735	0	0
Lachnospiraceae_NOV MGBC123224	Lachnospiraceae_NOV	Lachnospiraceae	Lachnospirales	Clostridia	Firmicutes_A		0.0022902	2.04415	50	0.402		Lachnospiraceae_NOV MGBC123224		0.000833333	0.000408248	0	0	0.000357143	0.000484966	0	0	0.000466667	0.000516398	0	0	0.00025	0.000444262	0	0	0.000827586	0.000601722	0	0	0.0123333	0.0117587	50	3	0	0	0	0	0.00140741	0.000599324	0	0	0.000333333	0.00057735	0	0
Lachnospiraceae_NOV MGBC123815	Lachnospiraceae_NOV	Lachnospiraceae	Lachnospirales	Clostridia	Firmicutes_A		0.0109198	2.69828	66	4.728		Lachnospiraceae_NOV MGBC123815		0.00183333	0.000408248	0	0	0.000809524	0.000671296	0	0	0.0006	0.000507093	0	0	0.0006	0.000598243	0	0	0.000965517	0.000778403	0	0	0.002	0.000632456	0	0	0	0	0	0	0.000981481	0.00045519	0	0	0	0	0	0
Lachnospiraceae_NOV MGBC126305	Lachnospiraceae_NOV	Lachnospiraceae	Lachnospirales	Clostridia	Firmicutes_A		0.0583459	31.6844	775	9.727		Lachnospiraceae_NOV MGBC126305		0.0158333	0.0033116	100	6	0.009	0.00509423	38.0952	16	0.00826667	0.0063748	40	6	0.00565	0.00509153	25	5	0.0123103	0.0139696	34.4828	10	0.0121667	0.00577639	50	3	0.002	0.00125357	0	0	0.00653704	0.00292493	16.6667	9	0.00333333	0.00251661	0	0
Lachnospiraceae_NOV MGBC128194	Lachnospiraceae_NOV	Lachnospiraceae	Lachnospirales	Clostridia	Firmicutes_A		0.0130401	6.29599	154	2.318		Lachnospiraceae_NOV MGBC128194		0.00333333	0.0010328	0	0	0.00211905	0.00151742	0	0	0.00153333	0.00099043	0	0	0.001	0.000917663	0	0	0.00182759	0.000928477	0	0	0.0128333	0.0115138	50	3	0.00113333	0.00063994	0	0	0.00161111	0.00071154	0	0	0.00133333	0.00057735	0	0
Lachnospiraceae_NOV MGBC129207	Lachnospiraceae_NOV	Lachnospiraceae	Lachnospirales	Clostridia	Firmicutes_A		0.00317203	0.613246	15	1.41		Lachnospiraceae_NOV MGBC129207		0.00133333	0.000516398	0	0	0.000809524	0.000594204	0	0	0.000333333	0.00048795	0	0	0.00045	0.000510418	0	0	0.000793103	0.000818505	0	0	0.0311667	0.0199441	83.3333	5	0.000133333	0.000351866	0	0	0.000703704	0.000460911	0	0	0.000333333	0.00057735	0	0
Lachnospiraceae_NOV MGBC129472	Lachnospiraceae_NOV	Lachnospiraceae	Lachnospirales	Clostridia	Firmicutes_A		0.0257258	10.9567	268	4.637		Lachnospiraceae_NOV MGBC129472		0.0025	0.00083666	0	0	0.00209524	0.00120587	0	0	0.00973333	0.0181638	20	3	0.0006	0.000598243	0	0	0.0155172	0.0322409	27.5862	8	0.00416667	0.00204124	0	0	0.000133333	0.000351866	0	0	0.00522222	0.00222903	3.7037	2	0.0236667	0.0366652	33.3333	1
Lachnospiraceae_NOV MGBC131033	Lachnospiraceae_NOV	Lachnospiraceae	Lachnospirales	Clostridia	Firmicutes_A		0.0371457	48.8144	1194	1.18		Lachnospiraceae_NOV MGBC131033		0.0385	0.0247851	100	6	0.0292381	0.0325702	57.1429	24	0.0327333	0.0378747	53.3333	8	0.0018	0.00244088	5	1	0.00665517	0.0198984	6.89655	2	0.018	0.0109545	66.6667	4	0.000333333	0.00048795	0	0	0.00381481	0.00229909	3.7037	2	0.0506667	0.0722311	66.6667	2
Lachnospiraceae_NOV MGBC131161	Lachnospiraceae_NOV	Lachnospiraceae	Lachnospirales	Clostridia	Firmicutes_A		0.0469571	71.7907	1756	2.393		Lachnospiraceae_NOV MGBC131161		0.0268333	0.0151449	100	6	0.0522857	0.0438886	80.9524	34	0.0593333	0.0465045	86.6667	13	0.0162	0.015306	55	11	0.0292414	0.0656787	65.5172	19	0.0103333	0.00355903	50	3	0.00126667	0.000593617	0	0	0.0164259	0.0082109	74.0741	40	0.007	0.00608276	33.3333	1
Lachnospiraceae_NOV MGBC131886	Lachnospiraceae_NOV	Lachnospiraceae	Lachnospirales	Clostridia	Firmicutes_A		0.00241824	2.82093	69	0.504		Lachnospiraceae_NOV MGBC131886		0.001	0.000632456	0	0	0.000690476	0.000780497	0	0	6.66667e-05	0.000258199	0	0	0.0006	0.000598243	0	0	0.00062069	0.000621852	0	0	0.0256667	0.0488576	33.3333	2	0	0	0	0	0.00087037	0.000477663	0	0	0	0	0	0
Lachnospiraceae_NOV MGBC136627	Lachnospiraceae_NOV	Lachnospiraceae	Lachnospirales	Clostridia	Firmicutes_A		0.0791516	50.8177	1243	3.526		Lachnospiraceae_NOV MGBC136627		0.0911667	0.144053	66.6667	4	0.0181667	0.0220055	45.2381	19	0.0486667	0.156542	26.6667	4	0.0055	0.00454799	20	4	0.332069	0.53928	58.6207	17	0.0223333	0.0158703	83.3333	5	0.00153333	0.00063994	0	0	0.166889	0.268927	53.7037	29	0.0116667	0.0133167	33.3333	1
Lachnospiraceae_NOV MGBC139511	Lachnospiraceae_NOV	Lachnospiraceae	Lachnospirales	Clostridia	Firmicutes_A		0.00580618	2.53475	62	2.301		Lachnospiraceae_NOV MGBC139511		0.00116667	0.000408248	0	0	0.0012619	0.000627015	0	0	0.0002	0.000414039	0	0	0.0004	0.000502625	0	0	0.000931034	0.000752664	0	0	0.00166667	0.000816497	0	0	0.000333333	0.00048795	0	0	0.000611111	0.000492076	0	0	0	0	0	0
Lachnospiraceae_NOV MGBC140009	Lachnospiraceae_NOV	Lachnospiraceae	Lachnospirales	Clostridia	Firmicutes_A		0.0122987	5.0695	124	2.036		Lachnospiraceae_NOV MGBC140009		0.00133333	0.000516398	0	0	0.00130952	0.00115796	0	0	0.000266667	0.000457738	0	0	0.00035	0.00048936	0	0	0.253897	0.451531	37.931	11	0.0303333	0.0679372	16.6667	1	0.000533333	0.000516398	0	0	0.000685185	0.000468803	0	0	0.000666667	0.00057735	0	0
Lachnospiraceae_NOV MGBC140579	Lachnospiraceae_NOV	Lachnospiraceae	Lachnospirales	Clostridia	Firmicutes_A		0.0240025	16.0262	392	5.224		Lachnospiraceae_NOV MGBC140579		0.180667	0.321925	83.3333	5	0.268881	0.804275	69.0476	29	0.0026	0.000910259	0	0	0.2065	0.34711	55	11	0.0289655	0.0828051	55.1724	16	0.0103333	0.0127227	16.6667	1	0.000866667	0.00063994	0	0	0.00451852	0.00208083	1.85185	1	0.00233333	0.00208167	0	0
Lachnospiraceae_NOV MGBC140906	Lachnospiraceae_NOV	Lachnospiraceae	Lachnospirales	Clostridia	Firmicutes_A		0.0524006	12.3467	302	9.401		Lachnospiraceae_NOV MGBC140906		0.005	0.00126491	0	0	0.00385714	0.00240499	2.38095	1	0.00233333	0.00104654	0	0	0.0024	0.00150088	0	0	0.198759	0.817962	17.2414	5	0.0175	0.0187377	50	3	0.00113333	0.00099043	0	0	0.00396296	0.00248742	1.85185	1	0.00133333	0.00057735	0	0
Lachnospiraceae_NOV MGBC143118	Lachnospiraceae_NOV	Lachnospiraceae	Lachnospirales	Clostridia	Firmicutes_A		0.0234809	8.50368	208	8		Lachnospiraceae_NOV MGBC143118		0.0145	0.00408656	83.3333	5	0.00433333	0.00268389	4.7619	2	0.002	0.000755929	0	0	0.0013	0.00112858	0	0	0.0122759	0.02327	13.7931	4	0.505833	0.74833	83.3333	5	0.000466667	0.000516398	0	0	0.00538889	0.00583877	9.25926	5	0.00366667	0.0011547	0	0
Lachnospiraceae_NOV MGBC143741	Lachnospiraceae_NOV	Lachnospiraceae	Lachnospirales	Clostridia	Firmicutes_A		0.0282263	53.8021	1316	1.195		Lachnospiraceae_NOV MGBC143741		0.00633333	0.00163299	0	0	0.00371429	0.00195418	0	0	0.148533	0.172854	100	15	0.003	0.00295581	0	0	0.0418621	0.0535669	62.069	18	0.0243333	0.0127854	100	6	0.0006	0.000632456	0	0	0.0128148	0.00618603	72.2222	39	0.00433333	0.00305505	0	0
Lachnospiraceae_NOV MGBC149507	Lachnospiraceae_NOV	Lachnospiraceae	Lachnospirales	Clostridia	Firmicutes_A		0.475617	77.7596	1902	13.523		Lachnospiraceae_NOV MGBC149507		0.021	0.00384708	100	6	0.0138571	0.00626477	69.0476	29	0.347	0.587243	86.6667	13	0.0104	0.00746501	40	8	0.0253103	0.0210969	93.1034	27	0.0281667	0.0217202	66.6667	4	0.00133333	0.000899735	0	0	0.161833	0.329921	92.5926	50	0.197333	0.318418	100	3
Lachnospiraceae_NOV MGBC151438	Lachnospiraceae_NOV	Lachnospiraceae	Lachnospirales	Clostridia	Firmicutes_A		0.0419662	50.3679	1232	1.635		Lachnospiraceae_NOV MGBC151438		0.144833	0.103604	100	6	0.067381	0.101972	85.7143	36	0.0449333	0.0828928	66.6667	10	0.0021	0.00171372	0	0	0.0187241	0.0245515	62.069	18	0.0801667	0.118705	66.6667	4	0.0008	0.000560612	0	0	0.0366852	0.120991	68.5185	37	0.008	0.0052915	33.3333	1
Lachnospiraceae_NOV MGBC153991	Lachnospiraceae_NOV	Lachnospiraceae	Lachnospirales	Clostridia	Firmicutes_A		0.557753	94.7261	2317	15.128		Lachnospiraceae_NOV MGBC153991		0.727333	0.867312	100	6	1.14721	0.899511	100	42	0.0585333	0.0562074	100	15	0.2502	0.279883	90	18	0.592552	0.699345	100	29	0.2345	0.234808	100	6	0.00353333	0.00184649	0	0	0.746056	1.16805	100	54	0.191333	0.184014	100	3
Lachnospiraceae_NOV MGBC154005	Lachnospiraceae_NOV	Lachnospiraceae	Lachnospirales	Clostridia	Firmicutes_A		0.00921182	8.95339	219	0.632		Lachnospiraceae_NOV MGBC154005		0.00183333	0.000408248	0	0	0.00119048	0.000833391	0	0	0.00173333	0.000883715	0	0	0.0006	0.000598243	0	0	0.00127586	0.000840771	0	0	0.00183333	0.000752773	0	0	0.000333333	0.00048795	0	0	0.00288889	0.00164451	0	0	0.00633333	0.0092376	33.3333	1
Lachnospiraceae_NOV MGBC154526	Lachnospiraceae_NOV	Lachnospiraceae	Lachnospirales	Clostridia	Firmicutes_A		0.0260079	6.09158	149	3.398		Lachnospiraceae_NOV MGBC154526		0.00233333	0.000516398	0	0	0.00171429	0.00117465	0	0	0.00133333	0.000816497	0	0	0.00095	0.000944513	0	0	0.00186207	0.00143238	0	0	0.00333333	0.0018619	0	0	0.0002	0.000414039	0	0	0.00194444	0.000919735	0	0	0.00866667	0.0115902	33.3333	1
Lachnospiraceae_NOV MGBC159923	Lachnospiraceae_NOV	Lachnospiraceae	Lachnospirales	Clostridia	Firmicutes_A		0.023343	21.3818	523	0.78		Lachnospiraceae_NOV MGBC159923		0.0138333	0.00986745	66.6667	4	0.00830952	0.0108504	30.9524	13	0.00393333	0.00493481	13.3333	2	0.0012	0.00115166	0	0	0.00110345	0.000900192	0	0	0.00333333	0.00265832	0	0	0.00146667	0.00135576	0	0	0.00118519	0.0011828	0	0	0.002	0.001	0	0
Lachnospiraceae_NOV MGBC161419	Lachnospiraceae_NOV	Lachnospiraceae	Lachnospirales	Clostridia	Firmicutes_A		0.0582756	56.4595	1381	1.596		Lachnospiraceae_NOV MGBC161419		0.0663333	0.0250573	100	6	0.0961667	0.145617	83.3333	35	0.0644	0.0483275	80	12	0.0477	0.0771547	70	14	0.00875862	0.00740007	37.931	11	0.00883333	0.0115658	16.6667	1	0.000266667	0.000457738	0	0	0.00596296	0.00481728	11.1111	6	0.023	0.0145258	66.6667	2
Lachnospiraceae_NOV MGBC162097	Lachnospiraceae_NOV	Lachnospiraceae	Lachnospirales	Clostridia	Firmicutes_A		0.0203393	49.3868	1208	0.799		Lachnospiraceae_NOV MGBC162097		0.00283333	0.00312517	0	0	0.00304762	0.00283663	2.38095	1	0.0367333	0.0382089	73.3333	11	0.0106	0.0127089	35	7	0.0027931	0.00211084	3.44828	1	0.0025	0.0013784	0	0	0.000533333	0.000516398	0	0	0.0138519	0.00771768	70.3704	38	0.009	0.00964365	33.3333	1
Lachnospiraceae_NOV MGBC162980	Lachnospiraceae_NOV	Lachnospiraceae	Lachnospirales	Clostridia	Firmicutes_A		0.0285539	59.5666	1457	1.407		Lachnospiraceae_NOV MGBC162980		0.0755	0.0408497	100	6	0.0578095	0.097173	50	21	0.0134	0.0119391	60	9	0.00645	0.00722914	20	4	0.00793103	0.00648036	27.5862	8	0.0173333	0.013471	66.6667	4	0.0012	0.000414039	0	0	0.0121667	0.0081536	62.963	34	0.012	0.006245	66.6667	2
Lachnospiraceae_NOV MGBC163085	Lachnospiraceae_NOV	Lachnospiraceae	Lachnospirales	Clostridia	Firmicutes_A		0.110287	57.1954	1399	5.496		Lachnospiraceae_NOV MGBC163085		0.382	0.252237	100	6	0.335714	0.567668	95.2381	40	0.4706	0.864666	66.6667	10	0.0051	0.00380996	20	4	0.157069	0.266186	86.2069	25	0.0625	0.101111	83.3333	5	0.00226667	0.00133452	0	0	0.00903704	0.00456799	51.8519	28	0.011	0.00556776	66.6667	2
Lachnospiraceae_NOV MGBC164045	Lachnospiraceae_NOV	Lachnospiraceae	Lachnospirales	Clostridia	Firmicutes_A		0.00625705	14.4726	354	0.155		Lachnospiraceae_NOV MGBC164045		0.0085	0.0164165	16.6667	1	0.039881	0.0414742	57.1429	24	0.00866667	0.003658	33.3333	5	0.0016	0.00195744	0	0	0.00110345	0.000409253	0	0	0.00166667	0.000816497	0	0	0.00513333	0.00489704	20	3	0.00159259	0.00147327	0	0	0.003	0.00173205	0	0
Lachnospiraceae_NOV MGBC164205	Lachnospiraceae_NOV	Lachnospiraceae	Lachnospirales	Clostridia	Firmicutes_A		0.0254168	25.1431	615	2.343		Lachnospiraceae_NOV MGBC164205		0.0045	0.00104881	0	0	0.00357143	0.00326207	4.7619	2	0.00333333	0.0034365	6.66667	1	0.0226	0.0819502	20	4	0.00758621	0.011198	20.6897	6	0.00683333	0.00444597	16.6667	1	0.0004	0.000507093	0	0	0.00759259	0.0103769	14.8148	8	0.00766667	0.0106927	33.3333	1
Lachnospiraceae_NOV MGBC164599	Lachnospiraceae_NOV	Lachnospiraceae	Lachnospirales	Clostridia	Firmicutes_A		0.0551237	58.749	1437	1.762		Lachnospiraceae_NOV MGBC164599		0.8215	0.614802	100	6	0.198167	0.287768	83.3333	35	0.0262	0.0160009	80	12	0.01675	0.0335165	30	6	0.0154483	0.0146008	51.7241	15	0.01	0.00596657	33.3333	2	0.0186667	0.0159762	60	9	0.0141111	0.0239691	22.2222	12	0.042	0.018735	100	3
Lachnospiraceae_NOV MGBC164692	Lachnospiraceae_NOV	Lachnospiraceae	Lachnospirales	Clostridia	Firmicutes_A		0.0177656	50.8177	1243	0.364		Lachnospiraceae_NOV MGBC164692		0.0186667	0.0129254	66.6667	4	0.0141667	0.018386	47.619	20	0.0260667	0.0349846	53.3333	8	0.0027	0.00255672	5	1	0.00255172	0.0023389	3.44828	1	0.003	0.00126491	0	0	0.000428571	0.000513553	0	0	0.00966667	0.00525931	50	27	0.02	0.0087178	100	3
Lachnospiraceae_NOV MGBC165061	Lachnospiraceae_NOV	Lachnospiraceae	Lachnospirales	Clostridia	Firmicutes_A		0.0101958	21.4227	524	0.706		Lachnospiraceae_NOV MGBC165061		0.0065	0.012518	16.6667	1	0.0300476	0.0335544	61.9048	26	0.0038	0.00417817	13.3333	2	0.0014	0.00131389	0	0	0.00155172	0.00214786	3.44828	1	0.003	0.00126491	0	0	0.000266667	0.000457738	0	0	0.0757407	0.0582296	90.7407	49	0	0	0	0
Lachnospiraceae_NOV MGBC165132	Lachnospiraceae_NOV	Lachnospiraceae	Lachnospirales	Clostridia	Firmicutes_A		0.0927721	45.7073	1118	3.205		Lachnospiraceae_NOV MGBC165132		0.0558333	0.074529	100	6	0.0146905	0.0445024	23.8095	10	0.0219333	0.0617095	20	3	0.16705	0.408015	40	8	0.00810345	0.00703737	27.5862	8	0.00783333	0.00386868	33.3333	2	0.001	0.000654654	0	0	0.00657407	0.00324823	14.8148	8	0.0533333	0.0630582	100	3
Lachnospiraceae_NOV MGBC165282	Lachnospiraceae_NOV	Lachnospiraceae	Lachnospirales	Clostridia	Firmicutes_A		0.0334366	47.6288	1165	1.186		Lachnospiraceae_NOV MGBC165282		0.112833	0.112327	66.6667	4	0.0978095	0.144286	85.7143	36	0.0147333	0.0212518	46.6667	7	0.0401	0.0388342	75	15	0.0368621	0.0208356	86.2069	25	0.0208333	0.0225957	50	3	0.0006	0.000507093	0	0	0.0927407	0.108742	90.7407	49	0.016	0.0251197	33.3333	1
Lactiplantibacillus plantarum	Lactiplantibacillus	Lactobacillaceae	Lactobacillales	Bacilli	Firmicutes		0.00807663	0.204415	5	16.66		Lactiplantibacillus plantarum		0	0	0	0	2.43902e-05	0.000156174	0	0	0	0	0	0	0	0	0	0	3.44828e-05	0.000185695	0	0	0	0	0	0	0.001	0.000654654	0	0	0	0	0	0	0	0	0	0
Lactobacillus hominis	Lactobacillus	Lactobacillaceae	Lactobacillales	Bacilli	Firmicutes		0.0106083	7.9722	195	0.652		Lactobacillus hominis		0	0	0	0	0.000658537	0.000911311	0	0	0	0	0	0	0.00075	0.00269258	5	1	0	0	0	0	0.00233333	0.00377712	16.6667	1	0.00613333	0.00269568	0	0	0.000166667	0.000423374	0	0	0	0	0	0
Lactobacillus intestinalis	Lactobacillus	Lactobacillaceae	Lactobacillales	Bacilli	Firmicutes		0.134413	37.408	915	6.475		Lactobacillus intestinalis		0.00116667	0.000752773	0	0	0.121405	0.331263	23.8095	10	0.0482667	0.0291926	100	15	0.00735	0.0159449	20	4	0.00186207	0.00112517	0	0	0.0613333	0.0259281	100	6	1.62793	1.16297	100	15	0.113519	0.598886	22.2222	12	0.0263333	0.0438786	33.3333	1
Lactobacillus johnsonii	Lactobacillus	Lactobacillaceae	Lactobacillales	Bacilli	Firmicutes		1.86887	96.5658	2362	95.145		Lactobacillus johnsonii		0.0355	0.0214453	100	6	0.908881	1.30328	100	42	0.115133	0.0516815	100	15	3.3467	10.0061	100	20	0.0893448	0.0557368	100	29	0.4085	0.832372	100	6	20.6235	9.53874	100	15	0.928463	1.45142	90.7407	49	1.11967	1.90641	100	3
Lactobacillus MGBC162746	Lactobacillus	Lactobacillaceae	Lactobacillales	Bacilli	Firmicutes		0.0393387	29.3949	719	3.569		Lactobacillus MGBC162746		0.00233333	0.00265832	0	0	0.0215238	0.0315705	52.381	22	0.00113333	0.00063994	0	0	0.03735	0.115442	25	5	0.000464286	0.000507875	0	0	0.623167	1.33939	100	6	0.192067	0.0914521	100	15	0.00816667	0.0132761	31.4815	17	0.000333333	0.00057735	0	0
Lactobacillus MGBC166701	Lactobacillus	Lactobacillaceae	Lactobacillales	Bacilli	Firmicutes		0.154467	0.654129	16	2.075		Lactobacillus MGBC166701		NA	NA	NA	NA	0.545625	0.734732	100	8	NA	NA	NA	NA	NA	NA	NA	NA	NA	NA	NA	NA	NA	NA	NA	NA	0.021	NA	100	1	NA	NA	NA	NA	NA	NA	NA	NA
Lactobacillus rodentium	Lactobacillus	Lactobacillaceae	Lactobacillales	Bacilli	Firmicutes		0.000858459	1.88062	46	0.04		Lactobacillus rodentium		0.000333333	0.000516398	0	0	0.000571429	0.000859463	0	0	0	0	0	0	0.00055	0.00182021	0	0	0	0	0	0	0.000833333	0.00160208	0	0	0.0119333	0.00566274	60	9	0.000222222	0.000462425	0	0	0	0	0	0
Lactobacillus taiwanensis	Lactobacillus	Lactobacillaceae	Lactobacillales	Bacilli	Firmicutes		0.0508756	27.5552	674	7.598		Lactobacillus taiwanensis		1.55133	1.97343	83.3333	5	0.00883333	0.0108018	26.1905	11	0.00193333	0.000798809	0	0	0.03025	0.105384	30	6	0.0810345	0.107809	55.1724	16	0.0263333	0.0483722	16.6667	1	0.411133	0.178073	100	15	0.00424074	0.00930396	11.1111	6	0.016	0.0251197	33.3333	1
Lactococcus garvieae	Lactococcus	Streptococcaceae	Lactobacillales	Bacilli	Firmicutes		0.000772647	0.776778	19	0.707		Lactococcus garvieae		0.000166667	0.000408248	0	0	0	0	0	0	0	0	0	0	0	0	0	0	0	0	0	0	0.0035	0.0076092	16.6667	1	0	0	0	0	0	0	0	0	0	0	0	0
Lactococcus lactis	Lactococcus	Streptococcaceae	Lactobacillales	Bacilli	Firmicutes		0.0387936	7.19542	176	13.012		Lactococcus lactis		0.000833333	0.000408248	0	0	0.00138095	0.000794873	0	0	0.0006	0.000736788	0	0	0.0013	0.000571241	0	0	0.0037931	0.00195264	0	0	0.0015	0.00083666	0	0	0.0012	0.000560612	0	0	0.00131481	0.000667976	0	0	0.000666667	0.00057735	0	0
Lactococcus lactis_E	Lactococcus	Streptococcaceae	Lactobacillales	Bacilli	Firmicutes		0.0703327	9.32134	228	9.214		Lactococcus lactis_E		0.001	0	0	0	0.000785714	0.0004153	0	0	0.00193333	0.00096115	0	0	0.00265	0.00283354	5	1	0.00875862	0.010565	34.4828	10	0.001	0	0	0	0	0	0	0	0.00275926	0.00254718	3.7037	2	0.0466667	0.0773649	33.3333	1
Lawsonibacter MGBC000135	Lawsonibacter	Oscillospiraceae	Oscillospirales	Clostridia	Firmicutes_A		0.0745183	89.0025	2177	2.352		Lawsonibacter MGBC000135		0.107333	0.103901	100	6	0.0410952	0.0400651	100	42	0.0733333	0.0679902	86.6667	13	0.0193	0.0233826	60	12	0.0906897	0.0255875	100	29	0.0466667	0.0385521	100	6	7.14286e-05	0.000267261	0	0	0.0666852	0.0377498	100	54	0.0226667	0.0211266	66.6667	2
Lawsonibacter MGBC000515	Lawsonibacter	Oscillospiraceae	Oscillospirales	Clostridia	Firmicutes_A		0.0416178	86.1406	2107	0.466		Lawsonibacter MGBC000515		0.0351667	0.00688234	100	6	0.0258571	0.018359	88.0952	37	0.0287333	0.0180731	73.3333	11	0.01325	0.0138673	50	10	0.058069	0.0260849	100	29	0.0538333	0.0499897	100	6	0	0	0	0	0.0778148	0.0486183	100	54	0.0173333	0.0166233	66.6667	2
Lawsonibacter MGBC000518	Lawsonibacter	Oscillospiraceae	Oscillospirales	Clostridia	Firmicutes_A		0.0413045	84.9959	2079	0.818		Lawsonibacter MGBC000518		0.0341667	0.0082805	100	6	0.0207857	0.0109334	88.0952	37	0.0276	0.0174798	73.3333	11	0.01765	0.027793	55	11	0.0570345	0.030989	100	29	0.0535	0.0359263	100	6	0.00106667	0.000457738	0	0	0.069037	0.0395779	100	54	0.0273333	0.0283784	66.6667	2
Lawsonibacter MGBC000538	Lawsonibacter	Oscillospiraceae	Oscillospirales	Clostridia	Firmicutes_A		0.0530912	84.0147	2055	0.933		Lawsonibacter MGBC000538		0.0731667	0.0281668	100	6	0.029381	0.0282592	78.5714	33	0.1406	0.0918639	86.6667	13	0.0153	0.0137882	55	11	0.057069	0.0167373	100	29	0.0416667	0.0334704	83.3333	5	0.00333333	0.00238048	0	0	0.0831481	0.0546931	100	54	0.0853333	0.0863964	66.6667	2
Lawsonibacter MGBC000555	Lawsonibacter	Oscillospiraceae	Oscillospirales	Clostridia	Firmicutes_A		0.160758	93.1725	2279	2.939		Lawsonibacter MGBC000555		0.108167	0.0585779	100	6	0.0792619	0.0752236	100	42	0.117133	0.0848443	86.6667	13	0.03275	0.034487	70	14	0.602828	0.471554	100	29	0.143333	0.136584	100	6	0.000533333	0.000516398	0	0	0.557352	0.406289	100	54	0.069	0.0695414	66.6667	2
Lawsonibacter MGBC105408	Lawsonibacter	Oscillospiraceae	Oscillospirales	Clostridia	Firmicutes_A		0.0344607	79.5993	1947	1.134		Lawsonibacter MGBC105408		0.042	0.0202188	100	6	0.0270952	0.0135229	95.2381	40	0.0382	0.0213548	86.6667	13	0.0159	0.0162704	60	12	0.12231	0.20889	100	29	0.0306667	0.0220786	83.3333	5	0	0	0	0	0.0417222	0.0234524	96.2963	52	0.041	0.0445309	66.6667	2
Lawsonibacter MGBC116689	Lawsonibacter	Oscillospiraceae	Oscillospirales	Clostridia	Firmicutes_A		0.0671335	84.1783	2059	1.871		Lawsonibacter MGBC116689		0.0438333	0.00945339	100	6	0.0369524	0.0249712	97.619	41	0.0629333	0.0572207	86.6667	13	0.02295	0.0212169	65	13	0.0908966	0.0953008	100	29	0.0353333	0.0285424	83.3333	5	0	0	0	0	0.122593	0.131533	83.3333	45	0.0473333	0.0260256	100	3
Lawsonibacter MGBC131434	Lawsonibacter	Oscillospiraceae	Oscillospirales	Clostridia	Firmicutes_A		0.139859	91.8234	2246	3.844		Lawsonibacter MGBC131434		0.0678333	0.0235152	100	6	0.0350714	0.0184184	100	42	0.0777333	0.058072	86.6667	13	0.1045	0.123795	80	16	0.135448	0.0959399	100	29	0.102667	0.0950151	100	6	0.000266667	0.000457738	0	0	0.292426	0.250864	100	54	0.0426667	0.0170392	100	3
Lawsonibacter MGBC163672	Lawsonibacter	Oscillospiraceae	Oscillospirales	Clostridia	Firmicutes_A		0.101315	89.6975	2194	2.629		Lawsonibacter MGBC163672		0.118333	0.067081	100	6	0.0641429	0.0807334	100	42	0.094	0.064467	93.3333	14	0.0627	0.0739794	80	16	0.176034	0.172613	100	29	0.122167	0.0866728	100	6	0	0	0	0	0.128963	0.149141	100	54	0.0696667	0.0713956	66.6667	2
Lawsonibacter MGBC165440	Lawsonibacter	Oscillospiraceae	Oscillospirales	Clostridia	Firmicutes_A		0.205071	93.7449	2293	14.166		Lawsonibacter MGBC165440		0.0775	0.0119122	100	6	0.0514286	0.0260264	100	42	0.164867	0.246643	93.3333	14	0.04225	0.0382896	75	15	0.129207	0.0624393	100	29	0.188167	0.0985483	100	6	0.000933333	0.000457738	0	0	0.392722	0.443523	100	54	0.0553333	0.0353883	100	3
Lawsonibacter sp000492175	Lawsonibacter	Oscillospiraceae	Oscillospirales	Clostridia	Firmicutes_A		0.0762922	88.3483	2161	2.517		Lawsonibacter sp000492175		0.0423333	0.0214538	100	6	0.0467381	0.0317229	100	42	0.0293333	0.0187756	73.3333	11	0.0127	0.0128804	50	10	0.115931	0.155044	100	29	0.137667	0.206867	100	6	0.000333333	0.00048795	0	0	0.271204	0.210355	100	54	0.0163333	0.0156312	66.6667	2
Lawsonibacter sp003612335	Lawsonibacter	Oscillospiraceae	Oscillospirales	Clostridia	Firmicutes_A		0.0628778	88.3483	2161	1.222		Lawsonibacter sp003612335		0.0461667	0.0135561	100	6	0.0219048	0.013914	78.5714	33	0.0938667	0.10505	80	12	0.01875	0.0194365	55	11	0.0716207	0.0375817	100	29	0.063	0.0653207	100	6	6.66667e-05	0.000258199	0	0	0.0696852	0.0476056	100	54	0.0786667	0.0787803	66.6667	2
Leuconostoc citreum	Leuconostoc	Lactobacillaceae	Lactobacillales	Bacilli	Firmicutes		0.0184774	1.67621	41	5.191		Leuconostoc citreum		0	0	0	0	0.000102564	0.000307355	0	0	0	0	0	0	0	0	0	0	0.00658621	0.00347971	17.2414	5	0.001	0.000632456	0	0	6.66667e-05	0.000258199	0	0	1.85185e-05	0.000136083	0	0	0	0	0	0
Leuconostoc pseudomesenteroides	Leuconostoc	Lactobacillaceae	Lactobacillales	Bacilli	Firmicutes		0.00790231	0.817661	20	13.993		Leuconostoc pseudomesenteroides		0	0	0	0	5.12821e-05	0.000223456	0	0	6.66667e-05	0.000258199	0	0	5e-05	0.000223607	0	0	6.89655e-05	0.000257881	0	0	0.0015	0.000547723	0	0	0	0	0	0	3.7037e-05	0.000190626	0	0	0	0	0	0
Ligilactobacillus agilis	Ligilactobacillus	Lactobacillaceae	Lactobacillales	Bacilli	Firmicutes		0.00229504	0.122649	3	3.769		Ligilactobacillus agilis		0	0	0	0	5.71429e-05	0.000235504	0	0	0	0	0	0	0	0	0	0	0	0	0	0	0	0	0	0	6.66667e-05	0.000258199	0	0	0	0	0	0	0	0	0	0
Ligilactobacillus MGBC161554	Ligilactobacillus	Lactobacillaceae	Lactobacillales	Bacilli	Firmicutes		0.0197413	4.74244	116	10.832		Ligilactobacillus MGBC161554		0.000666667	0.000516398	0	0	0.00830952	0.00923009	33.3333	14	0.0004	0.000507093	0	0	0	0	0	0	3.44828e-05	0.000185695	0	0	0.001	0.00154919	0	0	0.0103333	0.00394003	60	9	0.00148148	0.00166813	0	0	0.003	0.00519615	0	0
Ligilactobacillus murinus	Ligilactobacillus	Lactobacillaceae	Lactobacillales	Bacilli	Firmicutes		1.55835	94.6034	2314	95.721		Ligilactobacillus murinus		0.263167	0.308837	100	6	5.05579	5.61698	100	42	0.117733	0.0651092	100	15	0.19565	0.292333	80	16	0.116724	0.0932358	100	29	0.192667	0.349873	83.3333	5	3.3462	1.47352	100	15	1.47865	1.63466	100	54	4.50033	7.62087	100	3
Limosilactobacillus MGBC000370	Limosilactobacillus	Lactobacillaceae	Lactobacillales	Bacilli	Firmicutes		0.00104501	1.67621	41	0.067		Limosilactobacillus MGBC000370		0.0008	0.00130384	0	0	0.000365854	0.00069843	0	0	0.000533333	0.000516398	0	0	0.0003	0.000732695	0	0	0	0	0	0	0.0005	0.000547723	0	0	0.0451333	0.0236549	80	12	0.000519231	0.00139313	0	0	0	0	0	0
Limosilactobacillus MGBC000480	Limosilactobacillus	Lactobacillaceae	Lactobacillales	Bacilli	Firmicutes		0.0144492	2.08504	51	3.786		Limosilactobacillus MGBC000480		0.000666667	0.00121106	0	0	0.000238095	0.000431081	0	0	0	0	0	0	0.0006	0.000994723	0	0	0	0	0	0	0.0005	0.000547723	0	0	1.6894	0.868508	100	15	0.000283019	0.000906756	0	0	0.00266667	0.0046188	0	0
Limosilactobacillus MGBC123951	Limosilactobacillus	Lactobacillaceae	Lactobacillales	Bacilli	Firmicutes		0.00550557	8.01308	196	0.401		Limosilactobacillus MGBC123951		0.000333333	0.000516398	0	0	0	0	0	0	0	0	0	0	5e-05	0.000223607	0	0	0	0	0	0	0	0	0	0	0.0134667	0.00699864	80	12	1.88679e-05	0.000137361	0	0	0	0	0	0
Limosilactobacillus reuteri	Limosilactobacillus	Lactobacillaceae	Lactobacillales	Bacilli	Firmicutes		0.229019	61.6926	1509	13.545		Limosilactobacillus reuteri		0.0175	0.0249219	33.3333	2	0.529167	0.831469	83.3333	35	0.00666667	0.00382971	26.6667	4	0.0991	0.180651	85	17	0.0132414	0.0130785	37.931	11	0.0863333	0.0822038	100	6	3.28907	1.63943	100	15	0.596167	1.48934	61.1111	33	0.0133333	0.020502	33.3333	1
Limosilactobacillus reuteri_D	Limosilactobacillus	Lactobacillaceae	Lactobacillales	Bacilli	Firmicutes		0.266539	40.9648	1002	29.929		Limosilactobacillus reuteri_D		0.388	0.587657	83.3333	5	0.00602381	0.00564601	21.4286	9	0.0479333	0.023487	100	15	0.16185	0.275348	100	20	0.00775862	0.00677524	20.6897	6	0.0171667	0.0147162	66.6667	4	4.14793	2.18524	100	15	0.00577778	0.0101157	14.8148	8	0.038	0.0614898	33.3333	1
Longibaculum muris	Longibaculum	Erysipelatoclostridiaceae	Erysipelotrichales	Bacilli	Firmicutes		0.000761312	0.122649	3	0.032		Longibaculum muris		0.0005	0.000547723	0	0	0.000365854	0.000733352	0	0	6.66667e-05	0.000258199	0	0	0.0001	0.000307794	0	0	0.000793103	0.000559292	0	0	0.002	0.000894427	0	0	0.000266667	0.000457738	0	0	0.000388889	0.000596109	0	0	0	0	0	0
Longicatena caecimuris	Longicatena	Erysipelotrichaceae	Erysipelotrichales	Bacilli	Firmicutes		0.000200753	0	0	0.007		Longicatena caecimuris		0	0	0	0	7.14286e-05	0.000260661	0	0	0	0	0	0	0	0	0	0	6.89655e-05	0.000257881	0	0	0.000333333	0.000516398	0	0	0	0	0	0	0	0	0	0	0	0	0	0
Longicatena innocuum	Longicatena	Erysipelotrichaceae	Erysipelotrichales	Bacilli	Firmicutes		0.00435473	1.88062	46	1.958		Longicatena innocuum		0.00133333	0.0010328	0	0	0.00047619	0.000594204	0	0	0.0002	0.000414039	0	0	0.00015	0.000366348	0	0	0.000896552	0.000488791	0	0	0.00216667	0.00337145	0	0	0.0200667	0.00547027	100	15	0.00205556	0.00176354	0	0	0.000333333	0.00057735	0	0
M3 sp001689445	M3	Muribaculaceae	Bacteroidales	Bacteroidia	Bacteroidota		0.0124987	3.3933	83	13.736		M3 sp001689445		0.001	0.000632456	0	0	0.00157143	0.0010393	0	0	0.00366667	0.00149603	0	0	0.01945	0.0090057	85	17	0.001	0.000886405	0	0	0.00133333	0.000516398	0	0	6.66667e-05	0.000258199	0	0	0	0	0	0	0.000333333	0.00057735	0	0
Mailhella MGBC101285	Mailhella	Desulfovibrionaceae	Desulfovibrionales	Desulfovibrionia	Desulfobacterota		0.0491451	4.61979	113	14.129		Mailhella MGBC101285		0.001	0.000632456	0	0	0.00128571	0.000635752	0	0	0.000733333	0.000457738	0	0	0.0005	0.000512989	0	0	0.000896552	0.000409253	0	0	0.000666667	0.000516398	0	0	0	0	0	0	0.774833	0.94079	81.4815	44	0.000666667	0.0011547	0	0
Mailhella MGBC107932	Mailhella	Desulfovibrionaceae	Desulfovibrionales	Desulfovibrionia	Desulfobacterota		0.051491	47.1791	1154	4.45		Mailhella MGBC107932		0	0	0	0	4.87805e-05	0.000218085	0	0	6.66667e-05	0.000258199	0	0	0	0	0	0	0.00137931	0.00171992	0	0	0	0	0	0	0	0	0	0	0.277907	0.218228	98.1481	53	0.00966667	0.0107858	33.3333	1
Mailhella MGBC110551	Mailhella	Desulfovibrionaceae	Desulfovibrionales	Desulfovibrionia	Desulfobacterota		0.014238	4.29272	105	4.381		Mailhella MGBC110551		0.000333333	0.000516398	0	0	4.87805e-05	0.000218085	0	0	0	0	0	0	5e-05	0.000223607	0	0	0.000517241	0.000508548	0	0	0.000166667	0.000408248	0	0	0	0	0	0	0.000648148	0.000756292	0	0	0	0	0	0
Mailhella sp003512875	Mailhella	Desulfovibrionaceae	Desulfovibrionales	Desulfovibrionia	Desulfobacterota		0.219097	42.0687	1029	8.074		Mailhella sp003512875		0.01	0.00126491	50	3	0.00745238	0.00310155	21.4286	9	0.0103333	0.00436981	53.3333	8	0.00465	0.00253969	5	1	0.0315517	0.0198451	100	29	1.066	1.05248	100	6	0.0008	0.000414039	0	0	0.0097037	0.00408231	46.2963	25	0.0596667	0.0834406	100	3
Marseille-P3106 MGBC101917	Marseille-P3106	Oscillospiraceae	Oscillospirales	Clostridia	Firmicutes_A		0.0174311	24.2437	593	2.159		Marseille-P3106 MGBC101917		0.007	0.00219089	16.6667	1	0.00309524	0.00345571	7.14286	3	0.00533333	0.00287021	6.66667	1	0.0018	0.00157614	0	0	0.0304828	0.0471029	41.3793	12	0.0141667	0.0103811	50	3	0	0	0	0	0.00281481	0.00169432	0	0	0.00233333	0.00208167	0	0
Marseille-P3106 MGBC129303	Marseille-P3106	Oscillospiraceae	Oscillospirales	Clostridia	Firmicutes_A		0.0154415	35.6909	873	0.453		Marseille-P3106 MGBC129303		0.0263333	0.0153449	83.3333	5	0.00338095	0.0038884	9.52381	4	0.0074	0.00705894	6.66667	1	0.00195	0.00179106	0	0	0.0245862	0.0268215	51.7241	15	0.0286667	0.031424	83.3333	5	0	0	0	0	0.00383333	0.00358061	5.55556	3	0.00333333	0.00305505	0	0
Marseille-P3106 MGBC161418	Marseille-P3106	Oscillospiraceae	Oscillospirales	Clostridia	Firmicutes_A		0.112879	91.1693	2230	2.216		Marseille-P3106 MGBC161418		0.122	0.0378418	100	6	0.104095	0.0925869	64.2857	27	0.157133	0.0566983	100	15	0.07375	0.0779	60	12	0.131621	0.0343942	100	29	0.0831667	0.0298491	100	6	0.000142857	0.000363137	0	0	0.0858889	0.060825	100	54	0.113	0.0919946	100	3
Marseille-P3106 MGBC165060	Marseille-P3106	Oscillospiraceae	Oscillospirales	Clostridia	Firmicutes_A		0.00822157	14.5544	356	0.319		Marseille-P3106 MGBC165060		0.00616667	0.00204124	0	0	0.00321429	0.00366617	9.52381	4	0.00626667	0.00406143	20	3	0.00165	0.00142441	0	0	0.00386207	0.00115648	0	0	0.00633333	0.00225093	16.6667	1	0	0	0	0	0.00242593	0.00147433	0	0	0.00233333	0.00208167	0	0
Microbacterium sp003293595	Microbacterium	Microbacteriaceae	Actinomycetales	Actinomycetia	Actinobacteriota		0.000156196	0.122649	3	0.061		Microbacterium sp003293595		0	0	0	0	4.87805e-05	0.000218085	0	0	0	0	0	0	0	0	0	0	0	0	0	0	0	0	0	0	0	0	0	0	0	0	0	0	0.000333333	0.00057735	0	0
Monoglobaceae_NOV MGBC116426	Monoglobaceae_NOV	Monoglobaceae	Monoglobales	Clostridia	Firmicutes_A		0.0297078	0.0817661	2	37.719		Monoglobaceae_NOV MGBC116426		0	0	0	0	0.000190476	0.000397437	0	0	0	0	0	0	0	0	0	0	0	0	0	0	0.000333333	0.000516398	0	0	0.000133333	0.000351866	0	0	0	0	0	0	0	0	0	0
Mucispirillum MGBC140179	Mucispirillum	Mucispirillaceae	Deferribacterales	Deferribacteres	Deferribacterota		0.0314678	10.3434	253	3.766		Mucispirillum MGBC140179		0.002	0.00126491	0	0	0.00292857	0.00237253	2.38095	1	0.000866667	0.00063994	0	0	0.0029	0.00475616	15	3	0.038	0.0211069	100	29	0.00466667	0.0037238	16.6667	1	6.66667e-05	0.000258199	0	0	0.00062963	0.000853324	0	0	0.0496667	0.0773908	33.3333	1
Mucispirillum schaedleri	Mucispirillum	Mucispirillaceae	Deferribacterales	Deferribacteres	Deferribacterota		0.458271	76.2469	1865	16.781		Mucispirillum schaedleri		0.335833	0.259042	100	6	0.518857	0.618673	100	42	0.0108	0.0047839	53.3333	8	0.0101	0.00967308	40	8	7.80003	4.22477	100	29	1.15517	1.01842	100	6	0.00106667	0.000258199	0	0	0.203204	0.293776	53.7037	29	0.808667	0.646413	100	3
Muribacter muris	Muribacter	Pasteurellaceae	Enterobacterales	Gammaproteobacteria	Proteobacteria		0.0418852	1.26738	31	21.818		Muribacter muris		0	0	0	0	0	0	0	0	0	0	0	0	0	0	0	0	0	0	0	0	0	0	0	0	0	0	0	0	0	0	0	0	0.00366667	0.00152753	0	0
Muribaculaceae_NOV MGBC128991	Muribaculaceae_NOV	Muribaculaceae	Bacteroidales	Bacteroidia	Bacteroidota		0.268635	50.8585	1244	8.269		Muribaculaceae_NOV MGBC128991		0.175333	0.101557	100	6	0.55881	0.487809	100	42	0.321733	0.230252	100	15	1.5822	0.859809	100	20	0.657655	0.445438	100	29	1.10933	0.750934	100	6	0.0106	0.0122638	46.6667	7	0.00498148	0.00250653	5.55556	3	0.349667	0.279495	100	3
Muribaculaceae_NOV MGBC147098	Muribaculaceae_NOV	Muribaculaceae	Bacteroidales	Bacteroidia	Bacteroidota		0.0839941	26.574	650	1.756		Muribaculaceae_NOV MGBC147098		0	0	0	0	0.000428571	0.000547404	0	0	0.000866667	0.000743223	0	0	0.00725	0.00353739	30	6	0.00244828	0.00593167	10.3448	3	0.000333333	0.000516398	0	0	0	0	0	0	0.0114815	0.010831	46.2963	25	0.067	0.108254	33.3333	1
Muribaculaceae_NOV MGBC153228	Muribaculaceae_NOV	Muribaculaceae	Bacteroidales	Bacteroidia	Bacteroidota		0.143333	30.1717	738	2.072		Muribaculaceae_NOV MGBC153228		0.0005	0.000547723	0	0	0.000571429	0.00050087	0	0	0.00113333	0.000516398	0	0	0.0072	0.00379196	25	5	0.00165517	0.000936401	0	0	0.00133333	0.000516398	0	0	0	0	0	0	0.0889259	0.165158	61.1111	33	0.0753333	0.120089	33.3333	1
Muribaculum arabinoxylanisolvens	Muribaculum	Muribaculaceae	Bacteroidales	Bacteroidia	Bacteroidota		0.209367	21.7907	533	16.793		Muribaculum arabinoxylanisolvens		0.00233333	0.0010328	0	0	0.00621429	0.00284164	11.9048	5	0.00653333	0.0022318	6.66667	1	0.0269	0.0115161	95	19	0.00265517	0.00139581	0	0	3.24667	2.20395	100	6	0.00206667	0.000703732	0	0	0.000685185	0.000577048	0	0	0.004	0.002	0	0
Muribaculum intestinale	Muribaculum	Muribaculaceae	Bacteroidales	Bacteroidia	Bacteroidota		0.69348	50.6132	1238	26.145		Muribaculum intestinale		0.647	0.469405	100	6	0.418786	0.386107	100	42	1.5286	1.14381	100	15	0.0473	0.0202825	100	20	1.64617	1.11105	96.5517	28	1.1365	0.630828	100	6	0.316267	0.125674	100	15	0.00211111	0.000634441	0	0	0.665	0.450148	100	3
Muribaculum MGBC110198	Muribaculum	Muribaculaceae	Bacteroidales	Bacteroidia	Bacteroidota		0.0144574	5.0695	124	7.461		Muribaculum MGBC110198		0.000833333	0.000408248	0	0	0.00240476	0.00132627	0	0	0.00246667	0.000833809	0	0	0.0133	0.00629202	60	12	0.00137931	0.00111528	0	0	0.00183333	0.000752773	0	0	0.0004	0.000507093	0	0	0.000111111	0.000317221	0	0	0.00166667	0.0011547	0	0
Muribaculum MGBC113320	Muribaculum	Muribaculaceae	Bacteroidales	Bacteroidia	Bacteroidota		0.0115032	4.04742	99	3.436		Muribaculum MGBC113320		0	0	0	0	0.000857143	0.000646621	0	0	0.00206667	0.00305817	6.66667	1	0.0134	0.00702177	65	13	0	0	0	0	0.00233333	0.0010328	0	0	0	0	0	0	0	0	0	0	0	0	0	0
Muribaculum MGBC113403	Muribaculum	Muribaculaceae	Bacteroidales	Bacteroidia	Bacteroidota		0.0223959	11.6926	286	7.1		Muribaculum MGBC113403		0.001	0	0	0	0.00278571	0.00142342	0	0	0.00866667	0.00649908	40	6	0.01155	0.00678602	55	11	0.00962069	0.0101574	44.8276	13	0.0313333	0.00758068	100	6	0.000666667	0.00048795	0	0	0	0	0	0	0.00566667	0.00378594	33.3333	1
Muribaculum MGBC123065	Muribaculum	Muribaculaceae	Bacteroidales	Bacteroidia	Bacteroidota		0.0031061	5.19215	127	0.983		Muribaculum MGBC123065		0.000166667	0.000408248	0	0	0.00047619	0.000505487	0	0	0.000266667	0.000457738	0	0	0.01205	0.00575349	60	12	0.00037931	0.000493804	0	0	0.000666667	0.000516398	0	0	6.66667e-05	0.000258199	0	0	0	0	0	0	0.000333333	0.00057735	0	0
Muribaculum MGBC161558	Muribaculum	Muribaculaceae	Bacteroidales	Bacteroidia	Bacteroidota		0.0993886	13.6549	334	16.94		Muribaculum MGBC161558		0.0015	0.00083666	0	0	0.00335714	0.00172247	0	0	0.0044	0.00184391	0	0	0.0146	0.00679319	65	13	2.60759	2.64791	79.3103	23	0.00316667	0.000408248	0	0	0.000285714	0.000468807	0	0	0.000222222	0.000419643	0	0	0.00266667	0.00208167	0	0
Muribaculum MGBC165515	Muribaculum	Muribaculaceae	Bacteroidales	Bacteroidia	Bacteroidota		0.0277188	4.37449	107	2.948		Muribaculum MGBC165515		0	0	0	0	0.000309524	0.000467901	0	0	0.001	0.000534522	0	0	0.0083	0.00384023	40	8	0	0	0	0	0.000833333	0.000408248	0	0	0	0	0	0	0.0355926	0.0933841	24.0741	13	0.002	0.00264575	0	0
Muribaculum sp002358615	Muribaculum	Muribaculaceae	Bacteroidales	Bacteroidia	Bacteroidota		0.194743	18.0294	441	21.023		Muribaculum sp002358615		0.0113333	0.0156801	16.6667	1	0.957048	1.43022	88.0952	37	0.00506667	0.00138701	0	0	0.01145	0.00447772	65	13	0.00237931	0.000621852	0	0	0.02	0.00909945	100	6	0.6412	0.24969	100	15	0.000574074	0.000569735	0	0	3.32633	2.45782	100	3
Muribaculum sp002473395	Muribaculum	Muribaculaceae	Bacteroidales	Bacteroidia	Bacteroidota		0.0693043	38.5936	944	3.751		Muribaculum sp002473395		0.159667	0.0979258	100	6	0.242405	0.178218	100	42	0.0178	0.0179611	40	6	0.00895	0.00395335	55	11	0.115414	0.0845938	100	29	0.00933333	0.00150555	66.6667	4	0.00113333	0.000516398	0	0	9.25926e-05	0.000292582	0	0	0.0883333	0.0424421	100	3
Muribaculum sp002492595	Muribaculum	Muribaculaceae	Bacteroidales	Bacteroidia	Bacteroidota		1.9742	84.955	2078	37.261		Muribaculum sp002492595		0.1345	0.139249	83.3333	5	1.45324	1.30488	100	42	3.3436	4.37689	100	15	0.0701	0.048545	100	20	0.42769	0.64896	93.1034	27	3.37067	2.04056	100	6	0.350933	0.190158	100	15	0.0106296	0.00970177	29.6296	16	1.06567	0.512129	100	3
Muribaculum sp003150235	Muribaculum	Muribaculaceae	Bacteroidales	Bacteroidia	Bacteroidota		0.0318261	3.67948	90	9.786		Muribaculum sp003150235		0.0015	0.00104881	0	0	0.00111905	0.000739228	0	0	0.0012	0.000560612	0	0	0.0115	0.00585347	55	11	0.00282759	0.00502187	6.89655	2	0.003	0.000632456	0	0	0	0	0	0	0.000111111	0.000317221	0	0	0.007	0.0087178	33.3333	1
Muricomes intestini	Muricomes	Lachnospiraceae	Lachnospirales	Clostridia	Firmicutes_A		0.0010277	0.367948	9	0.072		Muricomes intestini		0.001	0	0	0	0.000738095	0.000543679	0	0	0.000466667	0.000516398	0	0	0.00015	0.000366348	0	0	0.000827586	0.000539111	0	0	0.000833333	0.000408248	0	0	0.000866667	0.000516398	0	0	0.000648148	0.000482032	0	0	0	0	0	0
Muricomes sp000509105	Muricomes	Lachnospiraceae	Lachnospirales	Clostridia	Firmicutes_A		0.00120763	0.817661	20	0.089		Muricomes sp000509105		0.00133333	0.000516398	0	0	0.000809524	0.000551632	0	0	0.0006	0.000632456	0	0	0.00045	0.000510418	0	0	0.000896552	0.000617878	0	0	0.001	0.000632456	0	0	0.000666667	0.00048795	0	0	0.000796296	0.000450561	0	0	0	0	0	0
Mycoplasmoidaceae_NOV MGBC110633	Mycoplasmoidaceae_NOV	Mycoplasmoidaceae	Mycoplasmatales	Bacilli	Firmicutes		0.0299647	6.90924	169	5.835		Mycoplasmoidaceae_NOV MGBC110633		0.000166667	0.000408248	0	0	0.000309524	0.000604378	0	0	6.66667e-05	0.000258199	0	0	0	0	0	0	0.000586207	0.00050123	0	0	0.000666667	0.000516398	0	0	0.128667	0.0371881	100	15	5.55556e-05	0.000231212	0	0	0.000333333	0.00057735	0	0
NHYN01 MGBC110621	NHYN01	Helicobacteraceae	Campylobacterales	Campylobacteria	Campylobacterota		0.00278834	0.408831	10	1.849		NHYN01 MGBC110621		0	NA	0	0	0	0	0	0	0	0	0	0	0	0	0	0	0	0	0	0	0	0	0	0	0	0	0	0	0	0	0	0	0	0	0	0
NM07-P-09 sp004793665	NM07-P-09	Atopobiaceae	Coriobacteriales	Coriobacteriia	Actinobacteriota		0.046234	23.0581	564	3.223		NM07-P-09 sp004793665		0.1555	0.237257	33.3333	2	0.029881	0.0373116	73.8095	31	0.0673333	0.0821137	66.6667	10	0.0013	0.000923381	0	0	0.0457586	0.111734	31.0345	9	0.000833333	0.000752773	0	0	0.00553333	0.00229492	6.66667	1	0.000796296	0.000625847	0	0	0.002	0.00173205	0	0
NM07-P-09 sp004793925	NM07-P-09	Atopobiaceae	Coriobacteriales	Coriobacteriia	Actinobacteriota		0.0747307	11.2428	275	9.321		NM07-P-09 sp004793925		0.000833333	0.000408248	0	0	0.000833333	0.000621433	0	0	0.0279333	0.023729	73.3333	11	0.0001	0.000307794	0	0	0.000275862	0.000527565	0	0	0.000333333	0.000516398	0	0	1.62467	0.58847	100	15	0.411667	0.87747	31.4815	17	0	0	0	0
Oceanobacillus caeni	Oceanobacillus	Amphibacillaceae	Bacillales	Bacilli	Firmicutes		0.000264	0.0408831	1	0.01		Oceanobacillus caeni		0	0	0	0	0.000282051	0.000510352	0	0	0	0	0	0	0	0	0	0	0.000107143	0.00031497	0	0	0.0005	0.000547723	0	0	0.000333333	0.00048795	0	0	1.85185e-05	0.000136083	0	0	0	0	0	0
Odoribacter MGBC105490	Odoribacter	Marinifilaceae	Bacteroidales	Bacteroidia	Bacteroidota		0.346216	61.8152	1512	3.248		Odoribacter MGBC105490		0.006	0.000894427	0	0	0.0047619	0.00181873	2.38095	1	0.00953333	0.00390726	46.6667	7	0.0059	0.00634864	10	2	0.00734483	0.00294322	31.0345	9	0.00433333	0.000816497	0	0	0.000933333	0.000457738	0	0	0.775963	0.581995	98.1481	53	0.636333	0.794024	100	3
Odoribacter MGBC110565	Odoribacter	Marinifilaceae	Bacteroidales	Bacteroidia	Bacteroidota		0.0518976	13.4505	329	6.304		Odoribacter MGBC110565		0.001	0	0	0	0.0057381	0.00299642	14.2857	6	0.0881333	0.132903	33.3333	5	0.0019	0.000852242	0	0	0.00417241	0.00230014	6.89655	2	0.00816667	0.0017224	33.3333	2	0.0018	0.000774597	0	0	0.00107407	0.000381252	0	0	0.0363333	0.0517333	33.3333	1
Odoribacter MGBC131955	Odoribacter	Marinifilaceae	Bacteroidales	Bacteroidia	Bacteroidota		0.0932011	28.6182	700	3.199		Odoribacter MGBC131955		0.055	0.100431	100	6	0.600976	0.456695	92.8571	39	0.4662	0.31613	86.6667	13	0.00575	0.00616335	20	4	1.04593	0.533775	100	29	0.00783333	0.0017224	16.6667	1	0.000933333	0.000258199	0	0	0.00312963	0.00113348	0	0	0.466667	0.364983	100	3
Odoribacter MGBC152178	Odoribacter	Marinifilaceae	Bacteroidales	Bacteroidia	Bacteroidota		0.179541	26.7784	655	3.643		Odoribacter MGBC152178		0.000166667	0.000408248	0	0	0.000380952	0.000491507	0	0	0.00126667	0.000593617	0	0	0.001	0.00152177	0	0	0.000896552	0.000488791	0	0	0.000833333	0.000408248	0	0	0	NA	0	0	0.00203704	0.00201843	1.85185	1	0.108333	0.177247	33.3333	1
Odoribacter MGBC162966	Odoribacter	Marinifilaceae	Bacteroidales	Bacteroidia	Bacteroidota		0.122178	25.3066	619	9.832		Odoribacter MGBC162966		0.0045	0.00083666	0	0	0.0161667	0.0654444	9.52381	4	0.1432	0.252945	53.3333	8	0.00375	0.000966546	0	0	0.0115517	0.00406717	68.9655	20	1.3645	0.517836	100	6	0.000933333	0.000258199	0	0	0.00305556	0.00180583	0	0	0.0103333	0.0083865	33.3333	1
Oscillibacter MGBC000151	Oscillibacter	Oscillospiraceae	Oscillospirales	Clostridia	Firmicutes_A		0.0493048	82.5429	2019	0.633		Oscillibacter MGBC000151		0.0406667	0.0112546	100	6	0.0290952	0.0232209	78.5714	33	0.0453333	0.0383232	73.3333	11	0.01375	0.0145453	50	10	0.0353103	0.0207383	100	29	0.0221667	0.0158798	83.3333	5	0	0	0	0	0.0393889	0.0369796	94.4444	51	0.018	0.0160935	66.6667	2
Oscillibacter MGBC000153	Oscillibacter	Oscillospiraceae	Oscillospirales	Clostridia	Firmicutes_A		0.0436612	84.0147	2055	0.544		Oscillibacter MGBC000153		0.0728333	0.0407942	100	6	0.0284762	0.021957	76.1905	32	0.0520667	0.0456672	86.6667	13	0.0416	0.0453923	65	13	0.0424828	0.0208594	100	29	0.0266667	0.0260973	83.3333	5	0	0	0	0	0.0334074	0.0169344	96.2963	52	0.0226667	0.022723	66.6667	2
Oscillibacter MGBC101923	Oscillibacter	Oscillospiraceae	Oscillospirales	Clostridia	Firmicutes_A		0.043259	56.4186	1380	21.866		Oscillibacter MGBC101923		0.018	0.0045607	100	6	0.0105714	0.00487974	54.7619	23	0.0148667	0.0118011	60	9	0.00735	0.00808035	30	6	0.0837586	0.189783	96.5517	28	0.0433333	0.023192	83.3333	5	0	0	0	0	0.0184815	0.00945045	77.7778	42	0.007	0.00556776	33.3333	1
Oscillibacter MGBC101978	Oscillibacter	Oscillospiraceae	Oscillospirales	Clostridia	Firmicutes_A		0.0183367	34.9959	856	5.004		Oscillibacter MGBC101978		0.0101667	0.00183485	66.6667	4	0.00469048	0.00295897	9.52381	4	0.0495333	0.0676946	80	12	0.00375	0.00368318	15	3	0.0116207	0.00505974	62.069	18	0.089	0.120471	83.3333	5	0	0	0	0	0.014463	0.00699518	70.3704	38	0.00466667	0.00450925	0	0
Oscillibacter MGBC104027	Oscillibacter	Oscillospiraceae	Oscillospirales	Clostridia	Firmicutes_A		0.06638	77.269	1890	3.433		Oscillibacter MGBC104027		0.618833	0.491636	100	6	0.0653571	0.0867294	76.1905	32	0.133467	0.195979	80	12	0.432	0.841875	65	13	0.0397931	0.0236966	100	29	0.0285	0.0260365	83.3333	5	0	0	0	0	0.0162593	0.00807555	72.2222	39	0.0626667	0.0515493	100	3
Oscillibacter MGBC104191	Oscillibacter	Oscillospiraceae	Oscillospirales	Clostridia	Firmicutes_A		0.360614	94.7261	2317	8.611		Oscillibacter MGBC104191		0.333333	0.15119	100	6	0.504857	0.453256	100	42	0.461133	0.731353	93.3333	14	0.07845	0.0900354	80	16	0.257414	0.156167	100	29	0.158333	0.140905	100	6	0.00126667	0.000593617	0	0	0.197981	0.103507	100	54	0.262	0.229541	100	3
Oscillibacter MGBC113262	Oscillibacter	Oscillospiraceae	Oscillospirales	Clostridia	Firmicutes_A		0.0207332	30.0491	735	1.702		Oscillibacter MGBC113262		0.0128333	0.00407022	83.3333	5	0.00361905	0.00240885	2.38095	1	0.00813333	0.00652322	40	6	0.0047	0.00379889	10	2	0.0862414	0.119847	82.7586	24	0.0421667	0.0635025	66.6667	4	0	0	0	0	0.00981481	0.00611239	46.2963	25	0.004	0.00264575	0	0
Oscillibacter MGBC114107	Oscillibacter	Oscillospiraceae	Oscillospirales	Clostridia	Firmicutes_A		0.104249	81.0711	1983	7.703		Oscillibacter MGBC114107		0.0818333	0.0520977	100	6	0.0283571	0.044754	59.5238	25	0.311733	0.358087	100	15	0.2345	0.46706	80	16	0.0507241	0.0617437	100	29	0.0243333	0.0205686	66.6667	4	0	0	0	0	0.0436481	0.0235181	98.1481	53	0.0176667	0.00986577	100	3
Oscillibacter MGBC114113	Oscillibacter	Oscillospiraceae	Oscillospirales	Clostridia	Firmicutes_A		0.0451494	43.1725	1056	1.586		Oscillibacter MGBC114113		0.00483333	0.00147196	0	0	0.00230952	0.00142261	0	0	0.163467	0.314229	60	9	0.00775	0.0191033	10	2	0.0123103	0.0149047	34.4828	10	0.0518333	0.0654566	66.6667	4	0	0	0	0	0.146926	0.134321	94.4444	51	0.00233333	0.00251661	0	0
Oscillibacter MGBC114583	Oscillibacter	Oscillospiraceae	Oscillospirales	Clostridia	Firmicutes_A		0.0296072	51.5944	1262	2.62		Oscillibacter MGBC114583		0.0368333	0.0174747	100	6	0.0258095	0.0569181	45.2381	19	0.0082	0.00608511	53.3333	8	0.03235	0.0459018	60	12	0.0195172	0.0227339	82.7586	24	0.0183333	0.0108934	83.3333	5	0	0	0	0	0.0117222	0.00658877	62.963	34	0.00533333	0.00450925	33.3333	1
Oscillibacter MGBC115181	Oscillibacter	Oscillospiraceae	Oscillospirales	Clostridia	Firmicutes_A		0.096976	76.7784	1878	7.928		Oscillibacter MGBC115181		0.028	0.00704273	100	6	0.0135952	0.00959436	57.1429	24	0.0212	0.014727	66.6667	10	0.0528	0.151395	60	12	0.142448	0.253805	100	29	0.117167	0.135259	100	6	6.66667e-05	0.000258199	0	0	0.094	0.116162	98.1481	53	0.00966667	0.00763763	33.3333	1
Oscillibacter MGBC115325	Oscillibacter	Oscillospiraceae	Oscillospirales	Clostridia	Firmicutes_A		0.0278947	48.0785	1176	3.533		Oscillibacter MGBC115325		0.012	0.00236643	83.3333	5	0.00688095	0.00499367	26.1905	11	0.0127333	0.00916879	60	9	0.00625	0.00617188	30	6	0.0148966	0.00552491	86.2069	25	0.00916667	0.00640052	33.3333	2	0.0004	0.000507093	0	0	0.0163889	0.00994972	66.6667	36	0.00533333	0.00450925	33.3333	1
Oscillibacter MGBC120045	Oscillibacter	Oscillospiraceae	Oscillospirales	Clostridia	Firmicutes_A		0.0440638	55.9689	1369	1.395		Oscillibacter MGBC120045		0.0193333	0.0244677	50	3	0.0123095	0.0253815	21.4286	9	0.02	0.0253997	66.6667	10	0.0386	0.0513865	65	13	0.0831034	0.154183	75.8621	22	0.0148333	0.00879583	66.6667	4	0	0	0	0	0.0328704	0.0270137	98.1481	53	0.00333333	0.00351188	0	0
Oscillibacter MGBC125253	Oscillibacter	Oscillospiraceae	Oscillospirales	Clostridia	Firmicutes_A		0.0102666	22.9354	561	1.528		Oscillibacter MGBC125253		0.00633333	0.0010328	0	0	0.00342857	0.00278623	2.38095	1	0.00553333	0.00450185	13.3333	2	0.00325	0.0031602	5	1	0.00786207	0.00333514	24.1379	7	0.00683333	0.00462241	16.6667	1	0	0	0	0	0.00744444	0.0039605	33.3333	18	0.003	0.003	0	0
Oscillibacter MGBC129315	Oscillibacter	Oscillospiraceae	Oscillospirales	Clostridia	Firmicutes_A		0.0125065	28.7817	704	1.68		Oscillibacter MGBC129315		0.0113333	0.00450185	66.6667	4	0.0032381	0.00215055	0	0	0.0076	0.0065987	33.3333	5	0.00415	0.0042087	15	3	0.0115172	0.00450889	65.5172	19	0.0123333	0.00886942	66.6667	4	7.14286e-05	0.000267261	0	0	0.0117407	0.00815229	59.2593	32	0.00566667	0.00208167	0	0
Oscillibacter MGBC129725	Oscillibacter	Oscillospiraceae	Oscillospirales	Clostridia	Firmicutes_A		0.0794392	61.1202	1495	4.669		Oscillibacter MGBC129725		0.0315	0.0333871	83.3333	5	0.0062619	0.0102101	11.9048	5	0.0254	0.0293618	60	9	0.1142	0.1413	80	16	0.0523793	0.0382542	96.5517	28	0.0385	0.0293104	100	6	0	0	0	0	0.0429074	0.0245874	88.8889	48	0.0206667	0.0197569	66.6667	2
Oscillibacter MGBC130208	Oscillibacter	Oscillospiraceae	Oscillospirales	Clostridia	Firmicutes_A		0.059386	73.3851	1795	3.444		Oscillibacter MGBC130208		0.028	0.00603324	100	6	0.0222619	0.0266193	54.7619	23	0.0721333	0.134729	66.6667	10	0.0154	0.0228044	35	7	0.0565172	0.0601894	100	29	0.0313333	0.0259435	66.6667	4	0.0012	0.000414039	0	0	0.0161667	0.00756045	74.0741	40	0.0316667	0.0351046	66.6667	2
Oscillibacter MGBC131504	Oscillibacter	Oscillospiraceae	Oscillospirales	Clostridia	Firmicutes_A		0.042812	56.2142	1375	4.083		Oscillibacter MGBC131504		0.0141667	0.00630608	83.3333	5	0.0188333	0.0461059	33.3333	14	0.0354667	0.0350364	66.6667	10	0.0103	0.0163485	30	6	0.0106552	0.00546597	44.8276	13	0.011	0.00672309	50	3	0	0	0	0	0.0239259	0.0201315	72.2222	39	0.00933333	0.0061101	33.3333	1
Oscillibacter MGBC143446	Oscillibacter	Oscillospiraceae	Oscillospirales	Clostridia	Firmicutes_A		0.0308314	40.5151	991	2.07		Oscillibacter MGBC143446		0.00733333	0.0018619	16.6667	1	0.00385714	0.00280741	4.7619	2	0.0914	0.187459	73.3333	11	0.00365	0.00354334	10	2	0.102034	0.192499	93.1034	27	0.0238333	0.0148649	83.3333	5	0	0	0	0	0.00783333	0.00434698	29.6296	16	0.0113333	0.0116762	33.3333	1
Oscillibacter MGBC145212	Oscillibacter	Oscillospiraceae	Oscillospirales	Clostridia	Firmicutes_A		0.0113704	25.1022	614	1.121		Oscillibacter MGBC145212		0.0065	0.0013784	0	0	0.00390476	0.00305087	4.7619	2	0.00686667	0.00580476	26.6667	4	0.00335	0.00328113	5	1	0.00782759	0.00277835	27.5862	8	0.00583333	0.00386868	16.6667	1	0	0	0	0	0.00807407	0.00451769	35.1852	19	0.00533333	0.00208167	0	0
Oscillibacter MGBC161115	Oscillibacter	Oscillospiraceae	Oscillospirales	Clostridia	Firmicutes_A		0.0414471	43.7449	1070	1.312		Oscillibacter MGBC161115		0.178167	0.0786115	100	6	0.0254048	0.0460122	30.9524	13	0.0302667	0.0635053	53.3333	8	0.0039	0.0042414	5	1	0.0244138	0.0295327	72.4138	21	0.0101667	0.00691134	33.3333	2	0	0	0	0	0.0153704	0.0100495	64.8148	35	0.0286667	0.0176163	100	3
Oscillibacter MGBC161747	Oscillibacter	Oscillospiraceae	Oscillospirales	Clostridia	Firmicutes_A		0.0631343	68.8062	1683	8.965		Oscillibacter MGBC161747		0.0206667	0.00542832	100	6	0.0169524	0.0273335	38.0952	16	0.107867	0.164954	86.6667	13	0.02965	0.0444656	50	10	0.0233793	0.0151597	100	29	0.112333	0.180397	66.6667	4	0	0	0	0	0.179574	0.18769	94.4444	51	0.01	0.00360555	66.6667	2
Oscillibacter MGBC163303	Oscillibacter	Oscillospiraceae	Oscillospirales	Clostridia	Firmicutes_A		0.0611152	68.4791	1675	2.732		Oscillibacter MGBC163303		0.0133333	0.00250333	83.3333	5	0.0193333	0.0301983	52.381	22	0.108533	0.233978	73.3333	11	0.0052	0.00556871	15	3	0.0712414	0.11222	96.5517	28	0.036	0.0160499	100	6	0.000133333	0.000351866	0	0	0.0713148	0.0395817	100	54	0.0183333	0.0143643	66.6667	2
Oscillibacter MGBC163329	Oscillibacter	Oscillospiraceae	Oscillospirales	Clostridia	Firmicutes_A		0.0668881	70.5233	1725	2.59		Oscillibacter MGBC163329		0.051	0.0364801	100	6	0.0117381	0.0115781	40.4762	17	0.0449333	0.0491201	73.3333	11	0.04395	0.074529	60	12	0.0277241	0.0236037	82.7586	24	0.0726667	0.0835432	100	6	0	0	0	0	0.0163148	0.0149096	70.3704	38	0.00833333	0.0080829	33.3333	1
Oscillibacter MGBC164430	Oscillibacter	Oscillospiraceae	Oscillospirales	Clostridia	Firmicutes_A		0.0377538	70.278	1719	0.502		Oscillibacter MGBC164430		0.0248333	0.0100283	100	6	0.0238571	0.0196215	80.9524	34	0.024	0.0240357	73.3333	11	0.03435	0.0439752	60	12	0.022069	0.0199963	86.2069	25	0.0265	0.0204915	83.3333	5	0	0	0	0	0.0547037	0.040212	96.2963	52	0.0243333	0.0245832	66.6667	2
Oscillibacter sp000403435	Oscillibacter	Oscillospiraceae	Oscillospirales	Clostridia	Firmicutes_A		0.0857288	91.0466	2227	2.156		Oscillibacter sp000403435		0.071	0.0118491	100	6	0.10581	0.148094	100	42	0.0911333	0.0811875	86.6667	13	0.0271	0.0273744	65	13	0.135862	0.0740607	100	29	0.0498333	0.0416097	100	6	0.000285714	0.000468807	0	0	0.0918704	0.0514488	100	54	0.0626667	0.0529748	66.6667	2
Oscillospiraceae_NOV MGBC104380	Oscillospiraceae_NOV	Oscillospiraceae	Oscillospirales	Clostridia	Firmicutes_A		0.146923	80.0491	1958	9.036		Oscillospiraceae_NOV MGBC104380		0.061	0.06494	100	6	0.0283571	0.0288104	80.9524	34	0.0339333	0.0389954	86.6667	13	0.0103	0.0120486	45	9	0.521172	1.06359	96.5517	28	0.173667	0.149646	100	6	0	0	0	0	0.311093	0.227323	100	54	0.0136667	0.0135769	66.6667	2
Oscillospiraceae_NOV MGBC105270	Oscillospiraceae_NOV	Oscillospiraceae	Oscillospirales	Clostridia	Firmicutes_A		0.0718259	81.0711	1983	1.174		Oscillospiraceae_NOV MGBC105270		0.100333	0.0728469	100	6	0.0400952	0.0328149	97.619	41	0.0382667	0.0493116	60	9	0.0661	0.0858296	75	15	0.250793	0.249744	100	29	0.0705	0.0634752	100	6	0	0	0	0	0.115204	0.114161	100	54	0.054	0.0488774	66.6667	2
Oscillospiraceae_NOV MGBC107693	Oscillospiraceae_NOV	Oscillospiraceae	Oscillospirales	Clostridia	Firmicutes_A		0.467618	94.1537	2303	9.82		Oscillospiraceae_NOV MGBC107693		0.2085	0.16136	100	6	0.593048	0.343624	100	42	0.177867	0.115962	86.6667	13	0.45465	0.600619	95	19	0.519276	0.627737	100	29	0.2655	0.284845	100	6	0.00126667	0.000593617	0	0	0.633389	0.805682	100	54	0.320333	0.240646	100	3
Oscillospiraceae_NOV MGBC108722	Oscillospiraceae_NOV	Oscillospiraceae	Oscillospirales	Clostridia	Firmicutes_A		0.0570936	70.3189	1720	3.692		Oscillospiraceae_NOV MGBC108722		0.018	0.00517687	100	6	0.027881	0.0623257	45.2381	19	0.0103333	0.00653197	53.3333	8	0.01115	0.0141096	45	9	0.0623793	0.0945351	93.1034	27	0.057	0.051139	83.3333	5	0	0	0	0	0.352352	0.603083	94.4444	51	0.0116667	0.00472582	66.6667	2
Oscillospiraceae_NOV MGBC109106	Oscillospiraceae_NOV	Oscillospiraceae	Oscillospirales	Clostridia	Firmicutes_A		0.204933	91.251	2232	9.158		Oscillospiraceae_NOV MGBC109106		0.1415	0.0606523	100	6	0.0649048	0.0577779	100	42	0.0272	0.016152	86.6667	13	0.0483	0.065826	75	15	0.844241	1.07279	100	29	0.129333	0.130514	100	6	0.0002	0.000414039	0	0	0.528019	0.675253	100	54	0.0586667	0.025482	100	3
Oscillospiraceae_NOV MGBC109982	Oscillospiraceae_NOV	Oscillospiraceae	Oscillospirales	Clostridia	Firmicutes_A		0.138456	89.2478	2183	2.887		Oscillospiraceae_NOV MGBC109982		1.12817	0.59144	100	6	0.0414524	0.0346228	92.8571	39	0.141333	0.193862	86.6667	13	0.02515	0.0319198	70	14	0.147	0.105729	100	29	0.1895	0.166352	100	6	0.000230769	0.000438529	0	0	0.0569074	0.030564	100	54	0.0696667	0.0649333	100	3
Oscillospiraceae_NOV MGBC123004	Oscillospiraceae_NOV	Oscillospiraceae	Oscillospirales	Clostridia	Firmicutes_A		0.0118216	27.7596	679	1.278		Oscillospiraceae_NOV MGBC123004		0.006	0.00126491	0	0	0.00545238	0.00529244	9.52381	4	0.00406667	0.00284019	0	0	0.00405	0.0042112	15	3	0.015069	0.0155125	44.8276	13	0.0533333	0.0587492	83.3333	5	0	0	0	0	0.0212407	0.0154198	68.5185	37	0.00333333	0.00351188	0	0
Oscillospiraceae_NOV MGBC148330	Oscillospiraceae_NOV	Oscillospiraceae	Oscillospirales	Clostridia	Firmicutes_A		0.162819	77.269	1890	5.132		Oscillospiraceae_NOV MGBC148330		0.075	0.0304434	100	6	0.028119	0.0421578	54.7619	23	0.0382	0.0506687	73.3333	11	0.0075	0.00776293	35	7	0.531759	1.0685	100	29	0.0726667	0.0399333	100	6	0	0	0	0	0.504778	0.46705	92.5926	50	0.0206667	0.0115902	100	3
Oscillospiraceae_NOV MGBC153020	Oscillospiraceae_NOV	Oscillospiraceae	Oscillospirales	Clostridia	Firmicutes_A		0.0186872	36.5495	894	1.677		Oscillospiraceae_NOV MGBC153020		0.00566667	0.00136626	0	0	0.00540476	0.00581864	9.52381	4	0.004	0.00253546	0	0	0.00375	0.0037399	5	1	0.0138966	0.0142437	41.3793	12	0.0106667	0.00850098	50	3	0	0	0	0	0.0188889	0.0125588	68.5185	37	0.00433333	0.00251661	0	0
Oscillospiraceae_NOV MGBC161755	Oscillospiraceae_NOV	Oscillospiraceae	Oscillospirales	Clostridia	Firmicutes_A		0.204222	87.9804	2152	3.766		Oscillospiraceae_NOV MGBC161755		0.137167	0.0815755	100	6	0.1265	0.107683	92.8571	39	0.114133	0.149474	66.6667	10	0.05405	0.0911589	75	15	0.602552	0.920287	100	29	0.197	0.215793	100	6	0	0	0	0	0.361722	0.266915	100	54	0.12	0.103131	100	3
Oscillospiraceae_NOV MGBC162040	Oscillospiraceae_NOV	Oscillospiraceae	Oscillospirales	Clostridia	Firmicutes_A		0.339251	89.7383	2195	15.019		Oscillospiraceae_NOV MGBC162040		0.0473333	0.00744759	100	6	0.0282143	0.0170416	100	42	0.0424	0.0249479	86.6667	13	0.02365	0.0223213	65	13	0.087	0.0763048	100	29	0.106333	0.100377	100	6	0.0004	0.000507093	0	0	0.081463	0.0413921	100	54	0.0996667	0.102574	100	3
Oscillospiraceae_NOV MGBC162663	Oscillospiraceae_NOV	Oscillospiraceae	Oscillospirales	Clostridia	Firmicutes_A		0.0515112	72.9354	1784	4.122		Oscillospiraceae_NOV MGBC162663		0.0178333	0.00348807	100	6	0.0175238	0.0124885	80.9524	34	0.0125333	0.00849257	60	9	0.00975	0.00925587	40	8	0.289586	0.644749	100	29	0.0655	0.0703527	83.3333	5	0	0	0	0	0.0307037	0.0177058	77.7778	42	0.0103333	0.00950438	66.6667	2
Oscillospiraceae_NOV MGBC163448	Oscillospiraceae_NOV	Oscillospiraceae	Oscillospirales	Clostridia	Firmicutes_A		0.0722603	80.3761	1966	3.646		Oscillospiraceae_NOV MGBC163448		0.0425	0.0229499	100	6	0.0240714	0.0262756	69.0476	29	0.0494667	0.0682703	73.3333	11	0.05025	0.0777864	60	12	0.172724	0.302657	96.5517	28	0.0753333	0.0873056	100	6	0	0	0	0	0.0475	0.0399135	75.9259	41	0.0453333	0.0406735	66.6667	2
Oscillospiraceae_NOV MGBC164714	Oscillospiraceae_NOV	Oscillospiraceae	Oscillospirales	Clostridia	Firmicutes_A		0.0248409	46.8929	1147	0.568		Oscillospiraceae_NOV MGBC164714		0.0381667	0.0244001	100	6	0.0133571	0.0176785	30.9524	13	0.0136	0.0186578	40	6	0.004	0.00575829	5	1	0.028931	0.0189698	96.5517	28	0.0118333	0.00815884	50	3	0	0	0	0	0.0589259	0.0833838	81.4815	44	0.00633333	0.0061101	33.3333	1
P3_NOV MGBC110513	P3_NOV	P3	Bacteroidales	Bacteroidia	Bacteroidota		0.00233519	0.53148	13	0.946		P3_NOV MGBC110513		0	0	0	0	0	0	0	0	0	0	0	0	0.00075	0.000444262	0	0	3.44828e-05	0.000185695	0	0	0.000833333	0.000408248	0	0	0	0	0	0	0	0	0	0	0.00166667	0.00288675	0	0
P3_NOV MGBC139916	P3_NOV	P3	Bacteroidales	Bacteroidia	Bacteroidota		0.0131041	4.66067	114	4.45		P3_NOV MGBC139916		0.000666667	0.000516398	0	0	0.00104762	0.000308607	0	0	0.00386667	0.0024456	6.66667	1	0.0009	0.000447214	0	0	0.00162069	0.000621852	0	0	0.00333333	0.00377712	16.6667	1	6.66667e-05	0.000258199	0	0	0.000740741	0.000483118	0	0	0.000333333	0.00057735	0	0
Paenibacillus amylolyticus	Paenibacillus	Paenibacillaceae	Paenibacillales	Bacilli	Firmicutes		7.25976e-05	0	0	0.005		Paenibacillus amylolyticus		0	0	0	0	2.38095e-05	0.000154303	0	0	0	0	0	0	0	0	0	0	0	0	0	0	0	0	0	0	6.66667e-05	0.000258199	0	0	0	0	0	0	0	0	0	0
Paenibacillus_A barengoltzii	Paenibacillus_A	Paenibacillaceae	Paenibacillales	Bacilli	Firmicutes		5.40881e-05	0	0	0.004		Paenibacillus_A barengoltzii		0	0	0	0	0	0	0	0	0	0	0	0	0	0	0	0	0	0	0	0	0	0	0	0	6.66667e-05	0.000258199	0	0	0	0	0	0	0	0	0	0
Paeniclostridium sordellii	Paeniclostridium	Peptostreptococcaceae	Peptostreptococcales	Clostridia	Firmicutes_A		0.000979158	0.695012	17	0.019		Paeniclostridium sordellii		0.0005	0.000547723	0	0	0.000785714	0.00138873	0	0	0.000214286	0.000425815	0	0	0.00015	0.000366348	0	0	0.000689655	0.000660273	0	0	0.00183333	0.000983192	0	0	0.0008	0.000560612	0	0	0.000277778	0.000452109	0	0	0.000333333	0.00057735	0	0
Parabacteroides distasonis	Parabacteroides	Tannerellaceae	Bacteroidales	Bacteroidia	Bacteroidota		0.250396	57.8496	1415	19.558		Parabacteroides distasonis		0.00783333	0.0115484	16.6667	1	0.392619	0.621719	100	42	0.02	0.0182483	86.6667	13	0.01835	0.0102663	80	16	0.185897	0.154402	100	29	0.00583333	0.00263944	16.6667	1	0.00146667	0.000915475	0	0	0.0312037	0.0698225	38.8889	21	0.245333	0.148547	100	3
Parabacteroides distasonis_A	Parabacteroides	Tannerellaceae	Bacteroidales	Bacteroidia	Bacteroidota		0.0955665	36.8765	902	18.948		Parabacteroides distasonis_A		0.00216667	0.000752773	0	0	0.00778571	0.00473459	26.1905	11	0.302933	0.372344	93.3333	14	0.01795	0.0227838	50	10	0.00941379	0.00462537	41.3793	12	0.078	0.0759947	66.6667	4	0.00313333	0.000516398	0	0	0.00212963	0.000952579	0	0	0.081	0.122992	66.6667	2
Parabacteroides goldsteinii	Parabacteroides	Tannerellaceae	Bacteroidales	Bacteroidia	Bacteroidota		0.311344	68.1521	1667	20.109		Parabacteroides goldsteinii		0.0626667	0.0488822	83.3333	5	0.0340476	0.0311933	78.5714	33	0.00353333	0.00289992	6.66667	1	0.0023	0.000978721	0	0	0.817828	0.807026	100	29	0.0943333	0.0248247	100	6	0.000733333	0.000457738	0	0	0.438407	0.502765	100	54	0.048	0.0600999	66.6667	2
Parabacteroides merdae	Parabacteroides	Tannerellaceae	Bacteroidales	Bacteroidia	Bacteroidota		0.00915054	4.74244	116	3.831		Parabacteroides merdae		0	0	0	0	0	0	0	0	0	0	0	0	0.00015	0.000366348	0	0	0.21569	0.191216	96.5517	28	0	0	0	0	0	0	0	0	0.000666667	0.000644278	0	0	0	0	0	0
Parabacteroides MGBC100138	Parabacteroides	Tannerellaceae	Bacteroidales	Bacteroidia	Bacteroidota		0.0453712	14.7179	360	5.465		Parabacteroides MGBC100138		0.000666667	0.000516398	0	0	0.00304762	0.00331995	4.7619	2	0.00306667	0.00143759	0	0	0.0024	0.0010463	0	0	0.00355172	0.00248691	3.44828	1	0.528333	0.611823	83.3333	5	0.000666667	0.000617213	0	0	0.000296296	0.000500175	0	0	0.00833333	0.0110151	33.3333	1
Parabacteroides MGBC119115	Parabacteroides	Tannerellaceae	Bacteroidales	Bacteroidia	Bacteroidota		0.175514	42.8046	1047	4.284		Parabacteroides MGBC119115		0.000333333	0.000516398	0	0	0.000857143	0.000417392	0	0	0.000933333	0.000457738	0	0	0.00465	0.00537318	10	2	0.00313793	0.00238633	0	0	0.00266667	0.00121106	0	0	0	0	0	0	0.00166667	0.00122859	0	0	0.117667	0.189948	33.3333	1
Paraclostridium bifermentans	Paraclostridium	Peptostreptococcaceae	Peptostreptococcales	Clostridia	Firmicutes_A		0.000888097	0.490597	12	0.016		Paraclostridium bifermentans		0.000166667	0.000408248	0	0	0.0009	0.00166102	0	0	0.0002	0.000414039	0	0	5e-05	0.000223607	0	0	0.000586207	0.000568032	0	0	0.00166667	0.000816497	0	0	0.0008	0.000414039	0	0	0.000296296	0.000460911	0	0	0.000666667	0.00057735	0	0
Paramuribaculum intestinale	Paramuribaculum	Muribaculaceae	Bacteroidales	Bacteroidia	Bacteroidota		0.862311	64.1455	1569	29.418		Paramuribaculum intestinale		0.38	0.340164	100	6	0.942405	0.756894	100	42	0.720267	0.55809	100	15	0.06655	0.0279256	100	20	0.851379	0.687008	100	29	0.837333	0.548323	100	6	0.3446	0.199639	100	15	0.00268519	0.00112977	0	0	0.719	0.592464	100	3
Paramuribaculum MGBC101403	Paramuribaculum	Muribaculaceae	Bacteroidales	Bacteroidia	Bacteroidota		0.0122115	2.98446	73	2.048		Paramuribaculum MGBC101403		0	0	0	0	0.000317073	0.000471117	0	0	0.0012	0.000560612	0	0	0.01065	0.00481527	50	10	6.89655e-05	0.000257881	0	0	0	0	0	0	0	0	0	0	0.322944	0.458771	66.6667	36	0.000333333	0.00057735	0	0
Paramuribaculum MGBC108134	Paramuribaculum	Muribaculaceae	Bacteroidales	Bacteroidia	Bacteroidota		0.517172	34.3009	839	7.182		Paramuribaculum MGBC108134		0.00133333	0.000816497	0	0	0.00157143	0.000737261	0	0	0.00173333	0.000703732	0	0	0.0281	0.0127853	100	20	0.00186207	0.00132891	0	0	0.00133333	0.000516398	0	0	0	0	0	0	0.897815	0.715529	85.1852	46	0.0843333	0.134812	33.3333	1
Paramuribaculum MGBC110562	Paramuribaculum	Muribaculaceae	Bacteroidales	Bacteroidia	Bacteroidota		0.00850104	3.76124	92	6.05		Paramuribaculum MGBC110562		0.000833333	0.000408248	0	0	0.002	0.000883452	0	0	0.00313333	0.00150555	0	0	0.01255	0.00640292	65	13	0.00110345	0.000488791	0	0	0.00366667	0.000816497	0	0	0.000333333	0.00048795	0	0	0.00114815	0.000626684	0	0	0.000666667	0.00057735	0	0
Paramuribaculum MGBC110834	Paramuribaculum	Muribaculaceae	Bacteroidales	Bacteroidia	Bacteroidota		0.000568737	0.53148	13	0.62		Paramuribaculum MGBC110834		0	0	0	0	9.52381e-05	0.000297102	0	0	0.001	0.000845154	0	0	0.0126	0.00602102	60	12	0	0	0	0	0.000166667	0.000408248	0	0	0	0	0	0	0	0	0	0	0	0	0	0
Paramuribaculum MGBC114255	Paramuribaculum	Muribaculaceae	Bacteroidales	Bacteroidia	Bacteroidota		0.579588	29.6402	725	22.836		Paramuribaculum MGBC114255		0.00466667	0.00314113	16.6667	1	0.00352381	0.00156545	2.38095	1	0.00726667	0.00157963	6.66667	1	0.5673	0.285287	100	20	0.00782759	0.00791052	20.6897	6	0.00416667	0.0022286	0	0	0.000666667	0.00048795	0	0	0.00912963	0.00554585	46.2963	25	0.0353333	0.0516753	33.3333	1
Paramuribaculum MGBC119341	Paramuribaculum	Muribaculaceae	Bacteroidales	Bacteroidia	Bacteroidota		0.0315178	18.3974	450	2.346		Paramuribaculum MGBC119341		0	0	0	0	0.000880952	0.000705462	0	0	0.00786667	0.0072493	26.6667	4	0.01525	0.00712206	70	14	0	0	0	0	0.00133333	0.000516398	0	0	0	0	0	0	0.00118519	0.0087093	1.85185	1	0	0	0	0
Paramuribaculum MGBC135730	Paramuribaculum	Muribaculaceae	Bacteroidales	Bacteroidia	Bacteroidota		0.00580755	3.43418	84	0.714		Paramuribaculum MGBC135730		0	0	0	0	0.000619048	0.000538851	0	0	0.1352	0.219867	53.3333	8	0.0093	0.00444972	45	9	0	0	0	0	0.0005	0.000547723	0	0	0.000266667	0.000457738	0	0	1.85185e-05	0.000136083	0	0	0.000666667	0.00057735	0	0
Paramuribaculum MGBC153954	Paramuribaculum	Muribaculaceae	Bacteroidales	Bacteroidia	Bacteroidota		0.324649	34.0556	833	13.972		Paramuribaculum MGBC153954		0.00183333	0.000408248	0	0	0.00635714	0.00845886	19.0476	8	0.00366667	0.00222539	6.66667	1	0.0282	0.0131853	95	19	0.00210345	0.00111307	0	0	0.00166667	0.000516398	0	0	0	0	0	0	0.1235	0.301988	33.3333	18	0.097	0.155885	33.3333	1
Paramuribaculum MGBC159717	Paramuribaculum	Muribaculaceae	Bacteroidales	Bacteroidia	Bacteroidota		0.158122	35.4456	867	5.324		Paramuribaculum MGBC159717		0.000666667	0.000516398	0	0	0.00135714	0.00167945	2.38095	1	0.00186667	0.000833809	0	0	0.03365	0.0194619	100	20	0.000862069	0.000833415	0	0	0.000833333	0.000408248	0	0	0	0	0	0	0.0643333	0.14885	22.2222	12	0.144667	0.23325	100	3
Paramuribaculum MGBC163836	Paramuribaculum	Muribaculaceae	Bacteroidales	Bacteroidia	Bacteroidota		0.0192539	2.78005	68	2.608		Paramuribaculum MGBC163836		0.002	0.000632456	0	0	0.00114286	0.000417392	0	0	0.00193333	0.0010328	0	0	0.0241	0.0111492	95	19	0.00265517	0.00259499	3.44828	1	0.00183333	0.000408248	0	0	0.000533333	0.000516398	0	0	0.00153704	0.00105889	0	0	0.001	0	0	0
Paramuribaculum MGBC166390	Paramuribaculum	Muribaculaceae	Bacteroidales	Bacteroidia	Bacteroidota		0.00254472	0.53148	13	0.842		Paramuribaculum MGBC166390		0	0	0	0	0	0	0	0	0.000866667	0.000516398	0	0	0.0066	0.00299825	25	5	0	0	0	0	0	0	0	0	0	0	0	0	1.85185e-05	0.000136083	0	0	0	0	0	0
Paramuribaculum sp001689535	Paramuribaculum	Muribaculaceae	Bacteroidales	Bacteroidia	Bacteroidota		0.136342	19.7056	482	8.535		Paramuribaculum sp001689535		0.045	0.10827	16.6667	1	0.591643	0.473767	95.2381	40	1.22633	1.18401	86.6667	13	0.0276	0.0124537	95	19	0.00037931	0.000493804	0	0	0.00133333	0.000516398	0	0	0.0002	0.000414039	0	0	0.000314815	0.00164631	1.85185	1	0.004	0.0043589	0	0
Paramuribaculum sp001689565	Paramuribaculum	Muribaculaceae	Bacteroidales	Bacteroidia	Bacteroidota		0.14513	36.4677	892	14.874		Paramuribaculum sp001689565		0.0348333	0.0774917	16.6667	1	0.809905	0.489229	100	42	0.636	0.367279	100	15	0.03085	0.0130193	100	20	0.00334483	0.000936401	0	0	0.675333	0.717157	100	6	0.00273333	0.000883715	0	0	0.000740741	0.000442343	0	0	0.081	0.125583	66.6667	2
Paramuribaculum sp900553585	Paramuribaculum	Muribaculaceae	Bacteroidales	Bacteroidia	Bacteroidota		1.6309	82.8291	2026	17.397		Paramuribaculum sp900553585		0.0136667	0.00307679	100	6	0.0120238	0.00423394	66.6667	28	0.0121333	0.00542305	66.6667	10	0.047	0.0175799	100	20	0.0185862	0.015063	72.4138	21	0.0153333	0.00736659	83.3333	5	0.000933333	0.000258199	0	0	1.15791	1.84723	100	54	0.140333	0.210155	100	3
Paraprevotella MGBC133623	Paraprevotella	Bacteroidaceae	Bacteroidales	Bacteroidia	Bacteroidota		0.00152801	0.286182	7	0.727		Paraprevotella MGBC133623		0	0	0	0	0	0	0	0	0	0	0	0	0.00185	0.000933302	0	0	0	0	0	0	0	0	0	0	0	0	0	0	5.55556e-05	0.000301985	0	0	0	0	0	0
Paraprevotella MGBC135601	Paraprevotella	Bacteroidaceae	Bacteroidales	Bacteroidia	Bacteroidota		0.0257101	13.7776	337	3.129		Paraprevotella MGBC135601		0	0	0	0	0.000195122	0.000401218	0	0	6.66667e-05	0.000258199	0	0	0.00145	0.000604805	0	0	0.000285714	0.000658682	0	0	0.001	0.000632456	0	0	0	0	0	0	3.7037e-05	0.000190626	0	0	0.000666667	0.0011547	0	0
Parasutterella excrementihominis	Parasutterella	Burkholderiaceae	Burkholderiales	Gammaproteobacteria	Proteobacteria		0.0467632	25.9608	635	2.17		Parasutterella excrementihominis		0.0851667	0.0930149	83.3333	5	9.7561e-05	0.000300406	0	0	0	0	0	0	0	0	0	0	0.247103	0.271753	65.5172	19	0	0	0	0	0.000214286	0.000425815	0	0	0.000796296	0.00139243	0	0	0.0436667	0.0721688	33.3333	1
Parasutterella MGBC134540	Parasutterella	Burkholderiaceae	Burkholderiales	Gammaproteobacteria	Proteobacteria		0.0656097	31.6844	775	3.21		Parasutterella MGBC134540		0.00883333	0.00801041	33.3333	2	0.0953095	0.07178	100	42	0.105267	0.17037	80	12	0.00085	0.000366348	0	0	0.00286207	0.00135552	0	0	0.1035	0.0515393	100	6	0.585133	0.0696715	100	15	0.0057963	0.0161483	7.40741	4	0.118	0.0842852	100	3
Parasutterella sp900552195	Parasutterella	Burkholderiaceae	Burkholderiales	Gammaproteobacteria	Proteobacteria		0.0108755	6.50041	159	1.816		Parasutterella sp900552195		0.000666667	0.000816497	0	0	0	0	0	0	0.000833333	0.000937437	0	0	0	0	0	0	0.0156552	0.0160496	55.1724	16	0	0	0	0	0.00213333	0.000351866	0	0	0.0823889	0.165603	35.1852	19	0	0	0	0
Parvibacter caecicola	Parvibacter	Eggerthellaceae	Coriobacteriales	Coriobacteriia	Actinobacteriota		0.0106052	16.1079	394	1.633		Parvibacter caecicola		0.0128333	0.0157406	50	3	0.0175714	0.0123093	71.4286	30	0.0152	0.0153772	53.3333	8	0.0001	0.000307794	0	0	0.00575862	0.0116394	13.7931	4	0.00116667	0.000752773	0	0	0.0058	0.00193465	0	0	0.00161111	0.00153471	0	0	0.00466667	0.0011547	0	0
Parvibacter MGBC000220	Parvibacter	Eggerthellaceae	Coriobacteriales	Coriobacteriia	Actinobacteriota		0.0175753	31.1938	763	1.229		Parvibacter MGBC000220		0.0535	0.0243865	100	6	0.0810714	0.0570504	90.4762	38	0.0109333	0.00536479	46.6667	7	0.01305	0.0170864	35	7	0.0047931	0.00854977	13.7931	4	0.00366667	0.00196638	0	0	0.297133	0.1592	100	15	0.0109444	0.00750953	51.8519	28	0.00466667	0.00057735	0	0
Parvibacter MGBC162393	Parvibacter	Eggerthellaceae	Coriobacteriales	Coriobacteriia	Actinobacteriota		0.00259231	1.96239	48	0.567		Parvibacter MGBC162393		0.0005	0.000547723	0	0	0.0005	0.000594692	0	0	0.0098	0.0127178	26.6667	4	0	0	0	0	0	0	0	0	0	0	0	0	0.00526667	0.00148645	0	0	5.55556e-05	0.000301985	0	0	0	0	0	0
Parvibacter MGBC164983	Parvibacter	Eggerthellaceae	Coriobacteriales	Coriobacteriia	Actinobacteriota		0.00192213	3.22976	79	0.379		Parvibacter MGBC164983		0.000166667	0.000408248	0	0	9.52381e-05	0.000297102	0	0	0	0	0	0	0.002	0.002	0	0	0	0	0	0	0	0	0	0	0.003	0.00092582	0	0	0.000648148	0.000827759	0	0	0	0	0	0
Parvibacter MGBC165935	Parvibacter	Eggerthellaceae	Coriobacteriales	Coriobacteriia	Actinobacteriota		0.00932334	3.84301	94	1.708		Parvibacter MGBC165935		0.000666667	0.000516398	0	0	0.00102381	0.000923622	0	0	6.66667e-05	0.000258199	0	0	0.0001	0.000307794	0	0	3.57143e-05	0.000188982	0	0	0	0	0	0	0.00286667	0.00112546	0	0	0.00212963	0.00171614	0	0	0	0	0	0
Pediococcus pentosaceus	Pediococcus	Lactobacillaceae	Lactobacillales	Bacilli	Firmicutes		0.0024251	0.735895	18	3.513		Pediococcus pentosaceus		0	0	0	0	4.7619e-05	0.00021554	0	0	0.000133333	0.000351866	0	0	0.0007	0.000571241	0	0	3.44828e-05	0.000185695	0	0	0	0	0	0	0.000466667	0.000516398	0	0	0	0	0	0	0	0	0	0
Phocaeicola dorei	Phocaeicola	Bacteroidaceae	Bacteroidales	Bacteroidia	Bacteroidota		0.0675293	32.3794	792	19.299		Phocaeicola dorei		0.0015	0.00083666	0	0	0.00719048	0.00451144	16.6667	7	0.00306667	0.00343234	6.66667	1	0.00175	0.000910465	0	0	0.0171379	0.0209927	41.3793	12	0.00416667	0.00354495	16.6667	1	0.0006	0.000828079	0	0	0.0169259	0.0109128	74.0741	40	0.003	0.00264575	0	0
Phocaeicola MGBC116964	Phocaeicola	Bacteroidaceae	Bacteroidales	Bacteroidia	Bacteroidota		0.0416702	14.35	351	3.923		Phocaeicola MGBC116964		0.001	0	0	0	0.00161905	0.000660834	0	0	0.000933333	0.000457738	0	0	0.00125	0.000444262	0	0	0.0062069	0.00697126	20.6897	6	0.00533333	0.0018619	0	0	0.000666667	0.00048795	0	0	0.0103519	0.00570388	44.4444	24	0.00133333	0.00152753	0	0
Phocaeicola sartorii	Phocaeicola	Bacteroidaceae	Bacteroidales	Bacteroidia	Bacteroidota		0.141791	45.5437	1114	11.041		Phocaeicola sartorii		0.00283333	0.000983192	0	0	0.00857143	0.00412691	42.8571	18	0.00766667	0.00395811	20	3	0.018	0.00747628	90	18	0.0202414	0.0178178	75.8621	22	0.0141667	0.00411906	100	6	0.00126667	0.000593617	0	0	0.0106296	0.00619889	51.8519	28	0.0263333	0.0344432	33.3333	1
Phocaeicola sp002493165	Phocaeicola	Bacteroidaceae	Bacteroidales	Bacteroidia	Bacteroidota		0.416179	17.4571	427	28.368		Phocaeicola sp002493165		0.0015	0.000547723	0	0	0.00192857	0.00111296	0	0	0.00286667	0.00145733	0	0	0.0023	0.000732695	0	0	0.00693103	0.00935388	10.3448	3	0.0141667	0.00312517	100	6	0.0002	0.000414039	0	0	9.09781	9.28506	100	54	0.001	0.001	0	0
Phocaeicola vulgatus	Phocaeicola	Bacteroidaceae	Bacteroidales	Bacteroidia	Bacteroidota		1.38115	92.7637	2269	41.922		Phocaeicola vulgatus		0.0418333	0.0253173	100	6	0.297952	0.20512	100	42	0.135733	0.0756547	100	15	0.05525	0.060013	100	20	4.56545	7.502	100	29	0.0535	0.0106724	100	6	0.00406667	0.00116292	0	0	4.94417	3.77331	100	54	0.886333	0.529898	100	3
Prevotella MGBC104324	Prevotella	Bacteroidaceae	Bacteroidales	Bacteroidia	Bacteroidota		0.0118217	0.735895	18	8.558		Prevotella MGBC104324		0.0005	0.000547723	0	0	0.000309524	0.000604378	0	0	0.000933333	0.000457738	0	0	0.00105	0.000510418	0	0	0.000482759	0.000574499	0	0	0.000666667	0.000516398	0	0	0	0	0	0	1.85185e-05	0.000136083	0	0	0.009	0.0121655	33.3333	1
Prevotella MGBC113195	Prevotella	Bacteroidaceae	Bacteroidales	Bacteroidia	Bacteroidota		0.0565025	7.31807	179	7.248		Prevotella MGBC113195		0.00116667	0.000408248	0	0	0.00169048	0.00109295	0	0	0.268067	1.00949	26.6667	4	0.00195	0.000825578	0	0	0.00289655	0.00165497	0	0	0.00166667	0.000816497	0	0	7.14286e-05	0.000267261	0	0	0.000333333	0.000475831	0	0	0.003	0.002	0	0
Prevotella MGBC143808	Prevotella	Bacteroidaceae	Bacteroidales	Bacteroidia	Bacteroidota		0.660014	30.0491	735	18.475		Prevotella MGBC143808		0.748167	0.231202	100	6	0.698714	1.64292	71.4286	30	1.58087	2.5289	86.6667	13	0.0033	0.00162546	0	0	0.695621	0.855403	75.8621	22	0.0266667	0.0101522	100	6	0.0034	0.00176473	0	0	0.000222222	0.000419643	0	0	3.375	3.83891	100	3
Prevotella sp002298815	Prevotella	Bacteroidaceae	Bacteroidales	Bacteroidia	Bacteroidota		0.742984	40.0654	980	46.109		Prevotella sp002298815		0.00883333	0.00278687	33.3333	2	0.0127381	0.00497339	73.8095	31	0.0224	0.00675912	93.3333	14	0.0072	0.00291277	20	4	0.0107931	0.00751845	37.931	11	0.07	0.109554	100	6	0.001	0.000377964	0	0	0.00248148	0.000745825	0	0	0.012	0.00888819	33.3333	1
Prevotella sp002933775	Prevotella	Bacteroidaceae	Bacteroidales	Bacteroidia	Bacteroidota		0.771259	58.6672	1435	11.166		Prevotella sp002933775		0.00616667	0.00147196	0	0	2.39976	2.69647	73.8095	31	0.595867	0.886802	73.3333	11	0.00655	0.00254383	10	2	0.0124828	0.00402333	82.7586	24	2.194	1.85496	100	6	0.000666667	0.00048795	0	0	0.0114444	0.00846896	46.2963	25	0.238667	0.387407	100	3
Prevotella sp004792655	Prevotella	Bacteroidaceae	Bacteroidales	Bacteroidia	Bacteroidota		0.000804698	2.04415	50	0.075		Prevotella sp004792655		0.0002	0.000447214	0	0	0	0	0	0	0	0	0	0	0.00085	0.000587143	0	0	0.000464286	0.000507875	0	0	0.00116667	0.000408248	0	0	0	0	0	0	0	0	0	0	0	0	0	0
Prevotella sp900545525	Prevotella	Bacteroidaceae	Bacteroidales	Bacteroidia	Bacteroidota		0.0834667	7.84955	192	4.171		Prevotella sp900545525		0.000333333	0.000516398	0	0	0.000380952	0.000538851	0	0	0.001	0.000845154	0	0	0.0013	0.000470162	0	0	0.00062069	0.000493804	0	0	0.00133333	0.000516398	0	0	0.000933333	0.000593617	0	0	7.40741e-05	0.000264351	0	0	0.00133333	0.00057735	0	0
Prevotellamassilia MGBC162806	Prevotellamassilia	Bacteroidaceae	Bacteroidales	Bacteroidia	Bacteroidota		0.310524	18.2747	447	9.111		Prevotellamassilia MGBC162806		0.000666667	0.000516398	0	0	0.00235714	0.00165015	0	0	0.00273333	0.00293906	6.66667	1	0.0043	0.00175019	0	0	0.00237931	0.00178113	0	0	0.00283333	0.000983192	0	0	0.000733333	0.000457738	0	0	0.000259259	0.000442343	0	0	0.00233333	0.00152753	0	0
Prevotellamassilia sp002933955	Prevotellamassilia	Bacteroidaceae	Bacteroidales	Bacteroidia	Bacteroidota		0.141382	13.3279	326	24.312		Prevotellamassilia sp002933955		0.0025	0.00083666	0	0	0.00390476	0.00280078	4.7619	2	0.00253333	0.0010601	0	0	0.00415	0.00200722	0	0	1.85003	1.70952	100	29	0.0115	0.00388587	50	3	0.000866667	0.000516398	0	0	0.000685185	0.000507457	0	0	0.00466667	0.00288675	0	0
Proteus mirabilis	Proteus	Enterobacteriaceae	Enterobacterales	Gammaproteobacteria	Proteobacteria		0.000532231	1.14473	28	0.084		Proteus mirabilis		0	0	0	0	0.000102564	0.000307355	0	0	0	0	0	0	0	0	0	0	0	0	0	0	0	0	0	0	0	0	0	0	0.00227778	0.00867966	7.40741	4	0	0	0	0
Pseudomonas_E fluorescens_BA	Pseudomonas_E	Pseudomonadaceae	Pseudomonadales	Gammaproteobacteria	Proteobacteria		0.00326996	2.73917	67	1.858		Pseudomonas_E fluorescens_BA		0.0376667	0.0369955	100	6	0.0545	0.0438146	92.8571	39	0	0	0	0	5e-05	0.000223607	0	0	0	0	0	0	0	0	0	0	0	0	0	0	0	0	0	0	0	0	0	0
QANA01 MGBC163952	QANA01	Christensenellaceae	Christensenellales	Clostridia_A	Firmicutes_A		0.00743797	18.7653	459	0.482		QANA01 MGBC163952		0.0153333	0.0070899	83.3333	5	0.00692857	0.00571431	23.8095	10	0.001	0.00387298	6.66667	1	0.00255	0.00359056	5	1	0.00110345	0.0011447	0	0	0.00916667	0.00365605	33.3333	2	0.0008	0.000861892	0	0	0.00235185	0.00142957	0	0	0.002	0.00173205	0	0
RC9 MGBC104799	RC9	UBA932	Bacteroidales	Bacteroidia	Bacteroidota		0.156302	41.4963	1015	6.036		RC9 MGBC104799		0.0285	0.0228013	100	6	0.17619	0.177997	76.1905	32	0.197067	0.142341	86.6667	13	0.01495	0.0176052	40	8	0.00603448	0.00195453	3.44828	1	0.00566667	0.000816497	0	0	0.0026	0.000507093	0	0	0.00557407	0.00269592	5.55556	3	0.33	0.38477	100	3
RC9 MGBC133433	RC9	UBA932	Bacteroidales	Bacteroidia	Bacteroidota		0.116594	33.1153	810	10.231		RC9 MGBC133433		0.00133333	0.000516398	0	0	0.00557143	0.00268821	14.2857	6	0.0522667	0.0572818	66.6667	10	0.0005	0.000512989	0	0	0.00624138	0.00497605	27.5862	8	5.478	3.28417	100	6	0.000642857	0.000633324	0	0	0.0114074	0.00732408	55.5556	30	0.717333	0.841912	100	3
RC9 sp002298075	RC9	UBA932	Bacteroidales	Bacteroidia	Bacteroidota		1.23142	93.1725	2279	18.268		RC9 sp002298075		0.174333	0.184171	100	6	0.753262	0.747947	100	42	0.336067	0.31926	100	15	0.13005	0.174029	100	20	3.09766	3.52509	100	29	0.0935	0.0440398	100	6	0.00446667	0.00164172	0	0	3.27137	2.43237	100	54	0.367667	0.489741	100	3
Rikenella MGBC100019	Rikenella	Rikenellaceae	Bacteroidales	Bacteroidia	Bacteroidota		0.000960894	0.122649	3	0.521		Rikenella MGBC100019		0	0	0	0	0.000214286	0.0004153	0	0	0.0002	0.000414039	0	0	0.00055	0.000510418	0	0	0.000586207	0.00050123	0	0	0.178667	0.229938	50	3	0	0	0	0	0	0	0	0	0.000333333	0.00057735	0	0
Rikenella MGBC105264	Rikenella	Rikenellaceae	Bacteroidales	Bacteroidia	Bacteroidota		0.0253558	7.11365	174	3.962		Rikenella MGBC105264		0.001	0.000632456	0	0	0.00219048	0.0020029	0	0	0.00213333	0.00168466	0	0	0.01185	0.0175117	35	7	0.00168966	0.00100369	0	0	0.004	0.00334664	0	0	0	0	0	0	0.000592593	0.000566969	0	0	0.001	0	0	0
Rikenella MGBC105593	Rikenella	Rikenellaceae	Bacteroidales	Bacteroidia	Bacteroidota		0.0126211	3.47506	85	3.514		Rikenella MGBC105593		0	0	0	0	2.38095e-05	0.000154303	0	0	0.0106	0.0271972	20	3	0.0001	0.000307794	0	0	0.00117241	0.000539111	0	0	0.005	0.00525357	33.3333	2	0	0	0	0	0	0	0	0	0	0	0	0
Rikenellaceae_NOV MGBC163017	Rikenellaceae_NOV	Rikenellaceae	Bacteroidales	Bacteroidia	Bacteroidota		0.0358481	32.5838	797	1.163		Rikenellaceae_NOV MGBC163017		0.0136667	0.0334764	16.6667	1	0.208548	0.122001	90.4762	38	0.0567333	0.0915357	33.3333	5	0.00105	0.000604805	0	0	0.000103448	0.000309934	0	0	0.003	0.00154919	0	0	0	0	0	0	0	0	0	0	0.100333	0.0889513	100	3
Rodentibacter heylii	Rodentibacter	Pasteurellaceae	Enterobacterales	Gammaproteobacteria	Proteobacteria		0.00166013	1.34914	33	0.262		Rodentibacter heylii		0	0	0	0	0	0	0	0	0	0	0	0	0	0	0	0	0	0	0	0	0	0	0	0	0	0	0	0	0	0	0	0	0	0	0	0
Rodentibacter pneumotropicus	Rodentibacter	Pasteurellaceae	Enterobacterales	Gammaproteobacteria	Proteobacteria		0.292938	1.88062	46	75.154		Rodentibacter pneumotropicus		0	0	0	0	2.43902e-05	0.000156174	0	0	0.0006	0.000507093	0	0	0.0003	0.000656947	0	0	0.000137931	0.000350931	0	0	0	0	0	0	0	0	0	0	1.85185e-05	0.000136083	0	0	0.00433333	0.00750555	33.3333	1
Romboutsia ilealis	Romboutsia	Peptostreptococcaceae	Peptostreptococcales	Clostridia	Firmicutes_A		0.0597255	17.4571	427	5.843		Romboutsia ilealis		0.001	0	0	0	0.00140476	0.00231706	0	0	0.0004	0.000632456	0	0	0.02415	0.0493103	30	6	0.00889655	0.0155181	20.6897	6	0.00916667	0.00953764	33.3333	2	0.000866667	0.000351866	0	0	0.0685926	0.127393	37.037	20	0.00933333	0.0135769	33.3333	1
Roseburia MGBC104949	Roseburia	Lachnospiraceae	Lachnospirales	Clostridia	Firmicutes_A		0.0278668	14.6361	358	2.785		Roseburia MGBC104949		0.00466667	0.0010328	0	0	0.00264286	0.00165015	0	0	0.0066	0.011963	6.66667	1	0.0015	0.00127733	0	0	0.00186207	0.00127403	0	0	0.00333333	0.00121106	0	0	0.000466667	0.000516398	0	0	0.00614815	0.00422217	27.7778	15	0.044	0.0692892	33.3333	1
Roseburia MGBC113951	Roseburia	Lachnospiraceae	Lachnospirales	Clostridia	Firmicutes_A		0.00378539	2.1668	53	1.093		Roseburia MGBC113951		0.0015	0.000547723	0	0	0.0012381	0.00114358	0	0	0.000933333	0.000457738	0	0	0.0008	0.000833509	0	0	0.000793103	0.000619868	0	0	0.00133333	0.000516398	0	0	7.14286e-05	0.000267261	0	0	0.00277778	0.00183947	0	0	0.000333333	0.00057735	0	0
Roseburia MGBC161823	Roseburia	Lachnospiraceae	Lachnospirales	Clostridia	Firmicutes_A		0.0219232	45.9526	1124	2.499		Roseburia MGBC161823		0.0501667	0.0251509	100	6	0.012119	0.0172757	33.3333	14	0.0106667	0.00962635	46.6667	7	0.00885	0.0135735	30	6	0.00348276	0.0039787	6.89655	2	0.00383333	0.00213698	0	0	0.000266667	0.000457738	0	0	0.0202407	0.0376598	72.2222	39	0.001	0	0	0
Ruminiclostridium_E MGBC108887	Ruminiclostridium_E	Ruminococcaceae	Oscillospirales	Clostridia	Firmicutes_A		0.00283136	0.449714	11	2.917		Ruminiclostridium_E MGBC108887		0.000166667	0.000408248	0	0	0.000142857	0.000417392	0	0	0.000533333	0.000516398	0	0	0	0	0	0	0.0012069	0.0016983	0	0	0.00116667	0.000752773	0	0	0	0	0	0	7.40741e-05	0.000264351	0	0	0.000333333	0.00057735	0	0
Ruminiclostridium_E MGBC129722	Ruminiclostridium_E	Ruminococcaceae	Oscillospirales	Clostridia	Firmicutes_A		0.0895074	57.1954	1399	15.61		Ruminiclostridium_E MGBC129722		0.0198333	0.0156514	50	3	0.442429	0.446278	97.619	41	0.140333	0.178794	86.6667	13	0.0759	0.0599578	80	16	0.0116207	0.0161409	24.1379	7	0.0385	0.0269574	83.3333	5	0.0004	0.000507093	0	0	0.00464815	0.00193437	0	0	0.04	0.0477598	66.6667	2
Ruminiclostridium_E MGBC147835	Ruminiclostridium_E	Ruminococcaceae	Oscillospirales	Clostridia	Firmicutes_A		0.0262048	12.7555	312	1.865		Ruminiclostridium_E MGBC147835		0.000833333	0.000408248	0	0	0.002	0.00157728	0	0	0.0038	0.00334237	13.3333	2	0.00145	0.00119097	0	0	0.00117241	0.00100246	0	0	0.0085	0.00723187	33.3333	2	0.000142857	0.000363137	0	0	0.000666667	0.000513956	0	0	0.01	0.0147309	33.3333	1
Ruminococcaceae_NOV MGBC105346	Ruminococcaceae_NOV	Ruminococcaceae	Oscillospirales	Clostridia	Firmicutes_A		0.00184879	1.43091	35	0.467		Ruminococcaceae_NOV MGBC105346		0.000166667	0.000408248	0	0	0.000285714	0.000635752	0	0	0	0	0	0	0	0	0	0	0.000137931	0.000350931	0	0	0.0005	0.000547723	0	0	0	0	0	0	5.55556e-05	0.000231212	0	0	0	0	0	0
Ruminococcaceae_NOV MGBC110487	Ruminococcaceae_NOV	Ruminococcaceae	Oscillospirales	Clostridia	Firmicutes_A		0.0125268	21.4636	525	0.518		Ruminococcaceae_NOV MGBC110487		0.007	0.0146969	16.6667	1	0.0170714	0.0259562	38.0952	16	0.000666667	0.00048795	0	0	0.00015	0.000366348	0	0	0.00286207	0.00312506	6.89655	2	0.0248333	0.00902035	100	6	0	0	0	0	0.00392593	0.00462092	14.8148	8	0.000333333	0.00057735	0	0
Ruminococcaceae_NOV MGBC113616	Ruminococcaceae_NOV	Ruminococcaceae	Oscillospirales	Clostridia	Firmicutes_A		0.00445489	2.53475	62	0.94		Ruminococcaceae_NOV MGBC113616		0.0025	0.00104881	0	0	0.00107143	0.000997383	0	0	0.0008	0.000414039	0	0	0.00025	0.000444262	0	0	0.00137931	0.000727706	0	0	0.00116667	0.000408248	0	0	0.000214286	0.000425815	0	0	0.000777778	0.00050157	0	0	0.00166667	0.00208167	0	0
Ruminococcus MGBC100158	Ruminococcus	Ruminococcaceae	Oscillospirales	Clostridia	Firmicutes_A		0.0217045	2.53475	62	3.042		Ruminococcus MGBC100158		0.000333333	0.000516398	0	0	0.000666667	0.000650203	0	0	0.000266667	0.000457738	0	0	0.0002	0.000695852	0	0	0.000275862	0.000454859	0	0	0.468167	0.730924	50	3	0	0	0	0	0	0	0	0	0	0	0	0
Ruminococcus MGBC103721	Ruminococcus	Ruminococcaceae	Oscillospirales	Clostridia	Firmicutes_A		0.00337791	1.39002	34	3.621		Ruminococcus MGBC103721		0.000166667	0.000408248	0	0	9.52381e-05	0.000297102	0	0	0	0	0	0	0	0	0	0	0	0	0	0	0.0488333	0.0747728	33.3333	2	0	0	0	0	0	0	0	0	0.000333333	0.00057735	0	0
Ruminococcus MGBC117665	Ruminococcus	Ruminococcaceae	Oscillospirales	Clostridia	Firmicutes_A		0.00480192	4.17007	102	2.791		Ruminococcus MGBC117665		0.00116667	0.000408248	0	0	0.00142857	0.000966332	0	0	0.0022	0.00256905	0	0	0.0022	0.00250473	5	1	0.00234483	0.00149465	0	0	0.0095	0.00512835	50	3	0.000466667	0.000516398	0	0	0.00527778	0.00621749	12.963	7	0.00133333	0.00057735	0	0
Ruminococcus MGBC117829	Ruminococcus	Ruminococcaceae	Oscillospirales	Clostridia	Firmicutes_A		0.00189016	0.613246	15	0.82		Ruminococcus MGBC117829		0	0	0	0	0	0	0	0	0	0	0	0	0	0	0	0	3.44828e-05	0.000185695	0	0	0.0005	0.000547723	0	0	0	0	0	0	0.000111111	0.000317221	0	0	0	0	0	0
Ruminococcus sp002362135	Ruminococcus	Ruminococcaceae	Oscillospirales	Clostridia	Firmicutes_A		0.012927	2.53475	62	2.256		Ruminococcus sp002362135		0.0005	0.000547723	0	0	0.000261905	0.000445001	0	0	0	0	0	0	0.0002	0.000410391	0	0	0.000214286	0.000417855	0	0	0.00316667	0.00263944	0	0	0	0	0	0	0.00209259	0.00215677	0	0	0.001	0.00173205	0	0
Ruminococcus_C MGBC120363	Ruminococcus_C	Ruminococcaceae	Oscillospirales	Clostridia	Firmicutes_A		0.0017576	1.47179	36	0.773		Ruminococcus_C MGBC120363		0.000166667	0.000408248	0	0	0.00178571	0.00181506	0	0	0.000266667	0.000457738	0	0	0	0	0	0	0.000103448	0.000309934	0	0	0.0158333	0.0181925	66.6667	4	0.000357143	0.000497245	0	0	0.00012963	0.00033905	0	0	0.000333333	0.00057735	0	0
Ruminococcus_E MGBC139800	Ruminococcus_E	Acutalibacteraceae	Oscillospirales	Clostridia	Firmicutes_A		0.0038559	1.22649	30	1.009		Ruminococcus_E MGBC139800		0.0015	0.000547723	0	0	0.00116667	0.00085302	0	0	0.000733333	0.000457738	0	0	0.0005	0.000512989	0	0	0.00210345	0.00224157	0	0	0.000833333	0.000408248	0	0	6.66667e-05	0.000258199	0	0	0.00162963	0.00112092	0	0	0.00133333	0.00057735	0	0
Ruminococcus_E sp002493635	Ruminococcus_E	Acutalibacteraceae	Oscillospirales	Clostridia	Firmicutes_A		0.00766501	1.63532	40	1.41		Ruminococcus_E sp002493635		0.001	0	0	0	0.000666667	0.000754391	0	0	0.000133333	0.000351866	0	0	0.0001	0.000307794	0	0	0.00106897	0.000703615	0	0	0.001	0	0	0	0.000266667	0.000457738	0	0	0.00424074	0.00362348	12.963	7	0.000333333	0.00057735	0	0
Ruthenibacterium lactatiformans	Ruthenibacterium	Ruminococcaceae	Oscillospirales	Clostridia	Firmicutes_A		0.00641649	10.7114	262	0.333		Ruthenibacterium lactatiformans		0.000833333	0.000408248	0	0	0.00157143	0.00324708	4.7619	2	0.00926667	0.00581214	40	6	0.00175	0.00231414	0	0	0.00331034	0.00256492	0	0	0.0025	0.00151658	0	0	0	0	0	0	0.000814815	0.000778825	0	0	0.00566667	0.0080829	33.3333	1
Ruthenibacterium MGBC140709	Ruthenibacterium	Ruminococcaceae	Oscillospirales	Clostridia	Firmicutes_A		0.0218736	23.5078	575	2.407		Ruthenibacterium MGBC140709		0.00366667	0.000516398	0	0	0.00642857	0.00982069	14.2857	6	0.0230667	0.0141344	80	12	0.00295	0.00353144	5	1	0.0143103	0.00763967	65.5172	19	0.0673333	0.118478	66.6667	4	0	0	0	0	0.00511111	0.00330618	7.40741	4	0.0423333	0.0277369	100	3
Savagella sp000270205	Savagella	Savagellaceae	Clostridiales	Clostridia	Firmicutes_A		0.0957879	25.3475	620	98.614		Savagella sp000270205		0.0005	0.000547723	0	0	0.0260952	0.0471794	50	21	0.0022	0.00352947	6.66667	1	0	0	0	0	0.000310345	0.000470824	0	0	0.0015	0.00104881	0	0	0.0128	0.0144677	26.6667	4	0.00853704	0.0189016	22.2222	12	0.000666667	0.00057735	0	0
Schaedlerella MGBC000001	Schaedlerella	Lachnospiraceae	Lachnospirales	Clostridia	Firmicutes_A		0.189884	90.4334	2212	10.834		Schaedlerella MGBC000001		0.5905	0.419932	100	6	0.427548	0.575821	92.8571	39	0.4174	0.484352	100	15	0.07885	0.0768836	95	19	0.0463448	0.0436113	86.2069	25	0.0155	0.00747663	66.6667	4	0.0583333	0.0325986	80	12	0.0313704	0.0307524	79.6296	43	0.164333	0.23624	100	3
Schaedlerella MGBC000003	Schaedlerella	Lachnospiraceae	Lachnospirales	Clostridia	Firmicutes_A		0.00988843	22.731	556	0.506		Schaedlerella MGBC000003		0.0113333	0.00408248	50	3	0.00547619	0.004769	16.6667	7	0.00433333	0.00313202	6.66667	1	0.03085	0.0376525	50	10	0.00313793	0.00184631	0	0	0.00533333	0.00287518	16.6667	1	0.00393333	0.00225093	0	0	0.00474074	0.00230819	7.40741	4	0.00266667	0.0011547	0	0
Schaedlerella MGBC156629	Schaedlerella	Lachnospiraceae	Lachnospirales	Clostridia	Firmicutes_A		0.172339	85.323	2087	9.16		Schaedlerella MGBC156629		0.0731667	0.0430972	100	6	0.0680476	0.157069	85.7143	36	0.0710667	0.0724327	86.6667	13	0.0142	0.0129233	45	9	0.080069	0.182445	82.7586	24	0.0238333	0.0228247	83.3333	5	0.0764	0.0456646	80	12	0.0157407	0.0101167	75.9259	41	0.220333	0.210842	100	3
Schaedlerella MGBC163752	Schaedlerella	Lachnospiraceae	Lachnospirales	Clostridia	Firmicutes_A		0.0607372	63.6958	1558	1.235		Schaedlerella MGBC163752		0.2295	0.199862	100	6	0.134667	0.0818826	100	42	0.0318	0.0362121	73.3333	11	0.01915	0.0308055	25	5	0.00527586	0.00184964	0	0	0.0101667	0.0033116	50	3	0.00393333	0.00252039	0	0	0.00531481	0.00222188	1.85185	1	0.099	0.163686	33.3333	1
Schaedlerella MGBC166500	Schaedlerella	Lachnospiraceae	Lachnospirales	Clostridia	Firmicutes_A		0.0496211	19.5421	478	7.517		Schaedlerella MGBC166500		1.26783	3.06147	66.6667	4	0.00461905	0.00258469	7.14286	3	0.2292	0.382905	53.3333	8	0.31515	0.795655	45	9	0.0119655	0.0199311	31.0345	9	0.00383333	0.00365605	16.6667	1	0.00906667	0.00497805	60	9	0.0042963	0.00244664	1.85185	1	0.13	0.0906697	100	3
Schaedlerella sp000364245	Schaedlerella	Lachnospiraceae	Lachnospirales	Clostridia	Firmicutes_A		0.119877	90.1881	2206	4.834		Schaedlerella sp000364245		0.138	0.0643739	100	6	0.335	0.336418	100	42	0.0463333	0.0262288	100	15	0.04995	0.0436619	85	17	0.0375517	0.0342622	93.1034	27	0.0141667	0.00884119	66.6667	4	0.0394	0.0205315	80	12	0.272667	0.311794	100	54	0.182	0.27035	100	3
Schaedlerella sp000403295	Schaedlerella	Lachnospiraceae	Lachnospirales	Clostridia	Firmicutes_A		0.0657108	69.4195	1698	6.284		Schaedlerella sp000403295		0.371667	0.681172	100	6	0.0915	0.238221	69.0476	29	0.0574	0.0550244	93.3333	14	0.0152	0.0219031	50	10	0.0127586	0.0116517	37.931	11	0.0115	0.00723187	50	3	0.0182	0.00945062	80	12	0.1435	0.249256	87.037	47	0.00933333	0.00929157	33.3333	1
Selenomonadaceae_NOV MGBC110822	Selenomonadaceae_NOV	Selenomonadaceae	Selenomonadales	Negativicutes	Firmicutes_C		0.00211234	0.53148	13	0.853		Selenomonadaceae_NOV MGBC110822		0	0	0	0	7.14286e-05	0.000260661	0	0	0	0	0	0	0	0	0	0	0.000517241	0.000574499	0	0	0.000166667	0.000408248	0	0	0	0	0	0	0.0005	0.000504695	0	0	0	0	0	0
Senegalia MGBC000499	Senegalia	SIT17	Tissierellales	Clostridia	Firmicutes_A		0.00110716	0.695012	17	0.023		Senegalia MGBC000499		0.000666667	0.000516398	0	0	0.000952381	0.00148081	0	0	0.000266667	0.000593617	0	0	0.0002	0.000410391	0	0	0.000689655	0.000760801	0	0	0.00233333	0.0010328	0	0	0.0008	0.000560612	0	0	0.000351852	0.000519703	0	0	0.000333333	0.00057735	0	0
Sphingomonas olei	Sphingomonas	Sphingomonadaceae	Sphingomonadales	Alphaproteobacteria	Proteobacteria		0.000171167	0.327065	8	0.02		Sphingomonas olei		0	0	0	0	0	0	0	0	0.000333333	0.000617213	0	0	0.0002	0.000410391	0	0	0	0	0	0	0	0	0	0	6.66667e-05	0.000258199	0	0	0	0	0	0	0	0	0	0
Staphylococcus epidermidis	Staphylococcus	Staphylococcaceae	Staphylococcales	Bacilli	Firmicutes		0.000234034	0.122649	3	0.033		Staphylococcus epidermidis		0	0	0	0	7.14286e-05	0.000260661	0	0	0	0	0	0	0	0	0	0	3.57143e-05	0.000188982	0	0	0.000333333	0.000516398	0	0	0	0	0	0	3.7037e-05	0.000190626	0	0	0	0	0	0
Staphylococcus nepalensis	Staphylococcus	Staphylococcaceae	Staphylococcales	Bacilli	Firmicutes		0.0299041	5.02862	123	18.829		Staphylococcus nepalensis		0.000166667	0.000408248	0	0	0.0221905	0.0785829	21.4286	9	0	0	0	0	0	0	0	0	3.44828e-05	0.000185695	0	0	0.000333333	0.000516398	0	0	6.66667e-05	0.000258199	0	0	0	0	0	0	0	0	0	0
Staphylococcus pasteuri_A	Staphylococcus	Staphylococcaceae	Staphylococcales	Bacilli	Firmicutes		0.000221231	0.0408831	1	0.016		Staphylococcus pasteuri_A		0	0	0	0	0.000128205	0.000338688	0	0	0	0	0	0	0	0	0	0	0.000137931	0.000350931	0	0	0.000666667	0.000516398	0	0	0	0	0	0	1.85185e-05	0.000136083	0	0	0	0	0	0
Staphylococcus warneri	Staphylococcus	Staphylococcaceae	Staphylococcales	Bacilli	Firmicutes		0.000364622	0.0817661	2	0.047		Staphylococcus warneri		0	0	0	0	0.000190476	0.000454683	0	0	0	0	0	0	0	0	0	0	0.000103448	0.000309934	0	0	0.0005	0.000547723	0	0	0	0	0	0	0.000148148	0.000358583	0	0	0.000333333	0.00057735	0	0
Staphylococcus xylosus	Staphylococcus	Staphylococcaceae	Staphylococcales	Bacilli	Firmicutes		0.316098	6.0507	148	66.862		Staphylococcus xylosus		0.000333333	0.000516398	0	0	0.000487805	0.00105171	0	0	0	0	0	0	0.00165	0.00343779	5	1	0.000103448	0.000309934	0	0	0.0005	0.000547723	0	0	0.000266667	0.000457738	0	0	0.000685185	0.00251654	1.85185	1	0.003	0.0043589	0	0
Staphylococcus_A lentus	Staphylococcus_A	Staphylococcaceae	Staphylococcales	Bacilli	Firmicutes		0.0430252	12.224	299	11.727		Staphylococcus_A lentus		0.0015	0.000547723	0	0	0.068119	0.219691	28.5714	12	0.0002	0.000414039	0	0	0.0004	0.000598243	0	0	0.00213793	0.00186556	3.44828	1	0.00416667	0.00147196	0	0	0.00233333	0.0009759	0	0	0.000444444	0.00100314	0	0	0.00166667	0.0011547	0	0
Staphylococcus_A sciuri	Staphylococcus_A	Staphylococcaceae	Staphylococcales	Bacilli	Firmicutes		0.00519503	2.08504	51	1.641		Staphylococcus_A sciuri		0	0	0	0	0.000414634	0.000773809	0	0	0	0	0	0	0	0	0	0	0.000103448	0.000309934	0	0	0.0005	0.000547723	0	0	0	0	0	0	0.00125926	0.00276218	3.7037	2	0	0	0	0
Stenotrophomonas maltophilia_AO	Stenotrophomonas	Xanthomonadaceae	Xanthomonadales	Gammaproteobacteria	Proteobacteria		0.000703922	0.858545	21	0.229		Stenotrophomonas maltophilia_AO		0.000333333	0.000516398	0	0	0.000380952	0.000538851	0	0	0.002	0.001	0	0	0	0	0	0	3.57143e-05	0.000188982	0	0	0	0	0	0	0	0	0	0	0	0	0	0	0.00566667	0.00814453	33.3333	1
Streptococcus MGBC000431	Streptococcus	Streptococcaceae	Lactobacillales	Bacilli	Firmicutes		0.0263902	9.85282	241	48.307		Streptococcus MGBC000431		0.00116667	0.000408248	0	0	0.00588095	0.00492481	19.0476	8	0.00153333	0.00209989	0	0	0	0	0	0	0.000793103	0.000619868	0	0	0	0	0	0	0.1054	0.0896898	100	15	0.0123148	0.0122117	48.1481	26	0.017	0.0242693	33.3333	1
Streptococcus oralis	Streptococcus	Streptococcaceae	Lactobacillales	Bacilli	Firmicutes		0.00103922	1.71709	42	0.16		Streptococcus oralis		0	0	0	0	0	0	0	0	0	0	0	0	0	0	0	0	0	0	0	0	0	0	0	0	0.000142857	0.000363137	0	0	1.85185e-05	0.000136083	0	0	0	0	0	0
Streptococcus sp002300045	Streptococcus	Streptococcaceae	Lactobacillales	Bacilli	Firmicutes		0.00988827	1.83974	45	3.172		Streptococcus sp002300045		0	0	0	0	2.43902e-05	0.000156174	0	0	0	0	0	0	0	0	0	0	0	0	0	0	0	0	0	0	0	0	0	0	0	0	0	0	0	0	0	0
TF01-11 MGBC000210	TF01-11	Lachnospiraceae	Lachnospirales	Clostridia	Firmicutes_A		0.0144272	26.2878	643	1.434		TF01-11 MGBC000210		0.00883333	0.0054191	33.3333	2	0.031381	0.0480548	42.8571	18	0.00286667	0.00315926	6.66667	1	0.07915	0.100356	85	17	0.00148276	0.000574499	0	0	0.00283333	0.00116905	0	0	0.0006	0.000507093	0	0	0.00190741	0.000807244	0	0	0.00233333	0.00152753	0	0
TF01-11 MGBC103936	TF01-11	Lachnospiraceae	Lachnospirales	Clostridia	Firmicutes_A		0.0143733	2.82093	69	5.608		TF01-11 MGBC103936		0.0025	0.000547723	0	0	0.00178571	0.00089812	0	0	0.000733333	0.000798809	0	0	0.00065	0.00048936	0	0	0.00272414	0.00225034	3.44828	1	0.002	0.00126491	0	0	0.000266667	0.000457738	0	0	0.000648148	0.000482032	0	0	0.00233333	0.0023094	0	0
TF01-11 MGBC109838	TF01-11	Lachnospiraceae	Lachnospirales	Clostridia	Firmicutes_A		0.836497	94.6443	2315	30.919		TF01-11 MGBC109838		2.55567	5.80882	100	6	0.650286	1.21689	100	42	0.8432	1.62227	100	15	0.025	0.0165275	85	17	0.393069	0.731237	100	29	0.0551667	0.0350281	100	6	0.00473333	0.00215362	0	0	0.0182778	0.00959052	83.3333	45	0.645333	0.98209	100	3
TF01-11 MGBC111501	TF01-11	Lachnospiraceae	Lachnospirales	Clostridia	Firmicutes_A		0.0793622	41.5781	1017	11.281		TF01-11 MGBC111501		0.016	0.0121984	66.6667	4	0.0271667	0.0789007	30.9524	13	0.4682	1.65366	40	6	0.07175	0.176758	50	10	0.0115862	0.00730713	41.3793	12	0.00483333	0.00204124	0	0	0.00153333	0.00063994	0	0	0.00422222	0.00209822	1.85185	1	0.239667	0.145634	100	3
TF01-11 MGBC118028	TF01-11	Lachnospiraceae	Lachnospirales	Clostridia	Firmicutes_A		0.00888068	3.72036	91	2.1		TF01-11 MGBC118028		0.0035	0.00320936	16.6667	1	0.0012619	0.00138034	0	0	0.000666667	0.00154303	0	0	0.0017	0.00175019	0	0	0.00686207	0.0130923	20.6897	6	0.00133333	0.000516398	0	0	0.0002	0.000414039	0	0	0.000185185	0.000392095	0	0	0	0	0	0
TF01-11 MGBC137941	TF01-11	Lachnospiraceae	Lachnospirales	Clostridia	Firmicutes_A		0.0249942	28.0867	687	3.178		TF01-11 MGBC137941		0.0113333	0.00287518	66.6667	4	0.00604762	0.00370203	21.4286	9	0.00986667	0.00542305	46.6667	7	0.01865	0.0174274	60	12	0.00513793	0.00240125	6.89655	2	0.0103333	0.00640833	66.6667	4	0.00113333	0.000833809	0	0	0.005	0.00238707	3.7037	2	0.00366667	0.00057735	0	0
TF01-11 MGBC140066	TF01-11	Lachnospiraceae	Lachnospirales	Clostridia	Firmicutes_A		0.0450676	32.2976	790	3.04		TF01-11 MGBC140066		0.0261667	0.0178596	66.6667	4	0.00730952	0.00567187	26.1905	11	0.00646667	0.00559166	26.6667	4	0.0026	0.00228035	0	0	0.0107586	0.0251562	13.7931	4	0.0451667	0.04264	66.6667	4	0.000933333	0.000593617	0	0	0.00451852	0.00208083	1.85185	1	0.0316667	0.0196554	100	3
TF01-11 MGBC143594	TF01-11	Lachnospiraceae	Lachnospirales	Clostridia	Firmicutes_A		0.0182155	3.22976	79	5.394		TF01-11 MGBC143594		0.003	0.00228035	0	0	0.00142857	0.00130931	0	0	0.00113333	0.000833809	0	0	5e-05	0.000223607	0	0	0.00144828	0.00112078	0	0	0.00116667	0.000408248	0	0	0.000333333	0.00048795	0	0	0.00168519	0.000667976	0	0	0.000666667	0.00057735	0	0
TF01-11 MGBC164593	TF01-11	Lachnospiraceae	Lachnospirales	Clostridia	Firmicutes_A		0.122909	56.0916	1372	5.926		TF01-11 MGBC164593		0.0268333	0.0228072	100	6	0.0122857	0.00823226	52.381	22	0.009	0.0117898	26.6667	4	0.0125	0.0129716	40	8	0.118379	0.374292	51.7241	15	0.0178333	0.0161173	66.6667	4	0.00146667	0.000516398	0	0	0.00468519	0.00403206	7.40741	4	0.0913333	0.140051	66.6667	2
TF01-11 sp003611745	TF01-11	Lachnospiraceae	Lachnospirales	Clostridia	Firmicutes_A		0.0912151	54.0474	1322	5.161		TF01-11 sp003611745		0.024	0.00409878	100	6	0.0961429	0.189788	88.0952	37	0.00693333	0.0031728	26.6667	4	0.0047	0.00372898	15	3	0.0166207	0.0358991	41.3793	12	0.0075	0.00327109	33.3333	2	0.00186667	0.00118723	0	0	0.00861111	0.00461506	40.7407	22	0.0296667	0.0218251	66.6667	2
TF01-11 sp003612285	TF01-11	Lachnospiraceae	Lachnospirales	Clostridia	Firmicutes_A		0.0100182	24.0801	589	0.985		TF01-11 sp003612285		0.0266667	0.0100929	100	6	0.00711905	0.00447869	23.8095	10	0.00293333	0.00116292	0	0	0.00355	0.00287411	0	0	0.00551724	0.00341865	6.89655	2	0.00616667	0.00440076	16.6667	1	0.0022	0.00126491	0	0	0.00444444	0.00231212	1.85185	1	0.002	0.001	0	0
Tidjanibacter MGBC100163	Tidjanibacter	Rikenellaceae	Bacteroidales	Bacteroidia	Bacteroidota		0.0168046	5.72363	140	3.249		Tidjanibacter MGBC100163		0.0005	0.000547723	0	0	0.000690476	0.000467901	0	0	0.00473333	0.00745909	26.6667	4	0.00195	0.00109904	0	0	0.000655172	0.000552647	0	0	0.1845	0.164437	100	6	0	0	0	0	0.000425926	0.000499126	0	0	0.003	0.0043589	0	0
Treponema_D MGBC126140	Treponema_D	Treponemataceae	Treponematales	Spirochaetia	Spirochaetota		0.0977297	7.11365	174	12.891		Treponema_D MGBC126140		0	0	0	0	2.5e-05	0.000158114	0	0	0.000266667	0.000457738	0	0	0.00015	0.000366348	0	0	0	0	0	0	0.0005	0.000547723	0	0	0	0	0	0	0	0	0	0	0.00133333	0.0023094	0	0
Turicibacter sp002311155	Turicibacter	Turicibacteraceae	Haloplasmatales	Bacilli	Firmicutes		0.110781	32.5429	796	28.844		Turicibacter sp002311155		0.026	0.039105	50	3	0.00278571	0.00150666	0	0	0.0891333	0.0621942	86.6667	13	0.9153	1.74241	80	16	0.00744828	0.0128913	13.7931	4	0.0626667	0.087815	83.3333	5	0.447733	0.36496	100	15	0.0108889	0.0267897	18.5185	10	0.0216667	0.0323316	33.3333	1
Turicimonas muris	Turicimonas	Burkholderiaceae	Burkholderiales	Gammaproteobacteria	Proteobacteria		0.0845509	30.8258	754	2.376		Turicimonas muris		0.00166667	0.000516398	0	0	0.0107381	0.0183729	28.5714	12	0.0474	0.132138	40	6	0.00825	0.0112431	25	5	0.0795862	0.0928853	72.4138	21	0.00166667	0.000516398	0	0	0.00206667	0.000457738	0	0	0.00125926	0.000705375	0	0	0.207667	0.196207	100	3
UBA11393_NOV MGBC162888	UBA11393_NOV	UBA11393	Paracaedibacterales	Alphaproteobacteria	Proteobacteria		0.00152157	2.04415	50	0.414		UBA11393_NOV MGBC162888		0.000333333	0.000516398	0	0	0.000121212	0.000331434	0	0	0	0	0	0	0	0	0	0	8e-05	0.000276887	0	0	0	0	0	0	0	0	0	0	0	0	0	0	0	0	0	0
UBA11517 MGBC114398	UBA11517	UBA1242	Christensenellales	Clostridia_A	Firmicutes_A		0.0160804	21.0548	515	1.462		UBA11517 MGBC114398		0.0005	0.000547723	0	0	0.000261905	0.000543679	0	0	0.00113333	0.00063994	0	0	0.00125	0.00253138	5	1	0.00175862	0.000912421	0	0	0.002	0.000632456	0	0	0	0	0	0	0	0	0	0	0.0153333	0.0248261	33.3333	1
UBA11517 MGBC129349	UBA11517	UBA1242	Christensenellales	Clostridia_A	Firmicutes_A		0.000793411	0.367948	9	0.332		UBA11517 MGBC129349		0.000166667	0.000408248	0	0	0.000121212	0.000331434	0	0	0	0	0	0	0	0	0	0	0.000214286	0.000498675	0	0	0.0015	0.000547723	0	0	0	0	0	0	0	0	0	0	0	0	0	0
UBA11517 MGBC157384	UBA11517	UBA1242	Christensenellales	Clostridia_A	Firmicutes_A		0.00522121	10.2617	251	0.385		UBA11517 MGBC157384		0	0	0	0	0	0	0	0	0	0	0	0	0	0	0	0	0.00052	0.000653197	0	0	0.00116667	0.000408248	0	0	0	0	0	0	0	0	0	0	0.000666667	0.0011547	0	0
UBA1191 MGBC123563	UBA1191	Anaerovoracaceae	Peptostreptococcales	Clostridia	Firmicutes_A		0.000710911	1.39002	34	0.223		UBA1191 MGBC123563		0	0	0	0	7.5e-05	0.000266747	0	0	0	0	0	0	0	0	0	0	3.44828e-05	0.000185695	0	0	0.0005	0.00083666	0	0	0	0	0	0	3.7037e-05	0.000190626	0	0	0	0	0	0
UBA11940 MGBC101977	UBA11940	Borkfalkiaceae	Christensenellales	Clostridia_A	Firmicutes_A		0.00639938	2.04415	50	1.88		UBA11940 MGBC101977		0.00166667	0.0010328	0	0	0.00307143	0.00340296	4.7619	2	0.0002	0.000421637	0	0	0	0	0	0	0.000862069	0.00121667	0	0	0.00366667	0.00307679	0	0	0	0	0	0	0.000314815	0.000639105	0	0	0.0015	0.000707107	0	0
UBA11940 MGBC104814	UBA11940	Borkfalkiaceae	Christensenellales	Clostridia_A	Firmicutes_A		0.00317083	0.0817661	2	6.055		UBA11940 MGBC104814		0.0005	0.000547723	0	0	0.000309524	0.000517409	0	0	0	0	0	0	5e-05	0.000223607	0	0	0.00025	0.000645497	0	0	0.000333333	0.000516398	0	0	0	0	0	0	0.00012963	0.00033905	0	0	0.001	0.001	0	0
UBA11940 MGBC104819	UBA11940	Borkfalkiaceae	Christensenellales	Clostridia_A	Firmicutes_A		0.0327447	35.323	864	2.747		UBA11940 MGBC104819		0.0341667	0.0206825	83.3333	5	0.00264286	0.00180543	2.38095	1	0.00886667	0.0152215	20	3	0.00695	0.00745142	40	8	0.0131034	0.0206628	34.4828	10	0.0121667	0.00943221	50	3	0	0	0	0	0.00374074	0.00974425	11.1111	6	0.0346667	0.0123423	100	3
UBA11940 MGBC104908	UBA11940	Borkfalkiaceae	Christensenellales	Clostridia_A	Firmicutes_A		0.0401909	26.1243	639	2.374		UBA11940 MGBC104908		0.0025	0.00104881	0	0	0.00195238	0.00134259	0	0	0.000333333	0.00048795	0	0	0.0002	0.000410391	0	0	0.00251724	0.00226181	0	0	0.00783333	0.0134226	16.6667	1	0	0	0	0	0.00853704	0.0178068	20.3704	11	0.00966667	0.00503322	33.3333	1
UBA11940 MGBC105190	UBA11940	Borkfalkiaceae	Christensenellales	Clostridia_A	Firmicutes_A		0.00489543	6.17334	151	0.431		UBA11940 MGBC105190		0.0005	0.000547723	0	0	0.000261905	0.000445001	0	0	0.000153846	0.000375534	0	0	0	0	0	0	0.000689655	0.00054139	0	0	0.000666667	0.000516398	0	0	0	0	0	0	0.000433962	0.00113526	0	0	0.001	0.001	0	0
UBA11940 MGBC105391	UBA11940	Borkfalkiaceae	Christensenellales	Clostridia_A	Firmicutes_A		0.00787855	5.11038	125	3.718		UBA11940 MGBC105391		0.001	0.000632456	0	0	0.000619048	0.000538851	0	0	0.0004	0.000828079	0	0	5.55556e-05	0.000235702	0	0	0.00144828	0.00129797	0	0	0.0156667	0.0147874	50	3	0	0	0	0	0.000185185	0.000392095	0	0	0.002	0.002	0	0
UBA11940 MGBC106726	UBA11940	Borkfalkiaceae	Christensenellales	Clostridia_A	Firmicutes_A		0.0415509	22.5675	552	5.467		UBA11940 MGBC106726		0.01	0.0142548	33.3333	2	0.00204762	0.00176625	0	0	0.000666667	0.000899735	0	0	0.00185	0.00313344	5	1	0.0264138	0.061202	27.5862	8	0.053	0.100801	66.6667	4	0	0	0	0	0.00153704	0.00257501	1.85185	1	0.0126667	0.0126623	33.3333	1
UBA11940 MGBC107459	UBA11940	Borkfalkiaceae	Christensenellales	Clostridia_A	Firmicutes_A		0.0167613	8.25838	202	4.71		UBA11940 MGBC107459		0.0015	0.0013784	0	0	0.00166667	0.00128151	0	0	0.0094	0.0201771	20	3	0	0	0	0	0.00144828	0.00135188	0	0	0.0141667	0.0108704	33.3333	2	0	0	0	0	0.000240741	0.000473254	0	0	0.006	0.00608276	33.3333	1
UBA11940 MGBC109634	UBA11940	Borkfalkiaceae	Christensenellales	Clostridia_A	Firmicutes_A		0.00233054	0.735895	18	1.256		UBA11940 MGBC109634		0.00333333	0.00273252	0	0	0.000357143	0.00053289	0	0	7.14286e-05	0.000267261	0	0	0	0	0	0	0.00244828	0.00218086	0	0	0.000333333	0.000516398	0	0	0	0	0	0	0.000148148	0.000358583	0	0	0.001	0.001	0	0
UBA11940 MGBC110736	UBA11940	Borkfalkiaceae	Christensenellales	Clostridia_A	Firmicutes_A		0.00161915	0.899428	22	0.757		UBA11940 MGBC110736		0.0035	0.00258844	0	0	0.00157143	0.00156397	0	0	0.000857143	0.00140642	0	0	5e-05	0.000223607	0	0	0.00182143	0.00265349	3.57143	1	0.001	0	0	0	0	0	0	0	0.000166667	0.000376177	0	0	0.00233333	0.00208167	0	0
UBA11940 MGBC111253	UBA11940	Borkfalkiaceae	Christensenellales	Clostridia_A	Firmicutes_A		0.08959	48.7735	1193	5.859		UBA11940 MGBC111253		0.1615	0.246048	83.3333	5	0.207238	0.200602	78.5714	33	0.0166667	0.0431702	20	3	0.00475	0.00630685	10	2	0.130621	0.486482	62.069	18	0.1985	0.188263	83.3333	5	0.00273333	0.000457738	0	0	0.00325926	0.0014033	0	0	1.35867	1.14699	100	3
UBA11940 MGBC112619	UBA11940	Borkfalkiaceae	Christensenellales	Clostridia_A	Firmicutes_A		0.00759107	3.02535	74	5.617		UBA11940 MGBC112619		0.00216667	0.000983192	0	0	0.00147619	0.000993592	0	0	0.0012	0.00305193	6.66667	1	5.55556e-05	0.000235702	0	0	0.00306897	0.00210325	3.44828	1	0.001	0.000632456	0	0	0	0	0	0	0.000240741	0.000431548	0	0	0.0166667	0.0156312	66.6667	2
UBA11940 MGBC114492	UBA11940	Borkfalkiaceae	Christensenellales	Clostridia_A	Firmicutes_A		0.0179266	15.4947	379	4.125		UBA11940 MGBC114492		0.0025	0.0013784	0	0	0.00185714	0.00113849	0	0	0.0018	0.00120712	0	0	0	0	0	0	0.0364138	0.064312	51.7241	15	0.00916667	0.00248328	33.3333	2	0	0	0	0	0.00448148	0.0113549	12.963	7	0.023	0.0337787	33.3333	1
UBA11940 MGBC115043	UBA11940	Borkfalkiaceae	Christensenellales	Clostridia_A	Firmicutes_A		0.00672612	15.6173	382	0.676		UBA11940 MGBC115043		0.00116667	0.000752773	0	0	0.00111905	0.00101699	0	0	7.69231e-05	0.00027735	0	0	0	0	0	0	0.000586207	0.000982607	0	0	0.0015	0.000547723	0	0	0	0	0	0	0.00412963	0.0113354	9.25926	5	0.004	0.00458258	0	0
UBA11940 MGBC122917	UBA11940	Borkfalkiaceae	Christensenellales	Clostridia_A	Firmicutes_A		0.0285997	19.5012	477	1.769		UBA11940 MGBC122917		0.0015	0.000547723	0	0	0.00171429	0.00125496	0	0	0.000428571	0.000851631	0	0	0	0	0	0	0.0022069	0.0027174	3.44828	1	0.02	0.0175385	83.3333	5	0	0	0	0	0.000703704	0.000743008	0	0	0.008	0.00608276	33.3333	1
UBA11940 MGBC123009	UBA11940	Borkfalkiaceae	Christensenellales	Clostridia_A	Firmicutes_A		0.0757439	45.0531	1102	4.41		UBA11940 MGBC123009		0.336333	0.278948	66.6667	4	0.00497619	0.00397853	11.9048	5	0.0390667	0.078813	33.3333	5	5.26316e-05	0.000229416	0	0	0.150276	0.336192	44.8276	13	0.0145	0.00571839	83.3333	5	0	0	0	0	0.00127778	0.00154696	0	0	0.0633333	0.0425715	100	3
UBA11940 MGBC128313	UBA11940	Borkfalkiaceae	Christensenellales	Clostridia_A	Firmicutes_A		0.00922578	5.19215	127	1.266		UBA11940 MGBC128313		0.00266667	0.00163299	0	0	0.00180952	0.00129234	0	0	0.0002	0.000414039	0	0	0	0	0	0	0.00158621	0.00135006	0	0	0.0613333	0.0939759	50	3	0	0	0	0	0.000333333	0.000614295	0	0	0.0103333	0.00896289	66.6667	2
UBA11940 MGBC128948	UBA11940	Borkfalkiaceae	Christensenellales	Clostridia_A	Firmicutes_A		0.0431932	38.8389	950	2.719		UBA11940 MGBC128948		0.0456667	0.0504605	83.3333	5	0.0514524	0.119233	26.1905	11	0.0169333	0.0426505	13.3333	2	0.0346	0.0923918	40	8	0.0636897	0.101428	41.3793	12	0.029	0.0235881	66.6667	4	6.66667e-05	0.000258199	0	0	0.0931667	0.259166	27.7778	15	0.857667	0.837957	100	3
UBA11940 MGBC129263	UBA11940	Borkfalkiaceae	Christensenellales	Clostridia_A	Firmicutes_A		0.00202218	1.55356	38	0.328		UBA11940 MGBC129263		0.00116667	0.000408248	0	0	0.000738095	0.000885094	0	0	0.00153333	0.00311372	6.66667	1	5.88235e-05	0.000242536	0	0	0.0047931	0.00436201	13.7931	4	0.0115	0.00991464	33.3333	2	0	0	0	0	0.000185185	0.000392095	0	0	0.004	0.00360555	0	0
UBA11940 MGBC134176	UBA11940	Borkfalkiaceae	Christensenellales	Clostridia_A	Firmicutes_A		0.123684	45.3393	1109	8.184		UBA11940 MGBC134176		0.0165	0.00824015	83.3333	5	0.00907143	0.00975903	28.5714	12	0.0508	0.085001	40	6	0.0008	0.000523148	0	0	0.0460345	0.109946	55.1724	16	0.026	0.0192562	66.6667	4	0	0	0	0	0.0015	0.00129949	0	0	1.522	1.08045	100	3
UBA11940 MGBC136074	UBA11940	Borkfalkiaceae	Christensenellales	Clostridia_A	Firmicutes_A		0.00504414	4.86509	119	0.755		UBA11940 MGBC136074		0.001	0.000632456	0	0	0.000785714	0.000750145	0	0	0	0	0	0	0.0002	0.000410391	0	0	0.00982759	0.019365	27.5862	8	0.00616667	0.0073598	16.6667	1	0	0	0	0	0.000277778	0.000529031	0	0	0.00366667	0.0011547	0	0
UBA11940 MGBC139654	UBA11940	Borkfalkiaceae	Christensenellales	Clostridia_A	Firmicutes_A		0.00219189	3.02535	74	0.285		UBA11940 MGBC139654		0.0005	0.000547723	0	0	0.000309524	0.000517409	0	0	0	0	0	0	0	0	0	0	0.000172414	0.000468201	0	0	0.00833333	0.00816497	33.3333	2	0	0	0	0	0.000185185	0.000392095	0	0	0.001	0.001	0	0
UBA11940 MGBC140398	UBA11940	Borkfalkiaceae	Christensenellales	Clostridia_A	Firmicutes_A		0.00371659	1.26738	31	1.507		UBA11940 MGBC140398		0.000333333	0.000816497	0	0	0.000833333	0.00085302	0	0	0.000142857	0.000363137	0	0	0.00015	0.00048936	0	0	0.000931034	0.000842235	0	0	0.0015	0.0013784	0	0	0	0	0	0	5.55556e-05	0.000231212	0	0	0.00633333	0.0092376	33.3333	1
UBA11940 MGBC143123	UBA11940	Borkfalkiaceae	Christensenellales	Clostridia_A	Firmicutes_A		0.0133783	21.9133	536	0.943		UBA11940 MGBC143123		0.0015	0.00083666	0	0	0.0146667	0.0367043	33.3333	14	0.0253571	0.0854118	14.2857	2	0.000157895	0.000374634	0	0	0.0673103	0.0976872	44.8276	13	0.00266667	0.00250333	0	0	0	0	0	0	0.000388889	0.000787081	0	0	0.0873333	0.0650641	100	3
UBA11940 MGBC150826	UBA11940	Borkfalkiaceae	Christensenellales	Clostridia_A	Firmicutes_A		0.0193358	20.0736	491	0.776		UBA11940 MGBC150826		0	0	0	0	0.00845238	0.0113012	30.9524	13	0	0	0	0	0	0	0	0	0.0130714	0.0330465	21.4286	6	0.0128333	0.0210087	33.3333	2	6.66667e-05	0.000258199	0	0	0.000296296	0.00138223	1.85185	1	0.00266667	0.00208167	0	0
UBA11940 MGBC152987	UBA11940	Borkfalkiaceae	Christensenellales	Clostridia_A	Firmicutes_A		0.024913	26.5331	649	0.961		UBA11940 MGBC152987		0.0388333	0.0206825	83.3333	5	0.00747619	0.012736	19.0476	8	0.0142857	0.0258975	35.7143	5	0.000105263	0.000315302	0	0	0.0656897	0.103632	44.8276	13	0.015	0.00909945	66.6667	4	0	0	0	0	0.000851852	0.00140629	0	0	0.00566667	0.00351188	0	0
UBA11940 MGBC156628	UBA11940	Borkfalkiaceae	Christensenellales	Clostridia_A	Firmicutes_A		0.0173254	20.7277	507	2.409		UBA11940 MGBC156628		0.001	0.00154919	0	0	0.0185	0.0312989	38.0952	16	0	0	0	0	0	0	0	0	0.0748621	0.115647	55.1724	16	0.00616667	0.00435507	16.6667	1	0	0	0	0	0.000396226	0.000599347	0	0	0.004	0.00264575	0	0
UBA11940 MGBC157705	UBA11940	Borkfalkiaceae	Christensenellales	Clostridia_A	Firmicutes_A		0.0329151	28.0049	685	1.428		UBA11940 MGBC157705		0.0015	0.000547723	0	0	0.00183333	0.00379291	2.38095	1	6.66667e-05	0.000258199	0	0	0.0001	0.000307794	0	0	0.00193103	0.00106674	0	0	0.0171667	0.0137901	66.6667	4	0	0	0	0	0.0131111	0.033425	20.3704	11	0.012	0.0130767	33.3333	1
UBA11940 MGBC162018	UBA11940	Borkfalkiaceae	Christensenellales	Clostridia_A	Firmicutes_A		0.11415	58.381	1428	7.289		UBA11940 MGBC162018		0.00583333	0.00204124	0	0	0.00521429	0.00348891	9.52381	4	0.0101333	0.0159905	33.3333	5	0.06885	0.105387	65	13	0.0097931	0.00643306	37.931	11	0.0198333	0.0138768	66.6667	4	0	0	0	0	0.0531111	0.106936	44.4444	24	0.282	0.145351	100	3
UBA11940 MGBC162824	UBA11940	Borkfalkiaceae	Christensenellales	Clostridia_A	Firmicutes_A		0.00327054	4.53802	111	0.675		UBA11940 MGBC162824		0.0035	0.00207364	0	0	0.00419048	0.00369071	9.52381	4	0.000642857	0.00159842	0	0	0	0	0	0	0.00875862	0.014601	27.5862	8	0.004	0.00419524	16.6667	1	0	0	0	0	0.000277778	0.000529031	0	0	0.0123333	0.0109697	66.6667	2
UBA11940 sp003979335	UBA11940	Borkfalkiaceae	Christensenellales	Clostridia_A	Firmicutes_A		0.0811576	16.435	402	8.755		UBA11940 sp003979335		0.0443333	0.102229	16.6667	1	0.025	0.0586669	26.1905	11	0.0495333	0.116291	40	6	0.0071	0.00333877	20	4	0.00541379	0.00412758	10.3448	3	0.00533333	0.00326599	16.6667	1	0.000266667	0.000457738	0	0	0.00177778	0.000924849	0	0	0.0306667	0.0392726	33.3333	1
UBA11957 MGBC163510	UBA11957	Lachnospiraceae	Lachnospirales	Clostridia	Firmicutes_A		0.0203668	29.9673	733	1.234		UBA11957 MGBC163510		0.00566667	0.00458984	16.6667	1	0.0106429	0.0166482	28.5714	12	0.00606667	0.00874616	20	3	0.0154	0.0374059	30	6	0.00244828	0.00180448	0	0	0.00433333	0.00531664	16.6667	1	0.00246667	0.00188478	0	0	0.0025	0.00104159	0	0	0.00366667	0.00288675	0	0
UBA11963 MGBC100111	UBA11963	CAG-1000	RF39	Bacilli	Firmicutes		0.00412763	1.51267	37	2.093		UBA11963 MGBC100111		0.00116667	0.000983192	0	0	0.000925	0.00122762	0	0	6.66667e-05	0.000258199	0	0	0.0001	0.000307794	0	0	0.000724138	0.000648986	0	0	0.352167	0.852834	16.6667	1	0.00106667	0.000258199	0	0	7.40741e-05	0.000264351	0	0	0.000333333	0.00057735	0	0
UBA11963 MGBC127997	UBA11963	CAG-1000	RF39	Bacilli	Firmicutes		0.00310252	2.1668	53	1.188		UBA11963 MGBC127997		0.00116667	0.000983192	0	0	0.001075	0.00134712	0	0	6.66667e-05	0.000258199	0	0	0.00025	0.000444262	0	0	0.000827586	0.000710582	0	0	0.005	0.00352136	16.6667	1	0.00113333	0.000516398	0	0	0.000111111	0.000371974	0	0	0.000333333	0.00057735	0	0
UBA1381_NOV MGBC113686	UBA1381_NOV	UBA1381	Monoglobales_A	Clostridia	Firmicutes_A		0.00149162	2.12592	52	0.236		UBA1381_NOV MGBC113686		0.0005	0.000547723	0	0	0.000571429	0.000800697	0	0	6.66667e-05	0.000258199	0	0	0.00055	0.000944513	0	0	0.000344828	0.000483725	0	0	0.0045	0.00187083	0	0	0.00206667	0.00116292	0	0	0	0	0	0	0.000333333	0.00057735	0	0
UBA1381_NOV MGBC166137	UBA1381_NOV	UBA1381	Monoglobales_A	Clostridia	Firmicutes_A		0.015142	15.6991	384	4.581		UBA1381_NOV MGBC166137		0.00633333	0.00776316	16.6667	1	0.000738095	0.00106059	0	0	0.0024	0.00279796	0	0	0.00155	0.00153811	0	0	0.00165517	0.00210909	3.44828	1	0.00516667	0.0022286	0	0	0.00406667	0.00143759	0	0	0.00168519	0.00506495	3.7037	2	0.00133333	0.00057735	0	0
UBA1394 MGBC164932	UBA1394	Ruminococcaceae	Oscillospirales	Clostridia	Firmicutes_A		0.0806574	50.3271	1231	2.101		UBA1394 MGBC164932		0.0151667	0.0244247	16.6667	1	0.153286	0.247798	64.2857	27	0.0728	0.0769371	73.3333	11	0.20065	0.18076	75	15	0.0433448	0.0883844	44.8276	13	0.0138333	0.0170225	33.3333	2	0.00106667	0.000593617	0	0	0.00466667	0.00357665	7.40741	4	0.175667	0.247124	100	3
UBA1394 sp900066845	UBA1394	Ruminococcaceae	Oscillospirales	Clostridia	Firmicutes_A		0.00494748	3.10711	76	1.248		UBA1394 sp900066845		0	0	0	0	0.000634146	0.000858956	0	0	0	0	0	0	5e-05	0.000223607	0	0	3.44828e-05	0.000185695	0	0	0.000666667	0.000516398	0	0	0	0	0	0	0	0	0	0	0	0	0	0
UBA1405 MGBC165041	UBA1405	Ruminococcaceae	Oscillospirales	Clostridia	Firmicutes_A		0.0128015	28.7408	703	0.541		UBA1405 MGBC165041		0.0135	0.00622093	66.6667	4	0.0184048	0.0192431	54.7619	23	0.00986667	0.0114634	40	6	0.0446	0.0708664	65	13	0.00668966	0.00530568	20.6897	6	0.00566667	0.0051251	16.6667	1	0	0	0	0	0.00446296	0.00306356	9.25926	5	0.0166667	0.0137961	66.6667	2
UBA1436 MGBC103454	UBA1436	Elusimicrobiaceae	Elusimicrobiales	Elusimicrobia	Elusimicrobiota		0.0574727	8.62633	211	6.882		UBA1436 MGBC103454		0.00133333	0.000816497	0	0	0.000285714	0.000596155	0	0	0.000733333	0.000798809	0	0	0.00245	0.00187715	0	0	0.00165517	0.000813979	0	0	0.00383333	0.00116905	0	0	6.66667e-05	0.000258199	0	0	0.00281481	0.0025556	3.7037	2	0.000333333	0.00057735	0	0
UBA1820 sp003150615	UBA1820	UBA1820	Flavobacteriales	Bacteroidia	Bacteroidota		0.00468304	9.48487	232	0.358		UBA1820 sp003150615		0	0	0	0	0	0	0	0	0	0	0	0	0	0	0	0	0.00882143	0.00620665	42.8571	12	0	0	0	0	0	NA	0	0	0.00265957	0.0124416	4.25532	2	0	0	0	0
UBA2730 MGBC103219	UBA2730	CAG-611	RF39	Bacilli	Firmicutes		0.0034589	5.0695	124	0.417		UBA2730 MGBC103219		0.0025	0.00234521	0	0	0.00659524	0.0102863	19.0476	8	0.000466667	0.00063994	0	0	0.00055	0.000604805	0	0	0.00203448	0.00182214	0	0	0.00816667	0.00430891	16.6667	1	0.00133333	0.000617213	0	0	0.000240741	0.000473254	0	0	0.000666667	0.00057735	0	0
UBA2882 MGBC163421	UBA2882	Lachnospiraceae	Lachnospirales	Clostridia	Firmicutes_A		0.105392	65.5356	1603	7.832		UBA2882 MGBC163421		0.0276667	0.00799166	100	6	0.0765952	0.221248	83.3333	35	0.1128	0.273599	46.6667	7	0.0243	0.0330169	55	11	0.0323793	0.04944	75.8621	22	0.0566667	0.0851203	100	6	0.00193333	0.0012228	0	0	0.0101481	0.00531075	57.4074	31	0.0956667	0.0673003	100	3
UBA3263 sp001689615	UBA3263	Muribaculaceae	Bacteroidales	Bacteroidia	Bacteroidota		0.393741	44.8078	1096	11.53		UBA3263 sp001689615		0.238667	0.0678164	100	6	0.758786	0.658012	92.8571	39	0.758	0.556041	100	15	0.033	0.0158712	100	20	0.608586	0.365086	100	29	1.5515	1.05084	100	6	0.003	0.00188982	0	0	0.000907407	0.000401343	0	0	0.351667	0.399503	100	3
UBA3282 MGBC101899	UBA3282	Lachnospiraceae	Lachnospirales	Clostridia	Firmicutes_A		0.035942	4.66067	114	17.224		UBA3282 MGBC101899		0.0055	0.00151658	0	0	0.00419048	0.00291538	9.52381	4	0.0032	0.00193465	0	0	0.003	0.00247088	0	0	0.313621	1.11707	24.1379	7	0.2795	0.666028	33.3333	2	0.000733333	0.000798809	0	0	0.00337037	0.00153323	0	0	0.00133333	0.00152753	0	0
UBA3282 MGBC103686	UBA3282	Lachnospiraceae	Lachnospirales	Clostridia	Firmicutes_A		0.327337	92.5593	2264	14.113		UBA3282 MGBC103686		0.939	0.884335	100	6	1.0031	1.07749	100	42	0.106267	0.152114	100	15	1.03205	1.46457	100	20	0.172759	0.674222	100	29	0.212	0.239133	100	6	0.00313333	0.0019223	0	0	0.153426	0.184502	98.1481	53	0.370333	0.154869	100	3
UBA3282 MGBC104969	UBA3282	Lachnospiraceae	Lachnospirales	Clostridia	Firmicutes_A		0.106971	80.2944	1964	16.444		UBA3282 MGBC104969		0.066	0.0297926	100	6	0.0841905	0.125392	95.2381	40	0.0336	0.0517353	73.3333	11	0.0481	0.0595933	80	16	0.0195517	0.0125629	89.6552	26	0.517	0.554819	100	6	0.0038	0.0025967	0	0	0.0246667	0.0170338	77.7778	42	0.0536667	0.067159	100	3
UBA3282 MGBC107550	UBA3282	Lachnospiraceae	Lachnospirales	Clostridia	Firmicutes_A		0.356953	93.2543	2281	17.81		UBA3282 MGBC107550		0.173833	0.278539	100	6	0.322881	0.531195	100	42	2.48147	2.62231	100	15	2.4496	2.44724	100	20	0.329828	1.06629	100	29	0.0323333	0.0192007	100	6	0.0024	0.00129835	0	0	0.0281296	0.0123365	90.7407	49	0.0966667	0.122545	100	3
UBA3282 MGBC108897	UBA3282	Lachnospiraceae	Lachnospirales	Clostridia	Firmicutes_A		0.0129533	4.78332	117	17.049		UBA3282 MGBC108897		0.005	0.00209762	0	0	0.00445238	0.00271583	7.14286	3	0.00246667	0.00339888	6.66667	1	0.00415	0.0038563	15	3	0.00206897	0.00162417	0	0	0.013	0.0172279	33.3333	2	0.000666667	0.000617213	0	0	0.00162963	0.00123313	0	0	0.002	0.002	0	0
UBA3282 MGBC111450	UBA3282	Lachnospiraceae	Lachnospirales	Clostridia	Firmicutes_A		0.00567591	3.22976	79	2.633		UBA3282 MGBC111450		0.00516667	0.00392003	16.6667	1	0.00342857	0.00234929	0	0	0.00266667	0.00625262	6.66667	1	0.002	0.00197351	0	0	0.00148276	0.00184431	3.44828	1	0.0143333	0.0206171	33.3333	2	0.000333333	0.00048795	0	0	0.000925926	0.000427889	0	0	0.001	0.001	0	0
UBA3282 MGBC123502	UBA3282	Lachnospiraceae	Lachnospirales	Clostridia	Firmicutes_A		0.00709258	6.29599	154	1.661		UBA3282 MGBC123502		0.00316667	0.00132916	0	0	0.00319048	0.0023084	0	0	0.005	0.00727029	6.66667	1	0.01185	0.0115087	45	9	0.00327586	0.00545695	3.44828	1	0.0075	0.00902774	16.6667	1	0.0004	0.000507093	0	0	0.00087037	0.000436379	0	0	0.00133333	0.00152753	0	0
UBA3282 MGBC130266	UBA3282	Lachnospiraceae	Lachnospirales	Clostridia	Firmicutes_A		0.0908506	30.0899	736	9.299		UBA3282 MGBC130266		0.0105	0.00207364	66.6667	4	0.00564286	0.00337727	11.9048	5	1.0916	1.31083	80	12	0.0085	0.018369	15	3	0.403793	0.97785	72.4138	21	0.240333	0.269608	83.3333	5	0.00246667	0.00176743	0	0	0.0047037	0.00236028	1.85185	1	0.019	0.0243311	33.3333	1
UBA3282 MGBC131258	UBA3282	Lachnospiraceae	Lachnospirales	Clostridia	Firmicutes_A		0.33456	85.8136	2099	13.911		UBA3282 MGBC131258		0.2185	0.181484	100	6	0.0345476	0.0541706	85.7143	36	0.770333	1.02274	100	15	0.01125	0.00894354	50	10	0.115241	0.231537	89.6552	26	0.0581667	0.0616617	100	6	0.00246667	0.00145733	0	0	0.0282037	0.0334598	85.1852	46	0.0626667	0.0869272	100	3
UBA3282 MGBC143115	UBA3282	Lachnospiraceae	Lachnospirales	Clostridia	Firmicutes_A		0.0545393	30.8258	754	6.139		UBA3282 MGBC143115		0.0853333	0.0833755	100	6	0.0102381	0.00649506	38.0952	16	0.374533	1.42041	20	3	0.0065	0.00576286	25	5	0.259379	0.520405	82.7586	24	0.426833	0.741773	83.3333	5	0.00113333	0.000516398	0	0	0.00561111	0.00304319	12.963	7	0.00366667	0.00305505	0	0
UBA3282 MGBC143782	UBA3282	Lachnospiraceae	Lachnospirales	Clostridia	Firmicutes_A		0.0101708	3.31153	81	1.492		UBA3282 MGBC143782		0.0015	0.00083666	0	0	0.0012619	0.000912235	0	0	0.00146667	0.00172654	0	0	0.00265	0.00249789	0	0	0.00127586	0.00133354	0	0	0.006	0.00684105	16.6667	1	0.0004	0.000507093	0	0	0.000796296	0.000406533	0	0	0.001	0.001	0	0
UBA3282 MGBC158728	UBA3282	Lachnospiraceae	Lachnospirales	Clostridia	Firmicutes_A		0.0678519	19.9509	488	4.37		UBA3282 MGBC158728		0.004	0.00126491	0	0	0.00264286	0.00166487	0	0	0.00313333	0.00219957	0	0	0.00305	0.00315353	5	1	0.00310345	0.000939028	0	0	0.0178333	0.0219218	33.3333	2	0.000466667	0.000516398	0	0	0.0338333	0.0751727	29.6296	16	0.0226667	0.0332014	33.3333	1
UBA3282 MGBC167064	UBA3282	Lachnospiraceae	Lachnospirales	Clostridia	Firmicutes_A		0.0212542	6.90924	169	6.054		UBA3282 MGBC167064		1.4235	2.39863	50	3	0.00385714	0.00230134	0	0	0.00873333	0.00517503	33.3333	5	0.0037	0.00337327	10	2	0.0341724	0.0986049	24.1379	7	0.198667	0.228472	83.3333	5	0.000933333	0.000593617	0	0	0.00242593	0.000943735	0	0	0.00133333	0.00152753	0	0
UBA3282 sp003611805	UBA3282	Lachnospiraceae	Lachnospirales	Clostridia	Firmicutes_A		0.62591	96.3614	2357	26.355		UBA3282 sp003611805		0.685333	0.797483	100	6	2.28755	2.28799	100	42	0.444667	1.07403	100	15	0.0766	0.0634279	90	18	0.169931	0.182471	100	29	0.135	0.0721637	100	6	0.00506667	0.00330512	20	3	0.064463	0.03913	100	54	2.17533	1.85508	100	3
UBA3282 sp003612405	UBA3282	Lachnospiraceae	Lachnospirales	Clostridia	Firmicutes_A		0.522537	86.6312	2119	14.268		UBA3282 sp003612405		0.0376667	0.0158955	100	6	0.0280714	0.0143602	92.8571	39	0.0471333	0.0211622	100	15	0.07575	0.116759	100	20	0.229345	0.601344	100	29	0.0308333	0.0224001	100	6	0.004	0.00259119	0	0	0.0259815	0.0111465	88.8889	48	1.40067	2.36368	100	3
UBA3700 MGBC101980	UBA3700	UBA3700	Christensenellales	Clostridia_A	Firmicutes_A		0.00257884	1.06296	26	1.396		UBA3700 MGBC101980		0	0	0	0	0	0	0	0	0	0	0	0	0	0	0	0	0.000310345	0.000603765	0	0	0.00266667	0.00377712	0	0	0	0	0	0	0.000333333	0.000475831	0	0	0	0	0	0
UBA3700 MGBC114095	UBA3700	UBA3700	Christensenellales	Clostridia_A	Firmicutes_A		0.0996672	32.6656	799	7.791		UBA3700 MGBC114095		0.00483333	0.00292689	16.6667	1	0.00292857	0.00117687	0	0	0.0466	0.0494799	73.3333	11	0.386	0.469955	90	18	0.339828	0.668775	55.1724	16	0.019	0.0121161	66.6667	4	6.66667e-05	0.000258199	0	0	0.00748148	0.0176558	12.963	7	0.133667	0.22026	33.3333	1
UBA3700 MGBC165376	UBA3700	UBA3700	Christensenellales	Clostridia_A	Firmicutes_A		0.00508822	2.53475	62	1.736		UBA3700 MGBC165376		0	0	0	0	0.007	0.0294494	7.14286	3	7.14286e-05	0.000267261	0	0	0	0	0	0	6.89655e-05	0.000257881	0	0	0.00316667	0.0033116	0	0	0	0	0	0	0.000407407	0.000901121	0	0	0	0	0	0
UBA3700_NOV MGBC100798	UBA3700_NOV	UBA3700	Christensenellales	Clostridia_A	Firmicutes_A		0.00515925	4.25184	104	0.514		UBA3700_NOV MGBC100798		0	0	0	0	0.000292683	0.000601826	0	0	0	0	0	0	0	0	0	0	0.00148276	0.00195705	0	0	0.0376667	0.0691684	50	3	0.000133333	0.000351866	0	0	0.0687222	0.118568	35.1852	19	0	0	0	0
UBA3700_NOV MGBC104832	UBA3700_NOV	UBA3700	Christensenellales	Clostridia_A	Firmicutes_A		0.000970548	1.47179	36	0.43		UBA3700_NOV MGBC104832		0	0	0	0	0	0	0	0	0	0	0	0	0	0	0	0	0.00127586	0.00229746	3.44828	1	0.000333333	0.000816497	0	0	0	0	0	0	0	0	0	0	0	0	0	0
UBA3700_NOV MGBC105053	UBA3700_NOV	UBA3700	Christensenellales	Clostridia_A	Firmicutes_A		0.0361223	16.6803	408	8.94		UBA3700_NOV MGBC105053		0.057	0.12544	16.6667	1	0.253429	0.204719	95.2381	40	0.00246667	0.00118723	0	0	0.00095	0.0012763	0	0	0.135172	0.3174	48.2759	14	0.0015	0.000547723	0	0	0	0	0	0	0.000222222	0.000419643	0	0	0.18	0.132525	100	3
UBA3700_NOV MGBC107029	UBA3700_NOV	UBA3700	Christensenellales	Clostridia_A	Firmicutes_A		0.00977941	8.62633	211	1.493		UBA3700_NOV MGBC107029		0	0	0	0	0.000166667	0.000377195	0	0	0.000133333	0.000351866	0	0	0.0001	0.000307794	0	0	0.000655172	0.00120344	0	0	0.002	0.00303315	0	0	0	0	0	0	0	0	0	0	0.000666667	0.00057735	0	0
UBA3700_NOV MGBC118395	UBA3700_NOV	UBA3700	Christensenellales	Clostridia_A	Firmicutes_A		0.0384318	30.0899	736	5.141		UBA3700_NOV MGBC118395		0.000333333	0.000516398	0	0	0.000285714	0.00045723	0	0	0.0786	0.0976845	66.6667	10	0	0	0	0	0.400828	1.17707	27.5862	8	0.0483333	0.0851955	66.6667	4	0	0	0	0	0.000907407	0.00666806	1.85185	1	0.00866667	0.0124231	33.3333	1
UBA3700_NOV MGBC120187	UBA3700_NOV	UBA3700	Christensenellales	Clostridia_A	Firmicutes_A		0.00107989	2.45298	60	0.217		UBA3700_NOV MGBC120187		0	0	0	0	2.63158e-05	0.000162221	0	0	0	0	0	0	0	0	0	0	0.000586207	0.000945563	0	0	0.00266667	0.00463321	16.6667	1	0	0	0	0	0	0	0	0	0	0	0	0
UBA3700_NOV MGBC120929	UBA3700_NOV	UBA3700	Christensenellales	Clostridia_A	Firmicutes_A		0.0211527	21.5454	527	3.268		UBA3700_NOV MGBC120929		0.00133333	0.00136626	0	0	0.00621429	0.0228852	9.52381	4	0	0	0	0	0.01135	0.0366007	20	4	0.000758621	0.000435494	0	0	0.044	0.0576299	66.6667	4	7.14286e-05	0.000267261	0	0	0.000314815	0.000886462	0	0	0.00233333	0.0023094	0	0
UBA3700_NOV MGBC121002	UBA3700_NOV	UBA3700	Christensenellales	Clostridia_A	Firmicutes_A		0.0233742	19.7874	484	1.349		UBA3700_NOV MGBC121002		0.000333333	0.000516398	0	0	0.000380952	0.000582358	0	0	6.66667e-05	0.000258199	0	0	0.0001	0.000307794	0	0	0.00137931	0.000941647	0	0	0.0241667	0.0390918	50	3	0	0	0	0	0.0207222	0.0805702	14.8148	8	0.00233333	0.0023094	0	0
UBA3700_NOV MGBC128953	UBA3700_NOV	UBA3700	Christensenellales	Clostridia_A	Firmicutes_A		0.0727135	22.731	556	9.201		UBA3700_NOV MGBC128953		0.001	0.000632456	0	0	0.00609524	0.00305087	16.6667	7	0.00213333	0.000743223	0	0	0.0015	0.00193309	0	0	1.25921	2.2013	44.8276	13	0.0571667	0.0617265	83.3333	5	0.000866667	0.000351866	0	0	0.115574	0.236627	42.5926	23	0.0206667	0.020108	66.6667	2
UBA3700_NOV MGBC161649	UBA3700_NOV	UBA3700	Christensenellales	Clostridia_A	Firmicutes_A		0.0593507	27.5143	673	4.746		UBA3700_NOV MGBC161649		0.00116667	0.000752773	0	0	0.00159524	0.00110563	0	0	0.0012	0.000560612	0	0	0.00385	0.005204	10	2	0.00568966	0.00642597	17.2414	5	0.057	0.0696936	83.3333	5	0	0	0	0	0.0005	0.000504695	0	0	0.0296667	0.0470567	33.3333	1
UBA3700_NOV MGBC162486	UBA3700_NOV	UBA3700	Christensenellales	Clostridia_A	Firmicutes_A		0.0553723	32.7065	800	4.772		UBA3700_NOV MGBC162486		0.0015	0.000547723	0	0	0.000761905	0.000820753	0	0	0.000666667	0.00048795	0	0	0.0007	0.000801315	0	0	0.00313793	0.00265551	3.44828	1	0.00816667	0.00614546	33.3333	2	0.000333333	0.00048795	0	0	0.13737	0.246521	51.8519	28	0.0246667	0.038397	33.3333	1
UBA3789 MGBC165561	UBA3789	CAG-611	RF39	Bacilli	Firmicutes		0.00829454	14.8814	364	0.564		UBA3789 MGBC165561		0.0101667	0.0102453	33.3333	2	0.00287805	0.00263813	2.43902	1	0.0004	0.000507093	0	0	0.00065	0.00108942	0	0	0.00724138	0.00782238	24.1379	7	0.0308333	0.0199942	83.3333	5	0.0038	0.00156753	0	0	0.000703704	0.000717165	0	0	0.000333333	0.00057735	0	0
UBA3818 MGBC109100	UBA3818	Ruminococcaceae	Oscillospirales	Clostridia	Firmicutes_A		0.00482998	8.66721	212	0.74		UBA3818 MGBC109100		0.001	0	0	0	0.000333333	0.000477119	0	0	0.0389333	0.0686653	40	6	0.0006	0.000502625	0	0	0.000931034	0.000529894	0	0	0.0045	0.00463681	16.6667	1	0	0	0	0	0.0152963	0.0187934	35.1852	19	0.000666667	0.00057735	0	0
UBA3818 MGBC116419	UBA3818	Ruminococcaceae	Oscillospirales	Clostridia	Firmicutes_A		0.00520444	11.3655	278	0.437		UBA3818 MGBC116419		0.003	0.00489898	16.6667	1	0.00266667	0.00557287	14.2857	6	0.0396667	0.0501507	53.3333	8	0.0684	0.0663185	75	15	0.00768966	0.00877945	34.4828	10	0.000666667	0.000516398	0	0	0	0	0	0	0.00146296	0.00109394	0	0	0.000333333	0.00057735	0	0
UBA3818 MGBC143783	UBA3818	Ruminococcaceae	Oscillospirales	Clostridia	Firmicutes_A		0.00457943	8.25838	202	0.47		UBA3818 MGBC143783		0.00116667	0.000752773	0	0	0.000833333	0.00198674	2.38095	1	0.000666667	0.00048795	0	0	0.00015	0.000366348	0	0	0.00313793	0.00353275	10.3448	3	0.00583333	0.00348807	16.6667	1	0	0	0	0	0.0101852	0.0136397	29.6296	16	0.01	0.0105357	33.3333	1
UBA5026 MGBC103251	UBA5026	CAG-822	RF39	Bacilli	Firmicutes		0.00154475	1.30826	32	0.2		UBA5026 MGBC103251		0.00133333	0.00136626	0	0	0.00055	0.000638508	0	0	6.66667e-05	0.000258199	0	0	0.0002	0.000410391	0	0	0.000689655	0.000603765	0	0	0.0126667	0.0103859	50	3	0.0014	0.000736788	0	0	0.000222222	0.000419643	0	0	0	0	0	0
UBA5026 MGBC111601	UBA5026	CAG-822	RF39	Bacilli	Firmicutes		0.0090464	8.83074	216	1.267		UBA5026 MGBC111601		0.00833333	0.0165126	16.6667	1	0.00242857	0.00427781	7.14286	3	0.0006	0.000828079	0	0	0.0007	0.00130182	0	0	0.00341379	0.00582186	10.3448	3	0.00566667	0.0010328	0	0	0.0014	0.000632456	0	0	0.0005	0.000693637	0	0	0.000333333	0.00057735	0	0
UBA5026 MGBC122606	UBA5026	CAG-822	RF39	Bacilli	Firmicutes		0.00402252	3.31153	81	0.687		UBA5026 MGBC122606		0.0015	0.0013784	0	0	0.00141463	0.0013597	0	0	0.000466667	0.000833809	0	0	0.00095	0.000944513	0	0	0.00141379	0.00142722	0	0	0.0125	0.0152283	33.3333	2	0.00193333	0.00109978	0	0	0.000203704	0.000406533	0	0	0.000333333	0.00057735	0	0
UBA5026 MGBC130809	UBA5026	CAG-822	RF39	Bacilli	Firmicutes		0.00950586	19.3377	473	1.358		UBA5026 MGBC130809		0.00733333	0.00706163	33.3333	2	0.00471429	0.0114109	4.7619	2	0.00513333	0.00313657	13.3333	2	0.0077	0.0109693	15	3	0.00703448	0.00412729	17.2414	5	0.025	0.0166973	100	6	0.00686667	0.00238647	13.3333	2	0.00285185	0.00252839	3.7037	2	0.00766667	0.0106927	33.3333	1
UBA5578 MGBC118066	UBA5578	CAG-822	RF39	Bacilli	Firmicutes		0.010819	7.89043	193	1.965		UBA5578 MGBC118066		0.00283333	0.00278687	0	0	0.0163095	0.0223164	42.8571	18	0.0014	0.00154919	0	0	0.00035	0.000587143	0	0	0.003	0.00284149	3.57143	1	0.00783333	0.00248328	16.6667	1	0.0022	0.000941124	0	0	0.000259259	0.000442343	0	0	0.00933333	0.0106927	33.3333	1
UBA5578 MGBC122614	UBA5578	CAG-822	RF39	Bacilli	Firmicutes		0.00170225	1.63532	40	0.289		UBA5578 MGBC122614		0.00116667	0.000983192	0	0	0.00117073	0.00144745	0	0	0.000133333	0.000351866	0	0	0.0002	0.000410391	0	0	0.00114286	0.000931518	0	0	0.00533333	0.00280476	0	0	0.003	0.00130931	0	0	0.000111111	0.000317221	0	0	0.000333333	0.00057735	0	0
UBA5578 MGBC165900	UBA5578	CAG-822	RF39	Bacilli	Firmicutes		0.0144654	16.8029	411	1.821		UBA5578 MGBC165900		0.002	0.00154919	0	0	0.001	0.00130089	0	0	0.00733333	0.0138186	26.6667	4	0.00025	0.000444262	0	0	0.121172	0.226542	44.8276	13	0.00533333	0.00206559	0	0	0.00186667	0.000833809	0	0	0.000226415	0.000422516	0	0	0.000666667	0.00057735	0	0
UBA7050 sp003979345	UBA7050	Lachnospiraceae	Lachnospirales	Clostridia	Firmicutes_A		0.0381945	15.372	376	4.862		UBA7050 sp003979345		0.007	0.00303315	16.6667	1	0.00478571	0.00365951	11.9048	5	0.00253333	0.000743223	0	0	0.0019	0.00107115	0	0	0.102172	0.24427	44.8276	13	0.523833	0.448673	100	6	0.0004	0.000507093	0	0	0.0065	0.00565936	14.8148	8	0.0186667	0.0271539	33.3333	1
UBA7057 MGBC119928	UBA7057	CAG-611	RF39	Bacilli	Firmicutes		0.00240952	2.94358	72	0.468		UBA7057 MGBC119928		0.00116667	0.000983192	0	0	0.0012	0.00111401	0	0	0	0	0	0	0.00025	0.000444262	0	0	0.00103571	0.000838082	0	0	0.00433333	0.00121106	0	0	0.0008	0.000414039	0	0	0.000240741	0.000473254	0	0	0	0	0	0
UBA710 sp002298905	UBA710	Metamycoplasmataceae	Mycoplasmatales	Bacilli	Firmicutes		0.0206786	6.37776	156	8.645		UBA710 sp002298905		0.002	0.00126491	0	0	0.00197619	0.00099971	0	0	0.001	0.000654654	0	0	0.00135	0.00048936	0	0	0.00182759	0.00128366	0	0	0.00333333	0.000516398	0	0	0.000466667	0.000516398	0	0	0.000296296	0.000460911	0	0	0.00533333	0.0057735	33.3333	1
UBA7160 sp003612585	UBA7160	Lachnospiraceae	Lachnospirales	Clostridia	Firmicutes_A		0.0275434	61.8152	1512	0.478		UBA7160 sp003612585		0.0095	0.00459347	33.3333	2	0.0565238	0.109773	73.8095	31	0.0078	0.00640535	26.6667	4	0.0106	0.0166525	30	6	0.00527586	0.0066542	20.6897	6	0.00216667	0.000408248	0	0	0.0076	0.0051934	40	6	0.010963	0.00685968	44.4444	24	0.00466667	0.00305505	0	0
UBA7173 MGBC102923	UBA7173	Muribaculaceae	Bacteroidales	Bacteroidia	Bacteroidota		0.065135	21.9133	536	14.566		UBA7173 MGBC102923		0.0015	0.0013784	0	0	0.0259762	0.0292545	66.6667	28	0.00373333	0.00175119	0	0	0.0115	0.00551076	60	12	0.0618621	0.0744574	44.8276	13	0.0025	0.000547723	0	0	0.000933333	0.000258199	0	0	0.000333333	0.000475831	0	0	0.037	0.0580259	33.3333	1
UBA7173 MGBC109474	UBA7173	Muribaculaceae	Bacteroidales	Bacteroidia	Bacteroidota		0.0476521	32.6656	799	2.28		UBA7173 MGBC109474		0.1215	0.0572739	100	6	0.0915	0.150604	52.381	22	0.184267	0.115863	100	15	0.0088	0.00484062	40	8	0.0301724	0.0565383	31.0345	9	1.12983	0.446747	100	6	0.09	0.0602886	100	15	0	0	0	0	0.056	0.032187	100	3
UBA7173 MGBC112435	UBA7173	Muribaculaceae	Bacteroidales	Bacteroidia	Bacteroidota		0.00847133	4.78332	117	1.087		UBA7173 MGBC112435		0.006	0.00578792	40	2	0.000142857	0.000354169	0	0	0.000133333	0.000351866	0	0	0.0097	0.00440215	50	10	0.112679	0.174527	46.4286	13	0	0	0	0	0	0	0	0	0	0	0	0	0	0	0	0
UBA7173 MGBC123817	UBA7173	Muribaculaceae	Bacteroidales	Bacteroidia	Bacteroidota		0.0334378	24.2028	592	0.952		UBA7173 MGBC123817		0.0035	0.00083666	0	0	0.0125952	0.00741146	57.1429	24	0.00666667	0.00440238	13.3333	2	0.0092	0.00409878	40	8	0.00572414	0.00293862	6.89655	2	0.0115	0.00496991	66.6667	4	0	0	0	0	0.00394444	0.00209597	0	0	0.0156667	0.0143643	66.6667	2
UBA7173 MGBC125209	UBA7173	Muribaculaceae	Bacteroidales	Bacteroidia	Bacteroidota		0.0115288	7.15454	175	0.957		UBA7173 MGBC125209		0.000166667	0.000408248	0	0	0.0005	0.000506061	0	0	0.0002	0.000414039	0	0	0.00875	0.00450584	40	8	0.00237037	0.0021688	0	0	0.001	0	0	0	0	0	0	0	0	0	0	0	0	0	0	0
UBA7173 MGBC125952	UBA7173	Muribaculaceae	Bacteroidales	Bacteroidia	Bacteroidota		0.033505	10.9158	267	6.944		UBA7173 MGBC125952		0.00216667	0.00116905	0	0	0.00190476	0.00126509	0	0	0.00286667	0.00241622	0	0	0.01745	0.00641113	90	18	0.00389655	0.00219325	3.44828	1	0.00516667	0.00194079	0	0	0.00113333	0.000351866	0	0	0.000925926	0.00032805	0	0	0.00133333	0.00057735	0	0
UBA7173 MGBC127947	UBA7173	Muribaculaceae	Bacteroidales	Bacteroidia	Bacteroidota		0.0105947	8.42191	206	0.471		UBA7173 MGBC127947		0	0	0	0	0.000309524	0.000467901	0	0	0.000533333	0.000516398	0	0	0.0076	0.0037613	30	6	0.00121429	0.00131535	0	0	0.0005	0.00083666	0	0	0	0	0	0	0	0	0	0	0	0	0	0
UBA7173 MGBC128759	UBA7173	Muribaculaceae	Bacteroidales	Bacteroidia	Bacteroidota		0.0167539	9.07604	222	0.892		UBA7173 MGBC128759		0.002	0	0	0	0.00133333	0.000570266	0	0	0.000866667	0.00063994	0	0	0.01195	0.00552006	55	11	0.00468966	0.00417564	3.44828	1	0.0025	0.00151658	0	0	0	0	0	0	0.00151852	0.000693385	0	0	0.003	0.0034641	0	0
UBA7173 MGBC152089	UBA7173	Muribaculaceae	Bacteroidales	Bacteroidia	Bacteroidota		0.300289	30.5397	747	24.466		UBA7173 MGBC152089		0.000833333	0.000408248	0	0	0.0012381	0.000691747	0	0	0.0036	0.00172378	0	0	0.0181	0.0107405	75	15	0.00241379	0.00222834	0	0	0.00116667	0.000408248	0	0	0	0	0	0	0.001	0.000274721	0	0	0.114667	0.185619	33.3333	1
UBA7173 MGBC158299	UBA7173	Muribaculaceae	Bacteroidales	Bacteroidia	Bacteroidota		0.0292248	26.2061	641	0.613		UBA7173 MGBC158299		0	0	0	0	7.14286e-05	0.000260661	0	0	0.00126667	0.000593617	0	0	0.0157	0.00716056	70	14	0.000827586	0.00100246	0	0	0	0	0	0	0	0	0	0	0.0113704	0.0111377	42.5926	23	0.00433333	0.00665833	33.3333	1
UBA7173 MGBC164577	UBA7173	Muribaculaceae	Bacteroidales	Bacteroidia	Bacteroidota		0.159614	43.2134	1057	8.202		UBA7173 MGBC164577		0.02	0.0176748	50	3	0.180357	0.241444	100	42	0.237533	0.183823	86.6667	13	0.02415	0.012171	85	17	0.455276	0.53385	79.3103	23	1.62567	0.567616	100	6	0.00146667	0.000516398	0	0	0.000685185	0.000608868	0	0	0.168667	0.104882	100	3
UBA7173 sp001689485	UBA7173	Muribaculaceae	Bacteroidales	Bacteroidia	Bacteroidota		1.01165	87.0401	2129	23.201		UBA7173 sp001689485		0.1735	0.130863	100	6	0.231357	0.247923	100	42	0.475067	0.315267	100	15	1.4698	1.57208	100	20	0.442414	0.270509	100	29	0.797167	0.377759	100	6	0.0219333	0.0093386	80	12	1.05346	0.900706	100	54	0.462	0.418984	100	3
UBA7173 sp001689685	UBA7173	Muribaculaceae	Bacteroidales	Bacteroidia	Bacteroidota		0.356055	38.5119	942	12.924		UBA7173 sp001689685		3.0455	3.61775	100	6	1.25417	1.88991	100	42	0.0717333	0.0639581	86.6667	13	3.07725	2.49656	100	20	1.27386	1.50468	75.8621	22	0.005	0.00109545	0	0	0.00166667	0.0009759	0	0	0.00298148	0.00126626	0	0	2.38367	2.61214	100	3
UBA7173 sp001915385	UBA7173	Muribaculaceae	Bacteroidales	Bacteroidia	Bacteroidota		0.221173	5.27392	129	31.842		UBA7173 sp001915385		0.000666667	0.000816497	0	0	0.00192857	0.00113466	0	0	0.00166667	0.000816497	0	0	0.01565	0.0074993	70	14	0.000517241	0.000508548	0	0	0.002	0.00109545	0	0	0.0005	0.000518875	0	0	3.89269	7.42683	74.0741	40	0.00133333	0.00152753	0	0
UBA7173 sp002491305	UBA7173	Muribaculaceae	Bacteroidales	Bacteroidia	Bacteroidota		0.144304	34.2191	837	8.529		UBA7173 sp002491305		1.30517	1.06142	100	6	0.155571	0.222625	92.8571	39	1.11027	0.834974	100	15	0.0286	0.0131645	100	20	0.453	0.413734	79.3103	23	0.0055	0.0013784	0	0	0.0436667	0.0264701	80	12	0.00205556	0.000855982	0	0	0.101333	0.0879564	100	3
UBA7173 sp004102805	UBA7173	Muribaculaceae	Bacteroidales	Bacteroidia	Bacteroidota		0.0965174	20.4007	499	19.297		UBA7173 sp004102805		0.00216667	0.00116905	0	0	0.00661905	0.00326812	21.4286	9	0.017	0.00950939	73.3333	11	0.03235	0.0151146	100	20	0.00251724	0.00127113	0	0	0.0111667	0.00318852	83.3333	5	0.358667	0.295411	100	15	0.00164815	0.00175001	0	0	0.003	0.00264575	0	0
UBA7173 sp900548705	UBA7173	Muribaculaceae	Bacteroidales	Bacteroidia	Bacteroidota		0.00628137	0.940311	23	3.941		UBA7173 sp900548705		0.0006	0.000547723	0	0	0.000595238	0.000496796	0	0	0.0004	0.000507093	0	0	0.0107	0.00500631	55	11	0.000428571	0.000503953	0	0	2.145	1.3148	100	6	0	0	0	0	0	0	0	0	0.000333333	0.00057735	0	0
UBA7173 sp900555165	UBA7173	Muribaculaceae	Bacteroidales	Bacteroidia	Bacteroidota		0.00603869	5.88716	144	0.67		UBA7173 sp900555165		0.000166667	0.000408248	0	0	0.000357143	0.000484966	0	0	0.000266667	0.000457738	0	0	0.01695	0.00776954	75	15	6.89655e-05	0.000257881	0	0	0.00166667	0.000516398	0	0	0	0	0	0	9.43396e-05	0.000295098	0	0	0.000666667	0.00057735	0	0
UBA7177 MGBC108922	UBA7177	Ruminococcaceae	Oscillospirales	Clostridia	Firmicutes_A		0.00749541	1.9215	47	4.001		UBA7177 MGBC108922		0.0015	0.000547723	0	0	0.00121429	0.00100087	0	0	0.0024	0.00124212	0	0	0.00085	0.000875094	0	0	0.0134828	0.037947	10.3448	3	0.00216667	0.00147196	0	0	0	0	0	0	0.00183333	0.000884884	0	0	0.001	0.001	0	0
UBA7177 MGBC112108	UBA7177	Ruminococcaceae	Oscillospirales	Clostridia	Firmicutes_A		0.00415968	2.28945	56	1.981		UBA7177 MGBC112108		0.001	0	0	0	0.000595238	0.000798154	0	0	0.00173333	0.00109978	0	0	0.00085	0.000587143	0	0	0.00696552	0.0199329	10.3448	3	0.049	0.0618935	50	3	0	0	0	0	0.000925926	0.000508488	0	0	0.000666667	0.00057735	0	0
UBA7182 MGBC000116	UBA7182	Lachnospiraceae	Lachnospirales	Clostridia	Firmicutes_A		0.0616624	59.5666	1457	4.046		UBA7182 MGBC000116		0.0778333	0.0274184	100	6	0.281952	0.297198	100	42	0.0830667	0.171137	53.3333	8	0.0168	0.0205595	50	10	0.0141724	0.0210697	20.6897	6	0.0138333	0.0198335	16.6667	1	0.000533333	0.000516398	0	0	0.0117963	0.0232016	25.9259	14	0.0183333	0.0102144	100	3
UBA7182 MGBC105132	UBA7182	Lachnospiraceae	Lachnospirales	Clostridia	Firmicutes_A		0.0710451	82.175	2010	11.286		UBA7182 MGBC105132		0.0516667	0.0258276	100	6	0.0415714	0.0438657	88.0952	37	0.061	0.0454973	80	12	0.0382	0.0638811	80	16	0.0486552	0.0254296	100	29	0.013	0.00414729	83.3333	5	0.000866667	0.00063994	0	0	0.0605926	0.0469518	87.037	47	0.0673333	0.0776745	66.6667	2
UBA7182 MGBC105174	UBA7182	Lachnospiraceae	Lachnospirales	Clostridia	Firmicutes_A		0.415456	94.6034	2314	8.967		UBA7182 MGBC105174		1.15033	0.731133	100	6	0.79331	1.21145	100	42	0.1086	0.165829	93.3333	14	0.1553	0.196006	85	17	0.0618966	0.0537928	100	29	0.0333333	0.0173858	100	6	0.00413333	0.00188478	0	0	0.0361481	0.0184998	90.7407	49	0.365667	0.0869387	100	3
UBA7182 MGBC106896	UBA7182	Lachnospiraceae	Lachnospirales	Clostridia	Firmicutes_A		0.127491	66.435	1625	8.536		UBA7182 MGBC106896		0.011	0.00334664	83.3333	5	0.0284524	0.0502808	47.619	20	0.254933	0.305107	80	12	0.01325	0.0287802	20	4	0.0455862	0.076232	44.8276	13	0.008	0.0054037	16.6667	1	0.00113333	0.000516398	0	0	0.00735185	0.00394374	25.9259	14	0.033	0.049366	33.3333	1
UBA7182 MGBC113602	UBA7182	Lachnospiraceae	Lachnospirales	Clostridia	Firmicutes_A		0.0149558	19.9918	489	10.911		UBA7182 MGBC113602		0.0405	0.0313863	83.3333	5	0.00245238	0.00183731	2.38095	1	0.00513333	0.0087003	13.3333	2	0.0041	0.00590183	10	2	0.0160345	0.0278228	24.1379	7	0.00483333	0.00256255	16.6667	1	0.000533333	0.000516398	0	0	0.0092037	0.0067163	44.4444	24	0.002	0.001	0	0
UBA7182 MGBC114924	UBA7182	Lachnospiraceae	Lachnospirales	Clostridia	Firmicutes_A		0.0183587	25.4293	622	2.045		UBA7182 MGBC114924		0.003	0.000632456	0	0	0.00171429	0.00106578	0	0	0.0012	0.000560612	0	0	0.0023	0.00326222	10	2	0.00737931	0.0132811	20.6897	6	0.006	0.00447214	33.3333	2	0.0002	0.000414039	0	0	0.142296	0.201635	79.6296	43	0.000666667	0.00057735	0	0
UBA7182 MGBC119765	UBA7182	Lachnospiraceae	Lachnospirales	Clostridia	Firmicutes_A		0.0335454	19.8692	486	2.586		UBA7182 MGBC119765		0.0085	0.0013784	16.6667	1	0.00478571	0.00242483	2.38095	1	0.003	0.00196396	0	0	0.0032	0.00315561	5	1	0.0155172	0.0349608	34.4828	10	0.005	0.00260768	16.6667	1	0.00366667	0.00409994	20	3	0.00468519	0.00179962	1.85185	1	0.00733333	0.00305505	33.3333	1
UBA7182 MGBC119923	UBA7182	Lachnospiraceae	Lachnospirales	Clostridia	Firmicutes_A		0.038361	20.6868	506	2.837		UBA7182 MGBC119923		0.00916667	0.0030605	50	3	0.00514286	0.00271914	7.14286	3	0.003	0.00141421	0	0	0.00225	0.00171295	0	0	0.0589655	0.10591	41.3793	12	0.00433333	0.00150555	0	0	0.00273333	0.00148645	0	0	0.00709259	0.00867064	16.6667	9	0.00133333	0.00057735	0	0
UBA7182 MGBC121754	UBA7182	Lachnospiraceae	Lachnospirales	Clostridia	Firmicutes_A		0.0458253	37.1218	908	3.469		UBA7182 MGBC121754		0.0403333	0.0797011	33.3333	2	0.00433333	0.00279081	2.38095	1	0.00313333	0.00145733	0	0	0.00215	0.00163111	0	0	0.0381724	0.0619188	41.3793	12	0.0101667	0.00932559	16.6667	1	0.00133333	0.000723747	0	0	0.00901852	0.00713876	31.4815	17	0.022	0.0253574	66.6667	2
UBA7182 MGBC128103	UBA7182	Lachnospiraceae	Lachnospirales	Clostridia	Firmicutes_A		0.0334387	48.5282	1187	1.45		UBA7182 MGBC128103		0.0173333	0.00828654	83.3333	5	0.0240476	0.0422258	47.619	20	0.0244	0.029142	46.6667	7	0.01075	0.0141007	40	8	0.0794138	0.169313	65.5172	19	0.00666667	0.00568038	16.6667	1	0.000866667	0.000743223	0	0	0.00605556	0.00405815	18.5185	10	0.0256667	0.0187705	66.6667	2
UBA7182 MGBC129972	UBA7182	Lachnospiraceae	Lachnospirales	Clostridia	Firmicutes_A		0.0068097	4.37449	107	3.657		UBA7182 MGBC129972		0.0075	0.0105783	16.6667	1	0.00361905	0.00210635	0	0	0.00173333	0.0012228	0	0	0.0018	0.00278341	5	1	0.00358621	0.00431374	10.3448	3	0.002	0.000632456	0	0	0.000733333	0.000457738	0	0	0.00216667	0.00116149	0	0	0.00566667	0.00723418	33.3333	1
UBA7182 MGBC132302	UBA7182	Lachnospiraceae	Lachnospirales	Clostridia	Firmicutes_A		0.0126746	22.8128	558	0.837		UBA7182 MGBC132302		0.001	0	0	0	0.000690476	0.00064347	0	0	0.014	0.0212098	33.3333	5	0.01575	0.0272954	30	6	0.00406897	0.00654616	17.2414	5	0.00583333	0.00783369	16.6667	1	0.000466667	0.000516398	0	0	0.000907407	0.000486362	0	0	0	0	0	0
UBA7182 MGBC158517	UBA7182	Lachnospiraceae	Lachnospirales	Clostridia	Firmicutes_A		0.0139539	12.6738	310	0.891		UBA7182 MGBC158517		0.00183333	0.000408248	0	0	0.00111905	0.000705462	0	0	0.00106667	0.000457738	0	0	0.0005	0.000512989	0	0	0.00413793	0.00627765	17.2414	5	0.00266667	0.00225093	0	0	0.0006	0.000507093	0	0	0.00140741	0.000740181	0	0	0.00333333	0.00404145	0	0
UBA7182 MGBC159988	UBA7182	Lachnospiraceae	Lachnospirales	Clostridia	Firmicutes_A		0.0432996	18.2339	446	3.207		UBA7182 MGBC159988		0.0035	0.000547723	0	0	0.00257143	0.00134605	0	0	0.00153333	0.000833809	0	0	0.0018	0.00147256	0	0	0.028931	0.0542803	27.5862	8	0.00866667	0.0125645	16.6667	1	0.000933333	0.000593617	0	0	0.004	0.00269171	3.7037	2	0.024	0.0372424	33.3333	1
UBA7185 MGBC129548	UBA7185	Peptococcaceae	Peptococcales	Peptococcia	Firmicutes_B		0.0911765	40.1881	983	5.108		UBA7185 MGBC129548		0.00383333	0.000752773	0	0	0.00264286	0.00107797	0	0	0.0736	0.121131	60	9	0.20675	0.414892	30	6	0.0414828	0.088277	44.8276	13	0.0125	0.00773951	66.6667	4	0	0	0	0	0.189463	0.445634	62.963	34	0.00566667	0.00550757	33.3333	1
UBA7862 MGBC128010	UBA7862	UBA1242	Christensenellales	Clostridia_A	Firmicutes_A		0.00549598	10.9567	268	0.413		UBA7862 MGBC128010		0	0	0	0	0.000170732	0.000441726	0	0	0	0	0	0	0	0	0	0	0.00037037	0.000492103	0	0	0.0015	0.000547723	0	0	7.14286e-05	0.000267261	0	0	0	0	0	0	0	0	0	0
UBA946 MGBC124430	UBA946	Ruminococcaceae	Oscillospirales	Clostridia	Firmicutes_A		0.0475339	17.1709	420	6.822		UBA946 MGBC124430		0.00666667	0.00413118	16.6667	1	0.0082619	0.0072282	35.7143	15	0.00486667	0.00226358	6.66667	1	0.007	0.0185302	10	2	0.0541724	0.130371	24.1379	7	0.1265	0.0968767	83.3333	5	0.001	0.000654654	0	0	0.00305556	0.00168698	0	0	0.00433333	0.00351188	0	0
UBA946 MGBC137711	UBA946	Ruminococcaceae	Oscillospirales	Clostridia	Firmicutes_A		0.115311	57.8496	1415	4.831		UBA946 MGBC137711		0.0946667	0.205961	66.6667	4	0.22981	0.370808	54.7619	23	0.484533	1.24582	80	12	0.2453	0.818233	25	5	0.0072069	0.00371656	17.2414	5	0.059	0.0368728	100	6	0.0008	0.000414039	0	0	0.00694444	0.00354175	22.2222	12	0.098	0.155026	66.6667	2
UBA9475 MGBC000146	UBA9475	Oscillospiraceae	Oscillospirales	Clostridia	Firmicutes_A		0.0496056	83.4424	2041	1.145		UBA9475 MGBC000146		0.0573333	0.0219332	100	6	0.0619762	0.0417767	100	42	0.0268667	0.0203781	73.3333	11	0.0484	0.0872953	55	11	0.183828	0.239404	100	29	0.0495	0.0439215	100	6	0.000666667	0.00048795	0	0	0.0591296	0.043045	100	54	0.0526667	0.0587055	66.6667	2
UBA9475 MGBC104717	UBA9475	Oscillospiraceae	Oscillospirales	Clostridia	Firmicutes_A		0.0196836	46.1161	1128	3.22		UBA9475 MGBC104717		0.013	0.0032249	83.3333	5	0.0052619	0.00300455	7.14286	3	0.0132667	0.00850602	60	9	0.0038	0.0041116	15	3	0.0552759	0.0658716	96.5517	28	0.1085	0.131343	83.3333	5	0	0	0	0	0.0192222	0.0130162	66.6667	36	0.00533333	0.00550757	33.3333	1
UBA9475 MGBC108936	UBA9475	Oscillospiraceae	Oscillospirales	Clostridia	Firmicutes_A		0.0781179	64.1047	1568	9.653		UBA9475 MGBC108936		0.0131667	0.0017224	100	6	0.00938095	0.00515587	50	21	0.00853333	0.00269568	40	6	0.00475	0.00255209	0	0	0.201483	0.228192	100	29	0.187	0.211444	83.3333	5	0	0	0	0	0.0209074	0.0118054	75.9259	41	0.0416667	0.0540031	66.6667	2
UBA9475 MGBC113509	UBA9475	Oscillospiraceae	Oscillospirales	Clostridia	Firmicutes_A		0.0319641	63.9411	1564	1.421		UBA9475 MGBC113509		0.136667	0.0989397	100	6	0.0141667	0.0127756	45.2381	19	0.0976	0.165022	86.6667	13	0.00595	0.00578996	20	4	0.114586	0.174044	100	29	0.156167	0.277128	100	6	0	0	0	0	0.025463	0.0143838	79.6296	43	0.015	0.0145258	66.6667	2
UBA9475 MGBC113841	UBA9475	Oscillospiraceae	Oscillospirales	Clostridia	Firmicutes_A		0.0415179	67.13	1642	3.542		UBA9475 MGBC113841		0.0191667	0.00426224	100	6	0.00907143	0.00574835	35.7143	15	0.0162667	0.0111257	73.3333	11	0.00705	0.00670801	35	7	0.303552	0.664757	100	29	0.0593333	0.039414	83.3333	5	7.69231e-05	0.00027735	0	0	0.0300556	0.023675	88.8889	48	0.237333	0.284312	66.6667	2
UBA9475 MGBC116682	UBA9475	Oscillospiraceae	Oscillospirales	Clostridia	Firmicutes_A		0.0379164	40.4334	989	5.165		UBA9475 MGBC116682		0.00983333	0.00240139	50	3	0.0052619	0.0029055	4.7619	2	0.00806667	0.00477294	40	6	0.00525	0.00477796	15	3	0.0695517	0.201134	96.5517	28	0.0223333	0.0171775	66.6667	4	0	0	0	0	0.0218889	0.014999	72.2222	39	0.00666667	0.00378594	33.3333	1
UBA9475 MGBC117253	UBA9475	Oscillospiraceae	Oscillospirales	Clostridia	Firmicutes_A		0.311555	91.3328	2234	8.21		UBA9475 MGBC117253		0.0428333	0.00908662	100	6	0.0648095	0.0799183	95.2381	40	0.0392	0.0256326	86.6667	13	0.01905	0.0181991	60	12	0.318897	0.451115	100	29	0.2295	0.206381	100	6	0.000357143	0.000497245	0	0	0.719926	0.634806	100	54	0.0366667	0.0251462	100	3
UBA9475 MGBC122397	UBA9475	Oscillospiraceae	Oscillospirales	Clostridia	Firmicutes_A		0.00869134	17.9477	439	1.066		UBA9475 MGBC122397		0.00366667	0.000816497	0	0	0.00242857	0.00159485	0	0	0.00393333	0.00183095	0	0	0.0021	0.00199737	0	0	0.0218276	0.0182797	72.4138	21	0.0221667	0.0271913	66.6667	4	0	0	0	0	0.00909259	0.00595349	44.4444	24	0.002	0.002	0	0
UBA9475 MGBC124762	UBA9475	Oscillospiraceae	Oscillospirales	Clostridia	Firmicutes_A		0.00643067	4.8242	118	1.52		UBA9475 MGBC124762		0.00266667	0.000516398	0	0	0.00164286	0.00132189	0	0	0.00206667	0.000703732	0	0	0.0008	0.000695852	0	0	0.00282759	0.00100246	0	0	0.00566667	0.00326599	16.6667	1	0	0	0	0	0.00246296	0.00116089	0	0	0.00133333	0.0011547	0	0
UBA9475 MGBC126149	UBA9475	Oscillospiraceae	Oscillospirales	Clostridia	Firmicutes_A		0.0127434	25.3475	620	0.859		UBA9475 MGBC126149		0.00483333	0.00116905	0	0	0.00257143	0.00153246	0	0	0.0062	0.00380225	20	3	0.0027	0.00281163	0	0	0.0222414	0.0219702	75.8621	22	0.0146667	0.0115355	66.6667	4	0	0	0	0	0.014	0.0095067	59.2593	32	0.00333333	0.00351188	0	0
UBA9475 MGBC143610	UBA9475	Oscillospiraceae	Oscillospirales	Clostridia	Firmicutes_A		0.0286558	63.5732	1555	2.546		UBA9475 MGBC143610		0.0286667	0.0090701	100	6	0.0105714	0.00596797	45.2381	19	0.0377333	0.0270092	86.6667	13	0.0066	0.00631956	25	5	0.0508276	0.0256224	100	29	0.0635	0.07813	100	6	0.000333333	0.00048795	0	0	0.0268889	0.0153999	79.6296	43	0.012	0.0115326	66.6667	2
UBA9475 MGBC152423	UBA9475	Oscillospiraceae	Oscillospirales	Clostridia	Firmicutes_A		0.139345	89.9428	2200	5.974		UBA9475 MGBC152423		0.146	0.110007	100	6	0.0280476	0.0165278	95.2381	40	0.140067	0.178791	86.6667	13	0.01645	0.016583	55	11	0.241069	0.365357	100	29	0.1285	0.0625196	100	6	0.0004	0.000507093	0	0	0.780296	0.992299	100	54	0.325333	0.315089	66.6667	2
UBA9475 MGBC152544	UBA9475	Oscillospiraceae	Oscillospirales	Clostridia	Firmicutes_A		0.0333373	41.7825	1022	2.94		UBA9475 MGBC152544		0.00733333	0.00196638	16.6667	1	0.00392857	0.00222396	2.38095	1	0.00573333	0.00284019	13.3333	2	0.0039	0.00372615	5	1	0.0409655	0.0498759	86.2069	25	0.0201667	0.0161792	83.3333	5	0	0	0	0	0.0202222	0.0135336	66.6667	36	0.00633333	0.00251661	0	0
UBA9475 MGBC155975	UBA9475	Oscillospiraceae	Oscillospirales	Clostridia	Firmicutes_A		0.138676	82.7065	2023	5.973		UBA9475 MGBC155975		0.0275	0.00531977	100	6	0.0127143	0.00851193	50	21	0.0254667	0.0186389	86.6667	13	0.0121	0.0120127	45	9	0.237172	0.480009	100	29	0.049	0.0591439	100	6	0	0	0	0	0.553944	1.07177	96.2963	52	0.0356667	0.0310054	100	3
UBA9475 MGBC157594	UBA9475	Oscillospiraceae	Oscillospirales	Clostridia	Firmicutes_A		0.0226948	30.6623	750	3.11		UBA9475 MGBC157594		0.00416667	0.000752773	0	0	0.00228571	0.00129324	0	0	0.00486667	0.00315926	6.66667	1	0.0041	0.00407689	5	1	0.0252069	0.0390443	72.4138	21	0.0288333	0.0235917	83.3333	5	0	0	0	0	0.0100556	0.00605764	50	27	0.043	0.035	66.6667	2
UBA9475 MGBC159253	UBA9475	Oscillospiraceae	Oscillospirales	Clostridia	Firmicutes_A		0.466013	93.7858	2294	8.421		UBA9475 MGBC159253		0.143667	0.138659	100	6	0.253548	0.416829	100	42	0.831067	0.981705	93.3333	14	0.46335	0.598835	90	18	0.207069	0.128029	100	29	0.132167	0.111756	100	6	0.000214286	0.000425815	0	0	0.361093	0.439394	100	54	0.0946667	0.0455448	100	3
UBA9475 MGBC162871	UBA9475	Oscillospiraceae	Oscillospirales	Clostridia	Firmicutes_A		0.0591613	79.8446	1953	4.099		UBA9475 MGBC162871		0.0331667	0.0084004	100	6	0.0131905	0.00758123	61.9048	26	0.885733	0.968845	86.6667	13	0.00985	0.00910335	40	8	0.208828	0.351509	100	29	0.0738333	0.0426915	100	6	0	0	0	0	0.0459074	0.0278651	94.4444	51	0.0443333	0.0336056	100	3
UBA9475 MGBC164455	UBA9475	Oscillospiraceae	Oscillospirales	Clostridia	Firmicutes_A		0.0624804	73.2625	1792	1.482		UBA9475 MGBC164455		0.0551667	0.0294647	100	6	0.0412619	0.0369324	73.8095	31	0.0546667	0.0539029	86.6667	13	0.09465	0.117232	75	15	0.0816552	0.0969069	100	29	0.061	0.0508134	100	6	7.69231e-05	0.00027735	0	0	0.0672778	0.0967665	70.3704	38	0.0153333	0.0169214	66.6667	2
UBA9502 MGBC000489	UBA9502	Lachnospiraceae	Lachnospirales	Clostridia	Firmicutes_A		0.0907952	82.7065	2023	4.915		UBA9502 MGBC000489		0.508	0.645166	100	6	0.357452	0.577932	95.2381	40	0.0986667	0.146557	66.6667	10	0.2573	0.47365	75	15	0.0341724	0.0233362	100	29	0.0271667	0.0224447	83.3333	5	0.00146667	0.00099043	0	0	0.0470185	0.0435831	98.1481	53	0.0713333	0.0204287	100	3
UBA9502 MGBC105122	UBA9502	Lachnospiraceae	Lachnospirales	Clostridia	Firmicutes_A		0.0366511	58.6263	1434	1.135		UBA9502 MGBC105122		0.1	0.0717746	100	6	0.0418571	0.0304211	90.4762	38	0.108733	0.107599	80	12	0.05345	0.0812206	70	14	0.0362069	0.0655642	41.3793	12	0.0065	0.00717635	16.6667	1	0.000333333	0.00048795	0	0	0.00507407	0.003375	14.8148	8	0.0213333	0.0180093	66.6667	2
UBA9502 MGBC105355	UBA9502	Lachnospiraceae	Lachnospirales	Clostridia	Firmicutes_A		0.0386734	66.2306	1620	1.31		UBA9502 MGBC105355		0.0406667	0.0204516	100	6	0.0485952	0.0220189	97.619	41	0.0477333	0.0345263	93.3333	14	0.017	0.0184391	50	10	0.0445172	0.0464832	82.7586	24	0.0113333	0.0036697	83.3333	5	0.0004	0.000507093	0	0	0.0588333	0.0523251	90.7407	49	0.041	0.0314802	66.6667	2
UBA9502 MGBC105519	UBA9502	Lachnospiraceae	Lachnospirales	Clostridia	Firmicutes_A		0.123234	84.955	2078	11.162		UBA9502 MGBC105519		1.43233	1.7831	100	6	0.178286	0.315262	95.2381	40	0.118133	0.110612	86.6667	13	0.02725	0.0239888	65	13	0.141	0.272915	96.5517	28	0.0123333	0.00625033	66.6667	4	0.000866667	0.000743223	0	0	0.0342037	0.0193482	90.7407	49	0.0916667	0.0547205	100	3
UBA9502 MGBC129633	UBA9502	Lachnospiraceae	Lachnospirales	Clostridia	Firmicutes_A		0.0238891	41.7825	1022	2.363		UBA9502 MGBC129633		0.0225	0.015411	83.3333	5	0.00211905	0.00136511	0	0	0.0336	0.028025	80	12	0.0244	0.0270427	60	12	0.009	0.0103441	27.5862	8	0.009	0.00562139	33.3333	2	0.000266667	0.000457738	0	0	0.00257407	0.00143543	0	0	0.0176667	0.0185831	33.3333	1
UBA9502 MGBC129914	UBA9502	Lachnospiraceae	Lachnospirales	Clostridia	Firmicutes_A		0.0390911	24.489	599	2.081		UBA9502 MGBC129914		0.00633333	0.00242212	0	0	0.0257381	0.101794	9.52381	4	0.0022	0.00156753	0	0	0.0045	0.00772215	15	3	0.0146897	0.033589	17.2414	5	0.0168333	0.0162901	50	3	0.000285714	0.000468807	0	0	0.00272222	0.0012196	0	0	0.0646667	0.102481	33.3333	1
UBA9502 MGBC139341	UBA9502	Lachnospiraceae	Lachnospirales	Clostridia	Firmicutes_A		0.0730178	51.0221	1248	4.387		UBA9502 MGBC139341		0.0933333	0.0723952	100	6	0.100762	0.25328	57.1429	24	0.0142	0.0213949	26.6667	4	0.0042	0.00348833	0	0	0.0435862	0.0479416	79.3103	23	0.00483333	0.00194079	0	0	0.000571429	0.000646206	0	0	0.13163	0.148347	88.8889	48	0.00233333	0.00057735	0	0
UBA9502 MGBC164298	UBA9502	Lachnospiraceae	Lachnospirales	Clostridia	Firmicutes_A		0.0174965	22.4448	549	1.709		UBA9502 MGBC164298		0.00166667	0.000516398	0	0	0.0015	0.000862498	0	0	0.006	0.0061412	20	3	0.01565	0.015229	50	10	0.00555172	0.00864616	17.2414	5	0.006	0.00428952	16.6667	1	0.000533333	0.000516398	0	0	0.00194444	0.000919735	0	0	0.00233333	0.0023094	0	0
UBA9502 MGBC164417	UBA9502	Lachnospiraceae	Lachnospirales	Clostridia	Firmicutes_A		0.0148932	18.193	445	1.505		UBA9502 MGBC164417		0.0035	0.00234521	0	0	0.00121429	0.000750145	0	0	0.197867	0.366152	73.3333	11	0.0022	0.00209259	0	0	0.00182759	0.00119729	0	0	0.00466667	0.0039833	16.6667	1	0.000266667	0.000457738	0	0	0.00209259	0.000874557	0	0	0.000333333	0.00057735	0	0
UBA9502 sp003611875	UBA9502	Lachnospiraceae	Lachnospirales	Clostridia	Firmicutes_A		0.161227	80.5397	1970	5.489		UBA9502 sp003611875		0.0785	0.0943414	100	6	0.63581	0.826257	100	42	0.0226667	0.0101254	93.3333	14	0.19245	0.357203	75	15	0.472448	0.972905	100	29	0.00883333	0.00397073	33.3333	2	0.00233333	0.00163299	0	0	0.0212593	0.012416	81.4815	44	0.295667	0.25551	100	3
UBA9502 sp003669055	UBA9502	Lachnospiraceae	Lachnospirales	Clostridia	Firmicutes_A		0.00602815	14.3908	352	0.323		UBA9502 sp003669055		0.0126667	0.00539135	66.6667	4	0.00430952	0.00315059	9.52381	4	0.00646667	0.00604586	20	3	0.0412	0.0487179	70	14	0.00506897	0.0045429	3.44828	1	0.00483333	0.0022286	0	0	0.000357143	0.000497245	0	0	0.00503704	0.00316206	3.7037	2	0.002	0.001	0	0
UMGS1004 MGBC130616	UMGS1004	Borkfalkiaceae	Christensenellales	Clostridia_A	Firmicutes_A		0.0161862	33.8103	827	1.191		UMGS1004 MGBC130616		0.000333333	0.000816497	0	0	0.00207143	0.00524703	7.14286	3	0.0026	0.00345998	6.66667	1	0.0066	0.010684	20	4	0.00672414	0.0221374	10.3448	3	0.006	0.0032249	16.6667	1	0	0	0	0	0.000574074	0.00119119	0	0	0.017	0.0141067	66.6667	2
UMGS1004 MGBC141815	UMGS1004	Borkfalkiaceae	Christensenellales	Clostridia_A	Firmicutes_A		0.00132932	0.858545	21	0.498		UMGS1004 MGBC141815		0	0	0	0	0	0	0	0	7.14286e-05	0.000267261	0	0	0	0	0	0	0.000137931	0.000350931	0	0	0.00733333	0.00985224	16.6667	1	0	0	0	0	0	0	0	0	0	0	0	0
UMGS1004 MGBC148030	UMGS1004	Borkfalkiaceae	Christensenellales	Clostridia_A	Firmicutes_A		0.0412619	29.5993	724	2.269		UMGS1004 MGBC148030		0.000333333	0.000516398	0	0	0.000285714	0.000507779	0	0	0.0005	0.000518875	0	0	0	0	0	0	0.0850345	0.129739	65.5172	19	0.000333333	0.000516398	0	0	0	0	0	0	0.000388889	0.000737581	0	0	0.0273333	0.0361156	33.3333	1
UMGS1004 MGBC152421	UMGS1004	Borkfalkiaceae	Christensenellales	Clostridia_A	Firmicutes_A		0.0186965	17.498	428	1.72		UMGS1004 MGBC152421		0	0	0	0	9.52381e-05	0.000297102	0	0	0	0	0	0	0	0	0	0	0.000448276	0.00050612	0	0	0.0405	0.0222598	83.3333	5	0	0	0	0	0	0	0	0	0.00633333	0.0092376	33.3333	1
UMGS1004 MGBC152639	UMGS1004	Borkfalkiaceae	Christensenellales	Clostridia_A	Firmicutes_A		0.0338803	29.6811	726	0.887		UMGS1004 MGBC152639		0.004	0.00187083	0	0	0.000166667	0.000437101	0	0	7.14286e-05	0.000267261	0	0	0.0023	0.00354074	10	2	0.0202759	0.030497	37.931	11	0.008	0.0100797	16.6667	1	0	0	0	0	3.7037e-05	0.000190626	0	0	0.012	0.0181934	33.3333	1
UMGS1004 MGBC162833	UMGS1004	Borkfalkiaceae	Christensenellales	Clostridia_A	Firmicutes_A		0.00681279	9.40311	230	1.204		UMGS1004 MGBC162833		0.0125	0.0123734	66.6667	4	0.000666667	0.000754391	0	0	0.0008	0.00114642	0	0	0.00065	0.00074516	0	0	0.0324483	0.0490747	51.7241	15	0.00283333	0.0017224	0	0	0	0	0	0	5.55556e-05	0.000231212	0	0	0.0113333	0.015308	33.3333	1
UMGS1004 MGBC162943	UMGS1004	Borkfalkiaceae	Christensenellales	Clostridia_A	Firmicutes_A		0.0233429	37.1627	909	2.298		UMGS1004 MGBC162943		0.00816667	0.00679461	16.6667	1	0.00969048	0.0163237	28.5714	12	0.005	0.0089682	13.3333	2	0.0034	0.00566986	10	2	0.0173793	0.0350116	44.8276	13	0.00816667	0.0079854	16.6667	1	0	0	0	0	0.0055	0.00832534	18.5185	10	0.0183333	0.0155027	66.6667	2
UMGS1071 MGBC103718	UMGS1071	Acutalibacteraceae	Oscillospirales	Clostridia	Firmicutes_A		0.0494491	17.3344	424	6.015		UMGS1071 MGBC103718		0.0065	0.00083666	0	0	0.00709524	0.00473085	26.1905	11	0.00686667	0.0025317	13.3333	2	0.00355	0.00268475	5	1	0.0132759	0.0205876	27.5862	8	0.0045	0.00164317	0	0	0.000466667	0.000516398	0	0	0.0035	0.00192059	0	0	0.0196667	0.0271355	33.3333	1
UMGS1217 MGBC108787	UMGS1217	CAG-1000	RF39	Bacilli	Firmicutes		0.0125805	9.52576	233	1.462		UMGS1217 MGBC108787		0.0035	0.00301662	0	0	0.0168571	0.0496075	21.4286	9	0.00213333	0.0045492	6.66667	1	0.00426316	0.0109181	5.26316	1	0.00275862	0.00155046	0	0	0.0423333	0.0363685	83.3333	5	0.00106667	0.000593617	0	0	0.000444444	0.00060397	0	0	0.000333333	0.00057735	0	0
UMGS1217 MGBC121705	UMGS1217	CAG-1000	RF39	Bacilli	Firmicutes		0.0120084	14.2682	349	2.277		UMGS1217 MGBC121705		0.00683333	0.00627429	16.6667	1	0.00385366	0.00390871	9.7561	4	0.00426667	0.00983773	6.66667	1	0.001	0.00129777	0	0	0.0254483	0.0536188	27.5862	8	0.0226667	0.00571548	100	6	0.0012	0.000560612	0	0	0.000555556	0.000663515	0	0	0.000333333	0.00057735	0	0
UMGS1217 MGBC134914	UMGS1217	CAG-1000	RF39	Bacilli	Firmicutes		0.0084785	8.42191	206	1.189		UMGS1217 MGBC134914		0.01	0.00616441	50	3	0.0017619	0.00137592	0	0	0.000142857	0.000363137	0	0	0.0005	0.000888523	0	0	0.00213793	0.00209973	0	0	0.00566667	0.00196638	0	0	0.0008	0.000414039	0	0	9.25926e-05	0.000292582	0	0	0.00133333	0.00152753	0	0
UMGS1217 MGBC143693	UMGS1217	CAG-1000	RF39	Bacilli	Firmicutes		0.00374226	5.3148	130	1.163		UMGS1217 MGBC143693		0.00866667	0.0100929	33.3333	2	0.0027561	0.00316844	4.87805	2	0	0	0	0	0.0007	0.00126074	0	0	0.00582759	0.0138592	10.3448	3	0.0121667	0.0056006	50	3	0.0002	0.000414039	0	0	7.40741e-05	0.000264351	0	0	0	0	0	0
UMGS1217 MGBC162267	UMGS1217	CAG-1000	RF39	Bacilli	Firmicutes		0.00317306	5.23303	128	0.268		UMGS1217 MGBC162267		0.0121667	0.00970395	33.3333	2	0.0130976	0.0163276	36.5854	15	0.000866667	0.000351866	0	0	0.0017	0.00159275	0	0	0.00858621	0.00900602	27.5862	8	0.0055	0.00250998	0	0	0.000666667	0.00048795	0	0	0.000185185	0.000392095	0	0	0.015	0.0225389	33.3333	1
UMGS1217 MGBC163973	UMGS1217	CAG-1000	RF39	Bacilli	Firmicutes		0.0097783	15.4129	377	0.852		UMGS1217 MGBC163973		0.0568333	0.0776773	66.6667	4	0.00738095	0.0114486	19.0476	8	0.00446667	0.00679145	20	3	0.0012	0.00219089	0	0	0.00655172	0.0107723	17.2414	5	0.00516667	0.0017224	0	0	0.0006	0.000507093	0	0	0.000740741	0.0024739	1.85185	1	0.018	0.0245764	33.3333	1
UMGS1370 MGBC104963	UMGS1370	Lachnospiraceae	Lachnospirales	Clostridia	Firmicutes_A		0.0410372	46.8111	1145	2.574		UMGS1370 MGBC104963		0.0126667	0.00571548	66.6667	4	0.00471429	0.00670015	7.14286	3	0.0100667	0.00702512	53.3333	8	0.0253	0.0355796	40	8	0.193345	0.424996	75.8621	22	0.0115	0.00898332	50	3	0.000466667	0.000516398	0	0	0.00683333	0.00336323	16.6667	9	0.003	0.001	0	0
UMGS1370 MGBC129933	UMGS1370	Lachnospiraceae	Lachnospirales	Clostridia	Firmicutes_A		0.0802823	40.5151	991	6.769		UMGS1370 MGBC129933		0.0085	0.00361939	16.6667	1	0.00371429	0.00234037	2.38095	1	0.3568	0.405975	80	12	0.05255	0.0834578	45	9	0.0174138	0.0210552	55.1724	16	0.00883333	0.00984717	16.6667	1	0.00114286	0.00116732	0	0	0.00262963	0.00123313	0	0	0.0166667	0.0185831	33.3333	1
UMGS1370 MGBC131995	UMGS1370	Lachnospiraceae	Lachnospirales	Clostridia	Firmicutes_A		0.0281712	44.3581	1085	1.104		UMGS1370 MGBC131995		0.271	0.136625	100	6	0.0185714	0.0757181	11.9048	5	0.0498	0.179376	13.3333	2	0.0112	0.0250192	20	4	0.0143793	0.0359389	24.1379	7	0.003	0.00141421	0	0	0.000466667	0.000516398	0	0	0.0705	0.0611817	94.4444	51	0.0123333	0.0100664	66.6667	2
UMGS1370 MGBC140257	UMGS1370	Lachnospiraceae	Lachnospirales	Clostridia	Firmicutes_A		0.00886418	8.83074	216	1.498		UMGS1370 MGBC140257		0.005	0.00126491	0	0	0.00247619	0.00164151	0	0	0.00213333	0.0010601	0	0	0.0014	0.000994723	0	0	0.0602069	0.15155	62.069	18	0.005	0.00521536	16.6667	1	0.000466667	0.000516398	0	0	0.00235185	0.00106678	0	0	0.001	0.001	0	0
UMGS1370 MGBC156614	UMGS1370	Lachnospiraceae	Lachnospirales	Clostridia	Firmicutes_A		0.195499	83.3606	2039	5.733		UMGS1370 MGBC156614		0.968667	0.546408	100	6	0.323929	0.242947	92.8571	39	0.167067	0.314844	86.6667	13	0.08595	0.126186	80	16	0.0685172	0.0915711	79.3103	23	0.00916667	0.00426224	50	3	0.0014	0.0010556	0	0	0.00942593	0.00446623	48.1481	26	0.171333	0.225799	100	3
UMGS1370 MGBC163738	UMGS1370	Lachnospiraceae	Lachnospirales	Clostridia	Firmicutes_A		0.204396	90.1881	2206	8.528		UMGS1370 MGBC163738		0.741167	0.577716	100	6	0.597952	0.597078	100	42	0.441	0.483277	93.3333	14	0.23575	0.27737	90	18	0.137241	0.379385	96.5517	28	0.025	0.0169352	83.3333	5	0.00313333	0.0022318	0	0	0.0225185	0.0312475	72.2222	39	0.088	0.0441701	100	3
UMGS1370 MGBC165045	UMGS1370	Lachnospiraceae	Lachnospirales	Clostridia	Firmicutes_A		0.00456349	5.8054	142	0.457		UMGS1370 MGBC165045		0.104167	0.105855	83.3333	5	0.00109524	0.000905526	0	0	0.000666667	0.00048795	0	0	0.00055	0.000510418	0	0	0.0311034	0.0856619	34.4828	10	0.00283333	0.00285774	0	0	0.000266667	0.000457738	0	0	0.00131481	0.000886462	0	0	0.00166667	0.00057735	0	0
UMGS1370 MGBC165049	UMGS1370	Lachnospiraceae	Lachnospirales	Clostridia	Firmicutes_A		0.00693505	10.0572	246	0.446		UMGS1370 MGBC165049		0.121333	0.0714749	100	6	0.0447619	0.0454054	85.7143	36	0.0119333	0.0240252	20	3	0.00055	0.000510418	0	0	0.0252414	0.0499226	34.4828	10	0.0015	0.000547723	0	0	0.0006	0.000507093	0	0	0.00142593	0.0007673	0	0	0.002	0.00173205	0	0
UMGS1648 MGBC107952	UMGS1648	CAG-822	RF39	Bacilli	Firmicutes		0.0037243	6.29599	154	1.435		UMGS1648 MGBC107952		0.000333333	0.000516398	0	0	0.000380952	0.000491507	0	0	6.66667e-05	0.000258199	0	0	0.0002	0.000410391	0	0	0.000793103	0.000619868	0	0	0.0025	0.00083666	0	0	0.001	0.000377964	0	0	0.0223148	0.0294258	50	27	0	0	0	0
UMGS1815 MGBC120887	UMGS1815	CAG-272	Oscillospirales	Clostridia	Firmicutes_A		0.0181375	28.4546	696	0.502		UMGS1815 MGBC120887		0.0266667	0.0157945	83.3333	5	0.0206667	0.0274357	42.8571	18	0.0190667	0.0611631	13.3333	2	0.0074	0.0201818	10	2	0.0177586	0.0228155	48.2759	14	0.0236667	0.0326047	50	3	0.0005	0.00101905	0	0	0.0488704	0.0353404	85.1852	46	0.000333333	0.00057735	0	0
UMGS1815 MGBC142214	UMGS1815	CAG-272	Oscillospirales	Clostridia	Firmicutes_A		0.00989917	20.3598	498	0.371		UMGS1815 MGBC142214		0.000166667	0.000408248	0	0	0.0005	0.000552158	0	0	0.0134	0.0145347	60	9	0.0353	0.0600711	40	8	0.00837931	0.011779	34.4828	10	0.0005	0.000547723	0	0	0	0	0	0	0.000777778	0.000743948	0	0	0.000333333	0.00057735	0	0
UMGS1872 MGBC116724	UMGS1872	Oscillospiraceae	Oscillospirales	Clostridia	Firmicutes_A		0.213763	91.7825	2245	6.841		UMGS1872 MGBC116724		0.0896667	0.0505754	100	6	0.139405	0.227946	100	42	0.0800667	0.0713467	86.6667	13	0.0358	0.0482238	75	15	0.387034	0.623104	100	29	0.2505	0.259338	100	6	0	0	0	0	0.522037	0.393087	100	54	0.0593333	0.0417892	100	3
UMGS1872 MGBC119734	UMGS1872	Oscillospiraceae	Oscillospirales	Clostridia	Firmicutes_A		0.0327825	65.045	1591	1.034		UMGS1872 MGBC119734		0.0115	0.00234521	83.3333	5	0.0120238	0.00886618	50	21	0.0102667	0.0115107	33.3333	5	0.0062	0.00670899	30	6	0.0245517	0.0235472	72.4138	21	0.0306667	0.0176597	83.3333	5	6.66667e-05	0.000258199	0	0	0.0375926	0.0266299	90.7407	49	0.0106667	0.0100167	66.6667	2
UMGS1880 MGBC160026	UMGS1880	CAG-552	Christensenellales	Clostridia_A	Firmicutes_A		0.00700389	14.1455	346	0.278		UMGS1880 MGBC160026		0	0	0	0	0	0	0	0	7.69231e-05	0.00027735	0	0	5e-05	0.000223607	0	0	3.44828e-05	0.000185695	0	0	0	0	0	0	0	0	0	0	0	0	0	0	0.00166667	0.00288675	0	0
UMGS268 MGBC104323	UMGS268	Anaeroplasmataceae	Acholeplasmatales	Bacilli	Firmicutes		0.0103745	16.1897	396	3.623		UMGS268 MGBC104323		0.009	0.0118491	16.6667	1	0.011381	0.0113158	38.0952	16	0.00266667	0.00163299	0	0	0.0514	0.0731699	65	13	0.0103103	0.0100182	34.4828	10	0.0173333	0.00789092	83.3333	5	0.00233333	0.000816497	0	0	0.00196296	0.00165931	0	0	0.00366667	0.0046188	0	0
UMGS268 MGBC107741	UMGS268	Anaeroplasmataceae	Acholeplasmatales	Bacilli	Firmicutes		0.385286	94.1537	2303	17.956		UMGS268 MGBC107741		0.0708333	0.0499897	100	6	0.11831	0.167698	97.619	41	0.122467	0.152589	100	15	0.3278	0.25265	100	20	1.49228	3.2836	100	29	0.0365	0.0150831	100	6	0.0024	0.000910259	0	0	0.0223889	0.0153947	77.7778	42	0.541	0.879019	100	3
UMGS268 MGBC122639	UMGS268	Anaeroplasmataceae	Acholeplasmatales	Bacilli	Firmicutes		0.0155734	4.66067	114	5.137		UMGS268 MGBC122639		0.00166667	0.000816497	0	0	0.00097619	0.00119935	0	0	0.00153333	0.00159762	0	0	0.001	0.000858395	0	0	0.0027931	0.00242574	3.44828	1	0.00283333	0.000752773	0	0	0.0002	0.000414039	0	0	0.000648148	0.00101233	0	0	0.00166667	0.00208167	0	0
UMGS268 sp900540705	UMGS268	Anaeroplasmataceae	Acholeplasmatales	Bacilli	Firmicutes		0.14167	54.0065	1321	26.103		UMGS268 sp900540705		0.00583333	0.00365605	16.6667	1	0.00666667	0.00472496	14.2857	6	0.0054	0.00311219	6.66667	1	0.11075	0.169143	90	18	0.0175862	0.0121377	68.9655	20	0.0143333	0.00656252	66.6667	4	0.0008	0.000414039	0	0	0.0087963	0.00672472	37.037	20	0.255	0.429549	33.3333	1
UMGS995 MGBC114289	UMGS995	CAG-611	RF39	Bacilli	Firmicutes		0.00245255	1.83974	45	0.598		UMGS995 MGBC114289		0.00166667	0.000816497	0	0	0.002025	0.00209379	0	0	0.000142857	0.000363137	0	0	0.000315789	0.000477567	0	0	0.00144828	0.00157176	0	0	0.004	0.002	0	0	0.00106667	0.000457738	0	0	0.000277778	0.000563569	0	0	0.000333333	0.00057735	0	0
UMGS995 MGBC131677	UMGS995	CAG-611	RF39	Bacilli	Firmicutes		0.00377896	2.61652	64	0.8		UMGS995 MGBC131677		0.001	0.000632456	0	0	0.00126316	0.00146461	0	0	0.0084	0.0291003	13.3333	2	0.0002	0.000410391	0	0	0.000827586	0.000658405	0	0	0.00333333	0.00121106	0	0	0.00106667	0.000457738	0	0	7.40741e-05	0.00032805	0	0	0.00666667	0.0106927	33.3333	1
UMGS995 MGBC143456	UMGS995	CAG-611	RF39	Bacilli	Firmicutes		0.00404608	6.0507	148	0.726		UMGS995 MGBC143456		0.00316667	0.00213698	0	0	0.00245	0.00260128	2.5	1	0.000333333	0.00048795	0	0	0.0003	0.000470162	0	0	0.00631034	0.0111871	10.3448	3	0.007	0.00236643	16.6667	1	0.00133333	0.000723747	0	0	0.000444444	0.000571878	0	0	0.000333333	0.00057735	0	0
Ureaplasma MGBC165308	Ureaplasma	Mycoplasmoidaceae	Mycoplasmatales	Bacilli	Firmicutes		0.00645424	6.95012	170	2.886		Ureaplasma MGBC165308		0	0	0	0	0.000261905	0.000445001	0	0	0	0	0	0	0	0	0	0	0	0	0	0	0.000166667	0.000408248	0	0	0	0	0	0	0.00812963	0.0271801	22.2222	12	0.000666667	0.0011547	0	0
Virgibacillus sp003612345	Virgibacillus	Amphibacillaceae	Bacillales	Bacilli	Firmicutes		0.000179313	0	0	0.006		Virgibacillus sp003612345		0	0	0	0	0.000121951	0.000331295	0	0	0	0	0	0	0	0	0	0	0	0	0	0	0.000333333	0.000516398	0	0	0	0	0	0	0	0	0	0	0	0	0	0
Weissella confusa	Weissella	Lactobacillaceae	Lactobacillales	Bacilli	Firmicutes		0.0072347	0.735895	18	2.213		Weissella confusa		0	0	0	0	0	0	0	0	0	0	0	0	0	0	0	0	0.00217241	0.00110418	0	0	0.0005	0.000547723	0	0	0.000142857	0.000363137	0	0	0	0	0	0	0	0	0	0
Zag1 MGBC145961	Zag1	Gastranaerophilaceae	Gastranaerophilales	Vampirovibrionia	Cyanobacteria		0.0313269	25.0204	612	2.807		Zag1 MGBC145961		0.000833333	0.000983192	0	0	0.00315385	0.00972392	7.69231	3	0	0	0	0	0	0	0	0	0.00411111	0.00488588	14.8148	4	0	0	0	0	0	0	0	0	0.00298148	0.015887	7.40741	4	0	0	0	0
Zag111 MGBC124934	14-2	Gastranaerophilaceae	Gastranaerophilales	Vampirovibrionia	Cyanobacteria		0.0298329	17.3753	425	3.727		Zag111 MGBC124934		0.00416667	0.00435507	16.6667	1	0.0171282	0.0519383	28.2051	11	0	0	0	0	0	0	0	0	0.0192143	0.0236257	57.1429	16	0	0	0	0	0	0	0	0	0.00116981	0.00724764	3.77358	2	0	0	0	0
[truncated: 325 more columns]
