# Supplementary material for: The Mouse Gastrointestinal Bacteria Catalogue enables translation between the mouse and human gut microbiotas via functional mapping
Source: Cell Host Microbe. 2022 Jan 12;30(1):124–138.e8. doi: 10.1016/j.chom.2021.12.003 (PMC8763404; doi:10.1016/j.chom.2021.12.003)
Supplement: Table S6. Shared species between humans and mice, related to Figure 4 — The taxonomic identities of the shared species are supplied as defined by the GTDB-r95 database. [file mmc6.xlsx]

## Sheet: Sheet1
Species	Genus	Family	Order	Class	Phylum	Taxonomy	Represented by mouse-derived isolate in MGBC
Proteus mirabilis	Proteus	Enterobacteriaceae	Enterobacterales	Gammaproteobacteria	Proteobacteria	d__Bacteria;p__Proteobacteria;c__Gammaproteobacteria;o__Enterobacterales;f__Enterobacteriaceae;g__Proteus;s__Proteus mirabilis	Yes
Klebsiella pneumoniae	Klebsiella	Enterobacteriaceae	Enterobacterales	Gammaproteobacteria	Proteobacteria	d__Bacteria;p__Proteobacteria;c__Gammaproteobacteria;o__Enterobacterales;f__Enterobacteriaceae;g__Klebsiella;s__Klebsiella pneumoniae	Yes
Anaerostipes sp000508985	Anaerostipes	Lachnospiraceae	Lachnospirales	Clostridia	Firmicutes_A	d__Bacteria;p__Firmicutes_A;c__Clostridia;o__Lachnospirales;f__Lachnospiraceae;g__Anaerostipes;s__Anaerostipes sp000508985	Yes
Alistipes timonensis	Alistipes	Rikenellaceae	Bacteroidales	Bacteroidia	Bacteroidota	d__Bacteria;p__Bacteroidota;c__Bacteroidia;o__Bacteroidales;f__Rikenellaceae;g__Alistipes;s__Alistipes timonensis	Yes
Staphylococcus warneri	Staphylococcus	Staphylococcaceae	Staphylococcales	Bacilli	Firmicutes	d__Bacteria;p__Firmicutes;c__Bacilli;o__Staphylococcales;f__Staphylococcaceae;g__Staphylococcus;s__Staphylococcus warneri	Yes
Streptococcus oralis	Streptococcus	Streptococcaceae	Lactobacillales	Bacilli	Firmicutes	d__Bacteria;p__Firmicutes;c__Bacilli;o__Lactobacillales;f__Streptococcaceae;g__Streptococcus;s__Streptococcus oralis	Yes
Bacillus licheniformis	Bacillus	Bacillaceae	Bacillales	Bacilli	Firmicutes	d__Bacteria;p__Firmicutes;c__Bacilli;o__Bacillales;f__Bacillaceae;g__Bacillus;s__Bacillus licheniformis	Yes
Staphylococcus epidermidis	Staphylococcus	Staphylococcaceae	Staphylococcales	Bacilli	Firmicutes	d__Bacteria;p__Firmicutes;c__Bacilli;o__Staphylococcales;f__Staphylococcaceae;g__Staphylococcus;s__Staphylococcus epidermidis	Yes
Granulicatella adiacens	Granulicatella	Aerococcaceae	Lactobacillales	Bacilli	Firmicutes	d__Bacteria;p__Firmicutes;c__Bacilli;o__Lactobacillales;f__Aerococcaceae;g__Granulicatella;s__Granulicatella adiacens	Yes
Enterocloster aldenensis	Enterocloster	Lachnospiraceae	Lachnospirales	Clostridia	Firmicutes_A	d__Bacteria;p__Firmicutes_A;c__Clostridia;o__Lachnospirales;f__Lachnospiraceae;g__Enterocloster;s__Enterocloster aldenensis	Yes
Cutibacterium acnes	Cutibacterium	Propionibacteriaceae	Propionibacteriales	Actinomycetia	Actinobacteriota	d__Bacteria;p__Actinobacteriota;c__Actinomycetia;o__Propionibacteriales;f__Propionibacteriaceae;g__Cutibacterium;s__Cutibacterium acnes	Yes
Bacteroides thetaiotaomicron	Bacteroides	Bacteroidaceae	Bacteroidales	Bacteroidia	Bacteroidota	d__Bacteria;p__Bacteroidota;c__Bacteroidia;o__Bacteroidales;f__Bacteroidaceae;g__Bacteroides;s__Bacteroides thetaiotaomicron	Yes
Klebsiella_A oxytoca	Klebsiella_A	Enterobacteriaceae	Enterobacterales	Gammaproteobacteria	Proteobacteria	d__Bacteria;p__Proteobacteria;c__Gammaproteobacteria;o__Enterobacterales;f__Enterobacteriaceae;g__Klebsiella_A;s__Klebsiella_A oxytoca	Yes
Flavonifractor plautii	Flavonifractor	Oscillospiraceae	Oscillospirales	Clostridia	Firmicutes_A	d__Bacteria;p__Firmicutes_A;c__Clostridia;o__Oscillospirales;f__Oscillospiraceae;g__Flavonifractor;s__Flavonifractor plautii	Yes
Akkermansia muciniphila	Akkermansia	Akkermansiaceae	Verrucomicrobiales	Verrucomicrobiae	Verrucomicrobiota	d__Bacteria;p__Verrucomicrobiota;c__Verrucomicrobiae;o__Verrucomicrobiales;f__Akkermansiaceae;g__Akkermansia;s__Akkermansia muciniphila	Yes
Turicimonas muris	Turicimonas	Burkholderiaceae	Burkholderiales	Gammaproteobacteria	Proteobacteria	d__Bacteria;p__Proteobacteria;c__Gammaproteobacteria;o__Burkholderiales;f__Burkholderiaceae;g__Turicimonas;s__Turicimonas muris	Yes
Enterococcus faecalis	Enterococcus	Enterococcaceae	Lactobacillales	Bacilli	Firmicutes	d__Bacteria;p__Firmicutes;c__Bacilli;o__Lactobacillales;f__Enterococcaceae;g__Enterococcus;s__Enterococcus faecalis	Yes
Limosilactobacillus reuteri	Limosilactobacillus	Lactobacillaceae	Lactobacillales	Bacilli	Firmicutes	d__Bacteria;p__Firmicutes;c__Bacilli;o__Lactobacillales;f__Lactobacillaceae;g__Limosilactobacillus;s__Limosilactobacillus reuteri	Yes
Klebsiella variicola	Klebsiella	Enterobacteriaceae	Enterobacterales	Gammaproteobacteria	Proteobacteria	d__Bacteria;p__Proteobacteria;c__Gammaproteobacteria;o__Enterobacterales;f__Enterobacteriaceae;g__Klebsiella;s__Klebsiella variicola	Yes
Clostridium paraputrificum	Clostridium	Clostridiaceae	Clostridiales	Clostridia	Firmicutes_A	d__Bacteria;p__Firmicutes_A;c__Clostridia;o__Clostridiales;f__Clostridiaceae;g__Clostridium;s__Clostridium paraputrificum	Yes
Bacteroides ovatus	Bacteroides	Bacteroidaceae	Bacteroidales	Bacteroidia	Bacteroidota	d__Bacteria;p__Bacteroidota;c__Bacteroidia;o__Bacteroidales;f__Bacteroidaceae;g__Bacteroides;s__Bacteroides ovatus	Yes
Muricomes sp000509105	Muricomes	Lachnospiraceae	Lachnospirales	Clostridia	Firmicutes_A	d__Bacteria;p__Firmicutes_A;c__Clostridia;o__Lachnospirales;f__Lachnospiraceae;g__Muricomes;s__Muricomes sp000509105	Yes
Alistipes onderdonkii	Alistipes	Rikenellaceae	Bacteroidales	Bacteroidia	Bacteroidota	d__Bacteria;p__Bacteroidota;c__Bacteroidia;o__Bacteroidales;f__Rikenellaceae;g__Alistipes;s__Alistipes onderdonkii	Yes
Clostridioides difficile	Clostridioides	Peptostreptococcaceae	Peptostreptococcales	Clostridia	Firmicutes_A	d__Bacteria;p__Firmicutes_A;c__Clostridia;o__Peptostreptococcales;f__Peptostreptococcaceae;g__Clostridioides;s__Clostridioides difficile	Yes
Enterococcus_C asini	Enterococcus_C	Enterococcaceae	Lactobacillales	Bacilli	Firmicutes	d__Bacteria;p__Firmicutes;c__Bacilli;o__Lactobacillales;f__Enterococcaceae;g__Enterococcus_C;s__Enterococcus_C asini	Yes
Dorea muris	Dorea	Lachnospiraceae	Lachnospirales	Clostridia	Firmicutes_A	d__Bacteria;p__Firmicutes_A;c__Clostridia;o__Lachnospirales;f__Lachnospiraceae;g__Dorea;s__Dorea muris	Yes
Longibaculum muris	Longibaculum	Erysipelatoclostridiaceae	Erysipelotrichales	Bacilli	Firmicutes	d__Bacteria;p__Firmicutes;c__Bacilli;o__Erysipelotrichales;f__Erysipelatoclostridiaceae;g__Longibaculum;s__Longibaculum muris	Yes
Paenibacillus amylolyticus	Paenibacillus	Paenibacillaceae	Paenibacillales	Bacilli	Firmicutes	d__Bacteria;p__Firmicutes;c__Bacilli;o__Paenibacillales;f__Paenibacillaceae;g__Paenibacillus;s__Paenibacillus amylolyticus	Yes
Frisingicoccus caecimuris	Frisingicoccus	Lachnospiraceae	Lachnospirales	Clostridia	Firmicutes_A	d__Bacteria;p__Firmicutes_A;c__Clostridia;o__Lachnospirales;f__Lachnospiraceae;g__Frisingicoccus;s__Frisingicoccus caecimuris	Yes
Blautia_A sp000433815	Blautia_A	Lachnospiraceae	Lachnospirales	Clostridia	Firmicutes_A	d__Bacteria;p__Firmicutes_A;c__Clostridia;o__Lachnospirales;f__Lachnospiraceae;g__Blautia_A;s__Blautia_A sp000433815	Yes
Enterocloster bolteae	Enterocloster	Lachnospiraceae	Lachnospirales	Clostridia	Firmicutes_A	d__Bacteria;p__Firmicutes_A;c__Clostridia;o__Lachnospirales;f__Lachnospiraceae;g__Enterocloster;s__Enterocloster bolteae	Yes
Enterococcus_B hirae	Enterococcus_B	Enterococcaceae	Lactobacillales	Bacilli	Firmicutes	d__Bacteria;p__Firmicutes;c__Bacilli;o__Lactobacillales;f__Enterococcaceae;g__Enterococcus_B;s__Enterococcus_B hirae	Yes
Bacteroides xylanisolvens	Bacteroides	Bacteroidaceae	Bacteroidales	Bacteroidia	Bacteroidota	d__Bacteria;p__Bacteroidota;c__Bacteroidia;o__Bacteroidales;f__Bacteroidaceae;g__Bacteroides;s__Bacteroides xylanisolvens	Yes
Paraclostridium bifermentans	Paraclostridium	Peptostreptococcaceae	Peptostreptococcales	Clostridia	Firmicutes_A	d__Bacteria;p__Firmicutes_A;c__Clostridia;o__Peptostreptococcales;f__Peptostreptococcaceae;g__Paraclostridium;s__Paraclostridium bifermentans	Yes
Longicatena caecimuris	Longicatena	Erysipelotrichaceae	Erysipelotrichales	Bacilli	Firmicutes	d__Bacteria;p__Firmicutes;c__Bacilli;o__Erysipelotrichales;f__Erysipelotrichaceae;g__Longicatena;s__Longicatena caecimuris	Yes
Clostridium_Q symbiosum	Clostridium_Q	Lachnospiraceae	Lachnospirales	Clostridia	Firmicutes_A	d__Bacteria;p__Firmicutes_A;c__Clostridia;o__Lachnospirales;f__Lachnospiraceae;g__Clostridium_Q;s__Clostridium_Q symbiosum	Yes
Longicatena innocuum	Longicatena	Erysipelotrichaceae	Erysipelotrichales	Bacilli	Firmicutes	d__Bacteria;p__Firmicutes;c__Bacilli;o__Erysipelotrichales;f__Erysipelotrichaceae;g__Longicatena;s__Longicatena innocuum	Yes
Clostridium_F tepidum	Clostridium_F	Clostridiaceae	Clostridiales	Clostridia	Firmicutes_A	d__Bacteria;p__Firmicutes_A;c__Clostridia;o__Clostridiales;f__Clostridiaceae;g__Clostridium_F;s__Clostridium_F tepidum	Yes
Erysipelatoclostridium ramosum	Erysipelatoclostridium	Erysipelatoclostridiaceae	Erysipelotrichales	Bacilli	Firmicutes	d__Bacteria;p__Firmicutes;c__Bacilli;o__Erysipelotrichales;f__Erysipelatoclostridiaceae;g__Erysipelatoclostridium;s__Erysipelatoclostridium ramosum	Yes
Anaerosalibacter_A massiliensis	Anaerosalibacter_A	Sporanaerobacteraceae	Tissierellales	Clostridia	Firmicutes_A	d__Bacteria;p__Firmicutes_A;c__Clostridia;o__Tissierellales;f__Sporanaerobacteraceae;g__Anaerosalibacter_A;s__Anaerosalibacter_A massiliensis	Yes
Oceanobacillus caeni	Oceanobacillus	Amphibacillaceae	Bacillales	Bacilli	Firmicutes	d__Bacteria;p__Firmicutes;c__Bacilli;o__Bacillales;f__Amphibacillaceae;g__Oceanobacillus;s__Oceanobacillus caeni	Yes
Paeniclostridium sordellii	Paeniclostridium	Peptostreptococcaceae	Peptostreptococcales	Clostridia	Firmicutes_A	d__Bacteria;p__Firmicutes_A;c__Clostridia;o__Peptostreptococcales;f__Peptostreptococcaceae;g__Paeniclostridium;s__Paeniclostridium sordellii	Yes
Clostridium_G cochlearium	Clostridium_G	Clostridiaceae	Clostridiales	Clostridia	Firmicutes_A	d__Bacteria;p__Firmicutes_A;c__Clostridia;o__Clostridiales;f__Clostridiaceae;g__Clostridium_G;s__Clostridium_G cochlearium	Yes
Intestinimonas butyriciproducens	Intestinimonas	Oscillospiraceae	Oscillospirales	Clostridia	Firmicutes_A	d__Bacteria;p__Firmicutes_A;c__Clostridia;o__Oscillospirales;f__Oscillospiraceae;g__Intestinimonas;s__Intestinimonas butyriciproducens	Yes
UBA7173 sp900548705	UBA7173	Muribaculaceae	Bacteroidales	Bacteroidia	Bacteroidota	d__Bacteria;p__Bacteroidota;c__Bacteroidia;o__Bacteroidales;f__Muribaculaceae;g__UBA7173;s__UBA7173 sp900548705
Blautia_A sp900551075	Blautia_A	Lachnospiraceae	Lachnospirales	Clostridia	Firmicutes_A	d__Bacteria;p__Firmicutes_A;c__Clostridia;o__Lachnospirales;f__Lachnospiraceae;g__Blautia_A;s__Blautia_A sp900551075
CAG-873 MGBC103294	CAG-873	Muribaculaceae	Bacteroidales	Bacteroidia	Bacteroidota	d__Bacteria;p__Bacteroidota;c__Bacteroidia;o__Bacteroidales;f__Muribaculaceae;g__CAG-873;s__CAG-873 MGBC103294
CAG-495 sp900538765	CAG-495	CAG-239	RF32	Alphaproteobacteria	Proteobacteria	d__Bacteria;p__Proteobacteria;c__Alphaproteobacteria;o__RF32;f__CAG-239;g__CAG-495;s__CAG-495 sp900538765
Enterococcus_D gallinarum	Enterococcus_D	Enterococcaceae	Lactobacillales	Bacilli	Firmicutes	d__Bacteria;p__Firmicutes;c__Bacilli;o__Lactobacillales;f__Enterococcaceae;g__Enterococcus_D;s__Enterococcus_D gallinarum	Yes
Parabacteroides merdae	Parabacteroides	Tannerellaceae	Bacteroidales	Bacteroidia	Bacteroidota	d__Bacteria;p__Bacteroidota;c__Bacteroidia;o__Bacteroidales;f__Tannerellaceae;g__Parabacteroides;s__Parabacteroides merdae
Clostridium_P perfringens	Clostridium_P	Clostridiaceae	Clostridiales	Clostridia	Firmicutes_A	d__Bacteria;p__Firmicutes_A;c__Clostridia;o__Clostridiales;f__Clostridiaceae;g__Clostridium_P;s__Clostridium_P perfringens	Yes
Parabacteroides goldsteinii	Parabacteroides	Tannerellaceae	Bacteroidales	Bacteroidia	Bacteroidota	d__Bacteria;p__Bacteroidota;c__Bacteroidia;o__Bacteroidales;f__Tannerellaceae;g__Parabacteroides;s__Parabacteroides goldsteinii	Yes
Leuconostoc citreum	Leuconostoc	Lactobacillaceae	Lactobacillales	Bacilli	Firmicutes	d__Bacteria;p__Firmicutes;c__Bacilli;o__Lactobacillales;f__Lactobacillaceae;g__Leuconostoc;s__Leuconostoc citreum
Weissella confusa	Weissella	Lactobacillaceae	Lactobacillales	Bacilli	Firmicutes	d__Bacteria;p__Firmicutes;c__Bacilli;o__Lactobacillales;f__Lactobacillaceae;g__Weissella;s__Weissella confusa
CAG-485 MGBC108044	CAG-485	Muribaculaceae	Bacteroidales	Bacteroidia	Bacteroidota	d__Bacteria;p__Bacteroidota;c__Bacteroidia;o__Bacteroidales;f__Muribaculaceae;g__CAG-485;s__CAG-485 MGBC108044
Phocaeicola sp002493165	Phocaeicola	Bacteroidaceae	Bacteroidales	Bacteroidia	Bacteroidota	d__Bacteria;p__Bacteroidota;c__Bacteroidia;o__Bacteroidales;f__Bacteroidaceae;g__Phocaeicola;s__Phocaeicola sp002493165
UBA7173 sp001915385	UBA7173	Muribaculaceae	Bacteroidales	Bacteroidia	Bacteroidota	d__Bacteria;p__Bacteroidota;c__Bacteroidia;o__Bacteroidales;f__Muribaculaceae;g__UBA7173;s__UBA7173 sp001915385
Phocaeicola dorei	Phocaeicola	Bacteroidaceae	Bacteroidales	Bacteroidia	Bacteroidota	d__Bacteria;p__Bacteroidota;c__Bacteroidia;o__Bacteroidales;f__Bacteroidaceae;g__Phocaeicola;s__Phocaeicola dorei
Muribaculum sp002492595	Muribaculum	Muribaculaceae	Bacteroidales	Bacteroidia	Bacteroidota	d__Bacteria;p__Bacteroidota;c__Bacteroidia;o__Bacteroidales;f__Muribaculaceae;g__Muribaculum;s__Muribaculum sp002492595	Yes
Akkermansia muciniphila_A	Akkermansia	Akkermansiaceae	Verrucomicrobiales	Verrucomicrobiae	Verrucomicrobiota	d__Bacteria;p__Verrucomicrobiota;c__Verrucomicrobiae;o__Verrucomicrobiales;f__Akkermansiaceae;g__Akkermansia;s__Akkermansia muciniphila_A
Ruminococcus_E sp002493635	Ruminococcus_E	Acutalibacteraceae	Oscillospirales	Clostridia	Firmicutes_A	d__Bacteria;p__Firmicutes_A;c__Clostridia;o__Oscillospirales;f__Acutalibacteraceae;g__Ruminococcus_E;s__Ruminococcus_E sp002493635
Ligilactobacillus agilis	Ligilactobacillus	Lactobacillaceae	Lactobacillales	Bacilli	Firmicutes	d__Bacteria;p__Firmicutes;c__Bacilli;o__Lactobacillales;f__Lactobacillaceae;g__Ligilactobacillus;s__Ligilactobacillus agilis
Muribaculum sp003150235	Muribaculum	Muribaculaceae	Bacteroidales	Bacteroidia	Bacteroidota	d__Bacteria;p__Bacteroidota;c__Bacteroidia;o__Bacteroidales;f__Muribaculaceae;g__Muribaculum;s__Muribaculum sp003150235
Escherichia sp000208585	Escherichia	Enterobacteriaceae	Enterobacterales	Gammaproteobacteria	Proteobacteria	d__Bacteria;p__Proteobacteria;c__Gammaproteobacteria;o__Enterobacterales;f__Enterobacteriaceae;g__Escherichia;s__Escherichia sp000208585
Akkermansia sp001580195	Akkermansia	Akkermansiaceae	Verrucomicrobiales	Verrucomicrobiae	Verrucomicrobiota	d__Bacteria;p__Verrucomicrobiota;c__Verrucomicrobiae;o__Verrucomicrobiales;f__Akkermansiaceae;g__Akkermansia;s__Akkermansia sp001580195
Enterobacter himalayensis	Enterobacter	Enterobacteriaceae	Enterobacterales	Gammaproteobacteria	Proteobacteria	d__Bacteria;p__Proteobacteria;c__Gammaproteobacteria;o__Enterobacterales;f__Enterobacteriaceae;g__Enterobacter;s__Enterobacter himalayensis
Parabacteroides distasonis	Parabacteroides	Tannerellaceae	Bacteroidales	Bacteroidia	Bacteroidota	d__Bacteria;p__Bacteroidota;c__Bacteroidia;o__Bacteroidales;f__Tannerellaceae;g__Parabacteroides;s__Parabacteroides distasonis	Yes
Enterococcus_B faecium	Enterococcus_B	Enterococcaceae	Lactobacillales	Bacilli	Firmicutes	d__Bacteria;p__Firmicutes;c__Bacilli;o__Lactobacillales;f__Enterococcaceae;g__Enterococcus_B;s__Enterococcus_B faecium
Lactiplantibacillus plantarum	Lactiplantibacillus	Lactobacillaceae	Lactobacillales	Bacilli	Firmicutes	d__Bacteria;p__Firmicutes;c__Bacilli;o__Lactobacillales;f__Lactobacillaceae;g__Lactiplantibacillus;s__Lactiplantibacillus plantarum
Lactococcus lactis	Lactococcus	Streptococcaceae	Lactobacillales	Bacilli	Firmicutes	d__Bacteria;p__Firmicutes;c__Bacilli;o__Lactobacillales;f__Streptococcaceae;g__Lactococcus;s__Lactococcus lactis
Bacteroides uniformis	Bacteroides	Bacteroidaceae	Bacteroidales	Bacteroidia	Bacteroidota	d__Bacteria;p__Bacteroidota;c__Bacteroidia;o__Bacteroidales;f__Bacteroidaceae;g__Bacteroides;s__Bacteroides uniformis	Yes
Lactococcus garvieae	Lactococcus	Streptococcaceae	Lactobacillales	Bacilli	Firmicutes	d__Bacteria;p__Firmicutes;c__Bacilli;o__Lactobacillales;f__Streptococcaceae;g__Lactococcus;s__Lactococcus garvieae
Pediococcus pentosaceus	Pediococcus	Lactobacillaceae	Lactobacillales	Bacilli	Firmicutes	d__Bacteria;p__Firmicutes;c__Bacilli;o__Lactobacillales;f__Lactobacillaceae;g__Pediococcus;s__Pediococcus pentosaceus
Alistipes finegoldii	Alistipes	Rikenellaceae	Bacteroidales	Bacteroidia	Bacteroidota	d__Bacteria;p__Bacteroidota;c__Bacteroidia;o__Bacteroidales;f__Rikenellaceae;g__Alistipes;s__Alistipes finegoldii
Bifidobacterium animalis	Bifidobacterium	Bifidobacteriaceae	Actinomycetales	Actinomycetia	Actinobacteriota	d__Bacteria;p__Actinobacteriota;c__Actinomycetia;o__Actinomycetales;f__Bifidobacteriaceae;g__Bifidobacterium;s__Bifidobacterium animalis	Yes
CAG-180 sp900540295	CAG-180	Acutalibacteraceae	Oscillospirales	Clostridia	Firmicutes_A	d__Bacteria;p__Firmicutes_A;c__Clostridia;o__Oscillospirales;f__Acutalibacteraceae;g__CAG-180;s__CAG-180 sp900540295
Alistipes_A indistinctus	Alistipes_A	Rikenellaceae	Bacteroidales	Bacteroidia	Bacteroidota	d__Bacteria;p__Bacteroidota;c__Bacteroidia;o__Bacteroidales;f__Rikenellaceae;g__Alistipes_A;s__Alistipes_A indistinctus
Parabacteroides MGBC119115	Parabacteroides	Tannerellaceae	Bacteroidales	Bacteroidia	Bacteroidota	d__Bacteria;p__Bacteroidota;c__Bacteroidia;o__Bacteroidales;f__Tannerellaceae;g__Parabacteroides;s__Parabacteroides MGBC119115
UBA7173 sp900555165	UBA7173	Muribaculaceae	Bacteroidales	Bacteroidia	Bacteroidota	d__Bacteria;p__Bacteroidota;c__Bacteroidia;o__Bacteroidales;f__Muribaculaceae;g__UBA7173;s__UBA7173 sp900555165
Prevotella sp900545525	Prevotella	Bacteroidaceae	Bacteroidales	Bacteroidia	Bacteroidota	d__Bacteria;p__Bacteroidota;c__Bacteroidia;o__Bacteroidales;f__Bacteroidaceae;g__Prevotella;s__Prevotella sp900545525
Lactobacillus hominis	Lactobacillus	Lactobacillaceae	Lactobacillales	Bacilli	Firmicutes	d__Bacteria;p__Firmicutes;c__Bacilli;o__Lactobacillales;f__Lactobacillaceae;g__Lactobacillus;s__Lactobacillus hominis
UMGS268 sp900540705	UMGS268	Anaeroplasmataceae	Acholeplasmatales	Bacilli	Firmicutes	d__Bacteria;p__Firmicutes;c__Bacilli;o__Acholeplasmatales;f__Anaeroplasmataceae;g__UMGS268;s__UMGS268 sp900540705
CAG-485 MGBC125215	CAG-485	Muribaculaceae	Bacteroidales	Bacteroidia	Bacteroidota	d__Bacteria;p__Bacteroidota;c__Bacteroidia;o__Bacteroidales;f__Muribaculaceae;g__CAG-485;s__CAG-485 MGBC125215
CAG-485 sp001701295	CAG-485	Muribaculaceae	Bacteroidales	Bacteroidia	Bacteroidota	d__Bacteria;p__Bacteroidota;c__Bacteroidia;o__Bacteroidales;f__Muribaculaceae;g__CAG-485;s__CAG-485 sp001701295
CAG-485 MGBC127367	CAG-485	Muribaculaceae	Bacteroidales	Bacteroidia	Bacteroidota	d__Bacteria;p__Bacteroidota;c__Bacteroidia;o__Bacteroidales;f__Muribaculaceae;g__CAG-485;s__CAG-485 MGBC127367
Butyricimonas virosa	Butyricimonas	Marinifilaceae	Bacteroidales	Bacteroidia	Bacteroidota	d__Bacteria;p__Bacteroidota;c__Bacteroidia;o__Bacteroidales;f__Marinifilaceae;g__Butyricimonas;s__Butyricimonas virosa
UBA1394 sp900066845	UBA1394	Ruminococcaceae	Oscillospirales	Clostridia	Firmicutes_A	d__Bacteria;p__Firmicutes_A;c__Clostridia;o__Oscillospirales;f__Ruminococcaceae;g__UBA1394;s__UBA1394 sp900066845
Lactobacillus johnsonii	Lactobacillus	Lactobacillaceae	Lactobacillales	Bacilli	Firmicutes	d__Bacteria;p__Firmicutes;c__Bacilli;o__Lactobacillales;f__Lactobacillaceae;g__Lactobacillus;s__Lactobacillus johnsonii	Yes
Amulumruptor sp900539915	Amulumruptor	Muribaculaceae	Bacteroidales	Bacteroidia	Bacteroidota	d__Bacteria;p__Bacteroidota;c__Bacteroidia;o__Bacteroidales;f__Muribaculaceae;g__Amulumruptor;s__Amulumruptor sp900539915
CAG-1427 sp000435675	CAG-1427	Eggerthellaceae	Coriobacteriales	Coriobacteriia	Actinobacteriota	d__Bacteria;p__Actinobacteriota;c__Coriobacteriia;o__Coriobacteriales;f__Eggerthellaceae;g__CAG-1427;s__CAG-1427 sp000435675
Streptococcus sp002300045	Streptococcus	Streptococcaceae	Lactobacillales	Bacilli	Firmicutes	d__Bacteria;p__Firmicutes;c__Bacilli;o__Lactobacillales;f__Streptococcaceae;g__Streptococcus;s__Streptococcus sp002300045
Parasutterella MGBC134540	Parasutterella	Burkholderiaceae	Burkholderiales	Gammaproteobacteria	Proteobacteria	d__Bacteria;p__Proteobacteria;c__Gammaproteobacteria;o__Burkholderiales;f__Burkholderiaceae;g__Parasutterella;s__Parasutterella MGBC134540
Enterocloster clostridioformis	Enterocloster	Lachnospiraceae	Lachnospirales	Clostridia	Firmicutes_A	d__Bacteria;p__Firmicutes_A;c__Clostridia;o__Lachnospirales;f__Lachnospiraceae;g__Enterocloster;s__Enterocloster clostridioformis	Yes
Duncaniella sp001689425	Duncaniella	Muribaculaceae	Bacteroidales	Bacteroidia	Bacteroidota	d__Bacteria;p__Bacteroidota;c__Bacteroidia;o__Bacteroidales;f__Muribaculaceae;g__Duncaniella;s__Duncaniella sp001689425	Yes
Bacteroides intestinalis	Bacteroides	Bacteroidaceae	Bacteroidales	Bacteroidia	Bacteroidota	d__Bacteria;p__Bacteroidota;c__Bacteroidia;o__Bacteroidales;f__Bacteroidaceae;g__Bacteroides;s__Bacteroides intestinalis
Paramuribaculum sp900553585	Paramuribaculum	Muribaculaceae	Bacteroidales	Bacteroidia	Bacteroidota	d__Bacteria;p__Bacteroidota;c__Bacteroidia;o__Bacteroidales;f__Muribaculaceae;g__Paramuribaculum;s__Paramuribaculum sp900553585
Ruthenibacterium lactatiformans	Ruthenibacterium	Ruminococcaceae	Oscillospirales	Clostridia	Firmicutes_A	d__Bacteria;p__Firmicutes_A;c__Clostridia;o__Oscillospirales;f__Ruminococcaceae;g__Ruthenibacterium;s__Ruthenibacterium lactatiformans
CAG-873 MGBC159997	CAG-873	Muribaculaceae	Bacteroidales	Bacteroidia	Bacteroidota	d__Bacteria;p__Bacteroidota;c__Bacteroidia;o__Bacteroidales;f__Muribaculaceae;g__CAG-873;s__CAG-873 MGBC159997
Amulumruptor sp001689515	Amulumruptor	Muribaculaceae	Bacteroidales	Bacteroidia	Bacteroidota	d__Bacteria;p__Bacteroidota;c__Bacteroidia;o__Bacteroidales;f__Muribaculaceae;g__Amulumruptor;s__Amulumruptor sp001689515
Bifidobacterium globosum	Bifidobacterium	Bifidobacteriaceae	Actinomycetales	Actinomycetia	Actinobacteriota	d__Bacteria;p__Actinobacteriota;c__Actinomycetia;o__Actinomycetales;f__Bifidobacteriaceae;g__Bifidobacterium;s__Bifidobacterium globosum	Yes
Muribaculum sp002358615	Muribaculum	Muribaculaceae	Bacteroidales	Bacteroidia	Bacteroidota	d__Bacteria;p__Bacteroidota;c__Bacteroidia;o__Bacteroidales;f__Muribaculaceae;g__Muribaculum;s__Muribaculum sp002358615	Yes
UBA1820 sp003150615	UBA1820	UBA1820	Flavobacteriales	Bacteroidia	Bacteroidota	d__Bacteria;p__Bacteroidota;c__Bacteroidia;o__Flavobacteriales;f__UBA1820;g__UBA1820;s__UBA1820 sp003150615
Parasutterella excrementihominis	Parasutterella	Burkholderiaceae	Burkholderiales	Gammaproteobacteria	Proteobacteria	d__Bacteria;p__Proteobacteria;c__Gammaproteobacteria;o__Burkholderiales;f__Burkholderiaceae;g__Parasutterella;s__Parasutterella excrementihominis
