# Supplementary material for: The Mouse Gastrointestinal Bacteria Catalogue enables translation between the mouse and human gut microbiotas via functional mapping
Source: Cell Host Microbe. 2022 Jan 12;30(1):124–138.e8. doi: 10.1016/j.chom.2021.12.003 (PMC8763404; doi:10.1016/j.chom.2021.12.003)
Supplement: Table S7. Additional information for drug metabolism genes, related to Figure 5 — Metadata for drug metabolism genes used for analyses in this study. Provided data include gene identifiers, the dominant human and mouse gene-encoding species, DOIs for the original studies, and information on the drugs that the gene products are predicted to metabolise. [file mmc7.xlsx]

## Sheet: Sheet1
	95% Sequence identity				50% Sequence identity
Gene RefSeq Locus Tag	Dominant human species	% of all gene-encoding genomes	Dominant mouse species	% of all gene-encoding genomes	Hits against MQ+ catalogue?	Top hit sequence identity	Study (doi)	Proposed drug(s) metabolised
BT_0152	Bacteroides thetaiotaomicron	81.4208	Bacteroides thetaiotaomicron	100			https://doi.org/10.1038/s41586-019-1291-3	Bisacodyl, Diacetamate, Famciclovir, Racecadotril
BT_0217	Bacteroides thetaiotaomicron	97.2603	Bacteroides thetaiotaomicron	100			https://doi.org/10.1038/s41586-019-1291-3	Entacapone, Nitrendipine, Sulfasalazine
BT_0445	Bacteroides thetaiotaomicron	97.1429	Bacteroides thetaiotaomicron	56.9767			https://doi.org/10.1038/s41586-019-1291-3	Bisacodyl, Diacetamate
BT_0569	Bacteroides thetaiotaomicron	76.3441	Bacteroides thetaiotaomicron	100			https://doi.org/10.1038/s41586-019-1291-3	Bisacodyl, Danazol, Deflazacort, Diacetamate, Diflorasone Diacetate, Famciclovir, Racecadotril, Roxatidine acetate
BT_1006	Bacteroides thetaiotaomicron	80.7692	Bacteroides thetaiotaomicron	100			https://doi.org/10.1038/s41586-019-1291-3	Tinidazole
BT_1148	Bacteroides thetaiotaomicron	78.836	Bacteroides thetaiotaomicron	100			https://doi.org/10.1038/s41586-019-1291-3	Entacapone, Tinidazole
BT_1192	Bacteroides thetaiotaomicron	80.9783	Bacteroides thetaiotaomicron	100			https://doi.org/10.1038/s41586-019-1291-3	Bisacodyl, Diacetamate, Nitrendipine, Racecadotril, Roxatidine acetate
BT_1429	Bacteroides ovatus	41.7332	Bacteroides thetaiotaomicron	87.5			https://doi.org/10.1038/s41586-019-1291-3	Artemisinin, Phenazopyridine, Sulfasalazine
BT_2068	Bacteroides thetaiotaomicron	75.8974	Bacteroides thetaiotaomicron	100			https://doi.org/10.1038/s41586-019-1291-3	Levonorgestrel, Norethindrone acetate
BT_2366	Bacteroides thetaiotaomicron	71.2644	Bacteroides thetaiotaomicron	95.8333			https://doi.org/10.1038/s41586-019-1291-3	Diacetamate, Roxatidine acetate
BT_2367	Bacteroides thetaiotaomicron	82.659	Bacteroides thetaiotaomicron	100			https://doi.org/10.1038/s41586-019-1291-3	Pericyazine
BT_2961	Bacteroides thetaiotaomicron	98.6755	Bacteroides thetaiotaomicron	100			https://doi.org/10.1038/s41586-019-1291-3	Bisacodyl, Diacetamate, Racecadotril
BT_3112	Bacteroides thetaiotaomicron	100	Bacteroides thetaiotaomicron	100			https://doi.org/10.1038/s41586-019-1291-3	Racecadotril
BT_3124	Bacteroides thetaiotaomicron	82.2222	Bacteroides thetaiotaomicron	100			https://doi.org/10.1038/s41586-019-1291-3	Bisacodyl, Diacetamate, Famciclovir, Racecadotril
BT_4075	Bacteroides thetaiotaomicron	80.1242	Bacteroides thetaiotaomicron	100			https://doi.org/10.1038/s41586-019-1291-3	Roxatidine acetate_306.1943
BT_4091	Bacteroides thetaiotaomicron	80.3797	Bacteroides thetaiotaomicron	100			https://doi.org/10.1038/s41586-019-1291-3	Bisacodyl, Diacetamate, Famciclovir, Racecadotril
BT_4096	Bacteroides thetaiotaomicron	81.1765	Bacteroides thetaiotaomicron	100			https://doi.org/10.1038/s41586-019-1291-3	Bisacodyl, Deflazacort, Diacetamate, Diflorasone Diacetate, Diltiazem, Famciclovir, Racecadotril, Roxatidine acetate
BT_4554	Bacteroides uniformis	47.0604	Bacteroides acidifaciens	28.3784			https://doi.org/10.1126/science.aat9931	Brivudine
COLAER_00311	Collinsella sp900541145	15.4105	NA	0	Yes	55.738	https://doi.org/10.1038/s41586-019-1291-3	Bisacodyl, Diacetamate
COLAER_00815	Collinsella sp900541145	22.7147	NA	0	No	<50%	https://doi.org/10.1038/s41586-019-1291-3	Bisacodyl, Diacetamate, Diflorasone Diacetate, Famciclovir, Racecadotril
COLAER_01707	Collinsella sp900541145	15.4001	NA	0	Yes	62.5	https://doi.org/10.1038/s41586-019-1291-3	Entacapone, Nitrendipine
COLAER_01846	Collinsella sp900541145	15.2677	NA	0	Yes	80	https://doi.org/10.1038/s41586-019-1291-3	Tinidazole
COLAER_02348	Collinsella sp900541145	15.3127	NA	0	No	<50%	https://doi.org/10.1038/s41586-019-1291-3	Phenazopyridine
BACDOR_00571	Phocaeicola dorei	99.3603	Phocaeicola vulgatus	81.2207			https://doi.org/10.1038/s41586-019-1291-3	Nitrendipine, Tinidazole
BACDOR_00665	Phocaeicola dorei	99.4877	Phocaeicola vulgatus	81.5668			https://doi.org/10.1038/s41586-019-1291-3	Bisacodyl, Diacetamate, Famciclovir, Pantoprazole
BACDOR_03091	Phocaeicola dorei	99.484	Phocaeicola vulgatus	81.7757			https://doi.org/10.1038/s41586-019-1291-3	Drospirenone, Levonorgestrel, Norethindrone acetate
BACDOR_03379	Phocaeicola dorei	99.258	Phocaeicola vulgatus	81.6832			https://doi.org/10.1038/s41586-019-1291-3	Bisacodyl, Diacetamate, Pantoprazole
BACDOR_03642	Phocaeicola dorei	99.8445	Phocaeicola vulgatus	81.4815			https://doi.org/10.1038/s41586-019-1291-3	Bisacodyl, Diacetamate, Famciclovir, Pantoprazole
BACDOR_03934	Phocaeicola dorei	99.4192	Phocaeicola vulgatus	81.7308			https://doi.org/10.1038/s41586-019-1291-3	Pericyazine
BACDOR_03937	Phocaeicola dorei	99.6855	Phocaeicola vulgatus	89.9471			https://doi.org/10.1038/s41586-019-1291-3	Bisacodyl, Diacetamate, Famciclovir, Pantoprazole
BACDOR_03988	Phocaeicola dorei	99.6893	Phocaeicola vulgatus	92.1466			https://doi.org/10.1038/s41586-019-1291-3	Nitrendipine, Tinidazole
CLOSCI_00901	Clostridium scindens	100	NA	0	No	<50%	https://doi.org/10.1194/jlr.M038869	Glucocorticoids
EFU06738	Enterococcus faecalis	99.4595	Enterococcus faecalis	100			https://doi.org/10.1126/science.aau6323	L-DOPA
ELEN_2529	Eggerthella lenta	100	NA	0	Yes	75.182	https://doi.org/10.1126/science.1235872	Digoxin
