# Supplementary material for: The Mouse Gastrointestinal Bacteria Catalogue enables translation between the mouse and human gut microbiotas via functional mapping
Source: Cell Host Microbe. 2022 Jan 12;30(1):124–138.e8. doi: 10.1016/j.chom.2021.12.003 (PMC8763404; doi:10.1016/j.chom.2021.12.003)
Supplement: Table S8. Metadata for isolate culturing, including mouse colony genotypes sampled and agars/media utilized, related to STAR methods — ST1: mouse colony genotypes; ST2: information on agars and media used for culturing. Information on the agars used for culturing includes the supplier product identifiers or references, as well as the organisms that were cultured as identified using 16S gene sequencing. [file mmc8.xlsx]

## Sheet: Mouse colony genotypes
	Colony	Genotype
	C57BL/6 wt1	wt
	C57BL/6 wt2	wt
	C57BL/6 wt3	wt
	C57BL/6 wt4	wt
	C57BL/6 rag1 ko	Rag1 ko
	C57BL/6 prss53 ko	Prss53 ko
	C57BL/6 glra4 ko	GIra4 ko
	C57BL/6 itln1 ko	Itln1
	TRA-EA	Cg-Tg(Tcra,Tcrb)3Ayr
	BALB/c wt	wt

## Sheet: Agars and medias for culturing
Agar type	Organism cultured (closest 16S identification)	Phylum of organism
WCA	Barnesiella intestinihominis 84%	Bacteroidetes
WCA	Barnesiella intestinihominis 84%	Bacteroidetes			Acronym	Agar name	Product ID/reference
WCA	Barnesiella intestinihominis 84%	Bacteroidetes			WCA	Wilkins-Chalgren Anaerobe agar	OXOID CM0619
WCA	Barnesiella intestinihominis 84%	Bacteroidetes			ABA	Anaerobe Basal Agar	OXOID CM0972
WCA	Barnesiella intestinihominis 84%	Bacteroidetes			SCH	Schaedler agar	OXOID CM0437
WCA	Barnesiella intestinihominis 84%	Bacteroidetes			BRU	Brucella agar	SIGMA-ALDRICH B2926
WCA	Barnesiella intestinihominis 84%	Bacteroidetes			RCA	Reinforced Clostridial Agar	SIGMA-ALDRICH 91365
WCA	Barnesiella intestinihominis 84%	Bacteroidetes			YCFA	Yeast Casitone Fatty Acids agar	doi.org/10.1099/00207713-52-6-2141
WCA	Barnesiella intestinihominis 84%	Bacteroidetes			BHI	Brain Heart Infusion agar	SIGMA-ALDRICH 70138
WCA	Barnesiella intestinihominis 84%	Bacteroidetes			FAA	Fastidious Anaerobe Agar	LABM LAB090
WCA	Barnesiella intestinihominis 84%	Bacteroidetes			YC	Yeast Casitone agar (no fatty acids)	As per YCFA (doi.org/10.1099/00207713-52-6-2141), but without volatile fatty acid mix.
WCA	Barnesiella intestinihominis 84%	Bacteroidetes
WCA	Barnesiella intestinihominis 84%	Bacteroidetes
WCA	Barnesiella intestinihominis 84%	Bacteroidetes
WCA	Barnesiella intestinihominis 84%	Bacteroidetes
WCA	Barnesiella intestinihominis 84%	Bacteroidetes
WCA	Barnesiella intestinihominis 84%	Bacteroidetes
WCA	Bacteroides acidofaciens	Bacteroidetes
WCA	Bacteroides acidofaciens	Bacteroidetes
WCA	Bacteroides acidofaciens	Bacteroidetes
WCA	Bacteroides acidofaciens	Bacteroidetes
WCA	Bacteroides acidofaciens	Bacteroidetes
WCA	Bacteroides acidofaciens	Bacteroidetes
WCA	Bacteroides acidofaciens	Bacteroidetes
WCA	Bacteroides acidofaciens	Bacteroidetes
WCA	Bacteroides acidofaciens	Bacteroidetes
WCA	Bacteroides acidofaciens	Bacteroidetes
WCA	Bacteroides acidofaciens	Bacteroidetes
WCA	Bacteroides acidofaciens	Bacteroidetes
WCA	Bacteroides acidofaciens	Bacteroidetes
WCA	Bacteroides acidofaciens	Bacteroidetes
WCA	Bacteroides acidofaciens	Bacteroidetes
WCA	Bacteroides acidofaciens	Bacteroidetes
WCA	Barnesiella viscericola 83%	Bacteroidetes
WCA	Barnesiella viscericola 83%	Bacteroidetes
WCA	Barnesiella viscericola 83%	Bacteroidetes
WCA	Barnesiella viscericola 83%	Bacteroidetes
WCA	Barnesiella viscericola 83%	Bacteroidetes
WCA	Barnesiella viscericola 83%	Bacteroidetes
WCA	Barnesiella viscericola 83%	Bacteroidetes
WCA	Barnesiella viscericola 83%	Bacteroidetes
WCA	Barnesiella viscericola 83%	Bacteroidetes
WCA	Barnesiella viscericola 83%	Bacteroidetes
WCA	Barnesiella viscericola 83%	Bacteroidetes
WCA	Barnesiella viscericola 83%	Bacteroidetes
WCA	Barnesiella viscericola 83%	Bacteroidetes
WCA	Lactobacillus murinus	Firmicutes
WCA	Lactobacillus murinus	Firmicutes
WCA	Lactobacillus murinus	Firmicutes
WCA	Lactobacillus murinus	Firmicutes
WCA	Lactobacillus murinus	Firmicutes
WCA	Lactobacillus murinus	Firmicutes
WCA	Lactobacillus murinus	Firmicutes
WCA	Lactobacillus murinus	Firmicutes
WCA	Lactobacillus murinus	Firmicutes
WCA	Lactobacillus murinus	Firmicutes
WCA	Bacteroides acidifaciens	Bacteroidetes
WCA	Bacteroides acidifaciens	Bacteroidetes
WCA	Bacteroides acidifaciens	Bacteroidetes
WCA	Bacteroides acidifaciens	Bacteroidetes
WCA	Bacteroides acidifaciens	Bacteroidetes
WCA	Bacteroides acidifaciens	Bacteroidetes
WCA	Bacteroides acidifaciens	Bacteroidetes
WCA	Bacteroides acidifaciens	Bacteroidetes
WCA	Lactobacillus intestinalis	Firmicutes
WCA	Lactobacillus intestinalis	Firmicutes
WCA	Lactobacillus intestinalis	Firmicutes
WCA	Lactobacillus intestinalis	Firmicutes
WCA	Lactobacillus intestinalis	Firmicutes
WCA	Lactobacillus intestinalis	Firmicutes
WCA	Lactobacillus intestinalis	Firmicutes
WCA	Bacteroides acidifaciens	Bacteroidetes
WCA	Bacteroides acidifaciens	Bacteroidetes
WCA	Bacteroides acidifaciens	Bacteroidetes
WCA	Bacteroides acidifaciens	Bacteroidetes
WCA	Bacteroides acidifaciens	Bacteroidetes
WCA	Bacteroides acidifaciens	Bacteroidetes
WCA	Parabacteroides distasonis	Bacteroidetes
WCA	Parabacteroides distasonis	Bacteroidetes
WCA	Parabacteroides distasonis	Bacteroidetes
WCA	Parabacteroides distasonis	Bacteroidetes
WCA	Parabacteroides distasonis	Bacteroidetes
WCA	Lactobacillus johnsonii	Firmicutes
WCA	Lactobacillus johnsonii	Firmicutes
WCA	Lactobacillus johnsonii	Firmicutes
WCA	Escherichia coli	Proteobacteria
WCA	Escherichia coli	Proteobacteria
WCA	Escherichia coli	Proteobacteria
WCA	Enterococcus galinarum	Firmicutes
WCA	Enterococcus galinarum	Firmicutes
WCA	Barnesiella viscericola 86%	Bacteroidetes
WCA	Lactobacillus reuteri	Firmicutes
ABA	Barnesiella viscericola 86%	Bacteroidetes
ABA	Barnesiella viscericola 86%	Bacteroidetes
ABA	Barnesiella viscericola 86%	Bacteroidetes
ABA	Barnesiella viscericola 86%	Bacteroidetes
ABA	Barnesiella viscericola 86%	Bacteroidetes
ABA	Barnesiella viscericola 86%	Bacteroidetes
ABA	Barnesiella viscericola 86%	Bacteroidetes
ABA	Barnesiella viscericola 86%	Bacteroidetes
ABA	Barnesiella viscericola 86%	Bacteroidetes
ABA	Barnesiella viscericola 86%	Bacteroidetes
ABA	Barnesiella viscericola 86%	Bacteroidetes
ABA	Barnesiella viscericola 86%	Bacteroidetes
ABA	Barnesiella viscericola 86%	Bacteroidetes
ABA	Barnesiella viscericola 86%	Bacteroidetes
ABA	Barnesiella viscericola 86%	Bacteroidetes
ABA	Barnesiella viscericola 86%	Bacteroidetes
ABA	Barnesiella viscericola 86%	Bacteroidetes
ABA	Barnesiella viscericola 86%	Bacteroidetes
ABA	Barnesiella viscericola 86%	Bacteroidetes
ABA	Barnesiella viscericola 86%	Bacteroidetes
ABA	Barnesiella viscericola 86%	Bacteroidetes
ABA	Barnesiella viscericola 86%	Bacteroidetes
ABA	Barnesiella viscericola 86%	Bacteroidetes
ABA	Barnesilla intestinihomins 84%	Bacteroidetes
ABA	Barnesilla intestinihomins 84%	Bacteroidetes
ABA	Barnesilla intestinihomins 84%	Bacteroidetes
ABA	Barnesilla intestinihomins 84%	Bacteroidetes
ABA	Barnesilla intestinihomins 84%	Bacteroidetes
ABA	Barnesilla intestinihomins 84%	Bacteroidetes
ABA	Barnesilla intestinihomins 84%	Bacteroidetes
ABA	Barnesilla intestinihomins 84%	Bacteroidetes
ABA	Barnesilla intestinihomins 84%	Bacteroidetes
ABA	Barnesilla intestinihomins 84%	Bacteroidetes
ABA	Enterohabdus mucosicola	Actinobacteria
ABA	Enterohabdus mucosicola	Actinobacteria
ABA	Enterohabdus mucosicola	Actinobacteria
ABA	Enterohabdus mucosicola	Actinobacteria
ABA	Enterohabdus mucosicola	Actinobacteria
ABA	Enterohabdus mucosicola	Actinobacteria
ABA	Enterohabdus mucosicola	Actinobacteria
ABA	Bacteroides acidofaciens	Bacteroidetes
ABA	Bacteroides acidofaciens	Bacteroidetes
ABA	Bacteroides acidofaciens	Bacteroidetes
ABA	Bacteroides acidofaciens	Bacteroidetes
ABA	Bacteroides acidofaciens	Bacteroidetes
ABA	Bacteroides acidofaciens	Bacteroidetes
ABA	Barnesiella viscericola 83%	Bacteroidetes
ABA	Barnesiella viscericola 83%	Bacteroidetes
ABA	Barnesiella viscericola 83%	Bacteroidetes
ABA	Barnesiella viscericola 83%	Bacteroidetes
ABA	Barnesiella viscericola 83%	Bacteroidetes
ABA	Barnesiella viscericola 83%	Bacteroidetes
ABA	Bacteroides acidofaciens	Bacteroidetes
ABA	Bacteroides acidofaciens	Bacteroidetes
ABA	Bacteroides acidofaciens	Bacteroidetes
ABA	Bacteroides acidofaciens	Bacteroidetes
ABA	Bacteroides acidofaciens	Bacteroidetes
ABA	Prevotella rumicola 80%	Bacteroidetes
ABA	Prevotella rumicola 80%	Bacteroidetes
ABA	Prevotella rumicola 80%	Bacteroidetes
ABA	Prevotella rumicola 80%	Bacteroidetes
ABA	Prevotella rumicola 80%	Bacteroidetes
ABA	Bacteroides acidofaciens	Bacteroidetes
ABA	Bacteroides acidofaciens	Bacteroidetes
ABA	Bacteroides acidofaciens	Bacteroidetes
ABA	Bacteroides acidofaciens	Bacteroidetes
ABA	Bacteroides acidofaciens	Bacteroidetes
ABA	Lactobacillus johnsonii	Firmicutes
ABA	Lactobacillus johnsonii	Firmicutes
ABA	Lactobacillus johnsonii	Firmicutes
ABA	Lactobacillus johnsonii	Firmicutes
ABA	Lactobacillus johnsonii	Firmicutes
ABA	Lactobacillus murinus	Firmicutes
ABA	Lactobacillus murinus	Firmicutes
ABA	Lactobacillus murinus	Firmicutes
ABA	Lactobacillus murinus	Firmicutes
ABA	Enterococcus gallinarum	Firmicutes
ABA	Enterococcus gallinarum	Firmicutes
ABA	Enterococcus gallinarum	Firmicutes
ABA	Parabacteroides distasonis	Bacteroidetes
ABA	Parabacteroides distasonis	Bacteroidetes
ABA	Parabacteroides distasonis	Bacteroidetes
ABA	Lactobacillus reuteri	Firmicutes
ABA	Lactobacillus reuteri	Firmicutes
SCH	Barnesiella viscericola 86%	Bacteroidetes
SCH	Barnesiella viscericola 86%	Bacteroidetes
SCH	Barnesiella viscericola 86%	Bacteroidetes
SCH	Barnesiella viscericola 86%	Bacteroidetes
SCH	Barnesiella viscericola 86%	Bacteroidetes
SCH	Barnesiella viscericola 86%	Bacteroidetes
SCH	Barnesiella viscericola 86%	Bacteroidetes
SCH	Barnesiella viscericola 86%	Bacteroidetes
SCH	Barnesiella viscericola 86%	Bacteroidetes
SCH	Barnesiella viscericola 86%	Bacteroidetes
SCH	Barnesiella viscericola 86%	Bacteroidetes
SCH	Barnesiella viscericola 86%	Bacteroidetes
SCH	Barnesiella viscericola 86%	Bacteroidetes
SCH	Barnesiella viscericola 86%	Bacteroidetes
SCH	Barnesiella viscericola 86%	Bacteroidetes
SCH	Barnesiella viscericola 86%	Bacteroidetes
SCH	Barnesiella viscericola 86%	Bacteroidetes
SCH	Barnesiella viscericola 86%	Bacteroidetes
SCH	Barnesiella viscericola 86%	Bacteroidetes
SCH	Barnesiella viscericola 86%	Bacteroidetes
SCH	Barnesiella viscericola 86%	Bacteroidetes
SCH	Bacteroides uniformis 96%	Bacteroidetes
SCH	Bacteroides uniformis 96%	Bacteroidetes
SCH	Bacteroides uniformis 96%	Bacteroidetes
SCH	Bacteroides uniformis 96%	Bacteroidetes
SCH	Bacteroides uniformis 96%	Bacteroidetes
SCH	Bacteroides uniformis 96%	Bacteroidetes
SCH	Bacteroides uniformis 96%	Bacteroidetes
SCH	Bacteroides uniformis 96%	Bacteroidetes
SCH	Bacteroides uniformis 96%	Bacteroidetes
SCH	Bacteroides uniformis 96%	Bacteroidetes
SCH	Lactobacillus murinus	Firmicutes
SCH	Lactobacillus murinus	Firmicutes
SCH	Lactobacillus murinus	Firmicutes
SCH	Lactobacillus murinus	Firmicutes
SCH	Lactobacillus murinus	Firmicutes
SCH	Lactobacillus murinus	Firmicutes
SCH	Lactobacillus murinus	Firmicutes
SCH	Lactobacillus murinus	Firmicutes
SCH	Lactobacillus murinus	Firmicutes
SCH	Lactobacillus johnsonii	Firmicutes
SCH	Lactobacillus johnsonii	Firmicutes
SCH	Lactobacillus johnsonii	Firmicutes
SCH	Lactobacillus johnsonii	Firmicutes
SCH	Lactobacillus johnsonii	Firmicutes
SCH	Lactobacillus johnsonii	Firmicutes
SCH	Lactobacillus johnsonii	Firmicutes
SCH	Lactobacillus johnsonii	Firmicutes
SCH	Barnesiella intestinihominis 86%	Bacteroidetes
SCH	Barnesiella intestinihominis 86%	Bacteroidetes
SCH	Barnesiella intestinihominis 86%	Bacteroidetes
SCH	Barnesiella intestinihominis 86%	Bacteroidetes
SCH	Barnesiella intestinihominis 86%	Bacteroidetes
SCH	Barnesiella intestinihominis 86%	Bacteroidetes
SCH	Barnesiella intestinihominis 86%	Bacteroidetes
SCH	Barnesiella intestinihominis 86%	Bacteroidetes
SCH	Barnesiella viscericola 83%	Bacteroidetes
SCH	Barnesiella viscericola 83%	Bacteroidetes
SCH	Barnesiella viscericola 83%	Bacteroidetes
SCH	Barnesiella viscericola 83%	Bacteroidetes
SCH	Barnesiella viscericola 83%	Bacteroidetes
SCH	Barnesiella viscericola 83%	Bacteroidetes
SCH	Barnesiella viscericola 83%	Bacteroidetes
SCH	Lactobacillues reuteri	Firmicutes
SCH	Lactobacillues reuteri	Firmicutes
SCH	Lactobacillues reuteri	Firmicutes
SCH	Lactobacillues reuteri	Firmicutes
SCH	Lactobacillues reuteri	Firmicutes
SCH	Bacteroides acidofaciens	Bacteroidetes
SCH	Bacteroides acidofaciens	Bacteroidetes
SCH	Bacteroides acidofaciens	Bacteroidetes
SCH	Bacteroides acidofaciens	Bacteroidetes
SCH	Lactobacillus intestinalis	Firmicutes
SCH	Lactobacillus intestinalis	Firmicutes
SCH	Lactobacillus intestinalis	Firmicutes
SCH	Lactobacillus intestinalis	Firmicutes
SCH	Parabacteroides distasonis	Bacteroidetes
SCH	Parabacteroides distasonis	Bacteroidetes
SCH	Parabacteroides distasonis	Bacteroidetes
SCH	Bacteroides vulgatus	Bacteroidetes
SCH	Bacteroides vulgatus	Bacteroidetes
SCH	Bacteroides vulgatus	Bacteroidetes
SCH	Barnesiell viscericola 82%	Bacteroidetes
SCH	Barnesiell viscericola 82%	Bacteroidetes
SCH	Barnesiell viscericola 82%	Bacteroidetes
SCH	Alistipes senegalensis 98%	Bacteroidetes
SCH	Alistipes senegalensis 98%	Bacteroidetes
SCH	Barnesiella viscericola 86%	Bacteroidetes
SCH	Eubacterium infirmium 92%	Firmicutes
SCH	Ruminococcus gnavus 91%	Firmicutes
SCH	Eubacterium xylanophilum 92%	Firmicutes
BRU	Lactobacillus murinus	Firmicutes
BRU	Lactobacillus murinus	Firmicutes
BRU	Lactobacillus murinus	Firmicutes
BRU	Lactobacillus murinus	Firmicutes
BRU	Lactobacillus murinus	Firmicutes
BRU	Lactobacillus murinus	Firmicutes
BRU	Lactobacillus murinus	Firmicutes
BRU	Lactobacillus murinus	Firmicutes
BRU	Lactobacillus murinus	Firmicutes
BRU	Lactobacillus murinus	Firmicutes
BRU	Lactobacillus murinus	Firmicutes
BRU	Lactobacillus murinus	Firmicutes
BRU	Lactobacillus murinus	Firmicutes
BRU	Lactobacillus murinus	Firmicutes
BRU	Lactobacillus murinus	Firmicutes
BRU	Lactobacillus murinus	Firmicutes
BRU	Lactobacillus murinus	Firmicutes
BRU	Lactobacillus murinus	Firmicutes
BRU	Lactobacillus murinus	Firmicutes
BRU	Lactobacillus murinus	Firmicutes
BRU	Lactobacillus murinus	Firmicutes
BRU	Lactobacillus murinus	Firmicutes
BRU	Lactobacillus murinus	Firmicutes
BRU	Lactobacillus murinus	Firmicutes
BRU	Adlercreutzia equolifaciens 96%	Actinobacteria
BRU	Adlercreutzia equolifaciens 96%	Actinobacteria
BRU	Adlercreutzia equolifaciens 96%	Actinobacteria
BRU	Adlercreutzia equolifaciens 96%	Actinobacteria
BRU	Adlercreutzia equolifaciens 96%	Actinobacteria
BRU	Adlercreutzia equolifaciens 96%	Actinobacteria
BRU	Adlercreutzia equolifaciens 96%	Actinobacteria
BRU	Adlercreutzia equolifaciens 96%	Actinobacteria
BRU	Adlercreutzia equolifaciens 96%	Actinobacteria
BRU	Adlercreutzia equolifaciens 96%	Actinobacteria
BRU	Adlercreutzia equolifaciens 96%	Actinobacteria
BRU	Adlercreutzia equolifaciens 96%	Actinobacteria
BRU	Adlercreutzia equolifaciens 96%	Actinobacteria
BRU	Adlercreutzia equolifaciens 96%	Actinobacteria
BRU	Adlercreutzia equolifaciens 96%	Actinobacteria
BRU	Adlercreutzia equolifaciens 96%	Actinobacteria
BRU	Adlercreutzia equolifaciens 96%	Actinobacteria
BRU	Adlercreutzia equolifaciens 96%	Actinobacteria
BRU	Adlercreutzia equolifaciens 96%	Actinobacteria
BRU	Adlercreutzia equolifaciens 96%	Actinobacteria
BRU	Lactobaciilus intestinalis	Firmicutes
BRU	Lactobaciilus intestinalis	Firmicutes
BRU	Lactobaciilus intestinalis	Firmicutes
BRU	Lactobaciilus intestinalis	Firmicutes
BRU	Lactobaciilus intestinalis	Firmicutes
BRU	Lactobaciilus intestinalis	Firmicutes
BRU	Lactobaciilus intestinalis	Firmicutes
BRU	Lactobaciilus intestinalis	Firmicutes
BRU	Lactobaciilus intestinalis	Firmicutes
BRU	Lactobaciilus intestinalis	Firmicutes
BRU	Lactobaciilus intestinalis	Firmicutes
BRU	Lactobaciilus intestinalis	Firmicutes
BRU	Lactobacillus johnsonii	Firmicutes
BRU	Lactobacillus johnsonii	Firmicutes
BRU	Lactobacillus johnsonii	Firmicutes
BRU	Lactobacillus johnsonii	Firmicutes
BRU	Lactobacillus johnsonii	Firmicutes
BRU	Lactobacillus johnsonii	Firmicutes
BRU	Lactobacillus johnsonii	Firmicutes
BRU	Lactobacillus johnsonii	Firmicutes
BRU	Lactobacillus johnsonii	Firmicutes
BRU	Lactobacillus johnsonii	Firmicutes
BRU	Lactobacillus reuteri	Firmicutes
BRU	Lactobacillus reuteri	Firmicutes
BRU	Lactobacillus reuteri	Firmicutes
BRU	Lactobacillus reuteri	Firmicutes
BRU	Lactobacillus reuteri	Firmicutes
BRU	Lactobacillus reuteri	Firmicutes
BRU	Enterorhabdus mucosicola	Actinobacteria
BRU	Enterorhabdus mucosicola	Actinobacteria
BRU	Enterorhabdus mucosicola	Actinobacteria
BRU	Enterorhabdus mucosicola	Actinobacteria
BRU	Murimonas intestini 92%	Firmicutes
BRU	Murimonas intestini 92%	Firmicutes
BRU	Murimonas intestini 92%	Firmicutes
BRU	Murimonas intestini 92%	Firmicutes
BRU	Parasutterella excremntihominis 95%	Proteobacteria
BRU	Parasutterella excremntihominis 95%	Proteobacteria
BRU	Eubacterium infirmium 92%	Firmicutes
BRU	Enterorhabdus mucosicola 98%	Actinobacteria
BRU	Tyzerella nexilis 93%
BRU	Clostridium fusiformis 96%	Firmicutes
BRU	Acetatitfactor muris 92%
BRU	Eubacterium xylanophilum 92%	Firmicutes
RCA	Lactobacillus johnsonii	Firmicutes
RCA	Lactobacillus johnsonii	Firmicutes
RCA	Lactobacillus johnsonii	Firmicutes
RCA	Lactobacillus johnsonii	Firmicutes
RCA	Lactobacillus johnsonii	Firmicutes
RCA	Lactobacillus johnsonii	Firmicutes
RCA	Lactobacillus johnsonii	Firmicutes
RCA	Lactobacillus johnsonii	Firmicutes
RCA	Lactobacillus johnsonii	Firmicutes
RCA	Lactobacillus johnsonii	Firmicutes
RCA	Lactobacillus johnsonii	Firmicutes
RCA	Lactobacillus johnsonii	Firmicutes
RCA	Lactobacillus johnsonii	Firmicutes
RCA	Lactobacillus johnsonii	Firmicutes
RCA	Lactobacillus johnsonii	Firmicutes
RCA	Lactobacillus johnsonii	Firmicutes
RCA	Lactobacillus johnsonii	Firmicutes
RCA	Lactobacillus johnsonii	Firmicutes
RCA	Lactobacillus johnsonii	Firmicutes
RCA	Lactobacillus johnsonii	Firmicutes
RCA	Bacteroides acidofaciens	Bacteroidetes
RCA	Bacteroides acidofaciens	Bacteroidetes
RCA	Bacteroides acidofaciens	Bacteroidetes
RCA	Bacteroides acidofaciens	Bacteroidetes
RCA	Bacteroides acidofaciens	Bacteroidetes
RCA	Bacteroides acidofaciens	Bacteroidetes
RCA	Bacteroides acidofaciens	Bacteroidetes
RCA	Bacteroides acidofaciens	Bacteroidetes
RCA	Bacteroides acidofaciens	Bacteroidetes
RCA	Bacteroides acidofaciens	Bacteroidetes
RCA	Bacteroides acidofaciens	Bacteroidetes
RCA	Bacteroides acidofaciens	Bacteroidetes
RCA	Bacteroides acidofaciens	Bacteroidetes
RCA	Bacteroides acidofaciens	Bacteroidetes
RCA	Parabacteroides distasonis	Bacteroidetes
RCA	Parabacteroides distasonis	Bacteroidetes
RCA	Parabacteroides distasonis	Bacteroidetes
RCA	Parabacteroides distasonis	Bacteroidetes
RCA	Parabacteroides distasonis	Bacteroidetes
RCA	Parabacteroides distasonis	Bacteroidetes
RCA	Parabacteroides distasonis	Bacteroidetes
RCA	Parabacteroides distasonis	Bacteroidetes
RCA	Barnesiella intestinihominis 84%	Bacteroidetes
RCA	Barnesiella intestinihominis 84%	Bacteroidetes
RCA	Barnesiella intestinihominis 84%	Bacteroidetes
RCA	Barnesiella intestinihominis 84%	Bacteroidetes
RCA	Barnesiella intestinihominis 84%	Bacteroidetes
RCA	Barnesiella intestinihominis 84%	Bacteroidetes
RCA	Escherichia coli	Proteobacteria
RCA	Escherichia coli	Proteobacteria
RCA	Escherichia coli	Proteobacteria
RCA	Escherichia coli	Proteobacteria
RCA	Escherichia coli	Proteobacteria
RCA	Barnesiella intestinihominis 86%	Bacteroidetes
RCA	Barnesiella intestinihominis 86%	Bacteroidetes
RCA	Barnesiella intestinihominis 86%	Bacteroidetes
RCA	Barnesiella intestinihominis 86%	Bacteroidetes
RCA	Lactobacillus murinus	Firmicutes
RCA	Lactobacillus murinus	Firmicutes
RCA	Lactobacillus murinus	Firmicutes
RCA	Lactobacillus murinus	Firmicutes
RCA	Enterohabdus caecimuris	Actinobacteria
RCA	Enterohabdus caecimuris	Actinobacteria
RCA	Enterohabdus caecimuris	Actinobacteria
RCA	Murimonas intestini 92%	Firmicutes
RCA	Murimonas intestini 92%	Firmicutes
RCA	Enterococcus gallinarum	Firmicutes
YCFA	Barnesiella intestinihominis 86%	Bacteroidetes
YCFA	Barnesiella intestinihominis 86%	Bacteroidetes
YCFA	Barnesiella intestinihominis 86%	Bacteroidetes
YCFA	Barnesiella intestinihominis 86%	Bacteroidetes
YCFA	Barnesiella intestinihominis 86%	Bacteroidetes
YCFA	Barnesiella intestinihominis 86%	Bacteroidetes
YCFA	Barnesiella intestinihominis 86%	Bacteroidetes
YCFA	Barnesiella intestinihominis 86%	Bacteroidetes
YCFA	Barnesiella intestinihominis 86%	Bacteroidetes
YCFA	Barnesiella intestinihominis 86%	Bacteroidetes
YCFA	Barnesiella intestinihominis 86%	Bacteroidetes
YCFA	Barnesiella intestinihominis 86%	Bacteroidetes
YCFA	Barnesiella intestinihominis 86%	Bacteroidetes
YCFA	Barnesiella intestinihominis 86%	Bacteroidetes
YCFA	Barnesiella intestinihominis 86%	Bacteroidetes
YCFA	Barnesiella intestinihominis 86%	Bacteroidetes
YCFA	Barnesiella intestinihominis 86%	Bacteroidetes
YCFA	Barnesiella intestinihominis 86%	Bacteroidetes
YCFA	Barnesiella intestinihominis 86%	Bacteroidetes
YCFA	Barnesiella viscericola 86%	Bacteroidetes
YCFA	Barnesiella viscericola 86%	Bacteroidetes
YCFA	Barnesiella viscericola 86%	Bacteroidetes
YCFA	Barnesiella viscericola 86%	Bacteroidetes
YCFA	Barnesiella viscericola 86%	Bacteroidetes
YCFA	Barnesiella viscericola 86%	Bacteroidetes
YCFA	Barnesiella viscericola 86%	Bacteroidetes
YCFA	Barnesiella viscericola 86%	Bacteroidetes
YCFA	Barnesiella viscericola 86%	Bacteroidetes
YCFA	Barnesiella viscericola 86%	Bacteroidetes
YCFA	Barnesiella viscericola 86%	Bacteroidetes
YCFA	Barnesiella viscericola 86%	Bacteroidetes
YCFA	Barnesiella viscericola 86%	Bacteroidetes
YCFA	Barnesiella viscericola 86%	Bacteroidetes
YCFA	Barnesiella viscericola 86%	Bacteroidetes
YCFA	Barnesiella viscericola 86%	Bacteroidetes
YCFA	Barnesiella viscericola 86%	Bacteroidetes
YCFA	Barnesiella intestinihominis 86%	Bacteroidetes
YCFA	Barnesiella intestinihominis 86%	Bacteroidetes
YCFA	Barnesiella intestinihominis 86%	Bacteroidetes
YCFA	Barnesiella intestinihominis 86%	Bacteroidetes
YCFA	Barnesiella intestinihominis 86%	Bacteroidetes
YCFA	Barnesiella intestinihominis 86%	Bacteroidetes
YCFA	Barnesiella intestinihominis 86%	Bacteroidetes
YCFA	Barnesiella intestinihominis 86%	Bacteroidetes
YCFA	Barnesiella viscericola 86%	Bacteroidetes
YCFA	Barnesiella viscericola 86%	Bacteroidetes
YCFA	Barnesiella viscericola 86%	Bacteroidetes
YCFA	Barnesiella viscericola 86%	Bacteroidetes
YCFA	Barnesiella viscericola 86%	Bacteroidetes
YCFA	Barnesiella viscericola 86%	Bacteroidetes
YCFA	Bacteroides acidofaciens	Bacteroidetes
YCFA	Bacteroides acidofaciens	Bacteroidetes
YCFA	Bacteroides acidofaciens	Bacteroidetes
YCFA	Bacteroides acidofaciens	Bacteroidetes
YCFA	Bacteroides acidofaciens	Bacteroidetes
YCFA	Lactobacillus johnsonii	Firmicutes
YCFA	Lactobacillus johnsonii	Firmicutes
YCFA	Lactobacillus johnsonii	Firmicutes
YCFA	Lactobacillus johnsonii	Firmicutes
YCFA	Bacteroides acidofaciens	Bacteroidetes
YCFA	Bacteroides acidofaciens	Bacteroidetes
YCFA	Bacteroides acidofaciens	Bacteroidetes
YCFA	Bacteroides acidofaciens	Bacteroidetes
YCFA	Escherichia coli	Proteobacteria
YCFA	Escherichia coli	Proteobacteria
YCFA	Escherichia coli	Proteobacteria
YCFA	Escherichia coli	Proteobacteria
YCFA	Bacteroides acidofaciens	Bacteroidetes
YCFA	Bacteroides acidofaciens	Bacteroidetes
YCFA	Bacteroides acidofaciens	Bacteroidetes
YCFA	Barnesiella viscericola 85%	Bacteroidetes
YCFA	Barnesiella viscericola 85%	Bacteroidetes
YCFA	Barnesiella viscericola 85%	Bacteroidetes
YCFA	Lactobacillus amylolyticus	Firmicutes
YCFA	Lactobacillus amylolyticus	Firmicutes
YCFA	Lactobacillus amylolyticus	Firmicutes
YCFA	Prevotella loescheii 81%	Bacteroidetes
YCFA	Prevotella loescheii 81%	Bacteroidetes
YCFA	Bacteroides vulgatus	Bacteroidetes
YCFA	Bacteroides vulgatus	Bacteroidetes
YCFA	Alistipes finegoldii 94%	Bacteroidetes
YCFA	Alistipes finegoldii 94%	Bacteroidetes
YCFA	Parasutterella excremntihominis 95%	Proteobacteria
YCFA	Parasutterella excremntihominis 95%	Proteobacteria
YCFA	Barnesiella intestinihominis 95%	Bacteroidetes
YCFA	Parabacteroides goldsteinii	Bacteroidetes
YCFA	Prevotella ruminicola 80%	Bacteroidetes
YCFA	Lactobacillus reuteri	Firmicutes
BHI	Adlercreutzia equolifaciens 96%	Actinobacteria
BHI	Adlercreutzia equolifaciens 96%	Actinobacteria
BHI	Adlercreutzia equolifaciens 96%	Actinobacteria
BHI	Adlercreutzia equolifaciens 96%	Actinobacteria
BHI	Adlercreutzia equolifaciens 96%	Actinobacteria
BHI	Adlercreutzia equolifaciens 96%	Actinobacteria
BHI	Adlercreutzia equolifaciens 96%	Actinobacteria
BHI	Adlercreutzia equolifaciens 96%	Actinobacteria
BHI	Adlercreutzia equolifaciens 96%	Actinobacteria
BHI	Adlercreutzia equolifaciens 96%	Actinobacteria
BHI	Adlercreutzia equolifaciens 96%	Actinobacteria
BHI	Adlercreutzia equolifaciens 96%	Actinobacteria
BHI	Adlercreutzia equolifaciens 96%	Actinobacteria
BHI	Adlercreutzia equolifaciens 96%	Actinobacteria
BHI	Adlercreutzia equolifaciens 96%	Actinobacteria
BHI	Adlercreutzia equolifaciens 96%	Actinobacteria
BHI	Adlercreutzia equolifaciens 96%	Actinobacteria
BHI	Adlercreutzia equolifaciens 96%	Actinobacteria
BHI	Adlercreutzia equolifaciens 96%	Actinobacteria
BHI	Adlercreutzia equolifaciens 96%	Actinobacteria
BHI	Adlercreutzia equolifaciens 96%	Actinobacteria
BHI	Adlercreutzia equolifaciens 96%	Actinobacteria
BHI	Adlercreutzia equolifaciens 96%	Actinobacteria
BHI	Adlercreutzia equolifaciens 96%	Actinobacteria
BHI	Adlercreutzia equolifaciens 96%	Actinobacteria
BHI	Adlercreutzia equolifaciens 96%	Actinobacteria
BHI	Adlercreutzia equolifaciens 96%	Actinobacteria
BHI	Adlercreutzia equolifaciens 96%	Actinobacteria
BHI	Lactobacillus murinus	Firmicutes
BHI	Lactobacillus murinus	Firmicutes
BHI	Lactobacillus murinus	Firmicutes
BHI	Lactobacillus murinus	Firmicutes
BHI	Lactobacillus murinus	Firmicutes
BHI	Lactobacillus murinus	Firmicutes
BHI	Lactobacillus murinus	Firmicutes
BHI	Enterorhabdus caecimuris	Actinobacteria
BHI	Enterorhabdus caecimuris	Actinobacteria
BHI	Enterorhabdus caecimuris	Actinobacteria
BHI	Enterorhabdus caecimuris	Actinobacteria
BHI	Enterorhabdus caecimuris	Actinobacteria
BHI	Enterorhabdus caecimuris	Actinobacteria
BHI	Lactobacillus intestinalis	Firmicutes
BHI	Lactobacillus intestinalis	Firmicutes
BHI	Lactobacillus intestinalis	Firmicutes
BHI	Lactobacillus intestinalis	Firmicutes
BHI	Lactobacillus intestinalis	Firmicutes
BHI	Escherichia coli	Proteobacteria
BHI	Escherichia coli	Proteobacteria
BHI	Escherichia coli	Proteobacteria
BHI	Escherichia coli	Proteobacteria
BHI	Escherichia coli	Proteobacteria
BHI	Lactobacillus johnsonii	Firmicutes
BHI	Lactobacillus johnsonii	Firmicutes
BHI	Lactobacillus johnsonii	Firmicutes
BHI	Lactobacillus johnsonii	Firmicutes
BHI	Enterococcus gallinarum	Firmicutes
BHI	Enterococcus gallinarum	Firmicutes
BHI	Enterococcus gallinarum	Firmicutes
BHI	Parasutterella excremntihominis 95%	Proteobacteria
BHI	Parasutterella excremntihominis 95%	Proteobacteria
BHI	Parasutterella excremntihominis 95%	Proteobacteria
BHI	Clostridium fusiformis 97%	Firmicutes
BHI	Clostridium fusiformis 97%	Firmicutes
BHI	Lactobacillus reuteri	Firmicutes
BHI	Lactobacillus reuteri	Firmicutes
BHI	Blautia producta 95%	Firmicutes
BHI	Blautia producta 95%	Firmicutes
BHI	Enterorhabdus mucosicola 96%	Actinobacteria
BHI	Enterorhabdus mucosicola 96%	Actinobacteria
BHI	Clostridium hylemonae 95%	Firmicutes
BHI	Eisenbergiella tayi 94%	Firmicutes
BHI	Bacteroides acidifaciens	Bacteroidetes
BHI	Parasutterella excremntihominis 92%	Proteobacteria
BHI	Murimonas intestini 92%	Firmicutes
BHI	Enterorhabdus mucosicola 97%	Actinobacteria
BHI	Enterorhabdus mucosicola	Actinobacteria
FAA	Barnesiella intestinihominis 84%	Bacteroidetes
FAA	Barnesiella intestinihominis 84%	Bacteroidetes
FAA	Barnesiella intestinihominis 84%	Bacteroidetes
FAA	Barnesiella intestinihominis 84%	Bacteroidetes
FAA	Barnesiella intestinihominis 84%	Bacteroidetes
FAA	Barnesiella intestinihominis 84%	Bacteroidetes
FAA	Barnesiella intestinihominis 84%	Bacteroidetes
FAA	Barnesiella intestinihominis 84%	Bacteroidetes
FAA	Barnesiella intestinihominis 84%	Bacteroidetes
FAA	Barnesiella intestinihominis 84%	Bacteroidetes
FAA	Barnesiella intestinihominis 84%	Bacteroidetes
FAA	Barnesiella intestinihominis 84%	Bacteroidetes
FAA	Barnesiella intestinihominis 84%	Bacteroidetes
FAA	Barnesiella intestinihominis 84%	Bacteroidetes
FAA	Barnesiella intestinihominis 84%	Bacteroidetes
FAA	Barnesiella intestinihominis 84%	Bacteroidetes
FAA	Barnesiella intestinihominis 84%	Bacteroidetes
FAA	Barnesiella intestinihominis 84%	Bacteroidetes
FAA	Barnesiella intestinihominis 84%	Bacteroidetes
FAA	Barnesiella intestinihominis 84%	Bacteroidetes
FAA	Barnesiella intestinihominis 84%	Bacteroidetes
FAA	Barnesiella intestinihominis 84%	Bacteroidetes
FAA	Barnesiella intestinihominis 84%	Bacteroidetes
FAA	Barnesiella intestinihominis 84%	Bacteroidetes
FAA	Barnesiella intestinihominis 84%	Bacteroidetes
FAA	Bacteroides acidofaciens	Bacteroidetes
FAA	Bacteroides acidofaciens	Bacteroidetes
FAA	Bacteroides acidofaciens	Bacteroidetes
FAA	Bacteroides acidofaciens	Bacteroidetes
FAA	Bacteroides acidofaciens	Bacteroidetes
FAA	Bacteroides acidofaciens	Bacteroidetes
FAA	Bacteroides acidofaciens	Bacteroidetes
FAA	Bacteroides acidofaciens	Bacteroidetes
FAA	Bacteroides acidofaciens	Bacteroidetes
FAA	Bacteroides acidofaciens	Bacteroidetes
FAA	Bacteroides acidofaciens	Bacteroidetes
FAA	Bacteroides acidofaciens	Bacteroidetes
FAA	Bacteroides acidofaciens	Bacteroidetes
FAA	Bacteroides acidofaciens	Bacteroidetes
FAA	Barnesiella viscericola 88%	Bacteroidetes
FAA	Barnesiella viscericola 88%	Bacteroidetes
FAA	Barnesiella viscericola 88%	Bacteroidetes
FAA	Barnesiella viscericola 88%	Bacteroidetes
FAA	Barnesiella viscericola 88%	Bacteroidetes
FAA	Barnesiella viscericola 88%	Bacteroidetes
FAA	Barnesiella viscericola 88%	Bacteroidetes
FAA	Barnesiella viscericola 88%	Bacteroidetes
FAA	Barnesiella viscericola 88%	Bacteroidetes
FAA	Barnesiella viscericola 88%	Bacteroidetes
FAA	Barnesiella viscericola 88%	Bacteroidetes
FAA	Bacteroides acidofaciens	Bacteroidetes
FAA	Bacteroides acidofaciens	Bacteroidetes
FAA	Bacteroides acidofaciens	Bacteroidetes
FAA	Bacteroides acidofaciens	Bacteroidetes
FAA	Bacteroides acidofaciens	Bacteroidetes
FAA	Bacteroides acidofaciens	Bacteroidetes
FAA	Bacteroides acidofaciens	Bacteroidetes
FAA	Bacteroides acidofaciens	Bacteroidetes
FAA	Coprobacter secundus 86%	Bacteroidetes
FAA	Coprobacter secundus 86%	Bacteroidetes
FAA	Coprobacter secundus 86%	Bacteroidetes
FAA	Coprobacter secundus 86%	Bacteroidetes
FAA	Coprobacter secundus 86%	Bacteroidetes
FAA	Coprobacter secundus 86%	Bacteroidetes
FAA	Bacteroides acidofaciens	Bacteroidetes
FAA	Bacteroides acidofaciens	Bacteroidetes
FAA	Bacteroides acidofaciens	Bacteroidetes
FAA	Bacteroides acidofaciens	Bacteroidetes
FAA	Bacteroides acidofaciens	Bacteroidetes
FAA	Bacteroides acidofaciens	Bacteroidetes
FAA	Lactobacillus johnsonii	Firmicutes
FAA	Lactobacillus johnsonii	Firmicutes
FAA	Lactobacillus johnsonii	Firmicutes
FAA	Lactobacillus johnsonii	Firmicutes
FAA	Lactobacillus johnsonii	Firmicutes
FAA	Parabacteroides distasonis	Bacteroidetes
FAA	Parabacteroides distasonis	Bacteroidetes
FAA	Parabacteroides distasonis	Bacteroidetes
FAA	Parabacteroides distasonis	Bacteroidetes
FAA	Parasutterella excremntihominis 95%	Proteobacteria
FAA	Parasutterella excremntihominis 95%	Proteobacteria
FAA	Parasutterella excremntihominis 95%	Proteobacteria
FAA	Escherichia coli	Proteobacteria
FAA	Escherichia coli	Proteobacteria
FAA	Enterococcus gallinarum	Firmicutes
FAA	Enterococcus gallinarum	Firmicutes
FAA	Prevotella loescheii 81%	Bacteroidetes
FAA	Barnesiella viscericola 83%	Bacteroidetes
FAA	Barnesiella viscericola 86%	Bacteroidetes
FAA	Lactobacillus murinus	Firmicutes
FAA	Oscilibacter ruminantium 94%	Firmicutes
FAA	Clostridium fusiformis 96%	Firmicutes
YC	Barnesiella viscericola 85%	Bacteroidetes
YC	Barnesiella viscericola 85%	Bacteroidetes
YC	Barnesiella viscericola 85%	Bacteroidetes
YC	Barnesiella viscericola 85%	Bacteroidetes
YC	Barnesiella viscericola 85%	Bacteroidetes
YC	Barnesiella viscericola 85%	Bacteroidetes
YC	Barnesiella viscericola 85%	Bacteroidetes
YC	Barnesiella viscericola 85%	Bacteroidetes
YC	Barnesiella viscericola 85%	Bacteroidetes
YC	Barnesiella viscericola 85%	Bacteroidetes
YC	Barnesiella viscericola 85%	Bacteroidetes
YC	Barnesiella viscericola 85%	Bacteroidetes
YC	Barnesiella viscericola 85%	Bacteroidetes
YC	Barnesiella viscericola 85%	Bacteroidetes
YC	Barnesiella viscericola 85%	Bacteroidetes
YC	Barnesiella viscericola 85%	Bacteroidetes
YC	Barnesiella viscericola 85%	Bacteroidetes
YC	Barnesiella viscericola 85%	Bacteroidetes
YC	Barnesiella intestinihominis 86%	Bacteroidetes
YC	Barnesiella intestinihominis 86%	Bacteroidetes
YC	Barnesiella intestinihominis 86%	Bacteroidetes
YC	Barnesiella intestinihominis 86%	Bacteroidetes
YC	Barnesiella intestinihominis 86%	Bacteroidetes
YC	Barnesiella intestinihominis 86%	Bacteroidetes
YC	Barnesiella intestinihominis 86%	Bacteroidetes
YC	Barnesiella intestinihominis 86%	Bacteroidetes
YC	Barnesiella intestinihominis 86%	Bacteroidetes
YC	Barnesiella intestinihominis 86%	Bacteroidetes
YC	Barnesiella intestinihominis 86%	Bacteroidetes
YC	Barnesiella intestinihominis 86%	Bacteroidetes
YC	Barnesiella intestinihominis 86%	Bacteroidetes
YC	Barnesiella intestinihominis 86%	Bacteroidetes
YC	Barnesiella intestinihominis 86%	Bacteroidetes
YC	Barnesiella intestinihominis 86%	Bacteroidetes
YC	Bacteroides acidifaciens	Bacteroidetes
YC	Bacteroides acidifaciens	Bacteroidetes
YC	Bacteroides acidifaciens	Bacteroidetes
YC	Bacteroides acidifaciens	Bacteroidetes
YC	Bacteroides acidifaciens	Bacteroidetes
YC	Bacteroides acidifaciens	Bacteroidetes
YC	Bacteroides acidifaciens	Bacteroidetes
YC	Bacteroides acidifaciens	Bacteroidetes
YC	Bacteroides acidifaciens	Bacteroidetes
YC	Bacteroides acidifaciens	Bacteroidetes
YC	Bacteroides acidifaciens	Bacteroidetes
YC	Bacteroides acidifaciens	Bacteroidetes
YC	Bacteroides acidifaciens	Bacteroidetes
YC	Bacteroides acidifaciens	Bacteroidetes
YC	Bacteroides acidifaciens	Bacteroidetes
YC	Bacteroides acidifaciens	Bacteroidetes
YC	Bacteroides acidifaciens	Bacteroidetes
YC	Bacteroides acidifaciens	Bacteroidetes
YC	Bacteroides acidifaciens	Bacteroidetes
YC	Bacteroides acidifaciens	Bacteroidetes
YC	Bacteroides acidifaciens	Bacteroidetes
YC	Bacteroides acidifaciens	Bacteroidetes
YC	Bacteroides acidifaciens	Bacteroidetes
YC	Bacteroides acidifaciens	Bacteroidetes
YC	Bacteroides acidifaciens	Bacteroidetes
YC	Bacteroides acidifaciens	Bacteroidetes
YC	Bacteroides acidifaciens	Bacteroidetes
YC	Bacteroides acidifaciens	Bacteroidetes
YC	Bacteroides acidifaciens	Bacteroidetes
YC	Bacteroides acidifaciens	Bacteroidetes
YC	Bacteroides acidifaciens	Bacteroidetes
YC	Bacteroides acidifaciens	Bacteroidetes
YC	Bacteroides acidifaciens	Bacteroidetes
YC	Prevotella ruminicola 80%	Bacteroidetes
YC	Prevotella ruminicola 80%	Bacteroidetes
YC	Prevotella ruminicola 80%	Bacteroidetes
YC	Prevotella ruminicola 80%	Bacteroidetes
YC	Prevotella ruminicola 80%	Bacteroidetes
YC	Prevotella ruminicola 80%	Bacteroidetes
YC	Barnesiella visccericola 83%	Bacteroidetes
YC	Barnesiella visccericola 83%	Bacteroidetes
YC	Barnesiella visccericola 83%	Bacteroidetes
YC	Barnesiella visccericola 83%	Bacteroidetes
YC	Bacteroides vulgatus	Bacteroidetes
YC	Bacteroides vulgatus	Bacteroidetes
YC	Collinsella stercoris 92%	Actinobacteria
YC	Collinsella stercoris 92%	Actinobacteria
YC	Barnesiella viscericola 86%	Bacteroidetes
YC	Barnesiella viscericola 85%	Bacteroidetes
YC	Lactobacillus johnsonii	Firmicutes
YC	Lactobacillus murinus	Firmicutes
