# Supplementary material for: The Mouse Gastrointestinal Bacteria Catalogue enables translation between the mouse and human gut microbiotas via functional mapping
Source: Cell Host Microbe. 2022 Jan 12;30(1):124–138.e8. doi: 10.1016/j.chom.2021.12.003 (PMC8763404; doi:10.1016/j.chom.2021.12.003)
Supplement: Table S9. Summary data for butyrate quantification by GC-MS, related to Figure 6 — Metadata for the mouse and human species validated for in vitro butyrate production, including genome accession, taxonomic data, and predicted butyrate pathway. [file mmc9.xlsx]

## Sheet: Sheet1
Isolate_id	Species_designation	Taxonomy	Host_species	Predicted_butyrate_pathway	Culture_OD	Culture_pH	Replicate_#	[Butyrate]_mM
MGBC000131	UBA3282 MGBC103686	d__Bacteria;p__Firmicutes_A;c__Clostridia;o__Lachnospirales;f__Lachnospiraceae;g__UBA3282;s__UBA3282 MGBC103686	Mouse	PTB	0.9	5.5	1	12.263
							2	10.602
							3	10.6178
MGBC000129	Kineothrix sp000403275	d__Bacteria;p__Firmicutes_A;c__Clostridia;o__Lachnospirales;f__Lachnospiraceae;g__Kineothrix;s__Kineothrix sp000403275	Mouse	PTB	0.013	7.5	1	0.159
							2	0.1709
							3	0.2667
MGBC000148	COE1 sp000403335	d__Bacteria;p__Firmicutes_A;c__Clostridia;o__Lachnospirales;f__Lachnospiraceae;g__COE1;s__COE1 sp000403335	Mouse	PTB	0.7	6	1	9.8285
							2	11.384
							3	12.6645
MGBC000038	Eubacterium_F MGBC164771	d__Bacteria;p__Firmicutes_A;c__Clostridia;o__Lachnospirales;f__Lachnospiraceae;g__Eubacterium_F;s__Eubacterium_F MGBC164771	Mouse	BCOAT	0.8	7.5	1	14.1275
							2	17.8937
							3	23.6085
MGBC000165	Eubacterium_J MGBC130483	d__Bacteria;p__Firmicutes_A;c__Clostridia;o__Lachnospirales;f__Lachnospiraceae;g__Eubacterium_J;s__Eubacterium_J MGBC130483	Mouse	BCOAT	1.3	7	1	27.3789
							2	21.5788
							3	25.7005
MGBC000170	14-2 MGBC000170	d__Bacteria;p__Firmicutes_A;c__Clostridia;o__Lachnospirales;f__Lachnospiraceae;g__14-2;s__14-2 MGBC000170	Mouse	BCOAT	0.9	7.5	1	22.5221
							2	30.9188
							3	30.2507
MGBC000113	Lachnospiraceae_NOV MGBC000113	d__Bacteria;p__Firmicutes_A;c__Clostridia;o__Lachnospirales;f__Lachnospiraceae;g__Lachnospiraceae_NOV;s__Lachnospiraceae_NOV MGBC000113	Mouse	None	0.4	5.5	1	0.1011
							2	0.0701
							3	0.0522
M4	Coprococcus eutactus_A	d__Bacteria;p__Firmicutes_A;c__Clostridia;o__Lachnospirales;f__Lachnospiraceae;g__Coprococcus;s__Coprococcus eutactus_A	Human	PTB	0.3	5	1	17.5792
							2	15.428
							3	13.6871
B42	Agathobacter rectalis	d__Bacteria;p__Firmicutes_A;c__Clostridia;o__Lachnospirales;f__Lachnospiraceae;g__Agathobacter;s__Agathobacter rectalis	Human	BCOAT	0.6	6.5	1	25.1664
							2	24.3552
							3	22.5091
YCFA (media control)	NA	NA	Control	None	0.022	8	1	0.0739
							2	0.0685
							3	0.0848
