# Supplementary material for: The Mouse Gastrointestinal Bacteria Catalogue enables translation between the mouse and human gut microbiotas via functional mapping
Source: Cell Host Microbe. 2022 Jan 12;30(1):124–138.e8. doi: 10.1016/j.chom.2021.12.003 (PMC8763404; doi:10.1016/j.chom.2021.12.003)
Supplement: Table S10. Functional comparison of human and mouse Phocaeicola dorei, related to STAR methods — Data for the functional comparison of human- and mouse-derived Phocaeicola dorei. Fields are [1] Genome Property identifier, [2] the Genome Property description, [3-5] the proportion of genomes for each species that encode the complete pathway/property, and [6-8] the p-values for the pairwise Pearson's chi-squared test between each species. [file mmc10.xlsx]

## Sheet: Sheet1
GenProp	Function	Phocaeicola_dorei.HUMAN (n=1954)	Phocaeicola_dorei.MOUSE (n=15)	Phocaeicola_vulgatus.MOUSE (n=177)	p.PdH_PdM	p.PdH_PvM	p.PdM_PvM
GenProp0971	Biosynthesis of undecaprenyl phosphate (Und-P)	0.0143296	0.8	0	5.27329e-94	0.208215	8.49661e-32
GenProp1331	Pyocyanin biosynthesis	0.0455476	0.8	0.0564972	1.91597e-36	0.633868	1.48057e-16
GenProp0269	Coenzyme B12 biosynthesis from cob(II)yrinate diamide	0.929887	0.2	0.920904	3.06081e-24	0.769469	9.94061e-14
GenProp1558	Sterol:steryl ester interconversion (yeast)	0.117707	0.933333	0	5.32008e-20	2.52372e-06	1.08868e-37
GenProp1113	DnaA-Dps complex	0.266121	1	0.00564972	1.24954e-09	2.35507e-14	4.99542e-38
GenProp0981	Radical SAM/lipoprotein system	0.268168	0.933333	0	4.5459e-08	4.41591e-15	1.08868e-37
GenProp0322	Addiction module, Hig class	0.373081	1	0.0225989	2.34205e-06	1.1991e-20	9.88558e-32
GenProp1483	Glycogen biosynthesis II (from UDP-D-Glucose)	0.4739	0	0.485876	0.000664972	0.820477	0.000771141
GenProp0313	CRISPR system, I-C/Dvulg subtype	0.462641	0.866667	0.757062	0.00416769	1.12249e-13	0.519092
GenProp0793	CMP-N-acetylneuraminate biosynthesis from UDP-N-acetylglucosamine	0.387922	0	0.740113	0.00496119	1.88634e-19	1.88247e-08
GenProp1091	Toxin-antitoxin system, type I	0.00153531	0.0666667	0.00564972	0.00687624	0.760951	0.362569
GenProp0021	CRISPR region	0.560389	0.933333	0.768362	0.00829561	1.25955e-07	0.246575
GenProp0127	Tat (Sec-independent) protein export	0.431934	0.0666667	0.039548	0.0097251	4.21235e-24	1
GenProp1272	Spermine and spermidine degradation III	0.336745	0	0.316384	0.0131528	0.640931	0.0218712
GenProp1610	Spermine and spermidine degradation I	0.336745	0	0.316384	0.0131528	0.640931	0.0218712
GenProp1678	Beta-alanine biosynthesis IV	0.33521	0	0.316384	0.0135164	0.670542	0.0218712
GenProp0209	Sec system preprotein translocase	0.462129	0.8	0.468927	0.0185809	0.924341	0.0282733
GenProp1551	L-tryptophan degradation X (mammalian, via tryptamine)	0.308598	0	0.288136	0.0213389	0.631145	0.033877
GenProp1176	Protein-conducting channel SecYEG complex	0.469294	0.8	0.468927	0.0216572	1	0.0282733
GenProp1489	Ammonia assimilation cycle I	0.63306	0.933333	0.581921	0.0325452	0.205055	0.0162694
GenProp0767	Very short patch repair	0.499488	0.8	0.20904	0.0394276	2.28727e-13	2.22195e-06
GenProp1132	Holo-translocon SecYEG-SecDF-YajC-YidC complex	0.441146	0.733333	0.440678	0.0446043	1	0.0557837
GenProp0975	Biosynthesis of UDP-N-acetyl-D-mannosamine (UDP-ManNAc)	0.416581	0.133333	0.282486	0.0505453	0.00067508	0.34439
GenProp1549	UDP-N-acetyl-alpha-D-mannosaminouronate biosynthesis	0.41607	0.133333	0.276836	0.0509782	0.000409121	0.366106
GenProp0187	Pyrimidine (uridine-5'-phosphate) de novo biosynthesis	0.769191	1	0.717514	0.070181	0.144308	0.0368688
GenProp1120	HipBA toxin-antitoxin complex	0.68219	0.933333	0.745763	0.0709829	0.0963987	0.187124
GenProp0741	Translation elongation, bacterial	0.467758	0.733333	0.468927	0.0729132	1	0.0895252
GenProp0125	Lysine biosynthesis via diaminopimelate (DAP)	0.684237	0.933333	0.587571	0.0731782	0.010835	0.018003
GenProp0740	Translation initiation, bacterial	0.609007	0.866667	0.638418	0.0761887	0.491335	0.132596
GenProp0945	Radical SAM maturase bacteriocin system, CLI_3235 type	0.00409417	0.0666667	0	0.0973602	0.832801	0.115
GenProp1534	Kanosamine biosynthesis II	0.799386	1	0.79096	0.106568	0.865162	0.10312
GenProp0455	Restriction enzyme system, type I	0.801433	1	0.898305	0.109554	0.00234538	0.4031
GenProp1395	Superpathway of D-myo-inositol (1,4,5)-trisphosphate metabolism	0.814739	1	0.983051	0.130869	2.30821e-08	1
GenProp1561	Superpathway of coenzyme A biosynthesis III (mammals)	0.930911	0.8	0.909605	0.141342	0.365515	0.360377
GenProp0262	RNA polymerase, bacterial	0.513306	0.733333	0.59887	0.150072	0.0354336	0.453698
GenProp1282	L-arginine degradation III (arginine decarboxylase/agmatinase pathway)	0.73695	0.933333	0.158192	0.152955	1.60615e-56	2.98462e-11
GenProp1448	UDP-N-acetylmuramoyl-pentapeptide biosynthesis I (meso-diaminopimelate containing)	0.828045	1	0.966102	0.155885	2.80416e-06	1
GenProp1755	PpGpp biosynthesis	0.834698	1	0.971751	0.169977	2.24993e-06	1
GenProp1200	DnaA-DnaB-DnaC complex	0.667349	0.866667	0.655367	0.174254	0.809948	0.165413
GenProp0840	Polyphosphate kinase/exopolyphosphatase system	0.836745	1	0.971751	0.174544	2.8579e-06	1
GenProp0967	Radical SAM maturase system, CXXX repeats type	0.0348004	0.133333	0.0621469	0.175997	0.101801	0.604147
GenProp1468	UDP-2,3-diacetamido-2,3-dideoxy-alpha-D-mannuronate biosynthesis	0.331627	0.133333	0.112994	0.176593	3.22977e-09	1
GenProp0724	Phosphonoacetaldehyde biosynthesis from phosphoenolpyruvate	0.159161	0	0.0112994	0.184025	1.88305e-07	1
GenProp0806	Replication initiation, bacterial	0.846469	1	0.903955	0.197852	0.0514448	0.433087
GenProp1129	Carbamoyl phosphate synthetase complex	0.855169	1	0.80226	0.221169	0.0748187	0.119638
GenProp0132	Transcription termination/antitermination Nus factors	0.484647	0.666667	0.485876	0.251879	1	0.282076
GenProp1748	Phosphopantothenate biosynthesis I	0.865404	0.733333	0.881356	0.267078	0.629483	0.216429
GenProp1118	DnaB-DnaC complex	0.704197	0.866667	0.661017	0.275351	0.264677	0.177685
GenProp1251	L-tyrosine biosynthesis I	0.874104	1	0.932203	0.28144	0.031661	0.62694
GenProp1406	Superpathway of purine nucleotides de novo biosynthesis I	0.787615	0.933333	0.875706	0.289244	0.00731077	0.805791
GenProp0244	Chaperone system: DnaK-DnaJ-GrpE	0.712385	0.866667	0.898305	0.303014	1.66346e-07	1
GenProp0162	Isoleucine biosynthesis from threonine and pyruvate	0.880246	1	0.734463	0.304271	7.73645e-08	0.0472757
GenProp1195	DnaA-L2	0.568066	0.733333	0.621469	0.304894	0.195016	0.559781
GenProp1123	DnaB-DnaG complex	0.884852	1	0.915254	0.322615	0.270882	0.500789
GenProp1619	L-histidine degradation I	0.720573	0.866667	0.158192	0.33278	3.58851e-52	1.05637e-09
GenProp1356	N10-formyl-tetrahydrofolate biosynthesis	0.889458	1	0.943503	0.342094	0.0349737	0.733563
GenProp1152	DnaA-DnaB complex	0.895087	1	0.903955	0.367573	0.809296	0.433087
GenProp1092	Toxin-antitoxin system, type III	0.00972364	0.0666667	0.0169492	0.368865	0.601402	0.724066
GenProp0111	Proline biosynthesis from glutamate	0.897134	1	0.99435	0.377326	4.23921e-05	1
GenProp1705	Sedoheptulose bisphosphate bypass	0.897134	1	0.977401	0.377326	0.000853466	1
GenProp1736	NADH repair	0.814739	0.933333	0.779661	0.397684	0.296978	0.281917
GenProp1372	Adenosine ribonucleotides de novo biosynthesis	0.816786	0.933333	0.926554	0.407132	0.000337942	1
GenProp1370	Ethylene glycol degradation	0.906858	1	0.99435	0.427604	0.000123956	1
GenProp1352	Phosphatidylcholine resynthesis via glycerophosphocholine	0.907369	1	0.99435	0.430445	0.000131101	1
GenProp1626	L-alanine degradation I	0.0921187	0	0.355932	0.433307	1.4594e-25	0.0113231
GenProp1691	Superpathway of glycolysis and the Entner-Doudoroff pathway	0.745138	0.866667	0.497175	0.435684	2.88503e-12	0.0130483
GenProp1434	Putrescine degradation II	0.091607	0	0.355932	0.43619	9.63076e-26	0.0113231
GenProp1447	Methanogenesis from methylthiopropanoate	0.913511	1	0.966102	0.466228	0.0215974	1
GenProp1480	Peptidoglycan biosynthesis I (meso-diaminopimelate containing)	0.914534	1	0.99435	0.472511	0.000286055	1
GenProp1324	Glycerol degradation V	0.830092	0.933333	0.949153	0.473444	5.57465e-05	1
GenProp1296	NAD biosynthesis III	0.0122825	0.0666667	0.0564972	0.473627	2.88734e-05	1
GenProp0802	Ribosome biogenesis proteins, bacteria	0.915046	1	0.977401	0.475689	0.00531911	1
GenProp0812	Rho-dependent termination	0.916581	1	0.949153	0.48537	0.16782	0.796078
GenProp1538	Superpathway of aromatic amino acid biosynthesis	0.918117	1	0.920904	0.495278	1	0.53914
GenProp1516	Phosphatidylcholine biosynthesis V	0.0798362	0	0.0169492	0.508855	0.00373657	1
GenProp1708	L-phenylalanine biosynthesis I	0.920676	1	0.887006	0.512316	0.155783	0.349613
GenProp0287	Ribonucleotide reduction	0.922211	1	0.937853	0.522869	0.547101	0.677523
GenProp0128	F1/F0 ATPase	0.92477	1	0.903955	0.541033	0.396621	0.433087
GenProp1472	L-ornithine biosynthesis II	0.92784	1	0.99435	0.563839	0.00119457	1
GenProp1415	Superpathway of fatty acid biosynthesis initiation (E. coli)	0.928864	1	0.903955	0.571699	0.285694	0.433087
GenProp0198	RuvABC Holliday junction complex	0.929376	1	0.926554	0.575679	1	0.581021
GenProp0696	Xanthine utilization as a source of guanine-monophosphate (GMP)	0.929887	1	0.960452	0.579693	0.163051	0.946379
GenProp1094	Energy-coupling factor transporters	0.0701126	0	0	0.579693	0.000498128	NA
GenProp1275	Glycine cleavage	0.933982	0.866667	0.920904	0.601576	0.610743	0.807816
GenProp1446	Adenosine deoxyribonucleotides de novo biosynthesis II	0.934493	1	0.932203	0.617434	1	0.62694
GenProp1586	Adenosine deoxyribonucleotides de novo biosynthesis	0.934493	1	0.937853	0.617434	0.988515	0.677523
GenProp0634	Sigma-54 (RpoN) systems	0.937052	1	0.99435	0.639745	0.00317269	1
GenProp1234	Superpathway of L-tyrosine biosynthesis	0.937564	1	0.937853	0.644331	1	0.677523
GenProp1309	Superpathway of L-phenylalanine biosynthesis	0.937564	1	0.937853	0.644331	1	0.677523
GenProp1710	Superpathway of glycolysis, pyruvate dehydrogenase, TCA, and glyoxylate bypass	0.861822	0.933333	0.960452	0.671063	0.000294936	1
GenProp1632	Erythro-tetrahydrobiopterin biosynthesis I	0.928352	0.866667	0.954802	0.67518	0.241556	0.384363
GenProp0862	Pyridoxal phosphate biosynthesis, PdxA/PdxJ pathway	0.941146	1	0.983051	0.67766	0.0305724	1
GenProp0163	Valine biosynthesis from pyruvate	0.943193	1	0.79096	0.697734	7.75376e-14	0.10312
GenProp1093	Abortive infection proteins	0.255885	0.333333	0.0847458	0.698387	5.69626e-07	0.00971142
GenProp0290	Class II (B12-dependent) ribonucleotide reductase	0.943705	1	0.988701	0.702876	0.0167147	1
GenProp1520	Pentose phosphate pathway (oxidative branch) I	0.925793	0.866667	0.666667	0.707762	1.45554e-28	0.19067
GenProp1634	CMP phosphorylation	0.944217	1	0.983051	0.70807	0.0412348	1
GenProp1677	NAD/NADP-NADH/NADPH mitochondrial interconversion (yeast)	0.944217	1	1	0.70807	0.00230633	NA
GenProp0164	Leucine biosynthesis from pyruvate and acetyl-CoA	0.867963	0.933333	0.768362	0.716765	0.000399385	0.246575
GenProp0253	Hydroxymethylpyrimidine pyrophosphate (HMP-P) biosynthesis from aminoimidazole ribotide	0.945241	1	0.937853	0.718616	0.810412	0.677523
GenProp0245	Chaperone system: GroEL/GroES	0.868475	0.933333	0.954802	0.720695	0.00130959	1
GenProp0261	Thiamine pyrophosphate (TPP) de novo biosynthesis	0.945752	1	0.937853	0.72397	0.787561	0.677523
GenProp1262	UTP and CTP de novo biosynthesis	0.947288	1	0.937853	0.740363	0.719055	0.677523
GenProp0491	RecFOR recombination pathway	0.659672	0.733333	0.129944	0.744103	2.8162e-43	3.2846e-08
GenProp1109	UvrAB complex	0.948311	1	0.949153	0.75158	1	0.796078
GenProp0745	Lipoyl-protein attachment	0.948823	1	0.932203	0.757278	0.43956	0.62694
GenProp1237	Lipoate biosynthesis and incorporation I	0.948823	1	0.932203	0.757278	0.43956	0.62694
GenProp1127	ThiG-ThiH thiazole phosphate synthase complex	0.949846	1	0.943503	0.768858	0.849692	0.733563
GenProp1207	DnaA-HU complex variant 1	0.950358	1	0.983051	0.774742	0.0744527	1
GenProp1719	L-methionine salvage from L-homocysteine	0.952917	1	0.988701	0.805155	0.0424663	1
GenProp1074	Type V secretion	0.953429	1	0.768362	0.811445	6.70981e-22	0.0760958
GenProp1181	GroEL-GroES complex	0.880757	0.933333	0.966102	0.820912	0.000896474	1
GenProp1567	Glycerol degradation I	0.0440123	0	0	0.84401	0.00805544	NA
GenProp1220	Fatty acid biosynthesis initiation II	0.955988	1	0.943503	0.84401	0.563521	0.733563
GenProp0617	Cytochrome (quinone) oxidase, bd type	0.957523	1	0.966102	0.864497	0.726249	1
GenProp1202	Cytochrome bd-II ubiquinol oxidase complex	0.957523	1	0.966102	0.864497	0.726249	1
GenProp0057	NAD(P) biosynthesis from L-aspartate and DHAP	0.816274	0.866667	0.988701	0.866943	8.85038e-09	0.0253611
GenProp1336	2,3-Dihydroxybenzoate biosynthesis	0.849028	0.8	0.954802	0.867998	0.000179627	0.0576402
GenProp1495	N-end rule pathway I (prokaryotic)	0.973388	0.933333	0.99435	0.877507	0.143521	0.362569
GenProp0305	Cysteine biosynthesis	0.958547	1	0.99435	0.878578	0.0302134	1
GenProp0715	Galactarate utilization via 2-oxoglutarate semialdehyde	0.958547	1	0.954802	0.878578	0.966294	0.866411
GenProp0124	Pantothenate biosynthesis from aspartate and 2-oxoisovalerate	0.910952	0.866667	0.926554	0.88499	0.572902	0.74231
GenProp1388	Pterostilbene biosynthesis	0.959058	1	0.99435	0.885752	0.0318736	1
GenProp0836	Menaquinone biosynthesis	0.846981	0.8	0.954802	0.885991	0.000144737	0.0576402
GenProp0038	Tetrahydrofolate biosynthesis from GTP and PABA	0.888434	0.933333	0.977401	0.889616	0.000341404	0.853476
GenProp0137	Iron-sulfur cluster assembly SUF system	0.95957	1	0.99435	0.893016	0.0336253	1
GenProp0225	Mismatch repair	0.95957	1	1	0.893016	0.01179	NA
GenProp1439	2-Oxobutanoate degradation I	0.95957	1	0.949153	0.893016	0.638529	0.796078
GenProp1557	Entner-Doudoroff pathway I	0.95957	1	0.903955	0.893016	0.00125196	0.433087
GenProp0172	Potassium-transporting ATPase KdpFABC	0.888946	0.933333	0.943503	0.894371	0.0335283	1
GenProp1673	L-leucine degradation I	0.751791	0.8	0.937853	0.89606	3.46225e-08	0.145813
GenProp0109	Histidine biosynthesis from ribose-5-phosphate	0.889969	0.933333	0.903955	0.903947	0.655586	1
GenProp0999	Por secretion system	0.0286592	0.0666667	0.00564972	0.919017	0.115594	0.362569
GenProp0324	Addiction module, RelE-RelB class	0.0291709	0.0666667	0.00564972	0.92897	0.109519	0.362569
GenProp0867	Decarboxylation/antiport proton-motive cycle: aspartate-alanine	0.962129	1	0.99435	0.93078	0.0439428	1
GenProp0788	Lysine biosynthesis via diaminopimelate (DAP) utilizing ammonia and NADPH	0.893552	0.933333	0.858757	0.938175	0.195429	0.676298
GenProp0699	DNA gyrase	0.825486	0.866667	0.881356	0.938447	0.0733129	1
GenProp1178	GyrA-GyrB complex	0.825486	0.866667	0.881356	0.938447	0.0733129	1
GenProp0254	Thiamine pyrophosphate (TPP) biosynthesis from HMP-PP and HET-P	0.963664	1	0.960452	0.954675	0.992879	0.946379
GenProp0676	Alkylhydroperoxide reductase AhpCF (peroxiredoxin)	0.963664	1	0.99435	0.954675	0.0516035	1
GenProp1484	Superpathway of guanosine nucleotides de novo biosynthesis II	0.963664	1	0.932203	0.954675	0.0616576	0.62694
GenProp0472	Uncharacterized gene pair TIGR02687/TIGR02688	0.0363357	0	0.0338983	0.954675	1	1
GenProp1431	L-arginine degradation IV (arginine decarboxylase/agmatine deiminase pathway)	0.969294	0.933333	0.983051	0.95789	0.421972	0.724066
GenProp1060	tRNA N6-threonylcarbamoyladenosine modification	0.895599	0.933333	0.932203	0.958236	0.157043	1
GenProp1320	Nitric oxide biosynthesis II (mammals)	0.964176	1	0.971751	0.962861	0.756001	1
GenProp1450	L-tryptophan biosynthesis	0.964176	1	0.977401	0.962861	0.480262	1
GenProp1481	Superpathway of L-citrulline metabolism	0.964176	1	0.971751	0.962861	0.756001	1
GenProp1171	YgjD-YeaZ-YjeE complex	0.896111	0.933333	0.932203	0.963309	0.162607	1
GenProp1153	TRCF-UvrA complex	0.964688	1	0.977401	0.971163	0.499878	1
GenProp0114	Nucleotide excision repair	0.897134	0.933333	0.937853	0.973525	0.109154	1
GenProp1366	2-Methyladeninyl adenosylcobamide biosynthesis from adenosylcobinamide-GDP	0.96827	0.933333	0.966102	0.97643	1	1
GenProp1378	Adeninyl adenosylcobamide biosynthesis from adenosylcobinamide-GDP	0.96827	0.933333	0.966102	0.97643	1	1
GenProp1454	Adenosylcobalamin biosynthesis from adenosylcobinamide-GDP I	0.96827	0.933333	0.966102	0.97643	1	1
GenProp1349	Superpathway of adenosylcobalamin salvage from cobinamide I	0.967758	0.933333	0.966102	0.98549	1	1
GenProp1386	Superpathway of L-serine and glycine biosynthesis I	0.967758	0.933333	0.943503	0.98549	0.138042	1
GenProp1387	Superpathway of beta-D-glucuronosides degradation	0.967758	0.933333	0.858757	0.98549	1.18678e-11	0.676298
GenProp1075	Ferrous iron transport Feo system	0.965711	1	0.960452	0.988125	0.879504	0.946379
GenProp0129	Na+-translocating NADH-quinone reductase	0.766121	0.8	0.768362	0.99789	1	1
GenProp0183	dTDP-L-rhamnose biosynthesis from dTDP-4-dehydro-L-rhamnose	0.993859	1	1	1	0.602333	NA
GenProp0321	Toxin-antitoxin system, type II	0.993859	1	1	1	0.602333	NA
GenProp1315	Fatty acid biosynthesis initiation III	0.993859	1	1	1	0.602333	NA
GenProp1281	Hydrogen sulfide biosynthesis I	0.994371	1	1	1	0.650472	NA
GenProp1554	Nitrate reduction V (assimilatory)	0.994371	1	1	1	0.650472	NA
GenProp1681	L-cysteine degradation III	0.994371	1	1	1	0.650472	NA
GenProp1694	Superpathway of demethylmenaquinol-8 biosynthesis I	0.993347	1	0.99435	1	1	1
GenProp1095	Exodeoxyribonuclease VII	0.992835	1	1	1	0.519555	NA
GenProp1397	(Kdo)2-lipid A biosynthesis I	0.995906	1	1	1	0.832801	NA
GenProp0930	GDP-4-keto-6-deoxymannose biosynthesis from beta-D-fructose-6-phosphate	0.996418	1	1	1	0.911069	NA
GenProp1429	GDP-L-fucose biosynthesis I (from GDP-D-mannose)	0.996418	1	1	1	0.911069	NA
GenProp0291	Class III (anaerobic) ribonucleotide reductase	0.996929	1	0.99435	1	1	1
GenProp1260	UDP-alpha-D-xylose biosynthesis	0.9913	1	0.977401	1	0.162954	1
GenProp1565	N-acetylglucosamine degradation II	0.9913	1	1	1	0.420975	NA
GenProp1746	Alkylnitronates degradation	0.980553	1	1	1	0.115139	NA
GenProp1303	N-acetylglucosamine degradation I	0.982088	1	1	1	0.137126	NA
GenProp1764	Flavin biosynthesis IV (mammalian)	0.980041	1	0.99435	1	0.291862	1
GenProp1377	Biotin biosynthesis from 8-amino-7-oxononanoate I	0.96827	1	0.99435	1	0.0836559	1
GenProp1389	Superpathway of guanosine nucleotides de novo biosynthesis I	0.96827	1	0.932203	1	0.0217163	0.62694
GenProp1608	NADH to cytochrome bd oxidase electron transfer I	0.96827	1	0.971751	1	0.976677	1
GenProp1670	Di-trans,poly-cis-undecaprenyl phosphate biosynthesis	0.979529	1	0.99435	1	0.276232	1
GenProp0046	IPP biosynthesis	0.999488	1	1	1	1	NA
GenProp0199	Lysine biosynthesis	0.999488	1	1	1	1	NA
GenProp0213	Resistance to Reactive Oxygen Species (ROS)	0.999488	1	1	1	1	NA
GenProp0694	Glucose utilization as fructose-1,6-bisphosphate	0.983112	1	0.988701	1	0.801497	1
GenProp0839	2-oxoacid:ferredoxin oxidoreductase, multisubunit form	0.999488	1	1	1	1	NA
GenProp0841	2-oxoacid:ferredoxin oxidoreductase	0.999488	1	1	1	1	NA
GenProp0877	Flagellar motor stator complex	0.999488	1	1	1	1	NA
GenProp0918	Anaerobic sulfatase/maturase system	0.968782	1	0.988701	1	0.205359	1
GenProp0941	TonB-dependent nutrient uptake pairs, RagAB/SusCD type	0.999488	1	1	1	1	NA
GenProp1215	Siroheme biosynthesis	0.999488	1	0.966102	1	1.50461e-11	1
GenProp1226	Pyruvate fermentation to ethanol II	0.999488	1	1	1	1	NA
GenProp1245	L-tyrosine degradation III	0.999488	1	1	1	1	NA
GenProp1263	Methylglyoxal degradation III	0.999488	1	1	1	1	NA
GenProp1274	D-serine metabolism	0.999488	1	1	1	1	NA
GenProp1346	Glutathione degradation (DUG pathway - yeast)	0.999488	1	1	1	1	NA
GenProp1393	Allantoin degradation to glyoxylate II	0.999488	1	1	1	1	NA
GenProp1436	Superpathway of mycolate biosynthesis	0.999488	1	1	1	1	NA
GenProp1453	Cardiolipin and phosphatidylethanolamine biosynthesis (Xanthomonas)	0.999488	1	1	1	1	NA
GenProp1485	Pyruvate fermentation to acetoin III	0.999488	1	1	1	1	NA
GenProp1546	Sulfoquinovosyl diacylglycerol biosynthesis	0.999488	1	1	1	1	NA
GenProp1573	Sulfate activation for sulfonation	0.968782	1	1	1	0.031581	NA
GenProp1684	Kdo transfer to lipid IVA I	0.999488	1	1	1	1	NA
GenProp0645	Putrescine biosynthesis	0.998976	1	1	1	1	NA
GenProp1248	Fructose 2,6-bisphosphate biosynthesis	0.998976	1	1	1	1	NA
GenProp1322	Superpathway of geranylgeranyl diphosphate biosynthesis II (via MEP)	0.998976	1	1	1	1	NA
GenProp1332	Superpathway of tetrahydrofolate biosynthesis	0.998976	1	1	1	1	NA
GenProp1345	Acetate formation from acetyl-CoA I	0.998976	1	1	1	1	NA
GenProp1541	Superpathway of geranylgeranyldiphosphate biosynthesis I (via mevalonate)	0.998976	1	1	1	1	NA
GenProp1570	N6-L-threonylcarbamoyladenosine37-modified tRNA biosynthesis	0.998976	1	1	1	1	NA
GenProp1605	D-myo-inositol (1,4,5)-trisphosphate degradation	0.998976	1	1	1	1	NA
GenProp0754	Acetate production from acetylphosphate	0.983623	1	1	1	0.163691	NA
GenProp1590	4-Amino-2-methyl-5-diphosphomethylpyrimidine biosynthesis	0.967758	1	0.966102	1	1	1
GenProp1613	Formate assimilation into 5,10-methylenetetrahydrofolate	0.979017	1	0.971751	1	0.713705	1
GenProp1032	dTDP-4-dehydro-L-rhamnose biosynthesis from dTDP-4-dehydro-6-deoxy-alpha-D-glucose	0.990276	1	0.988701	1	1	1
GenProp1227	Guanosine deoxyribonucleotides de novo biosynthesis I	0.967247	1	0.937853	1	0.0688902	0.677523
GenProp1253	Superpathway of arginine and polyamine biosynthesis	0.967247	1	0.966102	1	1	1
GenProp1343	Guanosine deoxyribonucleotides de novo biosynthesis II	0.967247	1	0.932203	1	0.0281148	0.62694
GenProp1365	L-asparagine degradation III (mammalian)	0.955988	0.933333	0.954802	1	1	1
GenProp1476	Autoinducer AI-2 degradation	0.967247	1	0.954802	1	0.509109	0.866411
GenProp1624	Fructoselysine and psicoselysine degradation	0.990276	1	1	1	0.367975	NA
GenProp1688	Heme degradation VII	0.967247	1	0.954802	1	0.509109	0.866411
GenProp1737	CMP-N-acetylneuraminate biosynthesis I (eukaryotes)	0.967247	1	0.983051	1	0.352959	1
GenProp0842	2-oxoacid:acceptor oxidoreductase, 2 subunit form	0.966735	1	0.977401	1	0.585098	1
GenProp0160	Aspartate semialdehyde biosynthesis from aspartate	0.978506	1	1	1	0.0914757	NA
GenProp1266	Superpathway of thiamine diphosphate biosynthesis II	0.978506	1	0.988701	1	0.523896	1
GenProp0241	Phosphonate catabolism	0.984135	1	0.954802	1	0.0125914	0.866411
GenProp0458	Fucose catabolism	0.984135	1	0.99435	1	0.454858	1
GenProp1108	Endopeptidase ClpXP complex	0.984135	1	1	1	0.173748	NA
GenProp1475	Superpathway of L-lysine, L-threonine and L-methionine biosynthesis I	0.984135	1	1	1	0.173748	NA
GenProp1581	L-homoserine and L-methionine biosynthesis	0.984135	1	1	1	0.173748	NA
GenProp0789	Homocysteine regeneration from S-adenosylhomocysteine	0.931934	0.933333	0.949153	1	0.470184	1
GenProp1643	Chorismate biosynthesis I	0.989765	1	0.99435	1	0.846102	1
GenProp1611	Xanthine and xanthosine salvage	0.954452	0.933333	1	1	0.00684318	0.115
GenProp0950	dTDP-4-dehydro-6-deoxy-alpha-D-glucose biosynthesis from glucose-1-phosphate	0.977994	1	0.983051	1	0.862462	1
GenProp1463	D-allose degradation	0.970829	1	0.988701	1	0.250785	1
GenProp1478	Chorismate biosynthesis from 3-dehydroquinate	0.977994	1	0.99435	1	0.234302	1
GenProp0943	Pyruvate formate-lyase system	0.932446	0.933333	0.960452	1	0.198461	1
GenProp1490	Indole-3-acetate inactivation VIII	0.985159	1	1	1	0.195953	NA
GenProp1082	16S rRNA C1402 m(4)Cm modification	0.868475	0.866667	0.875706	1	0.875437	1
GenProp1650	Guanosine ribonucleotides de novo biosynthesis	0.966223	0.933333	0.99435	1	0.0674753	0.362569
GenProp0478	Acetyl-CoA -- acetate interconversion via acetyl phosphate	0.977482	1	0.99435	1	0.221825	1
GenProp1713	UDP-beta-L-rhamnose biosynthesis	0.989253	1	0.983051	1	0.706311	1
GenProp1550	Superpathway of L-tryptophan biosynthesis	0.971853	1	0.977401	1	0.848045	1
GenProp1216	Tetrahydrofolate salvage from 5,10-methenyltetrahydrofolate	0.97697	1	0.971751	1	0.857189	1
GenProp1438	Pentose phosphate pathway	0.946264	0.933333	0.966102	1	0.336693	1
GenProp0171	Coenzyme A biosynthesis from pantothenate	0.946776	0.933333	0.926554	1	0.33773	1
GenProp0189	tRNA-Gln direct aminoacylation	0.928864	0.933333	0.988701	1	0.00362803	0.564638
GenProp1276	Putrescine degradation V	0.98567	1	1	1	0.208215	NA
GenProp1325	Superpathway of (Kdo)2-lipid A biosynthesis	0.946776	0.933333	0.99435	1	0.00882047	0.362569
GenProp1620	Pyruvate fermentation to acetate VIII	0.98567	1	1	1	0.208215	NA
GenProp1629	Propanoyl CoA degradation I	0.98567	1	0.960452	1	0.0264915	0.946379
GenProp1723	Conversion of succinate to propanoate	0.831116	0.8	0.949153	1	6.22564e-05	0.08259
GenProp1734	Flavin biosynthesis I (bacteria and plants)	0.921187	0.933333	0.926554	1	0.913721	1
GenProp1667	L-alanine biosynthesis I	0.988741	1	1	1	0.302663	NA
GenProp1528	Guanine and guanosine salvage	0.940635	0.933333	0.988701	1	0.0122172	0.564638
GenProp1668	Gadusol biosynthesis	0.952405	0.933333	0.988701	1	0.0403351	0.564638
GenProp0238	2-aminoethylphosphonate catabolism to acetaldehyde	0.972876	1	0.915254	1	7.7077e-05	0.500789
GenProp0612	Aerobic electron transfer (transport) chain, ETC	0.972876	1	0.971751	1	1	1
GenProp1223	L-threonine degradation V	0.972876	1	0.988701	1	0.305902	1
GenProp1408	2-Oxoisovalerate decarboxylation to isobutanoyl-CoA	0.972876	1	0.988701	1	0.305902	1
GenProp1479	Polyisoprenoid biosynthesis (E. coli)	0.986182	1	0.99435	1	0.569248	1
GenProp1552	Allopregnanolone biosynthesis	0.986182	1	0.988701	1	1	1
GenProp0048	IPP biosynthesis via deoxyxylulose	0.782497	0.8	0.853107	1	0.0351914	0.860286
GenProp0903	Radical SAM/uracil DNA glycosylase system	0.976459	1	0.988701	1	0.43154	1
GenProp1126	ProVWX complex	0.923234	0.933333	0.966102	1	0.051661	1
GenProp1543	Pyruvate fermentation to acetate IV	0.939611	0.933333	0.971751	1	0.112414	0.961478
GenProp0747	Adenosine monophosphate (AMP) biosynthesis from inosine monophosphate (IMP)	0.935517	0.933333	0.949153	1	0.580941	1
GenProp0757	Quorum-sensing, autoinducer-2 system	0.975947	1	0.99435	1	0.18832	1
GenProp1172	Aspartate carbamoyltransferase complex	0.975947	1	0.949153	1	0.0589495	0.796078
GenProp1342	Pyruvate fermentation to isobutanol (engineered)	0.975947	1	0.937853	1	0.0061198	0.677523
GenProp1647	Superpathway of lipopolysaccharide biosynthesis	0.935517	0.933333	0.983051	1	0.0175611	0.724066
GenProp1192	SufBCD complex	0.973388	1	1	1	0.052024	NA
GenProp0130	Rnf-type electron transport complex	0.00409417	0	0.118644	1	1.54325e-34	0.325717
GenProp1254	NADH to hydrogen peroxide electron transfer	0.00409417	0	0.00564972	1	1	1
GenProp1515	Succinate to cytochrome bd oxidase electron transfer	0.0174002	0	0	1	0.145423	NA
GenProp1724	Chlorophyll a biosynthesis I	0.0174002	0	0.0169492	1	1	1
GenProp0616	Single complex oxygen reduction and quinone re-oxidation	0.9739	1	0.971751	1	1	1
GenProp1269	Pyruvate to cytochrome bd oxidase electron transfer	0.9739	1	0.971751	1	1	1
GenProp1289	Thiamine salvage II	0.00511771	0	0	1	0.70416	NA
GenProp1373	NADH to cytochrome bd oxidase electron transfer II	0.9739	1	0.971751	1	1	1
GenProp1616	Tetrahydrofolate biosynthesis	0.9739	1	0.99435	1	0.151517	1
GenProp1537	NADH to fumarate electron transfer	0.0184237	0	0	1	0.129335	NA
GenProp1100	Mobile element associated three-Cys-motif pair	0.00716479	0	0.0112994	1	0.8764	1
GenProp0289	Class I (aerobic) ribonucleotide reductase	0.963664	0.933333	0.932203	1	0.0616576	1
GenProp0697	Guanine monophosphate (GMP) biosynthesis from inosine monophosphate (IMP)	0.93654	0.933333	0.966102	1	0.158681	1
GenProp0725	Outer membrane protein assembly complex	0.00614125	0	0.0225989	1	0.0483647	1
GenProp1191	Ribonucleoside-diphosphate reductase complex	0.963664	0.933333	0.932203	1	0.0616576	1
GenProp1193	RelBE toxin-antitoxin complex	0.0711361	0.0666667	0.0508475	1	0.388502	1
GenProp0178	Glycine cleavage system	0.876151	0.866667	0.920904	1	0.102489	0.807816
GenProp0259	tRNA-Asn direct aminoacylation	0.987206	1	0.99435	1	0.637222	1
GenProp1405	Superpathway of branched chain amino acid biosynthesis	0.927329	0.933333	0.954802	1	0.224429	1
GenProp0858	Conjugative transposon, Bacteroides type	0.390481	0.4	0.282486	1	0.00593191	0.505671
GenProp1125	DinJ-YafQ toxin-antitoxin complex	0.0127943	0	0	1	0.250449	NA
GenProp1449	D-fructuronate degradation	0.951382	0.933333	0.80226	1	7.63029e-15	0.365844
GenProp0001	Chorismate biosynthesis via shikimate	0.000511771	0	0	1	1	NA
GenProp0119	PTS transport system	0.000511771	0	0.00564972	1	0.392062	1
GenProp0159	Threonine biosynthesis from aspartate semialdehyde	0.000511771	0	0	1	1	NA
GenProp0188	GatABC aspartyl/glutamyl-tRNA(Asn/Gln) amidotransferase complex	0.000511771	0	0	1	1	NA
GenProp0208	Phage: major features	0.000511771	0	0	1	1	NA
GenProp0251	ClpXP degradation machine	0.000511771	0	0	1	1	NA
GenProp0470	Sporadically distributed four-gene operon	0.000511771	0	0	1	1	NA
GenProp0639	Arginine degradation via citrulline, ATP-generating	0.000511771	0	0	1	1	NA
GenProp0677	Queuosine (Q-tRNA) biosynthesis from preQ0	0.000511771	0	0	1	1	NA
GenProp0693	Fructose utilization as fructose-1,6-bisphosphate	0.000511771	0	0	1	1	NA
GenProp0737	Anaerobic glycerol-3-phosphate dehydrogenase complex	0.000511771	0	0	1	1	NA
GenProp0766	Anhydro-N-acetylmuramic acid to N-acetylglucosamine-phosphate	0.000511771	0	0	1	1	NA
GenProp0813	Pyrimidine utilization	0.000511771	0	0	1	1	NA
GenProp0814	Urea utilization	0.000511771	0	0	1	1	NA
GenProp0885	Flagellar post-translational modification components	0.000511771	0	0	1	1	NA
GenProp0910	Butyryl-CoA to butyrate, phosphotransbutyrylase pathway	0.000511771	0	0	1	1	NA
GenProp0916	Radical SAM/uncharacterized protein TIGR03936 system	0.000511771	0	0	1	1	NA
GenProp0957	Protein sorting system, SipW class	0.000511771	0	0	1	1	NA
GenProp1063	Memo/AMMECR1/rSAM family trio system	0.000511771	0	0	1	1	NA
GenProp1182	H-NS-Hha complex	0.000511771	0	0	1	1	NA
GenProp1205	Trimethylamine-N-oxide reductase TorAC complex	0.000511771	0	0	1	1	NA
GenProp1206	H-NS-Cnu complex	0.000511771	0	0	1	1	NA
GenProp1209	Hydrogenase-1 complex	0.000511771	0	0	1	1	NA
GenProp1218	Hydroxymethylpyrimidine salvage	0.000511771	0	0	1	1	NA
GenProp1224	Lipoate salvage I	0.000511771	0	0	1	1	NA
GenProp1242	Muropeptide degradation	0.000511771	0	0	1	1	NA
GenProp1261	Cytokinins 7-N-glucoside biosynthesis	0.000511771	0	0	1	1	NA
GenProp1268	Adenine salvage	0.000511771	0	0	1	1	NA
GenProp1298	Lipoate biosynthesis and incorporation II	0.000511771	0	0	1	1	NA
GenProp1307	Superpathway of pyrimidine nucleobases salvage	0.000511771	0	0	1	1	NA
GenProp1308	Fatty acid beta-oxidation VI (peroxisome)	0.000511771	0	0	1	1	NA
GenProp1318	Superpathway of pyrimidine ribonucleotides de novo biosynthesis	0.000511771	0	0	1	1	NA
GenProp1335	Ceramide degradation	0.000511771	0	0	1	1	NA
GenProp1341	NADH to trimethylamine N-oxide electron transfer	0.000511771	0	0	1	1	NA
GenProp1357	L-citrulline degradation	0.000511771	0	0	1	1	NA
GenProp1361	Pyrimidine nucleobases salvage II	0.000511771	0	0	1	1	NA
GenProp1383	Glutaminyl-tRNAgln biosynthesis via transamidation	0.000511771	0	0	1	1	NA
GenProp1400	Queuosine biosynthesis	0.000511771	0	0	1	1	NA
GenProp1418	UMP biosynthesis III	0.000511771	0	0	1	1	NA
GenProp1433	Aminopropylcadaverine biosynthesis	0.000511771	0	0	1	1	NA
GenProp1502	NAD/NADP-NADH/NADPH cytosolic interconversion (yeast)	0.000511771	0	0	1	1	NA
GenProp1507	L-homocysteine biosynthesis	0.000511771	0	0	1	1	NA
GenProp1510	Fatty acid beta-oxidation II (peroxisome)	0.000511771	0	0	1	1	NA
GenProp1533	L-isoleucine degradation I	0.000511771	0	0	1	1	NA
GenProp1544	Fatty acid beta-oxidation (peroxisome, yeast)	0.000511771	0	0	1	1	NA
GenProp1562	Fatty acid salvage	0.000511771	0	0	1	1	NA
GenProp1576	Pyrimidine ribonucleosides degradation	0.000511771	0	0	1	1	NA
GenProp1592	Superpathway of purine nucleotides de novo biosynthesis II	0.000511771	0	0	1	1	NA
GenProp1598	Superoxide radicals degradation	0.000511771	0	0	1	1	NA
GenProp1651	Lipid A-core biosynthesis	0.000511771	0	0	1	1	NA
GenProp1656	Xylose degradation I	0.000511771	0	0	1	1	NA
GenProp1675	Superpathway of D-glucarate and D-galactarate degradation	0.000511771	0	0	1	1	NA
GenProp1717	Fatty acid beta-oxidation I	0.000511771	0	0	1	1	NA
GenProp1233	L-glutamate degradation II	0.0138178	0	0	1	0.221335	NA
GenProp1404	Superpathway of L-aspartate and L-asparagine biosynthesis	0.0138178	0	0	1	0.221335	NA
GenProp0190	Phosphate ABC transporter (pstSCAB-phoU)	0.923746	0.933333	0.988701	1	0.00212609	0.564638
GenProp1302	Galactolipid biosynthesis I	0.0117707	0	0.00564972	1	0.713589	1
GenProp1457	Thiamine diphosphate biosynthesis I (E. coli)	0.923746	0.933333	0.988701	1	0.00212609	0.564638
GenProp1725	Thiamine diphosphate biosynthesis II (Bacillus)	0.923746	0.933333	0.988701	1	0.00212609	0.564638
GenProp0037	Tryptophan biosynthesis from ribose-5-phosphate	0.00153531	0	0	1	1	NA
GenProp0611	Aerobic respiration	0.853122	0.866667	0.853107	1	1	1
GenProp1017	GDP-D-mannose biosynthesis from b-D-fructose-6-phosphate	0.00153531	0	0.0112994	1	0.0784371	1
GenProp1061	CRISPR system, PreFran subtype	0.00153531	0	0	1	1	NA
GenProp1396	UTP and CTP dephosphorylation II	0.00153531	0	0	1	1	NA
GenProp1572	L-carnitine degradation I	0.00153531	0	0	1	1	NA
GenProp1636	D-galacturonate degradation I	0.937564	0.933333	0.79661	1	2.0292e-11	0.343069
GenProp0921	Radical SAM pair and His-Xaa-Ser repeats peptide	0.0281474	0	0.0508475	1	0.14308	0.796078
GenProp0969	Biosynthesis of UDP-N-acetyl-D-mannosaminuronic acid (UDP-ManNAcA)	0.987718	1	0.977401	1	0.418226	1
GenProp1228	L-idonate degradation	0.987718	1	0.983051	1	0.85665	1
GenProp1498	Superpathway of menaquinol-8 biosynthesis I	0.987718	1	0.99435	1	0.674295	1
GenProp1542	Phosphatidylethanolamine biosynthesis I	0.987718	1	1	1	0.266613	NA
GenProp1002	Grasp-with-spasm peptide maturase system	0.00255885	0	0	1	1	NA
GenProp1011	Quorum-sensing system, cyclic peptide-mediated	0.00255885	0	0	1	1	NA
GenProp1189	MqsRA toxin-antitoxin complex	0.00255885	0	0	1	1	NA
GenProp1190	UvrBC complex	0.900716	0.933333	0.937853	1	0.141186	1
GenProp1414	Glycine betaine degradation II (mammalian)	0.937052	0.933333	0.977401	1	0.0449069	0.853476
GenProp1625	Lipoate biosynthesis and incorporation III (Bacillus)	0.974411	1	0.99435	1	0.159968	1
GenProp1696	Curcumin degradation	0.974411	1	0.988701	1	0.354731	1
GenProp1099	8-oxoguanine DNA repair	0.00307062	0	0	1	1	NA
GenProp0010	Inteins	0.0035824	0	0	1	0.911069	NA
GenProp0219	Spermidine biosynthesis from arginine (via agmatine)	0.0286592	0	0	1	0.0416405	NA
GenProp0683	Cytochrome c nitrite reductase NrfHA	0.0035824	0	0	1	0.911069	NA
GenProp0914	Hydrogenase, [FeFe]-dependent	0.0035824	0	0	1	0.911069	NA
GenProp1133	YoeB-YefM toxin-antitoxin complex	0.0849539	0.0666667	0.0338983	1	0.0248489	1
GenProp1201	Succinyl-CoA synthetase	0.0035824	0	0	1	0.911069	NA
GenProp1402	Phenylethylamine degradation I	0.0035824	0	0.00564972	1	1	1
GenProp0176	TRAP-T (tripartite ATP-independent periplasmic transporters) family transporters	0.00204708	0	0	1	1	NA
GenProp0944	Cohesin/dockerin (cellulosome-like) system	0.00204708	0	0	1	1	NA
GenProp0984	Radical SAM maturase system, GG-Bacteroidales group	0.00204708	0	0.00564972	1	0.890698	1
GenProp1258	Superpathway of S-adenosyl-L-methionine biosynthesis	0.00204708	0	0	1	1	NA
GenProp1300	Urea cycle	0.00204708	0	0	1	1	NA
GenProp1384	Pyrimidine ribonucleosides salvage I	0.00460594	0	0.00564972	1	1	1
GenProp1494	Pyrimidine deoxyribonucleotide phosphorylation	0.00204708	0	0.0169492	1	0.0084892	1
GenProp1299	2-O-alpha-mannosyl-D-glycerate degradation	0.0209826	0	0.00564972	1	0.261461	1
GenProp0182	Reduction of oxidized methionine	0.00562948	0	0	1	0.650472	NA
GenProp0215	SOS response	0.031218	0	0	1	0.031581	NA
GenProp0314	CRISPR system, II/Nmeni subtype	0.00767656	0	0.00564972	1	1	1
GenProp0626	Protein sorting system, sortase type, LPXTG/SrtA class	0.00767656	0	0.0112994	1	0.938117	1
GenProp1430	Adenine and adenosine salvage II	0.00767656	0	0	1	0.483724	NA
GenProp1540	Pyrimidine ribonucleosides salvage III	0.00767656	0	0	1	0.483724	NA
GenProp0061	Lipoprotein system lgt/lsp/lnt	0.00102354	0	0	1	1	NA
GenProp0166	MreBCD system	0.00102354	0	0	1	1	NA
GenProp0317	CRISPR system, I-B subtype, Tneap branch	0.00102354	0	0	1	1	NA
GenProp0700	Purine catabolism via urate, xanthine and allantoin	0.00102354	0	0	1	1	NA
GenProp0701	DNA sulfur modification system dnd	0.00102354	0	0	1	1	NA
GenProp0746	Translation termination, bacterial	0.00102354	0	0	1	1	NA
GenProp0796	CMP-pseudaminic acid biosynthesis from UDP-N-acetylglucosamine	0.013306	0	0.0112994	1	1	1
GenProp0911	Butyryl-CoA to butyrate, acetate CoA-transferase pathway	0.00102354	0	0	1	1	NA
GenProp1222	UDP-N-acetyl-D-glucosamine biosynthesis II	0.00102354	0	0	1	1	NA
GenProp1330	UDP-beta-L-arabinose biosynthesis II (from beta-L-arabinose)	0.00102354	0	0	1	1	NA
GenProp1385	Progesterone biosynthesis	0.00102354	0	0	1	1	NA
GenProp1459	D-galactose detoxification	0.00102354	0	0	1	1	NA
GenProp1486	Oleate beta-oxidation	0.00102354	0	0	1	1	NA
GenProp1566	D-galactonate degradation	0.00102354	0	0	1	1	NA
GenProp1697	Thiazole biosynthesis III (eukaryotes)	0.00102354	0	0	1	1	NA
GenProp1731	3-Dehydroquinate biosynthesis I	0.00102354	0	0	1	1	NA
GenProp1462	Yersiniabactin biosynthesis	0.00665302	0	0	1	0.558914	NA
GenProp0664	Protein sorting system, sortase type, SrtB class	0	0	0.00564972	NA	0.130748	1
GenProp0684	FtsH/HflKC protease complex	0	0	0.00564972	NA	0.130748	1
GenProp0893	Sulfopyruvate biosynthesis via L-cysteate	0	0	0.0112994	NA	0.000627766	1
GenProp1382	Phytyl diphosphate biosynthesis	0	0	0.0338983	NA	1.2686e-13	1
